# Supplementary material for: Exploring the role of the Rab network in epithelial-to-mesenchymal transition
Source: Bioinform Adv. 2024 Dec 14;5(1):vbae200. doi: 10.1093/bioadv/vbae200 (PMC11684074; doi:10.1093/bioadv/vbae200)
Supplement: vbae200_Supplementary_Data [file vbae200_supplementary_data.zip]

Archive with 51 entries (51 files):
- ._kirc_prim_IDstxt.txt
- kich_met_IDs.txt
- ._luad_prim_IDstxt.txt
- stad_prim_IDs.txt
- brca_met_IDs.txt
- luad_met_IDs.txt
- F3-Readme.txt
- F6.sif
- ._brca_met_IDs.txt
- ._cesc_met_IDs.txt
- esca_prim_IDstxt.txt
- blca_prim_IDs.txt
- kich_prim_IDstxt.txt
- ._esca_prim_IDstxt.txt
- ._blca_met_IDs.txt
- ._lihc_met_IDs.txt
- ._kich_met_IDs.txt
- F3.txt
- kirc_prim_IDstxt.txt
- luad_prim_IDstxt.txt
- ._prad_met_IDs.txt
- ._lihc_prim_IDstxt.txt
- lihc_met_IDs.txt
- ._brca_prim_IDs.txt
- prad_prim_IDstxt.txt
- cesc_met_IDs.txt
- thca_prim_IDs.txt
- ._stad_prim_IDs.txt
- prad_met_IDs.txt
- lihc_prim_IDstxt.txt
- brca_prim_IDs.txt
- ._thca_prim_IDs.txt
- ._blca_prim_IDs.txt
- ._luad_met_IDs.txt
- kirc_met_IDs.txt
- ._kirc_met_IDs.txt
- F5.zip
- F4.txt
- cesc_prim_IDs.txt
- ._thca_met_IDs.txt
- blca_met_IDs.txt
- ._kich_prim_IDstxt.txt
- esca_met_IDs.txt
- stad_met_IDs.txt
- F2.xlsx
- ._cesc_prim_IDs.txt
- ._prad_prim_IDstxt.txt
- F1.docx
- thca_met_IDs.txt
- ._esca_met_IDs.txt
- ._stad_met_IDs.txt
