# Supplementary material for: Exploring the role of the Rab network in epithelial-to-mesenchymal transition
Source: Bioinform Adv. 2024 Dec 14;5(1):vbae200. doi: 10.1093/bioadv/vbae200 (PMC11684074; doi:10.1093/bioadv/vbae200)
Supplement: vbae200_Supplementary_Data [file vbae200_supplementary_data.zip › kich_met_IDs.txt]

Study ID	Patient ID	Sample ID	Diagnosis Age	Neoplasm American Joint Committee on Cancer Clinical Distant Metastasis M Stage	American Joint Committee on Cancer Metastasis Stage Code	Neoplasm Disease Lymph Node Stage American Joint Committee on Cancer Code	Neoplasm Disease Stage American Joint Committee on Cancer Code	American Joint Committee on Cancer Publication Version Type	American Joint Committee on Cancer Tumor Stage Code	Cancer Type	Cancer Type Detailed	Birth from Initial Pathologic Diagnosis Date	Death from Initial Pathologic Diagnosis Date	Last Alive Less Initial Pathologic Diagnosis Date Calculated Day Value	Disease Free (Months)	Disease Free Status	Performance Status	Ethnicity Category	Fraction Genome Altered	Neoadjuvant Therapy Type Administered Prior To Resection Text	Prior Cancer Diagnosis Occurence	ICD-10 Classification	International Classification of Diseases for Oncology, Third Edition ICD-O-3 Histology Code	International Classification of Diseases for Oncology, Third Edition ICD-O-3 Site Code	Idh level	Year Cancer Initial Diagnosis	Karnofsky Performance Score	Last Communication Contact	Primary Tumor Laterality	Primary Lymph Node Presentation Assessment Ind-3	Lymph Node(s) Examined Number	First Pathologic Diagnosis Biospecimen Acquisition Method Type	Mutation Count	New Neoplasm Event Post Initial Therapy Indicator	Oncotree Code	Overall Survival (Months)	Overall Survival Status	Specimen Collection Method	Performance Status Assessment Timepoint Category	Tissue Prospective Collection Indicator	Race Category	Did patient start adjuvant postoperative radiotherapy?	Tissue Retrospective Collection Indicator	Number of Samples Per Patient	Sample Type	Sex	Person Cigarette Smoking History Pack Year Value	Started Smoking Year	Stopped Smoking Year
kich_tcga_pub	TCGA-KL-8336	TCGA-KL-8336-01	51	NA	M0	N2	Stage IV	6th	T3b	Renal Cell Carcinoma	Chromophobe Renal Cell Carcinoma	-18821	920	0	26.84	1:Recurred/Progressed	NA	[Not Evaluated]	0.9477	No	No	C64.1	2343822	C64.9	[Not Evaluated]	2006	NA	NA	Right	YES	26	NA	13	YES	CHRCC	30.22	1:DECEASED	NA	NA	NO	WHITE	NO	YES	1	Primary	Female	NA	NA	NA
kich_tcga_pub	TCGA-KL-8339	TCGA-KL-8339-01	67	NA	M1	N1	Stage IV	6th	T3a	Renal Cell Carcinoma	Chromophobe Renal Cell Carcinoma	-24545	855	0	11.93	1:Recurred/Progressed	NA	[Unknown]	0.8412	No	Yes, History of Prior Malignancy	C64.1	2343822	C64.9	[Not Evaluated]	2006	NA	NA	Left	YES	33	NA	20	YES	CHRCC	28.09	1:DECEASED	NA	NA	NO	WHITE	NO	YES	1	Primary	Male	NA	NA	NA
kich_tcga_pub	TCGA-KL-8341	TCGA-KL-8341-01	41	NA	M0	N2	Stage IV	6th	T3b	Renal Cell Carcinoma	Chromophobe Renal Cell Carcinoma	-15045	754	0	20.24	1:Recurred/Progressed	NA	[Not Evaluated]	0.7694	No	No	C64.1	2343822	C64.9	[Not Evaluated]	2006	NA	NA	Left	YES	30	NA	26	YES	CHRCC	24.77	1:DECEASED	NA	NA	NO	ASIAN	NO	YES	1	Primary	Male	10	1986	2006
kich_tcga_pub	TCGA-KN-8427	TCGA-KN-8427-01	54	M0	NA	N1	Stage IV	6th	T4	Renal Cell Carcinoma	Chromophobe Renal Cell Carcinoma	-19854	NA	0	0.59	0:DiseaseFree	NA	[Not Evaluated]	0.6962	No	No	NA		NA	[Not Evaluated]	2006	NA	18	Left	YES	4	NA	37	NA	CHRCC	0.59	0:LIVING	NA	NA	NO	WHITE	NO	YES	1	Primary	Male	NA	NA	NA
kich_tcga_pub	TCGA-KO-8408	TCGA-KO-8408-01	47	M0	NA	N1	Stage III	7th	T3a	Renal Cell Carcinoma	Chromophobe Renal Cell Carcinoma	-17299	507	0	1.51	1:Recurred/Progressed	NA	NOT HISPANIC OR LATINO	0.9472	No	No	C64.1	2343822	C64.9	NA	2004	NA	NA	Left	YES	3	NA	27	YES	CHRCC	16.66	1:DECEASED	NA	NA	NO	WHITE	NO	YES	1	Primary	Male	75	1971	NA
[truncated: 44 more columns]
