# Supplementary material for: Exploring the role of the Rab network in epithelial-to-mesenchymal transition
Source: Bioinform Adv. 2024 Dec 14;5(1):vbae200. doi: 10.1093/bioadv/vbae200 (PMC11684074; doi:10.1093/bioadv/vbae200)
Supplement: vbae200_Supplementary_Data [file vbae200_supplementary_data.zip › stad_prim_IDs.txt]

Study ID	Patient ID	Sample ID	Diagnosis Age	Neoplasm Disease Stage American Joint Committee on Cancer Code	American Joint Committee on Cancer Publication Version Type	Aneuploidy Score	Cancer Type	TCGA PanCanAtlas Cancer Type Acronym	Cancer Type Detailed	Last Communication Contact from Initial Pathologic Diagnosis Date	Birth from Initial Pathologic Diagnosis Date	Last Alive Less Initial Pathologic Diagnosis Date Calculated Day Value	Disease Free (Months)	Disease Free Status	Months of disease-specific survival	Disease-specific Survival status	Ethnicity Category	Form completion date	Fraction Genome Altered	Genetic Ancestry Label	Neoplasm Histologic Grade	Neoadjuvant Therapy Type Administered Prior To Resection Text	ICD-10 Classification	International Classification of Diseases for Oncology, Third Edition ICD-O-3 Histology Code	International Classification of Diseases for Oncology, Third Edition ICD-O-3 Site Code	Informed consent verified	In PanCan Pathway Analysis	MSI MANTIS Score	MSIsensor Score	Mutation Count	New Neoplasm Event Post Initial Therapy Indicator	Oncotree Code	Overall Survival (Months)	Overall Survival Status	Other Patient ID	American Joint Committee on Cancer Metastasis Stage Code	Neoplasm Disease Lymph Node Stage American Joint Committee on Cancer Code	American Joint Committee on Cancer Tumor Stage Code	Person Neoplasm Cancer Status	Progress Free Survival (Months)	Progression Free Status	Primary Lymph Node Presentation Assessment	Prior Diagnosis	Race Category	Radiation Therapy	Number of Samples Per Patient	Sample Type	Sex	Somatic Status
stad_tcga_pan_can_atlas_2018	TCGA-3M-AB46	TCGA-3M-AB46-01	70	STAGE IB	6TH	11	Esophagogastric Cancer	STAD	Stomach Adenocarcinoma	1765	NA	0	58.02676135	0:DiseaseFree	58.02676135	0:ALIVE OR DEAD TUMOR FREE	Hispanic Or Latino	7/15/14	0.5230	NA	G2	No	C16.5	2279175	C16.5	Yes	Yes	0.339	0.13	167	No	STAD	58.02676135	0:LIVING	BE6531B2-D1F3-44AB-9C02-1CEAE51EF2BB	MX	N0	T2B	Tumor Free	58.02676135	0:CENSORED	Yes	No	White	Yes	1	Primary	Male	Matched
stad_tcga_pan_can_atlas_2018	TCGA-B7-5816	TCGA-B7-5816-01	51	STAGE IIB	7TH	2	Esophagogastric Cancer	STAD	Diffuse Type Stomach Adenocarcinoma	812	-18698	0	26.69559786	0:DiseaseFree	26.69559786	0:ALIVE OR DEAD TUMOR FREE	Not Hispanic Or Latino	7/14/11	0.0876	EUR	G3	No	C16.2	2281001	C16.2	Yes	Yes	0.7407	28.57	1200	No	DSTAD	26.69559786	0:LIVING	f07070c0-fd0a-4c19-ba1e-5f06b933cd7c	M0	N0	T4A	Tumor Free	26.69559786	0:CENSORED	Yes	No	White	No	1	Primary	Female	Matched
stad_tcga_pan_can_atlas_2018	TCGA-B7-5818	TCGA-B7-5818-01	62	STAGE IB	7TH	9	Esophagogastric Cancer	STAD	Diffuse Type Stomach Adenocarcinoma	356	-22792	0	NA	NA	11.70398133	0:ALIVE OR DEAD TUMOR FREE	Not Hispanic Or Latino	5/20/11	0.2060	EUR	G3	No	C16.2	2281001	C16.2	Yes	Yes	0.28	0.33	342	NA	DSTAD	11.70398133	0:LIVING	6e03b415-84a1-4b91-8717-1a41edd4a255	M0	N0	T2	Tumor Free	11.70398133	0:CENSORED	Yes	No	White	No	1	Primary	Male	Matched
stad_tcga_pan_can_atlas_2018	TCGA-BR-4267	TCGA-BR-4267-01	51	STAGE IB	6TH	5	Esophagogastric Cancer	STAD	Stomach Adenocarcinoma	0	-18699	0	NA	NA	6.180754184	NA	Not Hispanic Or Latino	5/26/11	0.3089	EUR	G2	No	C16.2	2279175	C16.2	Yes	Yes	0.2892	0.21	77	No	STAD	6.180754184	1:DECEASED	0d0f0200-25b8-483b-b04a-82a7833b4d30	M0	N0	T2A	NA	6.180754184	0:CENSORED	Yes	No	White	No	1	Primary	Male	Matched
stad_tcga_pan_can_atlas_2018	TCGA-BR-4361	TCGA-BR-4361-01	66	STAGE IIIA	6TH	2	Esophagogastric Cancer	STAD	Stomach Adenocarcinoma	0	-24260	0	NA	NA	0	0:ALIVE OR DEAD TUMOR FREE	Not Hispanic Or Latino	6/6/11	0.0612	EUR	G3	No	C16.9	2279175	C16.9	Yes	Yes	1.1661	44.14	2290	NA	STAD	0	0:LIVING	29ed984c-74b5-4016-a649-c32e5d1d9869	M0	N0	T4	NA	0	0:CENSORED	Yes	No	White	NA	1	Primary	Female	Matched
stad_tcga_pan_can_atlas_2018	TCGA-BR-6452	TCGA-BR-6452-01	78	STAGE IIA	7TH	2	Esophagogastric Cancer	STAD	Stomach Adenocarcinoma	1055	-28827	0	34.6845514	0:DiseaseFree	34.6845514	0:ALIVE OR DEAD TUMOR FREE	Not Hispanic Or Latino	8/19/11	0.0507	EUR	G3	No	C16.2	2279175	C16.2	Yes	Yes	1.0918	44.27	5046	No	STAD	34.6845514	0:LIVING	27988b3e-cde1-4f4b-82a1-6d8ad08db8e9	M0	N0	T3	Tumor Free	34.6845514	0:CENSORED	Yes	No	White	No	1	Primary	Female	Matched
stad_tcga_pan_can_atlas_2018	TCGA-BR-6454	TCGA-BR-6454-01	58	STAGE IIA	7TH	21	Esophagogastric Cancer	STAD	Stomach Adenocarcinoma	0	-21501	0	NA	NA	0	0:ALIVE OR DEAD TUMOR FREE	Not Hispanic Or Latino	6/21/11	0.1815	EUR	G3	No	C16.0	2279175	C16.0	Yes	Yes	0.2992	0	125	NA	STAD	0	0:LIVING	ac2cbce4-4ba8-42c9-ac61-70f42995588e	M0	N0	T3	NA	0	0:CENSORED	Yes	No	White	NA	1	Primary	Male	Matched
stad_tcga_pan_can_atlas_2018	TCGA-BR-6457	TCGA-BR-6457-01	69	STAGE IIA	7TH	9	Esophagogastric Cancer	STAD	Stomach Adenocarcinoma	416	-25396	0	13.67656245	0:DiseaseFree	13.67656245	0:ALIVE OR DEAD TUMOR FREE	Not Hispanic Or Latino	8/23/11	0.0278	EUR	G3	No	C16.2	2279175	C16.2	Yes	Yes	0.2873	0	108	No	STAD	13.67656245	0:LIVING	05ce16d4-a999-491a-91ad-9449a57228ff	M0	N0	T3	Tumor Free	13.67656245	0:CENSORED	Yes	No	White	No	1	Primary	Male	Matched
stad_tcga_pan_can_atlas_2018	TCGA-BR-6565	TCGA-BR-6565-01	67	STAGE IIB	7TH	28	Esophagogastric Cancer	STAD	Stomach Adenocarcinoma	19	-24495	0	NA	NA	9.172502219	1:DEAD WITH TUMOR	Not Hispanic Or Latino	8/23/11	0.4697	EUR	G2	No	C16.2	2279175	C16.2	Yes	Yes	0.3068	0.18	130	No	STAD	9.172502219	1:DECEASED	daecea36-b379-46ce-8ae9-a38d22556ce2	M0	N0	T4A	Tumor Free	9.172502219	1:PROGRESSION	Yes	No	White	No	1	Primary	Male	Matched
stad_tcga_pan_can_atlas_2018	TCGA-BR-6566	TCGA-BR-6566-01	64	STAGE IIA	7TH	5	Esophagogastric Cancer	STAD	Stomach Adenocarcinoma	997	-23404	0	32.77772298	0:DiseaseFree	32.77772298	0:ALIVE OR DEAD TUMOR FREE	Not Hispanic Or Latino	8/23/11	0.0004	EUR	G3	No	C16.2	2279175	C16.2	Yes	Yes	0.7646	24.81	851	No	STAD	32.77772298	0:LIVING	43f0421c-6578-4d77-9314-ef0305c7efbd	M0	N0	T3	Tumor Free	32.77772298	0:CENSORED	Yes	No	White	No	1	Primary	Female	Matched
stad_tcga_pan_can_atlas_2018	TCGA-BR-6707	TCGA-BR-6707-01	75	STAGE IIA	7TH	8	Esophagogastric Cancer	STAD	Stomach Adenocarcinoma	491	-27529	0	14.00532597	1:Recurred/Progressed	16.14228885	0:ALIVE OR DEAD TUMOR FREE	Not Hispanic Or Latino	9/1/11	0.1196	EUR	G3	No	C16.2	2279175	C16.2	Yes	Yes	0.2976	0	64	Yes	STAD	16.14228885	0:LIVING	df3df249-86c2-43d4-abe1-796cd7df653f	M0	N0	T3	Tumor Free	14.00532597	1:PROGRESSION	Yes	No	White	No	1	Primary	Male	Matched
stad_tcga_pan_can_atlas_2018	TCGA-BR-6710	TCGA-BR-6710-01	41	STAGE IB	7TH	0	Esophagogastric Cancer	STAD	Stomach Adenocarcinoma	273	-15316	0	8.975244107	0:DiseaseFree	8.975244107	0:ALIVE OR DEAD TUMOR FREE	Not Hispanic Or Latino	8/23/11	0.0000	EUR	G2	No	C16.0	2279175	C16.0	Yes	No	0.2998	0	NA	No	STAD	8.975244107	0:LIVING	012e99fe-e3e8-4bb0-bb74-5b0c9992187c	M0	N0	T2	Tumor Free	8.975244107	0:CENSORED	Yes	No	White	No	1	Primary	Male	Matched
stad_tcga_pan_can_atlas_2018	TCGA-BR-6801	TCGA-BR-6801-01	70	STAGE IIA	7TH	7	Esophagogastric Cancer	STAD	Stomach Adenocarcinoma	1223	-25637	0	40.20777855	0:DiseaseFree	40.20777855	0:ALIVE OR DEAD TUMOR FREE	Not Hispanic Or Latino	8/25/11	0.1774	EUR	G2	No	C16.2	2279175	C16.2	Yes	Yes	0.345	0.64	38	No	STAD	40.20777855	0:LIVING	24fed326-bdcf-4c20-a06e-7c1c3d6c9cc5	M0	N0	T3	Tumor Free	40.20777855	0:CENSORED	Yes	No	White	No	1	Primary	Male	Matched
stad_tcga_pan_can_atlas_2018	TCGA-BR-6803	TCGA-BR-6803-01	54	STAGE IIA	7TH	4	Esophagogastric Cancer	STAD	Diffuse Type Stomach Adenocarcinoma	949	-19751	0	31.19965809	0:DiseaseFree	31.19965809	0:ALIVE OR DEAD TUMOR FREE	Not Hispanic Or Latino	8/31/11	0.0017	EUR	G3	No	C16.2	2281001	C16.2	Yes	Yes	0.2975	0	11	No	DSTAD	31.19965809	0:LIVING	2f90209b-7464-4d7e-83d1-67850c263ded	M0	N0	T3	Tumor Free	31.19965809	0:CENSORED	Yes	No	White	No	1	Primary	Female	Matched
stad_tcga_pan_can_atlas_2018	TCGA-BR-6852	TCGA-BR-6852-01	64	STAGE IIA	7TH	2	Esophagogastric Cancer	STAD	Stomach Adenocarcinoma	1367	-23469	0	44.94197324	0:DiseaseFree	44.94197324	0:ALIVE OR DEAD TUMOR FREE	Not Hispanic Or Latino	10/6/11	0.0573	EUR	G3	No	C16.0	2279175	C16.0	Yes	Yes	0.6947	18.13	980	No	STAD	44.94197324	0:LIVING	44799c67-61cd-4f3e-bdbc-423e2e0fd2e8	M0	N0	T3	Tumor Free	44.94197324	0:CENSORED	Yes	No	White	No	1	Primary	Female	Matched
stad_tcga_pan_can_atlas_2018	TCGA-BR-7197	TCGA-BR-7197-01	69	STAGE II	7TH	27	Esophagogastric Cancer	STAD	Stomach Adenocarcinoma	280	-25445	0	9.205378571	0:DiseaseFree	9.205378571	0:ALIVE OR DEAD TUMOR FREE	Not Hispanic Or Latino	1/20/12	0.5007	EUR	GX	No	C16.3	2279175	C16.3	Yes	Yes	0.3526	1.06	157	No	STAD	9.205378571	0:LIVING	79dbe26f-930b-420a-9a2e-483e3318ca10	M0	N0	T3	NA	9.205378571	0:CENSORED	Yes	No	White	No	1	Primary	Male	Matched
stad_tcga_pan_can_atlas_2018	TCGA-BR-7703	TCGA-BR-7703-01	81	STAGE IA	7TH	0	Esophagogastric Cancer	STAD	Papillary Stomach Adenocarcinoma	1100	-29711	0	36.16398724	0:DiseaseFree	36.16398724	0:ALIVE OR DEAD TUMOR FREE	Not Hispanic Or Latino	1/25/12	0.0472	EUR	G2	No	C16.2	2323004	C16.2	Yes	Yes	0.785	12.29	668	No	PSTAD	36.16398724	0:LIVING	2943375e-3de8-4d42-959a-62f4192067ae	M0	N0	T1B	Tumor Free	36.16398724	0:CENSORED	Yes	No	White	No	1	Primary	Male	Matched
stad_tcga_pan_can_atlas_2018	TCGA-BR-7704	TCGA-BR-7704-01	69	STAGE II	7TH	17	Esophagogastric Cancer	STAD	Intestinal Type Stomach Adenocarcinoma	1072	-25300	0	35.24344939	0:DiseaseFree	35.24344939	0:ALIVE OR DEAD TUMOR FREE	Not Hispanic Or Latino	1/18/12	0.4977	EUR	G3	No	C16.2	2280636	C16.2	Yes	No	0.3399	0.49	334	No	ISTAD	35.24344939	0:LIVING	9ef7582b-d4c1-4036-a1ed-ef65aa46fc60	M0	N0	T3	Tumor Free	35.24344939	0:CENSORED	Yes	No	White	No	1	Primary	Female	Matched
stad_tcga_pan_can_atlas_2018	TCGA-BR-7707	TCGA-BR-7707-01	69	STAGE IB	7TH	4	Esophagogastric Cancer	STAD	Stomach Adenocarcinoma	1090	-25325	0	35.83522372	0:DiseaseFree	35.83522372	0:ALIVE OR DEAD TUMOR FREE	Not Hispanic Or Latino	1/18/12	0.0983	EUR	G3	No	C16.2	2279175	C16.2	Yes	Yes	0.8386	14.62	1261	No	STAD	35.83522372	0:LIVING	84d2d341-9e52-49ab-8c51-417208834c5d	M0	N0	T2	Tumor Free	35.83522372	0:CENSORED	Yes	No	White	No	1	Primary	Female	Matched
stad_tcga_pan_can_atlas_2018	TCGA-BR-7715	TCGA-BR-7715-01	65	STAGE IIA	7TH	28	Esophagogastric Cancer	STAD	Stomach Adenocarcinoma	1023	-23861	0	33.63250814	0:DiseaseFree	33.63250814	0:ALIVE OR DEAD TUMOR FREE	Not Hispanic Or Latino	5/2/11	0.7320	EUR	G2	No	C16.2	2279175	C16.2	Yes	Yes	0.3347	0.26	122	No	STAD	33.63250814	0:LIVING	69704642-ba65-4a45-8f13-95d847185045	M0	N0	T3	Tumor Free	33.63250814	0:CENSORED	Yes	No	White	No	1	Primary	Male	Matched
stad_tcga_pan_can_atlas_2018	TCGA-BR-7851	TCGA-BR-7851-01	74	STAGE IIB	7TH	0	Esophagogastric Cancer	STAD	Intestinal Type Stomach Adenocarcinoma	574	-27091	0	NA	0:DiseaseFree	NA	0:ALIVE OR DEAD TUMOR FREE	Not Hispanic Or Latino	2/20/12	0.0081	EUR	G3	No	C16.2	2280636	C16.2	Yes	Yes	0.9385	16.94	1308	No	ISTAD	NA	1:DECEASED	08c73b36-ede5-4136-b73b-0e964d432f89	M0	N0	T4A	Tumor Free	NA	0:CENSORED	Yes	No	White	No	1	Primary	Male	Matched
stad_tcga_pan_can_atlas_2018	TCGA-BR-7958	TCGA-BR-7958-01	60	STAGE IIIB	7TH	5	Esophagogastric Cancer	STAD	Stomach Adenocarcinoma	899	-22204	0	29.55584048	0:DiseaseFree	29.55584048	0:ALIVE OR DEAD TUMOR FREE	Not Hispanic Or Latino	3/14/12	0.1395	EUR	G3	No	C16.2	2279175	C16.2	Yes	Yes	0.308	0.03	145	No	STAD	29.55584048	0:LIVING	1fb6c06e-ecf4-4b4c-bb15-df8c0a9fad8f	M0	N0	T4B	Tumor Free	29.55584048	0:CENSORED	Yes	No	White	No	1	Primary	Male	Matched
stad_tcga_pan_can_atlas_2018	TCGA-BR-8078	TCGA-BR-8078-01	70	STAGE IIB	7TH	5	Esophagogastric Cancer	STAD	Stomach Adenocarcinoma	900	-25861	0	29.58871684	0:DiseaseFree	29.58871684	0:ALIVE OR DEAD TUMOR FREE	Not Hispanic Or Latino	5/2/12	0.1396	EUR	G3	No	C16.2	2279175	C16.2	Yes	Yes	1.2038	41.66	1443	No	STAD	29.58871684	0:LIVING	ea600f9e-cda8-4a56-b8bd-e4c01ab724ba	M0	N0	T4A	Tumor Free	29.58871684	0:CENSORED	Yes	No	White	No	1	Primary	Female	Matched
stad_tcga_pan_can_atlas_2018	TCGA-BR-8081	TCGA-BR-8081-01	71	STAGE IIB	7TH	0	Esophagogastric Cancer	STAD	Stomach Adenocarcinoma	981	-26095	0	32.25170135	0:DiseaseFree	32.25170135	0:ALIVE OR DEAD TUMOR FREE	Not Hispanic Or Latino	5/2/12	0.0005	EUR	G2	No	C16.2	2279175	C16.2	Yes	Yes	0.6834	24.59	789	No	STAD	32.25170135	0:LIVING	1d3a03a5-b757-4617-b65a-50f429a0e026	M0	N0	T4A	Tumor Free	32.25170135	0:CENSORED	Yes	No	White	No	1	Primary	Female	Matched
stad_tcga_pan_can_atlas_2018	TCGA-BR-8286	TCGA-BR-8286-01	49	STAGE II	7TH	17	Esophagogastric Cancer	STAD	Stomach Adenocarcinoma	895	-17966	0	29.42433508	0:DiseaseFree	29.42433508	0:ALIVE OR DEAD TUMOR FREE	Not Hispanic Or Latino	5/31/12	0.4298	EUR	G3	No	C16.3	2280636	C16.3	Yes	Yes	0.3044	0.31	111	No	STAD	29.42433508	0:LIVING	7d915d11-729c-4577-a948-9824a8b033ce	M0	N0	T3	Tumor Free	29.42433508	0:CENSORED	Yes	No	White	No	1	Primary	Male	Matched
stad_tcga_pan_can_atlas_2018	TCGA-BR-8295	TCGA-BR-8295-01	60	STAGE IIB	7TH	22	Esophagogastric Cancer	STAD	Stomach Adenocarcinoma	47	-22256	0	NA	NA	2.202715587	1:DEAD WITH TUMOR	Not Hispanic Or Latino	6/7/12	0.4283	EUR	G3	No	C16.2	2280636	C16.2	Yes	No	0.3451	1.26	41	No	STAD	2.202715587	1:DECEASED	62d32d19-ec93-4359-ab17-dc32e599b29a	M0	N0	T4A	With Tumor	2.202715587	1:PROGRESSION	Yes	No	White	No	1	Primary	Female	Matched
stad_tcga_pan_can_atlas_2018	TCGA-BR-8360	TCGA-BR-8360-01	66	STAGE IIA	7TH	2	Esophagogastric Cancer	STAD	Intestinal Type Stomach Adenocarcinoma	188	-24394	0	6.180754184	0:DiseaseFree	6.180754184	0:ALIVE OR DEAD TUMOR FREE	Not Hispanic Or Latino	7/17/12	0.1348	EUR	G2	No	C16.1	2280636	C16.1	Yes	No	0.9767	33.56	799	No	ISTAD	6.180754184	0:LIVING	9db0da77-797d-45d2-abdc-a586dea94ed8	M0	N0	T3	Tumor Free	6.180754184	0:CENSORED	Yes	No	White	No	1	Primary	Male	Matched
stad_tcga_pan_can_atlas_2018	TCGA-BR-8363	TCGA-BR-8363-01	73	STAGE IB	7TH	3	Esophagogastric Cancer	STAD	Stomach Adenocarcinoma	NA	-26976	0	0.263010816	0:DiseaseFree	0.263010816	0:ALIVE OR DEAD TUMOR FREE	Not Hispanic Or Latino	7/17/12	0.0172	EUR	G3	No	C16.1	2279175	C16.1	Yes	Yes	0.6427	11.52	1124	No	STAD	0.263010816	1:DECEASED	65ef7ccc-93e9-487a-9d4c-70ee7b9ddb17	M0	N0	T2	Tumor Free	0.263010816	0:CENSORED	Yes	No	White	No	1	Primary	Female	Matched
stad_tcga_pan_can_atlas_2018	TCGA-BR-8365	TCGA-BR-8365-01	70	STAGE IIA	7TH	7	Esophagogastric Cancer	STAD	Stomach Adenocarcinoma	90	-25725	0	NA	NA	17.52309564	1:DEAD WITH TUMOR	Not Hispanic Or Latino	7/17/12	0.0280	EUR	G3	No	C16.1	2279175	C16.1	Yes	Yes	0.3312	0.04	22	Yes	STAD	17.52309564	1:DECEASED	55a2c884-49a7-4d1a-9e0e-42f6a8b720fa	M0	N0	T3	Tumor Free	17.52309564	1:PROGRESSION	Yes	No	White	No	1	Primary	Female	Matched
stad_tcga_pan_can_atlas_2018	TCGA-BR-8366	TCGA-BR-8366-01	80	STAGE IIA	7TH	6	Esophagogastric Cancer	STAD	Stomach Adenocarcinoma	29	-29394	0	0.953414209	0:DiseaseFree	0.953414209	0:ALIVE OR DEAD TUMOR FREE	Not Hispanic Or Latino	7/17/12	0.0265	EUR	G3	No	C16.1	2279175	C16.1	Yes	Yes	0.3084	0.05	154	NA	STAD	0.953414209	0:LIVING	66c04b8f-42fd-44c5-945b-ee149bcf5dad	M0	N0	T3	Tumor Free	0.953414209	0:CENSORED	Yes	No	White	No	1	Primary	Female	Matched
stad_tcga_pan_can_atlas_2018	TCGA-BR-8368	TCGA-BR-8368-01	84	STAGE IB	7TH	2	Esophagogastric Cancer	STAD	Stomach Adenocarcinoma	131	-30874	0	4.306802117	0:DiseaseFree	4.306802117	0:ALIVE OR DEAD TUMOR FREE	Not Hispanic Or Latino	7/17/12	0.0877	EUR	G3	No	C16.1	2279175	C16.1	Yes	Yes	1.0402	32.04	886	No	STAD	4.306802117	0:LIVING	00781a96-4068-427c-a9c5-584d167c3dea	M0	N0	T2	Tumor Free	4.306802117	0:CENSORED	Yes	No	White	No	1	Primary	Female	Matched
stad_tcga_pan_can_atlas_2018	TCGA-BR-8486	TCGA-BR-8486-01	90	STAGE IA	7TH	5	Esophagogastric Cancer	STAD	Stomach Adenocarcinoma	615	-32872	0	20.21895651	0:DiseaseFree	20.21895651	0:ALIVE OR DEAD TUMOR FREE	Not Hispanic Or Latino	8/31/12	0.2279	EUR	G2	No	C16.1	2279175	C16.1	Yes	Yes	0.3248	0.94	54	No	STAD	20.21895651	0:LIVING	b8a1c8c7-3945-4d84-8f58-3a1a1eb10730	M0	N0	T1B	Tumor Free	20.21895651	0:CENSORED	Yes	No	White	No	1	Primary	Female	Matched
stad_tcga_pan_can_atlas_2018	TCGA-BR-8487	TCGA-BR-8487-01	64	STAGE IIA	7TH	4	Esophagogastric Cancer	STAD	Stomach Adenocarcinoma	34	-23400	0	1.117795969	0:DiseaseFree	1.117795969	0:ALIVE OR DEAD TUMOR FREE	Not Hispanic Or Latino	9/11/12	0.1111	EUR	G3	No	C16.3	2279175	C16.3	Yes	Yes	1.3352	36.51	2687	No	STAD	1.117795969	0:LIVING	bd2a14e7-bb30-48d0-a585-7fbab767d4cf	M0	N0	T3	Tumor Free	1.117795969	0:CENSORED	Yes	No	White	No	1	Primary	Female	Matched
stad_tcga_pan_can_atlas_2018	TCGA-BR-8588	TCGA-BR-8588-01	55	STAGE IIB	7TH	5	Esophagogastric Cancer	STAD	Stomach Adenocarcinoma	389	-20177	0	12.78890094	0:DiseaseFree	12.78890094	0:ALIVE OR DEAD TUMOR FREE	Not Hispanic Or Latino	8/31/12	0.0412	EUR	G3	No	C16.1	2279175	C16.1	Yes	Yes	0.3264	0	102	No	STAD	12.78890094	0:LIVING	ad73529b-92d7-412f-b001-920a61cec313	M0	N0	T4A	Tumor Free	12.78890094	0:CENSORED	Yes	No	White	No	1	Primary	Female	Matched
stad_tcga_pan_can_atlas_2018	TCGA-BR-8678	TCGA-BR-8678-01	76	STAGE IB	7TH	20	Esophagogastric Cancer	STAD	Stomach Adenocarcinoma	754	-28037	0	24.78876944	0:DiseaseFree	24.78876944	0:ALIVE OR DEAD TUMOR FREE	Not Hispanic Or Latino	8/31/12	0.4534	EUR	G2	No	C16.1	2279175	C16.1	Yes	Yes	0.3413	0.51	103	No	STAD	24.78876944	0:LIVING	1770adbd-b424-4a88-95f0-768e5f168cee	M0	N0	T2	Tumor Free	24.78876944	0:CENSORED	Yes	No	White	No	1	Primary	Male	Matched
stad_tcga_pan_can_atlas_2018	TCGA-BR-8679	TCGA-BR-8679-01	63	STAGE IB	7TH	31	Esophagogastric Cancer	STAD	Stomach Adenocarcinoma	0	-23084	0	0	0:DiseaseFree	0	0:ALIVE OR DEAD TUMOR FREE	Not Hispanic Or Latino	8/31/12	0.2591	EUR	G2	No	C16.1	2279175	C16.1	Yes	Yes	0.3414	0.26	138	No	STAD	0	0:LIVING	03e3082e-9f8b-4689-9013-0a9954146dfa	M0	N0	T2	Tumor Free	0	0:CENSORED	Yes	No	White	No	1	Primary	Female	Matched
stad_tcga_pan_can_atlas_2018	TCGA-BR-8682	TCGA-BR-8682-01	52	STAGE IIB	7TH	10	Esophagogastric Cancer	STAD	Mucinous Stomach Adenocarcinoma	991	-19165	0	32.58046487	0:DiseaseFree	32.58046487	0:ALIVE OR DEAD TUMOR FREE	Not Hispanic Or Latino	9/11/12	0.1482	EAS	G3	No	C16.3	2403358	C16.3	Yes	Yes	0.3273	0.25	57	No	MSTAD	32.58046487	0:LIVING	d5efcde2-21e6-4071-9aa4-3c5688a45b3f	M0	N0	T4A	Tumor Free	32.58046487	0:CENSORED	Yes	No	Asian	No	1	Primary	Male	Matched
stad_tcga_pan_can_atlas_2018	TCGA-BR-A44T	TCGA-BR-A44T-01	53	STAGE IIA	7TH	0	Esophagogastric Cancer	STAD	Diffuse Type Stomach Adenocarcinoma	1038	-19407	0	22.42167209	1:Recurred/Progressed	34.12565342	0:ALIVE OR DEAD TUMOR FREE	Not Hispanic Or Latino	12/6/12	0.0018	EUR	G3	No	C16.0	2281001	C16.0	Yes	Yes	0.3249	0.28	14	No	DSTAD	34.12565342	0:LIVING	98BF4652-0088-4ECC-9DFA-376438CB063C	M0	N0	T3	Tumor Free	22.42167209	1:PROGRESSION	Yes	No	White	No	1	Primary	Female	Matched
stad_tcga_pan_can_atlas_2018	TCGA-BR-A4IY	TCGA-BR-A4IY-01	58	STAGE IIB	7TH	7	Esophagogastric Cancer	STAD	Stomach Adenocarcinoma	392	-21314	0	12.88753	0:DiseaseFree	12.88753	0:ALIVE OR DEAD TUMOR FREE	Not Hispanic Or Latino	2/8/13	0.1529	EAS	G3	No	C16.3	2279175	C16.3	Yes	Yes	0.3079	0	141	No	STAD	12.88753	0:LIVING	98C56F92-547B-473D-9FE0-2135DD5A96A8	M0	N0	T4A	Tumor Free	12.88753	0:CENSORED	Yes	No	Asian	No	1	Primary	Male	Matched
stad_tcga_pan_can_atlas_2018	TCGA-BR-A4J2	TCGA-BR-A4J2-01	70	STAGE IIB	7TH	0	Esophagogastric Cancer	STAD	Diffuse Type Stomach Adenocarcinoma	431	-25891	0	14.16970773	0:DiseaseFree	14.16970773	0:ALIVE OR DEAD TUMOR FREE	Not Hispanic Or Latino	2/8/13	0.0064	EAS	G3	No	C16.3	2281001	C16.3	Yes	Yes	0.3318	0	47	No	DSTAD	14.16970773	0:LIVING	12F63577-7FAE-4FC8-9106-39729669FDFE	M0	N0	T4A	Tumor Free	14.16970773	0:CENSORED	Yes	No	Asian	No	1	Primary	Male	Matched
stad_tcga_pan_can_atlas_2018	TCGA-BR-A4J6	TCGA-BR-A4J6-01	69	STAGE IIA	7TH	4	Esophagogastric Cancer	STAD	Stomach Adenocarcinoma	20	-25279	0	0.657527041	0:DiseaseFree	0.657527041	0:ALIVE OR DEAD TUMOR FREE	Not Hispanic Or Latino	2/8/13	0.2311	EUR	G2	No	C16.0	2279175	C16.0	Yes	Yes	0.3191	0.01	28	No	STAD	0.657527041	0:LIVING	0F344863-11CC-4FAE-8386-8247DFF59DE4	M0	N0	T3	Tumor Free	0.657527041	0:CENSORED	Yes	No	White	No	1	Primary	Female	Matched
stad_tcga_pan_can_atlas_2018	TCGA-BR-A4J9	TCGA-BR-A4J9-01	55	STAGE IIA	7TH	0	Esophagogastric Cancer	STAD	Stomach Adenocarcinoma	14	-20093	0	0.460268929	0:DiseaseFree	0.460268929	0:ALIVE OR DEAD TUMOR FREE	Not Hispanic Or Latino	2/8/13	0.0109	EUR	G3	No	C16.3	2279175	C16.3	Yes	Yes	0.307	0.02	38	No	STAD	0.460268929	0:LIVING	5034CC97-9EEC-42FE-ACF9-CDC5A10E6547	M0	N0	T3	Tumor Free	0.460268929	0:CENSORED	Yes	No	White	No	1	Primary	Male	Matched
stad_tcga_pan_can_atlas_2018	TCGA-BR-A4PD	TCGA-BR-A4PD-01	72	STAGE IIB	7TH	11	Esophagogastric Cancer	STAD	Stomach Adenocarcinoma	628	-26334	0	20.64634908	0:DiseaseFree	20.64634908	0:ALIVE OR DEAD TUMOR FREE	Not Hispanic Or Latino	2/21/13	0.3256	EUR	G3	No	C16.1	2279175	C16.1	Yes	Yes	0.3318	0.16	138	No	STAD	20.64634908	0:LIVING	DA2E8310-F54A-477E-A1FB-3F5542452780	M0	N0	T4A	Tumor Free	20.64634908	0:CENSORED	Yes	No	White	No	1	Primary	Female	Matched
stad_tcga_pan_can_atlas_2018	TCGA-BR-A4PE	TCGA-BR-A4PE-01	68	STAGE IB	7TH	19	Esophagogastric Cancer	STAD	Stomach Adenocarcinoma	621	-24986	0	20.41621462	0:DiseaseFree	20.41621462	0:ALIVE OR DEAD TUMOR FREE	Not Hispanic Or Latino	2/21/13	0.2964	EUR	G2	No	C16.0	2279175	C16.0	Yes	Yes	0.3064	0.34	186	No	STAD	20.41621462	0:LIVING	FCE4E670-84BE-4592-AE6C-2B7A59218110	M0	N0	T2	Tumor Free	20.41621462	0:CENSORED	Yes	No	White	No	1	Primary	Female	Matched
stad_tcga_pan_can_atlas_2018	TCGA-BR-A4QI	TCGA-BR-A4QI-01	70	STAGE IIA	7TH	17	Esophagogastric Cancer	STAD	Stomach Adenocarcinoma	415	-25928	0	12.59164283	1:Recurred/Progressed	21.43538153	1:DEAD WITH TUMOR	Not Hispanic Or Latino	3/19/13	0.6679	EUR	G3	No	C16.3	2279175	C16.3	Yes	Yes	0.3317	0.28	104	Yes	STAD	21.43538153	1:DECEASED	8BB9CFD8-7012-41B1-8AA1-B6592B0C0D43	M0	N0	T3	Tumor Free	12.59164283	1:PROGRESSION	Yes	No	White	No	1	Primary	Female	Matched
stad_tcga_pan_can_atlas_2018	TCGA-CD-5798	TCGA-CD-5798-01	82	STAGE II	6TH	1	Esophagogastric Cancer	STAD	Mucinous Stomach Adenocarcinoma	408	-30310	0	13.41355163	0:DiseaseFree	13.41355163	0:ALIVE OR DEAD TUMOR FREE	Not Hispanic Or Latino	6/8/11	0.0022	EAS	G2	No	C16.3	2403358	C16.3	Yes	Yes	0.2683	0	84	No	MSTAD	13.41355163	0:LIVING	e42f45c6-fd00-44cf-a210-c8803da326a1	M0	N0	T3	Tumor Free	13.41355163	0:CENSORED	No	No	Asian	No	1	Primary	Male	Matched
stad_tcga_pan_can_atlas_2018	TCGA-CD-5800	TCGA-CD-5800-01	51	STAGE II	6TH	16	Esophagogastric Cancer	STAD	Papillary Stomach Adenocarcinoma	400	NA	0	13.15054082	0:DiseaseFree	13.15054082	0:ALIVE OR DEAD TUMOR FREE	Not Hispanic Or Latino	6/8/11	0.3436	EAS	G1	No	C16.3	2323004	C16.3	Yes	Yes	0.3182	0.06	147	No	PSTAD	13.15054082	0:LIVING	eeb114ea-ecee-49ee-a162-b3b7bc0a60cd	M0	N0	T3	Tumor Free	13.15054082	0:CENSORED	Yes	No	Asian	No	1	Primary	Female	Matched
stad_tcga_pan_can_atlas_2018	TCGA-CD-5802	TCGA-CD-5802-01	58	STAGE II	6TH	8	Esophagogastric Cancer	STAD	Stomach Adenocarcinoma	406	-21331	0	13.34779893	0:DiseaseFree	13.34779893	0:ALIVE OR DEAD TUMOR FREE	Not Hispanic Or Latino	6/8/11	0.3462	EAS	G2	No	C16.0	2279175	C16.0	Yes	No	0.2716	0.03	46	No	STAD	13.34779893	0:LIVING	0aecac64-5982-4d76-8f31-958f6a00951d	M0	N0	T3	Tumor Free	13.34779893	0:CENSORED	No	No	Asian	Yes	1	Primary	Male	Matched
stad_tcga_pan_can_atlas_2018	TCGA-CD-5803	TCGA-CD-5803-01	78	STAGE II	6TH	11	Esophagogastric Cancer	STAD	Stomach Adenocarcinoma	2	-28608	0	NA	NA	11.21083605	1:DEAD WITH TUMOR	Not Hispanic Or Latino	6/8/11	0.0007	EAS	G3	No	C16.3	2279175	C16.3	Yes	Yes	0.2645	0	35	Yes	STAD	11.21083605	1:DECEASED	33901c6f-9180-4a19-866c-f4ac6bec76da	M0	N0	T3	Tumor Free	9.862905612	1:PROGRESSION	No	No	Asian	No	1	Primary	Female	Matched
stad_tcga_pan_can_atlas_2018	TCGA-CD-5813	TCGA-CD-5813-01	60	STAGE II	6TH	NA	Esophagogastric Cancer	STAD	Mucinous Stomach Adenocarcinoma	12	-21995	0	10.35605089	1:Recurred/Progressed	12.39438472	1:DEAD WITH TUMOR	Not Hispanic Or Latino	6/8/11	NA	EAS	G3	No	C16.2	2403358	C16.2	Yes	No	0.2755	0.18	158	Yes	MSTAD	12.39438472	1:DECEASED	152b9d8a-19fd-4665-b9e4-4fedfb1608cd	M0	N0	T3	Tumor Free	10.35605089	1:PROGRESSION	No	No	Asian	No	1	Primary	Male	Matched
stad_tcga_pan_can_atlas_2018	TCGA-CD-8524	TCGA-CD-8524-01	61	STAGE II	6TH	15	Esophagogastric Cancer	STAD	Intestinal Type Stomach Adenocarcinoma	388	-22445	0	2.268468291	1:Recurred/Progressed	12.75602459	0:ALIVE OR DEAD TUMOR FREE	Not Hispanic Or Latino	4/15/13	0.1877	EAS	G3	No	C16.3	2280636	C16.3	Yes	Yes	0.3494	0.38	142	Yes	ISTAD	12.75602459	0:LIVING	315b8de8-9842-4738-b23b-1d61722f9583	M0	N0	T3	Tumor Free	2.268468291	1:PROGRESSION	No	No	Asian	No	1	Primary	Female	Matched
stad_tcga_pan_can_atlas_2018	TCGA-CD-8528	TCGA-CD-8528-01	43	STAGE IIIA	6TH	21	Esophagogastric Cancer	STAD	Stomach Adenocarcinoma	375	-15986	0	12.32863202	0:DiseaseFree	12.32863202	0:ALIVE OR DEAD TUMOR FREE	Not Hispanic Or Latino	4/15/13	0.3380	EAS	G3	No	C16.3	2279175	C16.3	Yes	Yes	0.3386	0.13	94	No	STAD	12.32863202	0:LIVING	1a1f2197-e303-46e4-8871-53f2eb2e599a	M0	N0	T4	Tumor Free	12.32863202	0:CENSORED	No	No	Asian	Yes	1	Primary	Female	Matched
stad_tcga_pan_can_atlas_2018	TCGA-CD-8530	TCGA-CD-8530-01	51	STAGE II	6TH	24	Esophagogastric Cancer	STAD	Diffuse Type Stomach Adenocarcinoma	377	-18992	0	12.39438472	0:DiseaseFree	12.39438472	0:ALIVE OR DEAD TUMOR FREE	Not Hispanic Or Latino	4/15/13	0.1764	EAS	G3	No	C16.1	2281001	C16.1	Yes	Yes	0.326	0	74	No	DSTAD	12.39438472	0:LIVING	0a11e958-7ec0-493c-bd7a-eb17536facd7	M0	N0	T3	Tumor Free	12.39438472	0:CENSORED	No	No	Asian	Yes	1	Primary	Male	Matched
stad_tcga_pan_can_atlas_2018	TCGA-CD-8532	TCGA-CD-8532-01	52	STAGE II	6TH	10	Esophagogastric Cancer	STAD	Stomach Adenocarcinoma	3	-19284	0	9.271131275	1:Recurred/Progressed	11.63822862	1:DEAD WITH TUMOR	Not Hispanic Or Latino	4/15/13	0.2522	EAS	G2	No	C16.0	2279175	C16.0	Yes	Yes	0.3232	0.01	32	Yes	STAD	11.63822862	1:DECEASED	8e0f35e8-cd02-4d8b-9145-597cc65eac13	M0	N0	T3	Tumor Free	9.271131275	1:PROGRESSION	No	No	Asian	No	1	Primary	Male	Matched
stad_tcga_pan_can_atlas_2018	TCGA-CD-8533	TCGA-CD-8533-01	48	STAGE II	6TH	16	Esophagogastric Cancer	STAD	Stomach Adenocarcinoma	468	-17821	0	7.430055561	1:Recurred/Progressed	15.38613276	0:ALIVE OR DEAD TUMOR FREE	Not Hispanic Or Latino	4/15/13	0.5672	EAS	G3	No	C16.3	2279175	C16.3	Yes	No	0.3163	0.9	100	Yes	STAD	15.38613276	0:LIVING	c1cf00be-1a34-49aa-b1ab-6b2e26832c19	M0	N0	T3	Tumor Free	7.430055561	1:PROGRESSION	No	No	Asian	No	1	Primary	Male	Matched
stad_tcga_pan_can_atlas_2018	TCGA-CD-8534	TCGA-CD-8534-01	41	STAGE II	6TH	10	Esophagogastric Cancer	STAD	Diffuse Type Stomach Adenocarcinoma	367	-15227	0	NA	NA	12.0656212	0:ALIVE OR DEAD TUMOR FREE	Not Hispanic Or Latino	4/15/13	0.3271	EAS	G3	No	C16.3	2281001	C16.3	Yes	Yes	0.3378	0.27	56	Yes	DSTAD	12.0656212	0:LIVING	65232ec1-4614-49bd-a3cf-d901d4f9556a	M0	N0	T3	Tumor Free	6.60814676	1:PROGRESSION	No	No	Asian	No	1	Primary	Male	Matched
stad_tcga_pan_can_atlas_2018	TCGA-CD-8536	TCGA-CD-8536-01	74	STAGE II	6TH	4	Esophagogastric Cancer	STAD	Stomach Adenocarcinoma	378	-27328	0	12.42726107	0:DiseaseFree	12.42726107	0:ALIVE OR DEAD TUMOR FREE	Not Hispanic Or Latino	4/15/13	0.1052	EAS	G3	No	C16.1	2279175	C16.1	Yes	Yes	0.787	25.3	838	No	STAD	12.42726107	0:LIVING	b2f6d8f3-3182-4e5e-be20-8470cfb832c5	M0	N0	T3	Tumor Free	12.42726107	0:CENSORED	No	No	Asian	No	1	Primary	Male	Matched
stad_tcga_pan_can_atlas_2018	TCGA-CD-A486	TCGA-CD-A486-01	68	STAGE IIA	7TH	21	Esophagogastric Cancer	STAD	Stomach Adenocarcinoma	104	-24879	0	2.597231811	1:Recurred/Progressed	6.312259592	1:DEAD WITH TUMOR	Not Hispanic Or Latino	3/11/13	0.5283	EAS	G2	No	C16.0	2279175	C16.0	Yes	Yes	0.3155	0.13	87	Yes	STAD	6.312259592	1:DECEASED	C63AE423-C90A-4CF4-AA42-653BB8FA3E69	M0	N0	T3	Tumor Free	2.597231811	1:PROGRESSION	No	No	Asian	No	1	Primary	Male	Matched
stad_tcga_pan_can_atlas_2018	TCGA-CD-A489	TCGA-CD-A489-01	58	STAGE IIA	7TH	13	Esophagogastric Cancer	STAD	Diffuse Type Stomach Adenocarcinoma	4	-21517	0	9.106749515	1:Recurred/Progressed	11.3094651	1:DEAD WITH TUMOR	Not Hispanic Or Latino	3/11/13	0.3552	EAS	G3	No	C16.3	2281001	C16.3	Yes	Yes	0.3128	0.14	66	Yes	DSTAD	11.3094651	1:DECEASED	7F056FC5-3848-4884-9644-95B8B6ED9642	M0	N0	T3	Tumor Free	9.106749515	1:PROGRESSION	No	No	Asian	No	1	Primary	Male	Matched
stad_tcga_pan_can_atlas_2018	TCGA-CD-A48A	TCGA-CD-A48A-01	57	STAGE IIA	7TH	17	Esophagogastric Cancer	STAD	Stomach Adenocarcinoma	378	-20839	0	12.42726107	0:DiseaseFree	12.42726107	0:ALIVE OR DEAD TUMOR FREE	Not Hispanic Or Latino	3/11/13	0.4866	EAS	G2	No	C16.0	2279175	C16.0	Yes	Yes	0.3568	0.42	205	No	STAD	12.42726107	0:LIVING	A6635058-4498-463C-9BBC-1009DDA3308C	M0	N0	T3	Tumor Free	12.42726107	0:CENSORED	No	No	Asian	Yes	1	Primary	Male	Matched
stad_tcga_pan_can_atlas_2018	TCGA-CD-A4MG	TCGA-CD-A4MG-01	76	STAGE IIA	7TH	8	Esophagogastric Cancer	STAD	Diffuse Type Stomach Adenocarcinoma	2	-28019	0	2.432850051	1:Recurred/Progressed	6.575270408	1:DEAD WITH TUMOR	Not Hispanic Or Latino	3/13/13	0.2249	EAS	G3	No	C16.0	2281001	C16.0	Yes	Yes	1.1596	28.2	2183	Yes	DSTAD	6.575270408	1:DECEASED	028632ED-D75A-49BB-B579-41962BA502FE	M0	N0	T3	Tumor Free	2.432850051	1:PROGRESSION	No	No	Asian	No	1	Primary	Male	Matched
stad_tcga_pan_can_atlas_2018	TCGA-CD-A4MH	TCGA-CD-A4MH-01	86	STAGE IIA	7TH	26	Esophagogastric Cancer	STAD	Stomach Adenocarcinoma	371	-31683	0	12.19712661	0:DiseaseFree	12.19712661	0:ALIVE OR DEAD TUMOR FREE	Not Hispanic Or Latino	3/13/13	0.4765	EAS	G2	No	C16.3	2281001	C16.3	Yes	Yes	0.3005	0	66	No	STAD	12.19712661	0:LIVING	23451AB5-A32B-4EEC-9B8B-FD282282A0D4	M0	N0	T3	Tumor Free	12.19712661	0:CENSORED	No	No	Asian	Yes	1	Primary	Female	Matched
stad_tcga_pan_can_atlas_2018	TCGA-CD-A4MJ	TCGA-CD-A4MJ-01	60	STAGE IB	7TH	2	Esophagogastric Cancer	STAD	Stomach Adenocarcinoma	384	-21932	0	2.268468291	1:Recurred/Progressed	12.62451918	0:ALIVE OR DEAD TUMOR FREE	Not Hispanic Or Latino	3/13/13	0.0503	EAS	G2	No	C16.1	2279175	C16.1	Yes	Yes	0.8546	21.82	636	Yes	STAD	12.62451918	0:LIVING	287059FB-4E69-4D6D-99D5-91EC92D35BDE	M0	N0	T2	Tumor Free	2.268468291	1:PROGRESSION	No	No	Asian	No	1	Primary	Male	Matched
stad_tcga_pan_can_atlas_2018	TCGA-CG-4304	TCGA-CG-4304-01	84	STAGE IB	6TH	5	Esophagogastric Cancer	STAD	Stomach Adenocarcinoma	822	-31017	0	NA	NA	NA	0:ALIVE OR DEAD TUMOR FREE	NA	NA	0.2284	EUR	G2	No	C16.0	2279175	C16.0	Yes	Yes	0.2693	0.01	61	NA	STAD	NA	0:LIVING	8e005891-d6fe-4fee-a699-971fee4e70f1	M0	N0	T2A	NA	NA	0:CENSORED	Yes	No	NA	NA	1	Primary	Male	Matched
stad_tcga_pan_can_atlas_2018	TCGA-CG-4436	TCGA-CG-4436-01	57	STAGE IB	6TH	15	Esophagogastric Cancer	STAD	Intestinal Type Stomach Adenocarcinoma	243	-20941	0	7.988953546	0:DiseaseFree	7.988953546	0:ALIVE OR DEAD TUMOR FREE	NA	7/22/10	0.4272	EUR	G2	No	C16.9	2280636	C16.9	Yes	Yes	0.2967	0.28	154	No	ISTAD	7.988953546	0:LIVING	7938ca55-766e-4277-9e7e-603ffa02e570	M0	N0	T2	With Tumor	7.988953546	0:CENSORED	Yes	No	NA	No	1	Primary	Male	Matched
stad_tcga_pan_can_atlas_2018	TCGA-CG-4442	TCGA-CG-4442-01	85	STAGE IB	5TH	2	Esophagogastric Cancer	STAD	Intestinal Type Stomach Adenocarcinoma	0	-31350	0	NA	NA	0	0:ALIVE OR DEAD TUMOR FREE	NA	7/22/10	0.0503	EUR	G3	No	C16.3	2280636	C16.3	Yes	Yes	1.2366	39.5	1358	NA	ISTAD	0	0:LIVING	8fccff71-3710-4cb9-b8af-61707aebe5d8	M0	N0	T2	Tumor Free	0	0:CENSORED	Yes	No	NA	NA	1	Primary	Male	Matched
stad_tcga_pan_can_atlas_2018	TCGA-CG-4443	TCGA-CG-4443-01	68	STAGE IA	5TH	4	Esophagogastric Cancer	STAD	Intestinal Type Stomach Adenocarcinoma	912	-24990	0	NA	NA	29.98323306	0:ALIVE OR DEAD TUMOR FREE	NA	7/22/10	0.3125	EUR	G2	No	C16.2	2280636	C16.2	Yes	Yes	0.2861	0.29	83	NA	ISTAD	29.98323306	0:LIVING	8cb0144b-be6b-40a1-86a2-708f96d9b615	M0	N0	T1	NA	29.98323306	0:CENSORED	Yes	No	NA	NA	1	Primary	Male	Matched
stad_tcga_pan_can_atlas_2018	TCGA-CG-4466	TCGA-CG-4466-01	81	STAGE IB	6TH	16	Esophagogastric Cancer	STAD	Intestinal Type Stomach Adenocarcinoma	577	-29739	0	18.96965513	0:DiseaseFree	18.96965513	0:ALIVE OR DEAD TUMOR FREE	NA	7/22/10	0.3602	EUR	G2	No	C16.0	2280636	C16.0	Yes	Yes	0.3191	2.37	176	No	ISTAD	18.96965513	0:LIVING	2f1b96b2-7031-4f7d-9490-14728d320f3e	M0	N0	T2A	Tumor Free	18.96965513	0:CENSORED	Yes	No	NA	No	1	Primary	Female	Matched
stad_tcga_pan_can_atlas_2018	TCGA-CG-4477	TCGA-CG-4477-01	58	STAGE IB	6TH	7	Esophagogastric Cancer	STAD	Intestinal Type Stomach Adenocarcinoma	942	-21427	0	NA	NA	30.96952362	0:ALIVE OR DEAD TUMOR FREE	NA	7/22/10	0.2082	EUR	G3	No	C16.0	2280636	C16.0	Yes	Yes	0.2681	0.02	126	Yes	ISTAD	30.96952362	0:LIVING	18d0aae7-9694-4252-b8fe-16e62dadab07	M0	N0	T2A	With Tumor	11.9998685	1:PROGRESSION	Yes	No	NA	Yes	1	Primary	Female	Matched
stad_tcga_pan_can_atlas_2018	TCGA-CG-5720	TCGA-CG-5720-01	71	STAGE IB	5TH	0	Esophagogastric Cancer	STAD	Stomach Adenocarcinoma	NA	-26176	0	NA	NA	0.986290561	0:ALIVE OR DEAD TUMOR FREE	NA	3/22/11	0.0313	EUR	G3	No	C16.0	2279175	C16.0	Yes	Yes	0.2709	0.09	69	NA	STAD	0.986290561	1:DECEASED	7c9ea4fa-4cbc-4941-945a-e531e1d48304	M0	N0	T2	Tumor Free	0.986290561	0:CENSORED	Yes	No	NA	NA	1	Primary	Male	Matched
stad_tcga_pan_can_atlas_2018	TCGA-CG-5725	TCGA-CG-5725-01	72	STAGE IB	5TH	8	Esophagogastric Cancer	STAD	Stomach Adenocarcinoma	NA	-26329	0	NA	NA	15.02449288	1:DEAD WITH TUMOR	NA	3/22/11	0.9150	EUR	G3	No	C16.0	2279175	C16.0	Yes	No	0.3425	0.71	100	Yes	STAD	15.02449288	1:DECEASED	129d95ca-71ef-44aa-a93d-f87803c37c9a	M0	N0	T2	With Tumor	5.030081862	1:PROGRESSION	Yes	No	NA	No	1	Primary	Male	Matched
stad_tcga_pan_can_atlas_2018	TCGA-CG-5726	TCGA-CG-5726-01	73	STAGE IA	5TH	6	Esophagogastric Cancer	STAD	Intestinal Type Stomach Adenocarcinoma	NA	-26998	0	NA	NA	28.96406615	0:ALIVE OR DEAD TUMOR FREE	NA	3/22/11	0.1257	EUR	G2	No	C16.3	2280636	C16.3	Yes	Yes	1.3577	45.66	1200	NA	ISTAD	28.96406615	1:DECEASED	863ad936-e2a0-471c-8d95-3a548bb94afa	M0	N0	T1	Tumor Free	28.96406615	0:CENSORED	Yes	No	NA	NA	1	Primary	Male	Matched
stad_tcga_pan_can_atlas_2018	TCGA-CG-5727	TCGA-CG-5727-01	66	STAGE II	5TH	30	Esophagogastric Cancer	STAD	Intestinal Type Stomach Adenocarcinoma	2405	-24289	0	79.06762666	0:DiseaseFree	79.06762666	0:ALIVE OR DEAD TUMOR FREE	NA	3/22/11	0.1871	EUR	G3	No	C16.2	2280636	C16.2	Yes	No	0.2798	0.29	140	No	ISTAD	79.06762666	0:LIVING	b75eb694-8e9d-4dbb-b536-7d278c728cbb	M0	N0	T3	Tumor Free	79.06762666	0:CENSORED	Yes	Yes	NA	No	1	Primary	Male	Matched
stad_tcga_pan_can_atlas_2018	TCGA-CG-5728	TCGA-CG-5728-01	88	STAGE IB	5TH	3	Esophagogastric Cancer	STAD	Intestinal Type Stomach Adenocarcinoma	1980	-32293	0	NA	NA	65.09517704	0:ALIVE OR DEAD TUMOR FREE	NA	3/22/11	0.0721	EUR	G3	No	C16.3	2280636	C16.3	Yes	No	0.8774	40.62	1286	NA	ISTAD	65.09517704	0:LIVING	1286ac33-a466-4f58-900e-f6b13fe9c25a	M0	N0	T2	With Tumor	65.09517704	0:CENSORED	Yes	No	NA	NA	1	Primary	Female	Matched
stad_tcga_pan_can_atlas_2018	TCGA-D7-6522	TCGA-D7-6522-01	58	STAGE IB	6TH	0	Esophagogastric Cancer	STAD	Diffuse Type Stomach Adenocarcinoma	566	-21465	0	18.60801526	0:DiseaseFree	18.60801526	0:ALIVE OR DEAD TUMOR FREE	Not Hispanic Or Latino	5/13/11	0.0000	EUR	G3	No	C16.3	2281001	C16.3	Yes	Yes	0.2857	0	47	No	DSTAD	18.60801526	0:LIVING	8bb3facb-1933-4350-9f78-74537559e000	M0	N0	T2	Tumor Free	18.60801526	0:CENSORED	Yes	No	White	No	1	Primary	Male	Matched
stad_tcga_pan_can_atlas_2018	TCGA-D7-6528	TCGA-D7-6528-01	70	STAGE IB	6TH	20	Esophagogastric Cancer	STAD	Tubular Stomach Adenocarcinoma	463	-25815	0	15.221751	0:DiseaseFree	15.221751	0:ALIVE OR DEAD TUMOR FREE	Not Hispanic Or Latino	5/16/11	0.5429	EUR	G2	No	C16.2	2305106	C16.2	Yes	Yes	0.3201	0.09	309	No	TSTAD	15.221751	0:LIVING	35496e4e-598f-4ffc-b11e-8edaeb676079	M0	N0	T2	Tumor Free	15.221751	0:CENSORED	Yes	No	White	No	1	Primary	Female	Matched
stad_tcga_pan_can_atlas_2018	TCGA-D7-6822	TCGA-D7-6822-01	77	STAGE IB	7TH	14	Esophagogastric Cancer	STAD	Tubular Stomach Adenocarcinoma	375	-28214	0	12.32863202	0:DiseaseFree	12.32863202	0:ALIVE OR DEAD TUMOR FREE	Not Hispanic Or Latino	7/21/11	0.4650	EUR	G2	No	C16.2	2305106	C16.2	Yes	Yes	0.3376	0.64	230	No	TSTAD	12.32863202	0:LIVING	e2aaabd9-f4ba-4763-a28a-c14d46a4bc5d	M0	N0	T2	Tumor Free	12.32863202	0:CENSORED	Yes	No	White	No	1	Primary	Male	Matched
stad_tcga_pan_can_atlas_2018	TCGA-D7-8573	TCGA-D7-8573-01	57	STAGE IIA	7TH	9	Esophagogastric Cancer	STAD	Tubular Stomach Adenocarcinoma	593	-20963	0	19.49567676	0:DiseaseFree	19.49567676	0:ALIVE OR DEAD TUMOR FREE	Not Hispanic Or Latino	7/23/12	0.2114	EUR	G3	No	C16.1	2305106	C16.1	Yes	Yes	0.3288	0.15	73	No	TSTAD	19.49567676	0:LIVING	e4344668-5a50-4dde-8eec-f4d7f01f99fd	M0	N0	T3	Tumor Free	19.49567676	0:CENSORED	Yes	No	White	No	1	Primary	Male	Matched
stad_tcga_pan_can_atlas_2018	TCGA-D7-8578	TCGA-D7-8578-01	72	STAGE IB	7TH	12	Esophagogastric Cancer	STAD	Stomach Adenocarcinoma	643	-26620	0	14.82723477	1:Recurred/Progressed	21.13949436	0:ALIVE OR DEAD TUMOR FREE	Not Hispanic Or Latino	7/24/12	0.0927	EUR	G2	No	C16.3	2279175	C16.3	Yes	Yes	0.3088	0.03	51	Yes	STAD	21.13949436	0:LIVING	50279b37-828d-4e18-b41f-f793c3923e75	M0	N0	T2	Tumor Free	14.82723477	1:PROGRESSION	Yes	No	White	No	1	Primary	Male	Matched
stad_tcga_pan_can_atlas_2018	TCGA-D7-A6F0	TCGA-D7-A6F0-01	79	STAGE IB	7TH	20	Esophagogastric Cancer	STAD	Intestinal Type Stomach Adenocarcinoma	678	-28923	0	22.29016668	0:DiseaseFree	22.29016668	0:ALIVE OR DEAD TUMOR FREE	Not Hispanic Or Latino	3/31/14	0.3847	EUR	G3	No	C16.0	2280636	C16.0	Yes	Yes	0.3409	0.45	107	No	ISTAD	22.29016668	0:LIVING	B1FEE7AF-8030-4D93-94AC-6294683D4298	M0	N0	T2	Tumor Free	22.29016668	0:CENSORED	Yes	No	White	No	1	Primary	Female	Matched
stad_tcga_pan_can_atlas_2018	TCGA-D7-A6F2	TCGA-D7-A6F2-01	62	STAGE IB	7TH	23	Esophagogastric Cancer	STAD	Tubular Stomach Adenocarcinoma	476	-22801	0	15.64914357	0:DiseaseFree	15.64914357	0:ALIVE OR DEAD TUMOR FREE	Not Hispanic Or Latino	4/7/14	0.4267	EUR	G3	No	C16.1	2305106	C16.1	Yes	Yes	0.31	0.22	65	No	TSTAD	15.64914357	0:LIVING	F4B1E633-38E6-4CC6-A0C6-911582D4066B	M0	N0	T2	Tumor Free	15.64914357	0:CENSORED	Yes	No	White	No	1	Primary	Male	Matched
stad_tcga_pan_can_atlas_2018	TCGA-F1-6874	TCGA-F1-6874-01	79	STAGE IB	7TH	4	Esophagogastric Cancer	STAD	Intestinal Type Stomach Adenocarcinoma	440	-29083	0	14.4655949	0:DiseaseFree	14.4655949	0:ALIVE OR DEAD TUMOR FREE	Not Hispanic Or Latino	8/4/11	0.0857	EUR	G3	No	C16.0	2280636	C16.0	Yes	Yes	0.8027	22.02	850	No	ISTAD	14.4655949	0:LIVING	106f3344-f699-4b2c-8f62-4ac6c948dde4	M0	N0	T2	Tumor Free	14.4655949	0:CENSORED	Yes	No	White	No	1	Primary	Male	Matched
stad_tcga_pan_can_atlas_2018	TCGA-F1-6875	TCGA-F1-6875-01	79	STAGE IA	4TH	25	Esophagogastric Cancer	STAD	Stomach Adenocarcinoma	NA	-29209	0	72.22934543	0:DiseaseFree	72.22934543	0:ALIVE OR DEAD TUMOR FREE	Not Hispanic Or Latino	10/10/11	0.5102	AFR_ADMIX	G2	No	C16.3	2279175	C16.3	Yes	Yes	0.3521	0.62	84	No	STAD	72.22934543	1:DECEASED	283776cd-32e8-4a79-bed1-1411c9d3a9e0	M0	N0	T2	Tumor Free	72.22934543	0:CENSORED	Yes	No	Black or African American	No	1	Primary	Male	Matched
stad_tcga_pan_can_atlas_2018	TCGA-F1-A72C	TCGA-F1-A72C-01	68	STAGE IIA	7TH	15	Esophagogastric Cancer	STAD	Intestinal Type Stomach Adenocarcinoma	346	-25104	0	11.27658875	1:Recurred/Progressed	11.37521781	0:ALIVE OR DEAD TUMOR FREE	Not Hispanic Or Latino	12/9/13	0.3257	EAS	G2	No	C16.9	2280636	C16.9	Yes	Yes	0.3297	0	45	Yes	ISTAD	11.37521781	0:LIVING	5C76CB89-B1B1-4910-B811-E44D3B277430	M0	N0	T3	Tumor Free	11.27658875	1:PROGRESSION	Yes	No	Asian	No	1	Primary	Male	Matched
stad_tcga_pan_can_atlas_2018	TCGA-FP-7735	TCGA-FP-7735-01	77	STAGE IB	7TH	NA	Esophagogastric Cancer	STAD	Stomach Adenocarcinoma	12	-28232	0	3.484893316	0:DiseaseFree	3.484893316	0:ALIVE OR DEAD TUMOR FREE	Not Hispanic Or Latino	3/9/12	0.4249	AFR	G2	No	C16.0	2279175	C16.0	Yes	Yes	0.3643	0.05	50	No	STAD	3.484893316	1:DECEASED	1d43af3c-4279-4aed-9ced-ce3896a48ae0	MX	N0	T2	Tumor Free	3.484893316	0:CENSORED	Yes	No	Black or African American	No	1	Primary	Male	Matched
stad_tcga_pan_can_atlas_2018	TCGA-FP-8099	TCGA-FP-8099-01	79	STAGE IIA	7TH	19	Esophagogastric Cancer	STAD	Stomach Adenocarcinoma	519	-29129	0	17.06282671	0:DiseaseFree	17.06282671	0:ALIVE OR DEAD TUMOR FREE	Not Hispanic Or Latino	12/3/12	0.4272	EUR	G2	No	C16.0	2279175	C16.0	Yes	Yes	0.3301	0.34	115	No	STAD	17.06282671	0:LIVING	5956529e-f359-47c9-8222-0bd7f68c1e65	MX	N0	T3	NA	17.06282671	0:CENSORED	Yes	No	White	No	1	Primary	Male	Matched
stad_tcga_pan_can_atlas_2018	TCGA-FP-8209	TCGA-FP-8209-01	49	STAGE IB	6TH	NA	Esophagogastric Cancer	STAD	Diffuse Type Stomach Adenocarcinoma	NA	-18171	0	55.10076602	1:Recurred/Progressed	59.53907354	1:DEAD WITH TUMOR	Not Hispanic Or Latino	6/17/12	0.0000	EUR	G3	No	C16.3	2281001	C16.3	Yes	Yes	0.3274	0	NA	Yes	DSTAD	59.53907354	1:DECEASED	233cb00f-b470-47fb-ad93-2a1597655ed6	M0	N0	T2A	With Tumor	55.10076602	1:PROGRESSION	Yes	No	White	Yes	1	Primary	Male	Matched
stad_tcga_pan_can_atlas_2018	TCGA-FP-A4BE	TCGA-FP-A4BE-01	55	STAGE IIA	7TH	NA	Esophagogastric Cancer	STAD	Stomach Adenocarcinoma	337	-20148	0	11.07933064	0:DiseaseFree	11.07933064	0:ALIVE OR DEAD TUMOR FREE	Not Hispanic Or Latino	1/25/13	NA	AFR	G3	No	C16.1	2279175	C16.1	Yes	No	1.0004	22.02	1336	No	STAD	11.07933064	0:LIVING	48ABE0EF-DFD5-4E36-A319-C4EC3165CBA1	M0	N0	T3	Tumor Free	11.07933064	0:CENSORED	Yes	No	Black or African American	Yes	1	Primary	Male	Matched
stad_tcga_pan_can_atlas_2018	TCGA-HF-7134	TCGA-HF-7134-01		STAGE IA	6TH	10	Esophagogastric Cancer	STAD	Intestinal Type Stomach Adenocarcinoma	1588	NA		52.20764704	0:DiseaseFree	52.20764704	0:ALIVE OR DEAD TUMOR FREE	NA	11/22/11	0.2579	EUR	G2	No	C16.2	2280636	C16.2	Yes	No	0.3274	0.3	258	No	ISTAD	52.20764704	0:LIVING	1dbe1e26-3bcd-45cf-990e-ad7c8754f4d4	M0	N0	T1	Tumor Free	52.20764704	0:CENSORED	Yes	No	NA	No	1	Primary	Male	Matched
stad_tcga_pan_can_atlas_2018	TCGA-HJ-7597	TCGA-HJ-7597-01	71	STAGE IB	6TH	9	Esophagogastric Cancer	STAD	Signet Ring Cell Carcinoma of the Stomach	NA	-26264	0	7.594437321	1:Recurred/Progressed	26.46546339	1:DEAD WITH TUMOR	Not Hispanic Or Latino	5/31/12	0.0798	EUR	G3	No	C16.2	2407010	C16.2	Yes	No	0.6646	5.95	696	Yes	SSRCC	26.46546339	1:DECEASED	83d681f4-6c0e-45cc-a31d-0b1b31c8e073	MX	N0	T2B	With Tumor	7.594437321	1:PROGRESSION	Yes	No	White	No	1	Primary	Female	Matched
stad_tcga_pan_can_atlas_2018	TCGA-HU-8244	TCGA-HU-8244-01	77	STAGE IA	7TH	6	Esophagogastric Cancer	STAD	Tubular Stomach Adenocarcinoma	742	-28184	0	24.39425321	0:DiseaseFree	24.39425321	0:ALIVE OR DEAD TUMOR FREE	Not Hispanic Or Latino	3/17/13	0.1207	EAS	G1	No	C16.2	2305106	C16.2	Yes	No	0.3511	0.2	106	No	TSTAD	24.39425321	0:LIVING	f0b6e8f8-995c-47c1-bbec-d1d51dc97828	M0	N0	T1A	Tumor Free	24.39425321	0:CENSORED	Yes	No	Asian	No	1	Primary	Female	Matched
stad_tcga_pan_can_atlas_2018	TCGA-HU-8245	TCGA-HU-8245-01	72	STAGE IIA	7TH	16	Esophagogastric Cancer	STAD	Papillary Stomach Adenocarcinoma	552	-26521	0	18.14774633	0:DiseaseFree	18.14774633	0:ALIVE OR DEAD TUMOR FREE	Not Hispanic Or Latino	3/17/13	0.3541	EAS	G3	No	C16.2	2323004	C16.2	Yes	No	0.3372	0.89	61	No	PSTAD	18.14774633	0:LIVING	4e9d13da-438d-4b5e-8e86-67432b5e9471	M0	N0	T3	Tumor Free	18.14774633	0:CENSORED	Yes	No	Asian	No	1	Primary	Male	Matched
stad_tcga_pan_can_atlas_2018	TCGA-HU-8602	TCGA-HU-8602-01	58	STAGE IIB	7TH	4	Esophagogastric Cancer	STAD	Diffuse Type Stomach Adenocarcinoma	679	-21522	0	22.32304304	0:DiseaseFree	22.32304304	0:ALIVE OR DEAD TUMOR FREE	Not Hispanic Or Latino	3/17/13	0.1002	EAS	G3	No	C16.3	2281001	C16.3	Yes	Yes	0.9816	31.46	1510	No	DSTAD	22.32304304	0:LIVING	edce7aac-1d8b-41cb-88e2-f50b8eeca4d8	M0	N0	T4A	Tumor Free	22.32304304	0:CENSORED	Yes	No	Asian	No	1	Primary	Female	Matched
stad_tcga_pan_can_atlas_2018	TCGA-HU-8604	TCGA-HU-8604-01	82	STAGE IIA	7TH	18	Esophagogastric Cancer	STAD	Tubular Stomach Adenocarcinoma	694	-30178	0	22.81618832	0:DiseaseFree	22.81618832	0:ALIVE OR DEAD TUMOR FREE	Not Hispanic Or Latino	3/17/13	0.0696	EAS	G2	No	C16.3	2305106	C16.3	Yes	Yes	0.3172	0.03	185	No	TSTAD	22.81618832	0:LIVING	43945bf6-6e64-4f13-9822-baf30dcd726c	M0	N0	T3	Tumor Free	22.81618832	0:CENSORED	Yes	No	Asian	No	1	Primary	Female	Matched
stad_tcga_pan_can_atlas_2018	TCGA-HU-8610	TCGA-HU-8610-01	75	STAGE IA	7TH	10	Esophagogastric Cancer	STAD	Tubular Stomach Adenocarcinoma	23	-27594	0	NA	NA	0.756156097	0:ALIVE OR DEAD TUMOR FREE	Not Hispanic Or Latino	3/11/13	0.1753	EAS	G2	No	C16.2	2305106	C16.2	Yes	Yes	0.3366	0	53	No	TSTAD	0.756156097	0:LIVING	131fb0f0-e0af-431c-8462-f1925a5f4c72	M0	N0	T1B	Tumor Free	0.756156097	0:CENSORED	Yes	No	Asian	No	1	Primary	Male	Matched
stad_tcga_pan_can_atlas_2018	TCGA-HU-A4G6	TCGA-HU-A4G6-01	74	STAGE IA	7TH	15	Esophagogastric Cancer	STAD	Papillary Stomach Adenocarcinoma	738	-27208	0	24.26274781	0:DiseaseFree	24.26274781	0:ALIVE OR DEAD TUMOR FREE	Not Hispanic Or Latino	3/14/13	0.2400	EAS	G3	No	C16.0	2323004	C16.0	Yes	Yes	0.3361	0.05	70	No	PSTAD	24.26274781	0:LIVING	30A82E9F-2A2D-4A66-BDB1-26B881C21D01	M0	N0	T1B	Tumor Free	24.26274781	0:CENSORED	Yes	No	Asian	No	1	Primary	Male	Matched
stad_tcga_pan_can_atlas_2018	TCGA-HU-A4G9	TCGA-HU-A4G9-01	67	STAGE IA	7TH	6	Esophagogastric Cancer	STAD	Tubular Stomach Adenocarcinoma	736	-24753	0	NA	NA	24.1969951	0:ALIVE OR DEAD TUMOR FREE	Not Hispanic Or Latino	3/10/13	0.1641	EAS	G2	No	C16.2	2305106	C16.2	Yes	Yes	1.1425	28.64	751	No	TSTAD	24.1969951	0:LIVING	8114D553-4025-4C8F-AE02-5ED01720723A	M0	N0	T1A	Tumor Free	24.1969951	0:CENSORED	Yes	No	Asian	No	1	Primary	Female	Matched
stad_tcga_pan_can_atlas_2018	TCGA-HU-A4GF	TCGA-HU-A4GF-01	69	STAGE IIA	7TH	21	Esophagogastric Cancer	STAD	Tubular Stomach Adenocarcinoma	785	-25223	0	25.80793635	0:DiseaseFree	25.80793635	0:ALIVE OR DEAD TUMOR FREE	Not Hispanic Or Latino	3/10/13	0.4983	EAS	G2	No	C16.3	2305106	C16.3	Yes	Yes	0.3331	0.31	133	No	TSTAD	25.80793635	0:LIVING	DF89B0BE-FBE1-4CA7-BEA7-AE057C3F6461	M0	N0	T3	Tumor Free	25.80793635	0:CENSORED	Yes	No	Asian	No	1	Primary	Male	Matched
stad_tcga_pan_can_atlas_2018	TCGA-HU-A4GH	TCGA-HU-A4GH-01	75	STAGE IA	7TH	20	Esophagogastric Cancer	STAD	Tubular Stomach Adenocarcinoma	358	-27473	0	11.76973403	0:DiseaseFree	11.76973403	0:ALIVE OR DEAD TUMOR FREE	Not Hispanic Or Latino	3/11/13	0.4962	EAS	G2	No	C16.2	2305106	C16.2	Yes	Yes	0.347	0.27	719	No	TSTAD	11.76973403	0:LIVING	D9424178-9CB4-4BFB-9814-BA1AFE7AD954	M0	N0	T1B	Tumor Free	11.76973403	0:CENSORED	Yes	No	Asian	No	1	Primary	Male	Matched
stad_tcga_pan_can_atlas_2018	TCGA-HU-A4GT	TCGA-HU-A4GT-01	71	STAGE IIA	7TH	5	Esophagogastric Cancer	STAD	Tubular Stomach Adenocarcinoma	198	-26231	0	6.509517704	0:DiseaseFree	6.509517704	0:ALIVE OR DEAD TUMOR FREE	Not Hispanic Or Latino	3/11/13	0.1736	EAS	G3	No	C16.3	2305106	C16.3	Yes	Yes	1.2821	34.02	1261	No	TSTAD	6.509517704	0:LIVING	7997F3D8-BFF6-4808-8DF0-D88D344D7C9E	M0	N0	T3	Tumor Free	6.509517704	0:CENSORED	Yes	No	Asian	No	1	Primary	Female	Matched
stad_tcga_pan_can_atlas_2018	TCGA-HU-A4H5	TCGA-HU-A4H5-01	71	STAGE IB	7TH	10	Esophagogastric Cancer	STAD	Papillary Stomach Adenocarcinoma	724	-26232	0	23.80247888	0:DiseaseFree	23.80247888	0:ALIVE OR DEAD TUMOR FREE	Not Hispanic Or Latino	3/17/13	0.7295	EAS	GX	No	C16.1	2323004	C16.1	Yes	Yes	0.3301	0.15	249	No	PSTAD	23.80247888	0:LIVING	D262FDF0-30BF-4618-9342-DE5A2A053828	M0	N0	T2	Tumor Free	23.80247888	0:CENSORED	Yes	No	Asian	No	1	Primary	Male	Matched
stad_tcga_pan_can_atlas_2018	TCGA-IN-A6RI	TCGA-IN-A6RI-01	45	STAGE I	7TH	11	Esophagogastric Cancer	STAD	Stomach Adenocarcinoma	559	-16788	0	18.37788079	0:DiseaseFree	18.37788079	0:ALIVE OR DEAD TUMOR FREE	Not Hispanic Or Latino	3/10/14	0.2860	EUR	G2	No	C16.0	2279175	C16.0	Yes	Yes	0.3308	0.35	89	No	STAD	18.37788079	0:LIVING	EC178822-D719-4E98-B864-16EC5AA005A4	M0	N0	T1B	Tumor Free	18.37788079	0:CENSORED	Yes	No	White	No	1	Primary	Male	Matched
stad_tcga_pan_can_atlas_2018	TCGA-IN-A6RJ	TCGA-IN-A6RJ-01	64	STAGE IA	7TH	11	Esophagogastric Cancer	STAD	Stomach Adenocarcinoma	379	-23439	0	12.46013742	0:DiseaseFree	12.46013742	0:ALIVE OR DEAD TUMOR FREE	Not Hispanic Or Latino	3/18/14	0.0628	EUR	G3	No	C16.0	2279175	C16.0	Yes	Yes	0.343	0	112	No	STAD	12.46013742	0:LIVING	2A665611-2464-4FEF-8CE8-17C966FC74A5	M0	N0	T1B	Tumor Free	12.46013742	0:CENSORED	Yes	No	White	No	1	Primary	Male	Matched
stad_tcga_pan_can_atlas_2018	TCGA-IN-A6RO	TCGA-IN-A6RO-01	70	STAGE IA	7TH	13	Esophagogastric Cancer	STAD	Stomach Adenocarcinoma	NA	-25789	0	NA	NA	NA	1:DEAD WITH TUMOR	Not Hispanic Or Latino	3/10/14	0.5386	EAS	G2	No	C16.0	2279175	C16.0	Yes	Yes	0.3469	0.27	264	Yes	STAD	NA	1:DECEASED	2AE1706B-C0F7-40E3-AFE5-CB75D1584B96	M0	N0	T1B	NA	5.062958214	1:PROGRESSION	Yes	No	Asian	Yes	1	Primary	Male	Matched
stad_tcga_pan_can_atlas_2018	TCGA-IN-A6RS	TCGA-IN-A6RS-01	76	STAGE IA	7TH	10	Esophagogastric Cancer	STAD	Stomach Adenocarcinoma	383	-27808	0	12.59164283	0:DiseaseFree	12.59164283	0:ALIVE OR DEAD TUMOR FREE	Not Hispanic Or Latino	3/10/14	0.3503	EUR	G2	No	C16.0	2279175	C16.0	Yes	Yes	0.3284	0.03	85	No	STAD	12.59164283	0:LIVING	BAF9A42A-E39E-4AAC-B7B5-1B63B7FA1435	M0	N0	T1B	Tumor Free	12.59164283	0:CENSORED	Yes	No	White	No	1	Primary	Male	Matched
stad_tcga_pan_can_atlas_2018	TCGA-IN-AB1V	TCGA-IN-AB1V-01	63	STAGE IA	7TH	7	Esophagogastric Cancer	STAD	Stomach Adenocarcinoma	479	-23030	0	15.74777263	0:DiseaseFree	15.74777263	0:ALIVE OR DEAD TUMOR FREE	Not Hispanic Or Latino	7/1/14	0.1645	EUR	G2	No	C16.0	2279175	C16.0	Yes	Yes	0.3268	0	49	No	STAD	15.74777263	0:LIVING	DDCC73BF-B10F-4FAB-96D4-3077947FCD2D	M0	N0	T1B	Tumor Free	15.74777263	0:CENSORED	Yes	No	White	No	1	Primary	Male	Matched
stad_tcga_pan_can_atlas_2018	TCGA-IN-AB1X	TCGA-IN-AB1X-01	78	STAGE IIA	7TH	4	Esophagogastric Cancer	STAD	Stomach Adenocarcinoma	411	-28493	0	13.51218069	0:DiseaseFree	13.51218069	0:ALIVE OR DEAD TUMOR FREE	Not Hispanic Or Latino	7/1/14	0.0999	EUR	G3	No	C16.0	2279175	C16.0	Yes	Yes	0.3351	0	103	No	STAD	13.51218069	0:LIVING	1E5A3796-6249-4A91-9FC8-0C273E337F29	M0	N0	T3	Tumor Free	13.51218069	0:CENSORED	Yes	No	White	No	1	Primary	Female	Matched
stad_tcga_pan_can_atlas_2018	TCGA-KB-A93G	TCGA-KB-A93G-01	68	STAGE IB	7TH	10	Esophagogastric Cancer	STAD	Signet Ring Cell Carcinoma of the Stomach	613	-24924	0	20.1532038	0:DiseaseFree	20.1532038	0:ALIVE OR DEAD TUMOR FREE	NA	6/20/14	0.0023	EUR	G1	No	C16.0	2407010	C16.0	Yes	No	0.3141	0.03	85	No	SSRCC	20.1532038	0:LIVING	E52396D1-ACD6-44F4-99C5-1A367128008D	M0	N0	T2	Tumor Free	20.1532038	0:CENSORED	Yes	Yes	White	No	1	Primary	Male	Matched
stad_tcga_pan_can_atlas_2018	TCGA-MX-A663	TCGA-MX-A663-01	66	STAGE IIA	7TH	15	Esophagogastric Cancer	STAD	Stomach Adenocarcinoma	131	-24421	0	7.167044745	1:Recurred/Progressed	9.862905612	1:DEAD WITH TUMOR	Not Hispanic Or Latino	6/6/13	0.0700	EUR	G3	No	C16.9	2279175	C16.9	Yes	Yes	0.3158	0.04	83	Yes	STAD	9.862905612	1:DECEASED	E9D0AA8B-9EF4-40F7-8254-38FDCE349BEE	M0	N0	T3	Tumor Free	7.167044745	1:PROGRESSION	Yes	Yes	White	No	1	Primary	Male	Matched
stad_tcga_pan_can_atlas_2018	TCGA-RD-A7BW	TCGA-RD-A7BW-01	68	STAGE IB	6TH	3	Esophagogastric Cancer	STAD	Diffuse Type Stomach Adenocarcinoma	NA	-25036	0	5.128710918	0:DiseaseFree	5.128710918	0:ALIVE OR DEAD TUMOR FREE	Not Hispanic Or Latino	12/29/13	0.0048	EUR	G3	No	C16.1	2281001	C16.1	Yes	Yes	0.3217	0.01	60	No	DSTAD	5.128710918	1:DECEASED	B54FE07A-F63D-4861-878A-8E8322E32FED	M0	N0	T2	Tumor Free	5.128710918	0:CENSORED	Yes	No	White	Yes	1	Primary	Female	Matched
stad_tcga_pan_can_atlas_2018	TCGA-RD-A7C1	TCGA-RD-A7C1-01	82	STAGE IB	6TH	24	Esophagogastric Cancer	STAD	Diffuse Type Stomach Adenocarcinoma	NA	-30171	0	14.39984219	1:Recurred/Progressed	16.66831048	1:DEAD WITH TUMOR	Not Hispanic Or Latino	12/29/13	0.2188	EUR	G3	No	C16.1	2281001	C16.1	Yes	Yes	0.3312	0.17	255	Yes	DSTAD	16.66831048	1:DECEASED	C993A68D-0342-4DF4-A082-72094F061C86	M0	N0	T2	With Tumor	14.39984219	1:PROGRESSION	Yes	No	White	No	1	Primary	Male	Matched
stad_tcga_pan_can_atlas_2018	TCGA-RD-A8N2	TCGA-RD-A8N2-01	59	STAGE IB	6TH	NA	Esophagogastric Cancer	STAD	Diffuse Type Stomach Adenocarcinoma	3540	-21749	0	116.3822862	0:DiseaseFree	116.3822862	0:ALIVE OR DEAD TUMOR FREE	Not Hispanic Or Latino	1/28/14	0.0000	EUR	G3	No	C16.3	2281001	C16.3	Yes	Yes	0.3238	0	2	No	DSTAD	116.3822862	0:LIVING	158B6BD2-1E7D-4C7E-9D8A-42467342C9C2	M0	N0	T2	Tumor Free	116.3822862	0:CENSORED	Yes	No	White	No	1	Primary	Female	Matched
stad_tcga_pan_can_atlas_2018	TCGA-SW-A7EA	TCGA-SW-A7EA-01	61	STAGE IB	7TH	2	Esophagogastric Cancer	STAD	Diffuse Type Stomach Adenocarcinoma	579	-22294	0	19.03540783	0:DiseaseFree	19.03540783	0:ALIVE OR DEAD TUMOR FREE	Not Hispanic Or Latino	2/3/14	0.0748	EUR	GX	No	C16.3	2407010	C16.3	Yes	Yes	0.7965	18.22	560	No	DSTAD	19.03540783	0:LIVING	76C666E8-75C0-4E82-978C-1E346435B0FA	M0	N0	T2	NA	19.03540783	0:CENSORED	Yes	No	White	No	1	Primary	Female	Matched
stad_tcga_pan_can_atlas_2018	TCGA-VQ-A8DL	TCGA-VQ-A8DL-01	69	STAGE IIA	7TH	6	Esophagogastric Cancer	STAD	Tubular Stomach Adenocarcinoma	NA	-25299	0	0.920537857	0:DiseaseFree	0.920537857	0:ALIVE OR DEAD TUMOR FREE	NA	9/9/14	0.3004	EUR	G2	No	C16.0	2305106	C16.0	Yes	No	0.3309	0	145	No	TSTAD	0.920537857	1:DECEASED	72B0E541-A287-45F9-883B-CAA5E4F6BAE6	M0	N0	T3	Tumor Free	0.920537857	0:CENSORED	Yes	No	White	No	1	Primary	Female	Matched
stad_tcga_pan_can_atlas_2018	TCGA-VQ-A8DV	TCGA-VQ-A8DV-01	48	STAGE IB	6TH	18	Esophagogastric Cancer	STAD	Intestinal Type Stomach Adenocarcinoma	NA	-17630	0	NA	NA	13.24916987	1:DEAD WITH TUMOR	NA	5/28/14	0.5426	EUR	G2	No	C16.3	2280636	C16.3	Yes	Yes	0.3477	0.38	60	Yes	ISTAD	13.24916987	1:DECEASED	D7FE7004-6268-4DAC-B145-FF76E678E77E	M0	N0	T2	With Tumor	9.468389388	1:PROGRESSION	Yes	No	White	No	1	Primary	Male	Matched
stad_tcga_pan_can_atlas_2018	TCGA-VQ-A8E3	TCGA-VQ-A8E3-01	79	STAGE IIA	7TH	13	Esophagogastric Cancer	STAD	Intestinal Type Stomach Adenocarcinoma	NA	-28919	0	NA	NA	21.7312687	NA	NA	4/22/14	0.3690	NA	G3	No	C16.3	2279175	C16.3	Yes	Yes	0.8621	20.39	681	Yes	ISTAD	21.7312687	1:DECEASED	E9B3822B-699D-412F-ABD2-DF399EFCCE8C	M0	N0	T3	NA	17.6874774	1:PROGRESSION	Yes	No	White	No	1	Primary	Male	Matched
stad_tcga_pan_can_atlas_2018	TCGA-VQ-A8P5	TCGA-VQ-A8P5-01	67	STAGE IIA	7TH	19	Esophagogastric Cancer	STAD	Intestinal Type Stomach Adenocarcinoma	NA	-24571	0	NA	NA	7.725942729	NA	NA	3/26/14	0.5152	NA	G3	No	C16.2	2280636	C16.2	Yes	Yes	0.3478	0.12	193	No	ISTAD	7.725942729	1:DECEASED	1654C42B-664B-407E-8CA7-D4CD908B709A	M0	N0	T3	NA	7.725942729	0:CENSORED	Yes	No	White	Yes	1	Primary	Male	Matched
stad_tcga_pan_can_atlas_2018	TCGA-VQ-A8P8	TCGA-VQ-A8P8-01	72	STAGE IIB	7TH	NA	Esophagogastric Cancer	STAD	Intestinal Type Stomach Adenocarcinoma	942	-26443	0	30.96952362	0:DiseaseFree	30.96952362	0:ALIVE OR DEAD TUMOR FREE	NA	3/26/14	0.0001	AFR	G2	No	C16.2	2280636	C16.2	Yes	Yes	0.3293	0	94	NA	ISTAD	30.96952362	0:LIVING	0403E788-27F1-4205-9E73-ADE13B8DF1E0	M0	N0	T4A	Tumor Free	30.96952362	0:CENSORED	Yes	No	Black or African American	No	1	Primary	Female	Matched
stad_tcga_pan_can_atlas_2018	TCGA-VQ-A8PB	TCGA-VQ-A8PB-01	65	STAGE II	6TH	4	Esophagogastric Cancer	STAD	Papillary Stomach Adenocarcinoma	1023	-23927	0	34.29003518	0:DiseaseFree	34.29003518	0:ALIVE OR DEAD TUMOR FREE	NA	3/26/14	0.1044	EUR	G2	No	C16.3	2323004	C16.3	Yes	Yes	0.8805	24.47	739	No	PSTAD	34.29003518	1:DECEASED	02661985-D13F-4007-9A42-5E08D1A6CA10	M0	N0	T3	Tumor Free	34.29003518	0:CENSORED	Yes	No	White	Yes	1	Primary	Female	Matched
stad_tcga_pan_can_atlas_2018	TCGA-VQ-A8PO	TCGA-VQ-A8PO-01	74	STAGE IIB	7TH	4	Esophagogastric Cancer	STAD	Signet Ring Cell Carcinoma of the Stomach	NA	-27250	0	NA	NA	9.271131275	1:DEAD WITH TUMOR	NA	3/30/14	0.0945	NA	G3	No	C16.3	2407010	C16.3	Yes	Yes	0.9098	24.64	751	Yes	SSRCC	9.271131275	1:DECEASED	4EC9DBB4-358D-4C59-8039-552C7006C2BF	M0	N0	T4A	NA	8.416346122	1:PROGRESSION	Yes	No	White	No	1	Primary	Male	Matched
stad_tcga_pan_can_atlas_2018	TCGA-VQ-A8PT	TCGA-VQ-A8PT-01	65	STAGE IIIB	7TH	2	Esophagogastric Cancer	STAD	Intestinal Type Stomach Adenocarcinoma	900	-23797	0	29.58871684	0:DiseaseFree	29.58871684	0:ALIVE OR DEAD TUMOR FREE	NA	3/30/14	0.0510	EUR	G3	No	C16.2	2280636	C16.2	Yes	No	1.229	35.66	1242	No	ISTAD	29.58871684	0:LIVING	5C1AFB64-DA74-4D2C-8BE3-E6C21D2952A9	M0	N0	T4B	Tumor Free	29.58871684	0:CENSORED	Yes	No	White	Yes	1	Primary	Male	Matched
stad_tcga_pan_can_atlas_2018	TCGA-VQ-A8PX	TCGA-VQ-A8PX-01	51	STAGE IA	6TH	16	Esophagogastric Cancer	STAD	Intestinal Type Stomach Adenocarcinoma	1964	-18902	0	64.56915541	0:DiseaseFree	64.56915541	0:ALIVE OR DEAD TUMOR FREE	NA	3/30/14	0.2365	NA	G2	No	C16.9	2280636	C16.9	Yes	Yes	0.6315	8.83	548	No	ISTAD	64.56915541	0:LIVING	E6634A0A-9AB0-441E-A667-2F7F6C7368CC	M0	N0	T1	Tumor Free	64.56915541	0:CENSORED	Yes	No	NA	No	1	Primary	Male	Matched
stad_tcga_pan_can_atlas_2018	TCGA-VQ-A8PZ	TCGA-VQ-A8PZ-01	56	STAGE II	6TH	7	Esophagogastric Cancer	STAD	Signet Ring Cell Carcinoma of the Stomach	2233	-20735	0	73.41289411	0:DiseaseFree	73.41289411	0:ALIVE OR DEAD TUMOR FREE	NA	3/30/14	0.0227	EUR	G3	No	C16.3	2407010	C16.3	Yes	No	0.3186	0	74	NA	SSRCC	73.41289411	0:LIVING	91C94A0D-F088-40E6-A4B1-D2A72AD35077	M0	N0	T3	Tumor Free	73.41289411	0:CENSORED	Yes	No	White	Yes	1	Primary	Female	Matched
stad_tcga_pan_can_atlas_2018	TCGA-VQ-A91E	TCGA-VQ-A91E-01	67	STAGE IIIB	7TH	15	Esophagogastric Cancer	STAD	Tubular Stomach Adenocarcinoma	664	-24549	0	21.82989776	0:DiseaseFree	21.82989776	0:ALIVE OR DEAD TUMOR FREE	NA	4/23/14	0.0012	NA	G3	No	C16.3	2280636	C16.3	Yes	No	0.6832	9.77	737	No	TSTAD	21.82989776	0:LIVING	2E04B48C-0805-4965-8AFA-C5FCD32993C5	M0	N0	T4B	Tumor Free	21.82989776	0:CENSORED	Yes	No	White	Yes	1	Primary	Female	Matched
stad_tcga_pan_can_atlas_2018	TCGA-VQ-A924	TCGA-VQ-A924-01	69	STAGE II	6TH	1	Esophagogastric Cancer	STAD	Tubular Stomach Adenocarcinoma	NA	-25351	0	NA	NA	55.42952954	1:DEAD WITH TUMOR	NA	4/23/14	0.0117	NA	G2	No	C16.3	2305106	C16.3	Yes	Yes	0.9138	24.53	1212	Yes	TSTAD	55.42952954	1:DECEASED	C656375B-6B63-4728-A126-DBD746A1F437	M0	N0	T3	With Tumor	55.42952954	1:PROGRESSION	Yes	No	NA	No	1	Primary	Male	Matched
stad_tcga_pan_can_atlas_2018	TCGA-VQ-A92D	TCGA-VQ-A92D-01	67	STAGE IB	6TH	6	Esophagogastric Cancer	STAD	Tubular Stomach Adenocarcinoma	2032	-24595	0	66.80474735	0:DiseaseFree	66.80474735	0:ALIVE OR DEAD TUMOR FREE	NA	4/22/14	0.4077	NA	G2	No	C16.0	2305106	C16.0	Yes	Yes	0.3324	0.17	112	No	TSTAD	66.80474735	0:LIVING	ABA9439A-EA8D-404F-9FAF-EB71A306684D	M0	N0	T2B	Tumor Free	66.80474735	0:CENSORED	Yes	No	White	No	1	Primary	Male	Matched
stad_tcga_pan_can_atlas_2018	TCGA-VQ-A94U	TCGA-VQ-A94U-01	70	STAGE IIB	7TH	21	Esophagogastric Cancer	STAD	Signet Ring Cell Carcinoma of the Stomach	819	-25925	0	26.92573232	0:DiseaseFree	26.92573232	0:ALIVE OR DEAD TUMOR FREE	NA	8/20/14	0.5534	NA	G3	No	C16.3	2407010	C16.3	Yes	Yes	0.3453	0.18	136	No	SSRCC	26.92573232	0:LIVING	A0402DE7-08AE-4528-9E77-289295AD8EF8	M0	N0	T4A	Tumor Free	26.92573232	0:CENSORED	Yes	Yes	White	Yes	1	Primary	Male	Matched
stad_tcga_pan_can_atlas_2018	TCGA-VQ-AA6G	TCGA-VQ-AA6G-01	68	STAGE IIA	7TH	3	Esophagogastric Cancer	STAD	Intestinal Type Stomach Adenocarcinoma	NA	-25091	0	NA	NA	26.03807082	1:DEAD WITH TUMOR	NA	9/9/14	0.1390	EUR	G2	No	C16.0	2280636	C16.0	Yes	Yes	0.3333	0.02	120	Yes	ISTAD	26.03807082	1:DECEASED	A3F03A0A-F251-4588-97BC-3403597A35AD	M0	N0	T3	With Tumor	15.41900911	1:PROGRESSION	Yes	No	White	No	1	Primary	Male	Matched
stad_tcga_pan_can_atlas_2018	TCGA-ZA-A8F6	TCGA-ZA-A8F6-01	71	STAGE IB	7TH	7	Esophagogastric Cancer	STAD	Intestinal Type Stomach Adenocarcinoma	525	-26122	0	17.26008482	0:DiseaseFree	17.26008482	0:ALIVE OR DEAD TUMOR FREE	Not Hispanic Or Latino	2/19/14	0.1002	EUR	G2	No	C16.3	2280636	C16.3	Yes	Yes	0.3256	0	45	No	ISTAD	17.26008482	0:LIVING	9130C730-B0BC-4D3A-9EE1-09BF43D9BD67	MX	N0	T2	NA	17.26008482	0:CENSORED	Yes	No	White	No	1	Primary	Male	Matched
[truncated: 9 more columns]
