# Supplementary material for: Exploring the role of the Rab network in epithelial-to-mesenchymal transition
Source: Bioinform Adv. 2024 Dec 14;5(1):vbae200. doi: 10.1093/bioadv/vbae200 (PMC11684074; doi:10.1093/bioadv/vbae200)
Supplement: vbae200_Supplementary_Data [file vbae200_supplementary_data.zip › brca_met_IDs.txt]

Study ID	Patient ID	Sample ID	Diagnosis Age	Neoplasm Disease Stage American Joint Committee on Cancer Code	American Joint Committee on Cancer Publication Version Type	Aneuploidy Score	Buffa Hypoxia Score	Cancer Type	TCGA PanCanAtlas Cancer Type Acronym	Cancer Type Detailed	Last Communication Contact from Initial Pathologic Diagnosis Date	Birth from Initial Pathologic Diagnosis Date	Last Alive Less Initial Pathologic Diagnosis Date Calculated Day Value	Disease Free (Months)	Disease Free Status	Months of disease-specific survival	Disease-specific Survival status	Ethnicity Category	Form completion date	Fraction Genome Altered	Genetic Ancestry Label	Neoplasm Histologic Grade	Neoadjuvant Therapy Type Administered Prior To Resection Text	ICD-10 Classification	International Classification of Diseases for Oncology, Third Edition ICD-O-3 Histology Code	International Classification of Diseases for Oncology, Third Edition ICD-O-3 Site Code	Informed consent verified	In PanCan Pathway Analysis	MSI MANTIS Score	MSIsensor Score	Mutation Count	New Neoplasm Event Post Initial Therapy Indicator	Oncotree Code	Overall Survival (Months)	Overall Survival Status	Other Patient ID	American Joint Committee on Cancer Metastasis Stage Code	Neoplasm Disease Lymph Node Stage American Joint Committee on Cancer Code	American Joint Committee on Cancer Tumor Stage Code	Person Neoplasm Cancer Status	Progress Free Survival (Months)	Progression Free Status	Primary Lymph Node Presentation Assessment	Prior Diagnosis	Race Category	Radiation Therapy	Ragnum Hypoxia Score	Number of Samples Per Patient	Sample Type
brca_tcga_pan_can_atlas_2018	TCGA-3C-AALI	TCGA-3C-AALI-01	50	STAGE IIB	6TH	22	5	Breast Cancer	BRCA	Breast Invasive Ductal Carcinoma	4005	-18538	0	131.6697899	0:DiseaseFree	131.6697899	0:ALIVE OR DEAD TUMOR FREE	Not Hispanic Or Latino	7/28/14	0.7164	AFR	NA	No	C50.9	2410662	C50.9	Yes	Yes	0.3449	0.74	459	No	IDC	131.6697899	0:LIVING	55262FCB-1B01-4480-B322-36570430C917	M0	N1A	T2	Tumor Free	131.6697899	0:CENSORED	Yes	No	Black or African American	Yes	18	1	Primary
brca_tcga_pan_can_atlas_2018	TCGA-3C-AALJ	TCGA-3C-AALJ-01	62	STAGE IIB	7TH	13	-5	Breast Cancer	BRCA	Breast Invasive Ductal Carcinoma	1474	-22848	0	48.45974291	0:DiseaseFree	48.45974291	0:ALIVE OR DEAD TUMOR FREE	Not Hispanic Or Latino	7/28/14	0.5340	AFR_ADMIX	NA	No	C50.9	2410662	C50.9	Yes	Yes	0.3266	0.31	28	No	IDC	48.45974291	0:LIVING	427D0648-3F77-4FFC-B52C-89855426D647	M0	N1A	T2	Tumor Free	48.45974291	0:CENSORED	Yes	No	Black or African American	No	12	1	Primary
brca_tcga_pan_can_atlas_2018	TCGA-4H-AAAK	TCGA-4H-AAAK-01	50	STAGE IIIA	7TH	7	-27	Breast Cancer	BRCA	Breast Invasive Lobular Carcinoma	348	-18371	0	11.44097051	0:DiseaseFree	11.44097051	0:ALIVE OR DEAD TUMOR FREE	Not Hispanic Or Latino	11/13/14	0.2364	EUR	NA	No	C50.9	2417967	C50.9	Yes	Yes	0.3411	0.01	20	No	ILC	11.44097051	0:LIVING	6623FC5E-00BE-4476-967A-CBD55F676EA6	M0	N2A	T2	Tumor Free	11.44097051	0:CENSORED	Yes	No	White	No	-4	1	Primary
brca_tcga_pan_can_atlas_2018	TCGA-A1-A0SG	TCGA-A1-A0SG-01	61	STAGE IIB	6TH	4	-17	Breast Cancer	BRCA	Breast Invasive Carcinoma (NOS)	434	-22380	0	14.26833679	0:DiseaseFree	14.26833679	0:ALIVE OR DEAD TUMOR FREE	Not Hispanic Or Latino	5/31/11	0.0969	EUR	NA	No	C50.9	2413218	C50.9	Yes	Yes	0.311	0	27	NA	BRCNOS	14.26833679	0:LIVING	0ed9ad26-7fdc-4d75-93f9-d029eee94993	M0	N1A	T2	NA	14.26833679	0:CENSORED	Yes	No	White	NA	-2	1	Primary
brca_tcga_pan_can_atlas_2018	TCGA-A1-A0SI	TCGA-A1-A0SI-01	52	STAGE IIB	6TH	15	-9	Breast Cancer	BRCA	Breast Invasive Ductal Carcinoma	635	-19250	0	20.87648355	0:DiseaseFree	20.87648355	0:ALIVE OR DEAD TUMOR FREE	Not Hispanic Or Latino	6/30/11	0.3313	EUR	NA	No	C50.9	2410662	C50.9	Yes	Yes	0.3411	0.63	180	NA	IDC	20.87648355	0:LIVING	16368c32-2118-4fcf-8693-6c89995e49d8	M0	N1A	T2	Tumor Free	20.87648355	0:CENSORED	Yes	No	White	NA	10	1	Primary
brca_tcga_pan_can_atlas_2018	TCGA-A1-A0SJ	TCGA-A1-A0SJ-01	39	STAGE IIIA	6TH	24	-9	Breast Cancer	BRCA	Breast Invasive Ductal Carcinoma	416	-14383	0	13.67656245	0:DiseaseFree	13.67656245	0:ALIVE OR DEAD TUMOR FREE	Not Hispanic Or Latino	12/6/10	0.4600	AFR_ADMIX	NA	No	C50.9	2410662	C50.9	Yes	Yes	0.292	0.37	30	NA	IDC	13.67656245	0:LIVING	a2db9dd1-44d5-48b5-817c-a21a85fadb21	M0	N1A	T3	Tumor Free	13.67656245	0:CENSORED	NA	No	Black or African American	NA	6	1	Primary
brca_tcga_pan_can_atlas_2018	TCGA-A1-A0SN	TCGA-A1-A0SN-01	50	STAGE IIA	6TH	18	-11	Breast Cancer	BRCA	Breast Invasive Ductal Carcinoma	1196	-18401	0	39.32011704	0:DiseaseFree	39.32011704	0:ALIVE OR DEAD TUMOR FREE	Not Hispanic Or Latino	5/23/11	0.5518	EUR	NA	No	C50.9	2410662	C50.9	Yes	Yes	0.3423	0.57	51	NA	IDC	39.32011704	0:LIVING	0dc337fa-da8b-42c4-b9a7-fb76d81c161f	MX	N1	T1C	Tumor Free	39.32011704	0:CENSORED	Yes	No	White	NA	8	1	Primary
brca_tcga_pan_can_atlas_2018	TCGA-A1-A0SO	TCGA-A1-A0SO-01	67	STAGE IIB	6TH	NA	-5	Breast Cancer	BRCA	Breast Invasive Ductal Carcinoma	852	-24826	0	28.01065194	0:DiseaseFree	28.01065194	0:ALIVE OR DEAD TUMOR FREE	Not Hispanic Or Latino	12/6/10	0.7700	EUR	NA	No	C50.9	2410662	C50.9	Yes	Yes	0.3308	2.84	271	NA	IDC	28.01065194	0:LIVING	6644fd4e-d2fe-4785-a73c-0f36fcc740e2	M0	N1	T2	Tumor Free	28.01065194	0:CENSORED	NA	No	White	NA	12	1	Primary
brca_tcga_pan_can_atlas_2018	TCGA-A1-A0SQ	TCGA-A1-A0SQ-01	45	STAGE IIB	6TH	3	-33	Breast Cancer	BRCA	Breast Invasive Ductal Carcinoma	554	-16458	0	18.21349903	0:DiseaseFree	18.21349903	0:ALIVE OR DEAD TUMOR FREE	Not Hispanic Or Latino	6/30/11	0.1094	EUR	NA	No	C50.9	2410662	C50.9	Yes	Yes	0.2921	0.18	23	NA	IDC	18.21349903	0:LIVING	08de63a2-7b76-43c3-80dc-df748b1d81bc	MX	N1	T2	Tumor Free	18.21349903	0:CENSORED	Yes	No	White	NA	0	1	Primary
brca_tcga_pan_can_atlas_2018	TCGA-A2-A04P	TCGA-A2-A04P-01	36	STAGE IIIC	6TH	9	17	Breast Cancer	BRCA	Breast Invasive Ductal Carcinoma	NA	-13238	0	NA	NA	18.01624092	1:DEAD WITH TUMOR	NA	8/26/10	0.6407	AFR	NA	No	C50.9	2410662	C50.9	Yes	Yes	0.3046	1.12	128	Yes	IDC	18.01624092	1:DECEASED	ccd4a24b-d8cc-4686-9dee-c98b0c5a8d21	M0	N3C	T2	With Tumor	3.353387908	1:PROGRESSION	NA	No	Black or African American	Yes	12	1	Primary
brca_tcga_pan_can_atlas_2018	TCGA-A2-A04W	TCGA-A2-A04W-01	50	STAGE IIB	6TH	17	31	Breast Cancer	BRCA	Breast Invasive Carcinoma (NOS)	3102	-18345	0	101.982444	0:DiseaseFree	101.982444	0:ALIVE OR DEAD TUMOR FREE	Not Hispanic Or Latino	1/5/11	0.1065	EUR	NA	No	C50.9	2374503	C50.9	Yes	Yes	0.2769	0.04	125	No	BRCNOS	101.982444	0:LIVING	00807dae-9f4a-4fd1-aac2-82eb11bf2afb	M0	N1MI	T2	Tumor Free	101.982444	0:CENSORED	NA	No	White	No	16	1	Primary
brca_tcga_pan_can_atlas_2018	TCGA-A2-A04Y	TCGA-A2-A04Y-01	53	STAGE IIB	6TH	4	5	Breast Cancer	BRCA	Breast Invasive Ductal Carcinoma	1099	-19533	0	36.13111089	0:DiseaseFree	36.13111089	0:ALIVE OR DEAD TUMOR FREE	NA	8/9/10	0.1470	EUR	NA	No	C50.9	2410662	C50.9	Yes	Yes	0.293	0.1	48	NA	IDC	36.13111089	0:LIVING	9ce7ce09-4409-4fa3-9f78-b2b24716f860	M0	N1MI	T2	Tumor Free	36.13111089	0:CENSORED	NA	No	White	Yes	8	1	Primary
brca_tcga_pan_can_atlas_2018	TCGA-A2-A0CK	TCGA-A2-A0CK-01	60	STAGE IIIA	5TH	4	-27	Breast Cancer	BRCA	Breast Invasive Lobular Carcinoma	4159	-22094	0	44.84334418	1:Recurred/Progressed	136.7327481	0:ALIVE OR DEAD TUMOR FREE	Not Hispanic Or Latino	5/21/12	0.1005	EUR	NA	No	C50.9	2417967	C50.9	Yes	Yes	0.3074	0	13	Yes	ILC	136.7327481	0:LIVING	5ACA16CA-4516-4E27-8249-6914029A7EBF	M0	N2A	T3	Tumor Free	44.84334418	1:PROGRESSION	Yes	No	White	Yes	-8	1	Primary
brca_tcga_pan_can_atlas_2018	TCGA-A2-A0CL	TCGA-A2-A0CL-01	37	STAGE IIIA	6TH	25	-27	Breast Cancer	BRCA	Breast Invasive Ductal Carcinoma	3015	-13556	0	NA	NA	99.1222014	0:ALIVE OR DEAD TUMOR FREE	Not Hispanic Or Latino	1/28/11	0.0591	AFR	NA	No	C50.9	2410662	C50.9	Yes	Yes	0.2896	0.13	133	No	IDC	99.1222014	0:LIVING	5c8983f2-9788-4dfa-971c-3ec457b6166e	M0	N2A	T3	Tumor Free	99.1222014	0:CENSORED	NA	No	Black or African American	Yes	12	1	Primary
brca_tcga_pan_can_atlas_2018	TCGA-A2-A0CS	TCGA-A2-A0CS-01	73	STAGE IV	NA	17	-21	Breast Cancer	BRCA	Breast Invasive Ductal Carcinoma	2298	-26817	0	NA	NA	77.19367459	0:ALIVE OR DEAD TUMOR FREE	Not Hispanic Or Latino	1/27/11	0.1967	EUR	NA	No	C50.9	2410662	C50.9	Yes	Yes	0.2726	0.27	31	NA	IDC	77.19367459	1:DECEASED	d071c16b-7cee-45ed-8ec9-612418143815	M1	N3A	T4B	Tumor Free	77.19367459	0:CENSORED	NA	No	White	Yes	-10	1	Primary
brca_tcga_pan_can_atlas_2018	TCGA-A2-A0CV	TCGA-A2-A0CV-01	41	STAGE IIB	6TH	24	-23	Breast Cancer	BRCA	Breast Invasive Ductal Carcinoma	3011	-15289	0	98.99069599	0:DiseaseFree	98.99069599	0:ALIVE OR DEAD TUMOR FREE	Not Hispanic Or Latino	1/28/11	0.6142	EAS	NA	No	C50.9	2410662	C50.9	Yes	Yes	0.2792	0	22	No	IDC	98.99069599	0:LIVING	ad7fcc89-82a3-48aa-8461-581c1a857677	M0	N1A	T2	Tumor Free	98.99069599	0:CENSORED	NA	No	Asian	Yes	-14	1	Primary
brca_tcga_pan_can_atlas_2018	TCGA-A2-A0CW	TCGA-A2-A0CW-01	67	STAGE IIB	6TH	15	-1	Breast Cancer	BRCA	Breast Invasive Ductal Carcinoma	3283	-24541	0	107.9330638	0:DiseaseFree	107.9330638	0:ALIVE OR DEAD TUMOR FREE	Not Hispanic Or Latino	1/28/11	0.3083	EUR	NA	No	C50.9	2410662	C50.9	Yes	Yes	0.2846	0.32	64	No	IDC	107.9330638	0:LIVING	32efa6e8-6b19-480a-9d04-ace02e93318a	M0	N1A	T2	Tumor Free	107.9330638	0:CENSORED	NA	No	White	No	20	1	Primary
brca_tcga_pan_can_atlas_2018	TCGA-A2-A0D4	TCGA-A2-A0D4-01	37	STAGE IIB	6TH	19	-7	Breast Cancer	BRCA	Breast Invasive Ductal Carcinoma	767	-13805	0	25.21616202	0:DiseaseFree	25.21616202	0:ALIVE OR DEAD TUMOR FREE	Not Hispanic Or Latino	9/21/10	0.3856	AFR_ADMIX	NA	No	C50.9	2410662	C50.9	Yes	Yes	0.2711	0.86	36	No	IDC	25.21616202	0:LIVING	75113445-d2d6-44a0-866c-c9175e6d214b	M0	N1A	T2	Tumor Free	25.21616202	0:CENSORED	NA	No	Black or African American	Yes	16	1	Primary
brca_tcga_pan_can_atlas_2018	TCGA-A2-A0ER	TCGA-A2-A0ER-01	63	STAGE IB	6TH	4	-15	Breast Cancer	BRCA	Breast Invasive Ductal Carcinoma	2263	-23021	0	74.39918467	0:DiseaseFree	74.39918467	0:ALIVE OR DEAD TUMOR FREE	Not Hispanic Or Latino	8/13/10	0.0756	EUR	NA	No	C50.9	2410662	C50.9	Yes	Yes	0.2644	0.06	27	No	IDC	74.39918467	0:LIVING	7455d832-ad66-40df-85d7-3a7051c4498d	M0	N1MI	T1C	Tumor Free	74.39918467	0:CENSORED	NA	No	White	Yes	6	1	Primary
brca_tcga_pan_can_atlas_2018	TCGA-A2-A0ET	TCGA-A2-A0ET-01	58	STAGE IIIA	6TH	22	-43	Breast Cancer	BRCA	Breast Invasive Ductal Carcinoma	1066	-21464	0	35.04619128	0:DiseaseFree	35.04619128	0:ALIVE OR DEAD TUMOR FREE	Not Hispanic Or Latino	9/20/10	0.5078	EUR	NA	No	C50.9	2410662	C50.9	Yes	Yes	0.2854	0.64	43	No	IDC	35.04619128	0:LIVING	96f23d8a-be0f-4925-ba00-805dc293414c	M0	N2A	T2	Tumor Free	35.04619128	0:CENSORED	NA	No	White	Yes	-10	1	Primary
brca_tcga_pan_can_atlas_2018	TCGA-A2-A0EW	TCGA-A2-A0EW-01	53	STAGE IIIC	6TH	2	-39	Breast Cancer	BRCA	Breast Invasive Lobular Carcinoma	905	-19413	0	NA	NA	61.93904724	1:DEAD WITH TUMOR	Not Hispanic Or Latino	1/5/11	0.0724	EUR	NA	No	C50.9	2417967	C50.9	Yes	Yes	0.2504	0	15	Yes	ILC	61.93904724	1:DECEASED	8d5fe6e8-d2cc-481f-a6a1-9cb6e7982cde	M0	N3A	T1B	Tumor Free	44.48170431	1:PROGRESSION	NA	No	White	Yes	-16	1	Primary
brca_tcga_pan_can_atlas_2018	TCGA-A2-A0EY	TCGA-A2-A0EY-01	62	STAGE IIB	6TH	23	-21	Breast Cancer	BRCA	Breast Invasive Ductal Carcinoma	1925	-22872	0	63.28697768	0:DiseaseFree	63.28697768	0:ALIVE OR DEAD TUMOR FREE	Not Hispanic Or Latino	9/21/10	0.6388	EUR	NA	No	C50.9	2410662	C50.9	Yes	Yes	0.3273	0.24	180	No	IDC	63.28697768	0:LIVING	d67cd793-2931-429a-9084-2f3c4c8be7ad	M0	N1A	T2	Tumor Free	63.28697768	0:CENSORED	NA	No	White	Yes	6	1	Primary
brca_tcga_pan_can_atlas_2018	TCGA-A2-A0ST	TCGA-A2-A0ST-01	62	STAGE IIA	6TH	NA	-7	Breast Cancer	BRCA	Breast Invasive Ductal Carcinoma	3017	-22922	0	99.18795411	0:DiseaseFree	99.18795411	0:ALIVE OR DEAD TUMOR FREE	Not Hispanic Or Latino	11/9/10	0.0109	EUR	NA	No	C50.9	2410662	C50.9	Yes	Yes	0.261	0.01	15	Yes	IDC	99.18795411	0:LIVING	12d31787-e54d-4729-ace8-9141043c92b8	M0	N1A	T1C	NA	99.18795411	0:CENSORED	NA	No	White	Yes	10	1	Primary
brca_tcga_pan_can_atlas_2018	TCGA-A2-A0SV	TCGA-A2-A0SV-01	63	STAGE IV	6TH	13	21	Breast Cancer	BRCA	Breast Invasive Ductal Carcinoma	NA	-23126	0	NA	NA	27.12299043	1:DEAD WITH TUMOR	Not Hispanic Or Latino	11/15/10	0.3799	EUR	NA	No	C50.9	2410662	C50.9	Yes	Yes	0.3032	0.59	33	NA	IDC	27.12299043	1:DECEASED	ad01259b-d858-40bc-a6ba-0bb06e996afb	M1	N2A	T2	With Tumor	27.12299043	1:PROGRESSION	NA	No	White	Yes	16	1	Primary
brca_tcga_pan_can_atlas_2018	TCGA-A2-A0SW	TCGA-A2-A0SW-01	82	STAGE IV	NA	13	9	Breast Cancer	BRCA	Breast Invasive Ductal Carcinoma	NA	-30085	0	NA	NA	44.87622054	1:DEAD WITH TUMOR	Not Hispanic Or Latino	11/8/10	0.4298	EUR	NA	No	C50.9	2410662	C50.9	Yes	Yes	0.2874	1.59	50	NA	IDC	44.87622054	1:DECEASED	991e1427-3c01-423d-abfd-4584302ca72c	M1	N2	T2	With Tumor	21.46825788	1:PROGRESSION	NA	No	White	Yes	20	1	Primary
brca_tcga_pan_can_atlas_2018	TCGA-A2-A0SY	TCGA-A2-A0SY-01	62	STAGE IIIA	NA	2	-33	Breast Cancer	BRCA	Breast Invasive Lobular Carcinoma	1347	-22928	0	44.2844462	0:DiseaseFree	44.2844462	0:ALIVE OR DEAD TUMOR FREE	Not Hispanic Or Latino	11/12/10	0.1043	EUR	NA	No	C50.9	2417967	C50.9	Yes	Yes	0.2804	0	115	No	ILC	44.2844462	0:LIVING	dc696e3c-f448-468f-a576-f4429be0338a	M0	N1	T3	Tumor Free	44.2844462	0:CENSORED	NA	No	White	Yes	-6	1	Primary
brca_tcga_pan_can_atlas_2018	TCGA-A2-A0T0	TCGA-A2-A0T0-01	59	STAGE IIB	6TH	4	39	Breast Cancer	BRCA	Breast Invasive Ductal Carcinoma	533	-21575	0	17.52309564	0:DiseaseFree	17.52309564	0:ALIVE OR DEAD TUMOR FREE	Not Hispanic Or Latino	11/12/10	0.4533	EUR	NA	No	C50.9	2410662	C50.9	Yes	Yes	0.2795	0.28	168	No	IDC	17.52309564	0:LIVING	95c53f69-0f05-4348-822a-571f3d757001	M0	N1	T2	Tumor Free	17.52309564	0:CENSORED	NA	No	White	Yes	12	1	Primary
brca_tcga_pan_can_atlas_2018	TCGA-A2-A0T1	TCGA-A2-A0T1-01	55	STAGE IIIC	NA	17	3	Breast Cancer	BRCA	Breast Invasive Ductal Carcinoma	521	-20227	0	17.12857941	0:DiseaseFree	17.12857941	0:ALIVE OR DEAD TUMOR FREE	Not Hispanic Or Latino	11/12/10	0.1868	NA	NA	No	C50.9	2410662	C50.9	Yes	Yes	0.2768	0.02	24	No	IDC	17.12857941	0:LIVING	02bed00f-bef7-4fb7-b243-540354990e45	M0	N3	T3	Tumor Free	17.12857941	0:CENSORED	NA	No	American Indian or Alaska Native	Yes	14	1	Primary
brca_tcga_pan_can_atlas_2018	TCGA-A2-A0T2	TCGA-A2-A0T2-01	66	STAGE IV	NA	34	39	Breast Cancer	BRCA	Breast Invasive Ductal Carcinoma	NA	-24235	0	NA	NA	8.38346977	1:DEAD WITH TUMOR	Not Hispanic Or Latino	11/12/10	0.9463	EUR	NA	No	C50.9	2410662	C50.9	Yes	Yes	0.3164	1.48	27	NA	IDC	8.38346977	1:DECEASED	128d198e-9b22-427c-90db-3714455f3a17	M1	N3	T3	With Tumor	8.38346977	1:PROGRESSION	NA	No	White	No	2	1	Primary
brca_tcga_pan_can_atlas_2018	TCGA-A2-A0T3	TCGA-A2-A0T3-01	37	STAGE IB	7TH	31	-9	Breast Cancer	BRCA	Breast Invasive Ductal Carcinoma	1516	-13680	0	49.84054969	0:DiseaseFree	49.84054969	0:ALIVE OR DEAD TUMOR FREE	Not Hispanic Or Latino	2/21/11	0.5528	EUR	NA	No	C50.9	2410662	C50.9	Yes	Yes	0.2828	0.51	29	No	IDC	49.84054969	0:LIVING	058dcb78-bed1-40c3-a6c2-a0cc40065531	M0	N1MI	T1C	Tumor Free	49.84054969	0:CENSORED	Yes	No	White	Yes	8	1	Primary
brca_tcga_pan_can_atlas_2018	TCGA-A2-A0YC	TCGA-A2-A0YC-01	59	STAGE IIB	NA	4	-37	Breast Cancer	BRCA	Breast Invasive Ductal Carcinoma	990	-21685	0	NA	NA	32.54758852	0:ALIVE OR DEAD TUMOR FREE	Not Hispanic Or Latino	12/8/10	0.1110	EUR	NA	No	C50.9	2410662	C50.9	Yes	Yes	0.2793	0.02	24	Yes	IDC	32.54758852	0:LIVING	a1872011-b928-4189-ac02-e87506c20bca	M0	N1MI	T2	Tumor Free	24.85452214	1:PROGRESSION	NA	No	White	Yes	-6	1	Primary
brca_tcga_pan_can_atlas_2018	TCGA-A2-A0YE	TCGA-A2-A0YE-01	48	STAGE IIB	NA	24	-1	Breast Cancer	BRCA	Breast Invasive Ductal Carcinoma	554	-17727	0	18.21349903	0:DiseaseFree	18.21349903	0:ALIVE OR DEAD TUMOR FREE	Not Hispanic Or Latino	12/10/10	0.7810	EUR	NA	No	C50.9	2410662	C50.9	Yes	Yes	0.3072	1.48	28	No	IDC	18.21349903	0:LIVING	84a88e8d-1e65-4b88-aae6-bf4c7a7e4c33	M0	N1A	T2	Tumor Free	18.21349903	0:CENSORED	NA	No	White	Yes	8	1	Primary
brca_tcga_pan_can_atlas_2018	TCGA-A2-A0YG	TCGA-A2-A0YG-01	63	STAGE IIIC	NA	29	-11	Breast Cancer	BRCA	Breast Invasive Ductal Carcinoma	666	-23058	0	21.89565046	0:DiseaseFree	21.89565046	0:ALIVE OR DEAD TUMOR FREE	Not Hispanic Or Latino	1/3/11	0.3672	EUR	NA	No	C50.9	2410662	C50.9	Yes	Yes	0.2746	0.29	52	No	IDC	21.89565046	0:LIVING	c0892598-1f7b-4f23-9cd8-731f797753d5	M0	N3A	T2	Tumor Free	21.89565046	0:CENSORED	NA	No	White	Yes	14	1	Primary
brca_tcga_pan_can_atlas_2018	TCGA-A2-A0YH	TCGA-A2-A0YH-01	53	STAGE IIIA	NA	17	11	Breast Cancer	BRCA	Breast Invasive Ductal Carcinoma	659	-19596	0	21.66551599	0:DiseaseFree	21.66551599	0:ALIVE OR DEAD TUMOR FREE	Not Hispanic Or Latino	12/14/10	0.3154	EUR	NA	No	C50.9	2410662	C50.9	Yes	Yes	0.3021	0.26	68	No	IDC	21.66551599	0:LIVING	298d33da-15af-48cb-b30f-eaf54e7baa43	M0	N2A	T2	Tumor Free	21.66551599	0:CENSORED	NA	No	White	Yes	10	1	Primary
brca_tcga_pan_can_atlas_2018	TCGA-A2-A0YJ	TCGA-A2-A0YJ-01	39	STAGE IIIA	NA	25	21	Breast Cancer	BRCA	Breast Invasive Ductal Carcinoma	566	-14448	0	18.37788079	1:Recurred/Progressed	18.60801526	0:ALIVE OR DEAD TUMOR FREE	Not Hispanic Or Latino	12/28/10	0.5313	EUR	NA	No	C50.9	2410662	C50.9	Yes	Yes	0.2988	0.47	74	Yes	IDC	18.60801526	0:LIVING	796b593f-5886-4a27-bf94-7ea8df325e1a	M0	N2A	T3	Tumor Free	18.37788079	1:PROGRESSION	NA	No	White	Yes	14	1	Primary
brca_tcga_pan_can_atlas_2018	TCGA-A2-A0YL	TCGA-A2-A0YL-01	48	STAGE IIIA	NA	4	-39	Breast Cancer	BRCA	Breast Invasive Lobular Carcinoma	1474	-17702	0	48.45974291	0:DiseaseFree	48.45974291	0:ALIVE OR DEAD TUMOR FREE	Not Hispanic Or Latino	12/27/10	0.1036	EUR	NA	No	C50.9	2417967	C50.9	Yes	Yes	0.3028	0	27	No	ILC	48.45974291	0:LIVING	b205c89f-af62-4186-acad-ed23d243fa98	M0	N2A	T3	Tumor Free	48.45974291	0:CENSORED	NA	No	White	Yes	0	1	Primary
brca_tcga_pan_can_atlas_2018	TCGA-A2-A0YT	TCGA-A2-A0YT-01	56	STAGE IIIB	NA	25	-1	Breast Cancer	BRCA	Breast Invasive Ductal Carcinoma	NA	-20482	0	23.76960253	0:DiseaseFree	23.76960253	0:ALIVE OR DEAD TUMOR FREE	Not Hispanic Or Latino	12/10/10	0.5755	EUR	NA	Yes	C50.9	2410662	C50.9	Yes	Yes	0.3009	0.84	58	No	IDC	23.76960253	1:DECEASED	14b95463-2108-4921-afc2-e29eef52b18f	M0	N2A	T4B	Tumor Free	23.76960253	0:CENSORED	NA	No	White	Yes	14	1	Primary
brca_tcga_pan_can_atlas_2018	TCGA-A2-A1FW	TCGA-A2-A1FW-01	62	STAGE IIIA	7TH	21	-9	Breast Cancer	BRCA	Breast Invasive Ductal Carcinoma	528	-22779	0	17.35871388	0:DiseaseFree	17.35871388	0:ALIVE OR DEAD TUMOR FREE	Not Hispanic Or Latino	5/11/11	0.6055	EUR	NA	No	C50.9	2410662	C50.9	Yes	Yes	0.3305	0.89	60	No	IDC	17.35871388	0:LIVING	54883111-d475-4515-ba3f-fece8a71e79e	M0	N2A	T3	Tumor Free	17.35871388	0:CENSORED	Yes	No	White	Yes	10	1	Primary
brca_tcga_pan_can_atlas_2018	TCGA-A2-A1FX	TCGA-A2-A1FX-01	61	STAGE IIIA	6TH	14	-19	Breast Cancer	BRCA	Breast Invasive Ductal Carcinoma	1847	-22344	0	60.72262222	0:DiseaseFree	60.72262222	0:ALIVE OR DEAD TUMOR FREE	Not Hispanic Or Latino	5/12/11	0.4239	EUR	NA	No	C50.9	2410662	C50.9	Yes	Yes	0.3239	0.3	23	No	IDC	60.72262222	0:LIVING	ac6d3ba9-f84f-4657-aa85-4d66fb7c09da	M0	N2A	T3	Tumor Free	60.72262222	0:CENSORED	Yes	No	White	Yes	6	1	Primary
brca_tcga_pan_can_atlas_2018	TCGA-A2-A1G0	TCGA-A2-A1G0-01	49	STAGE IIB	7TH	16	-33	Breast Cancer	BRCA	Breast Invasive Carcinoma (NOS)	616	-18002	0	20.25183286	0:DiseaseFree	20.25183286	0:ALIVE OR DEAD TUMOR FREE	Not Hispanic Or Latino	4/21/11	0.1485	EUR	NA	No	C50.9	2410662	C50.9	Yes	Yes	0.3449	0.2	19	No	BRCNOS	20.25183286	0:LIVING	2e538802-2a31-4774-89a8-c6e4381a887d	M0	N1A	T2	NA	20.25183286	0:CENSORED	Yes	No	White	Yes	-14	1	Primary
brca_tcga_pan_can_atlas_2018	TCGA-A2-A1G1	TCGA-A2-A1G1-01	85	STAGE IIB	7TH	20	17	Breast Cancer	BRCA	Breast Invasive Ductal Carcinoma	584	-31223	0	19.19978959	0:DiseaseFree	19.19978959	0:ALIVE OR DEAD TUMOR FREE	Not Hispanic Or Latino	5/12/11	0.1756	EUR	NA	No	C50.9	2410662	C50.9	Yes	Yes	0.3368	1.11	28	No	IDC	19.19978959	0:LIVING	75b5529b-565a-4eba-918a-910b2f441d32	M0	N1	T2	Tumor Free	19.19978959	0:CENSORED	Yes	No	White	Yes	16	1	Primary
brca_tcga_pan_can_atlas_2018	TCGA-A2-A1G4	TCGA-A2-A1G4-01	71	STAGE IIIA	7TH	4	-11	Breast Cancer	BRCA	Breast Invasive Ductal Carcinoma	595	-25966	0	19.56142946	0:DiseaseFree	19.56142946	0:ALIVE OR DEAD TUMOR FREE	Not Hispanic Or Latino	4/22/11	0.1531	EUR	NA	No	C50.9	2410662	C50.9	Yes	Yes	0.2954	0.24	28	No	IDC	19.56142946	0:LIVING	e3b555aa-7f0a-49c6-9b13-182c61a144c1	M0	N1A	T3	Tumor Free	19.56142946	0:CENSORED	Yes	Yes	White	No	16	1	Primary
brca_tcga_pan_can_atlas_2018	TCGA-A2-A1G6	TCGA-A2-A1G6-01	50	STAGE IIIA	7TH	NA	-33	Breast Cancer	BRCA	Breast Invasive Ductal Carcinoma	501	-18514	0	16.47105237	0:DiseaseFree	16.47105237	0:ALIVE OR DEAD TUMOR FREE	Not Hispanic Or Latino	4/22/11	0.0001	EUR	NA	No	C50.9	2410662	C50.9	Yes	Yes	0.3082	0.07	8	No	IDC	16.47105237	0:LIVING	295cf595-4a29-46a3-a0c5-e5f08f947031	M0	N2A	T2	Tumor Free	16.47105237	0:CENSORED	Yes	No	White	Yes	-16	1	Primary
brca_tcga_pan_can_atlas_2018	TCGA-A2-A25B	TCGA-A2-A25B-01	39	STAGE IIB	7TH	NA	-7	Breast Cancer	BRCA	Breast Invasive Ductal Carcinoma	1291	-14454	0	NA	NA	42.44337048	0:ALIVE OR DEAD TUMOR FREE	Not Hispanic Or Latino	7/15/11	0.4302	AFR	NA	No	C50.9	2410662	C50.9	Yes	Yes	0.314	0.61	98	Yes	IDC	42.44337048	0:LIVING	eadf8482-e60e-4307-adb7-d5c3b9fa6cae	M0	N1	T2	Tumor Free	42.41049413	1:PROGRESSION	Yes	No	Black or African American	Yes	12	1	Primary
brca_tcga_pan_can_atlas_2018	TCGA-A2-A25C	TCGA-A2-A25C-01	50	STAGE IIB	7TH	10	-25	Breast Cancer	BRCA	Breast Invasive Ductal Carcinoma	523	-18508	0	17.19433212	0:DiseaseFree	17.19433212	0:ALIVE OR DEAD TUMOR FREE	Not Hispanic Or Latino	7/15/11	0.3264	EUR	NA	No	C50.9	2410662	C50.9	Yes	Yes	0.333	0.98	34	No	IDC	17.19433212	0:LIVING	7aedb46a-48ec-4e0e-8baa-c9ea4c4a7cf1	M0	N1A	T2	Tumor Free	17.19433212	0:CENSORED	Yes	No	White	Yes	6	1	Primary
brca_tcga_pan_can_atlas_2018	TCGA-A2-A25D	TCGA-A2-A25D-01	90	STAGE IIIC	7TH	7	-9	Breast Cancer	BRCA	Breast Invasive Lobular Carcinoma	552	-32872	0	NA	NA	18.14774633	0:ALIVE OR DEAD TUMOR FREE	Not Hispanic Or Latino	6/21/11	0.2363	EUR	NA	No	C50.9	2417967	C50.9	Yes	Yes	0.3005	0	49	No	ILC	18.14774633	0:LIVING	3b963d72-ba5c-467b-83c9-fbdb462510a3	M0	N3A	T2	Tumor Free	18.14774633	0:CENSORED	Yes	No	White	Yes	6	1	Primary
brca_tcga_pan_can_atlas_2018	TCGA-A2-A25E	TCGA-A2-A25E-01	34	STAGE IIIA	6TH	5	-11	Breast Cancer	BRCA	Breast Invasive Ductal Carcinoma	3204	-12601	0	98.26741625	1:Recurred/Progressed	105.3358319	0:ALIVE OR DEAD TUMOR FREE	Not Hispanic Or Latino	7/21/11	0.3373	AFR	NA	No	C50.9	2410662	C50.9	Yes	Yes	0.3265	1.75	50	Yes	IDC	105.3358319	0:LIVING	ba89cb4f-cd63-47b1-9550-76fdaff89f2e	M0	N2A	T2	Tumor Free	98.26741625	1:PROGRESSION	Yes	No	Black or African American	Yes	16	1	Primary
brca_tcga_pan_can_atlas_2018	TCGA-A2-A3KC	TCGA-A2-A3KC-01	55	STAGE IIB	7TH	6	-39	Breast Cancer	BRCA	Breast Invasive Lobular Carcinoma	1102	-20401	0	36.22973995	0:DiseaseFree	36.22973995	0:ALIVE OR DEAD TUMOR FREE	Not Hispanic Or Latino	3/14/12	0.1404	AFR_ADMIX	NA	No	C50.9	2417967	C50.9	Yes	No	0.2846	0.01	NA	No	ILC	36.22973995	0:LIVING	2D29A4AC-98E7-4663-9DD6-5681BC32AC2E	M0	N1A	T2	Tumor Free	36.22973995	0:CENSORED	Yes	No	Black or African American	Yes	-6	1	Primary
brca_tcga_pan_can_atlas_2018	TCGA-A2-A3KD	TCGA-A2-A3KD-01	47	STAGE IIIA	7TH	5	-33	Breast Cancer	BRCA	Breast Invasive Mixed Mucinous Carcinoma	1206	-17372	0	NA	NA	39.64888056	0:ALIVE OR DEAD TUMOR FREE	Not Hispanic Or Latino	4/2/12	0.2021	EUR	NA	No	C50.9	2403358	C50.9	Yes	Yes	0.2961	0	8	No	IMMC	39.64888056	0:LIVING	BB026999-0AAB-4232-96D7-2C93B6C9691D	M0	N1MI	T3	Tumor Free	39.64888056	0:CENSORED	Yes	No	White	Yes	-10	1	Primary
brca_tcga_pan_can_atlas_2018	TCGA-A2-A3XS	TCGA-A2-A3XS-01	62	STAGE IIIA	6TH	22	7	Breast Cancer	BRCA	Breast Invasive Ductal Carcinoma	NA	-23000	0	22.42167209	1:Recurred/Progressed	33.92839531	1:DEAD WITH TUMOR	Not Hispanic Or Latino	8/15/12	0.5445	AFR_ADMIX	NA	No	C50.9	2410662	C50.9	Yes	No	0.3169	0.38	NA	Yes	IDC	33.92839531	1:DECEASED	A78B04B4-2380-4803-963E-E4E633CD69AB	M0	N2A	T1	With Tumor	22.42167209	1:PROGRESSION	Yes	No	Black or African American	No	6	1	Primary
brca_tcga_pan_can_atlas_2018	TCGA-A2-A3XT	TCGA-A2-A3XT-01	45	STAGE IIB	6TH	14	27	Breast Cancer	BRCA	Breast Invasive Ductal Carcinoma	2770	-16649	0	91.06749515	0:DiseaseFree	91.06749515	0:ALIVE OR DEAD TUMOR FREE	Not Hispanic Or Latino	8/17/12	0.4752	AFR	NA	No	C50.9	2410662	C50.9	Yes	Yes	0.3073	0.16	69	No	IDC	91.06749515	0:LIVING	C72CB184-462D-4009-9CDB-848782FF8A76	M0	N1A	T2	Tumor Free	91.06749515	0:CENSORED	Yes	No	Black or African American	Yes	12	1	Primary
brca_tcga_pan_can_atlas_2018	TCGA-A2-A3XU	TCGA-A2-A3XU-01	35	STAGE IIB	6TH	10	29	Breast Cancer	BRCA	Breast Invasive Ductal Carcinoma	NA	-13046	0	18.87102607	1:Recurred/Progressed	29.98323306	1:DEAD WITH TUMOR	Not Hispanic Or Latino	8/29/12	0.3244	AFR_ADMIX	NA	No	C50.9	2410662	C50.9	Yes	Yes	0.3179	0.6	21	Yes	IDC	29.98323306	1:DECEASED	A8E7D8A4-BBF0-496B-B387-8E014CFDCEA6	M0	N1MI	T2	With Tumor	18.87102607	1:PROGRESSION	Yes	No	Black or African American	Yes	4	1	Primary
brca_tcga_pan_can_atlas_2018	TCGA-A2-A3XW	TCGA-A2-A3XW-01	42	STAGE IIB	7TH	NA	-5	Breast Cancer	BRCA	Breast Invasive Ductal Carcinoma	1712	-15670	0	56.28431469	0:DiseaseFree	56.28431469	0:ALIVE OR DEAD TUMOR FREE	Not Hispanic Or Latino	8/15/12	0.0011	AFR_ADMIX	NA	No	C50.9	2410662	C50.9	Yes	Yes	0.2963	0	8	No	IDC	56.28431469	0:LIVING	C02699B5-580A-4D55-971E-F4692B2CCE57	M0	N1A	T2	Tumor Free	56.28431469	0:CENSORED	Yes	No	Black or African American	Yes	-4	1	Primary
brca_tcga_pan_can_atlas_2018	TCGA-A2-A3XY	TCGA-A2-A3XY-01	49	STAGE IIB	7TH	8	13	Breast Cancer	BRCA	Breast Invasive Ductal Carcinoma	1064	-18059	0	26.36683434	1:Recurred/Progressed	35.93385278	1:DEAD WITH TUMOR	Not Hispanic Or Latino	8/14/12	0.1367	AFR	NA	No	C50.9	2410662	C50.9	Yes	No	0.2994	0.02	NA	Yes	IDC	35.93385278	1:DECEASED	DEBA32E4-0E68-4711-941B-3B63BD965AFB	M0	N1A	T2	Tumor Free	26.36683434	1:PROGRESSION	Yes	No	Black or African American	Yes	16	1	Primary
brca_tcga_pan_can_atlas_2018	TCGA-A2-A3Y0	TCGA-A2-A3Y0-01	57	STAGE IIB	7TH	6	45	Breast Cancer	BRCA	Breast Invasive Ductal Carcinoma	1546	-21024	0	NA	NA	50.82684025	0:ALIVE OR DEAD TUMOR FREE	Not Hispanic Or Latino	8/24/12	0.4308	AFR	NA	No	C50.9	2410662	C50.9	Yes	Yes	0.3062	0.07	148	No	IDC	50.82684025	0:LIVING	174850B4-5EC2-462B-A890-89BD1716B3C2	M0	N1A	T2	Tumor Free	50.82684025	0:CENSORED	Yes	No	Black or African American	No	20	1	Primary
brca_tcga_pan_can_atlas_2018	TCGA-A2-A4RW	TCGA-A2-A4RW-01	49	STAGE IIIC	7TH	5	-31	Breast Cancer	BRCA	Breast Invasive Lobular Carcinoma	222	-18060	0	7.298550153	0:DiseaseFree	7.298550153	0:ALIVE OR DEAD TUMOR FREE	Not Hispanic Or Latino	2/27/13	0.3425	EUR	NA	No	C50.9	2417967	C50.9	Yes	No	0.2918	0	NA	NA	ILC	7.298550153	0:LIVING	0D146997-CFDC-4587-888C-E876FC455C80	M0	N3A	T2	Tumor Free	7.298550153	0:CENSORED	Yes	No	White	NA	-14	1	Primary
brca_tcga_pan_can_atlas_2018	TCGA-A2-A4RY	TCGA-A2-A4RY-01	46	STAGE IIIC	7TH	0	-47	Breast Cancer	BRCA	Breast Invasive Lobular Carcinoma	648	-17157	0	21.30387612	0:DiseaseFree	21.30387612	0:ALIVE OR DEAD TUMOR FREE	Not Hispanic Or Latino	2/26/13	0.0040	EUR	NA	No	C50.9	2417967	C50.9	Yes	No	0.2929	0.01	NA	No	ILC	21.30387612	0:LIVING	5A53EC47-E63F-44A2-8078-87659544FB04	M0	N3A	T3	Tumor Free	21.30387612	0:CENSORED	Yes	No	White	Yes	-20	1	Primary
brca_tcga_pan_can_atlas_2018	TCGA-A2-A4S2	TCGA-A2-A4S2-01	62	STAGE IIIA	7TH	13	-41	Breast Cancer	BRCA	Breast Invasive Lobular Carcinoma	643	-22936	0	21.13949436	0:DiseaseFree	21.13949436	0:ALIVE OR DEAD TUMOR FREE	Not Hispanic Or Latino	2/28/13	0.3280	EUR	NA	No	C50.9	2419428	C50.9	Yes	Yes	0.2957	0	27	No	ILC	21.13949436	0:LIVING	9DDC014D-9A8B-407B-845F-452A73F08E5E	M0	N2	T3	Tumor Free	21.13949436	0:CENSORED	Yes	No	White	Yes	-14	1	Primary
brca_tcga_pan_can_atlas_2018	TCGA-A2-A4S3	TCGA-A2-A4S3-01	59	STAGE IIB	7TH	11	3	Breast Cancer	BRCA	Breast Invasive Ductal Carcinoma	666	-21762	0	21.89565046	0:DiseaseFree	21.89565046	0:ALIVE OR DEAD TUMOR FREE	Not Hispanic Or Latino	2/28/13	0.4494	AFR_ADMIX	NA	No	C50.9	2410662	C50.9	Yes	Yes	0.3033	0.13	55	NA	IDC	21.89565046	0:LIVING	418C11E8-2670-48D5-BBF5-95B46BFF1201	M0	N1A	T2	Tumor Free	21.89565046	0:CENSORED	Yes	No	Black or African American	NA	14	1	Primary
brca_tcga_pan_can_atlas_2018	TCGA-A7-A13E	TCGA-A7-A13E-01	62	STAGE IIB	NA	22	11	Breast Cancer	BRCA	Breast Invasive Ductal Carcinoma	326	-22690	0	18.27925173	1:Recurred/Progressed	20.18608015	1:DEAD WITH TUMOR	Not Hispanic Or Latino	2/28/11	0.6513	EUR	NA	No	C50.9	2410662	C50.9	Yes	Yes	0.321	4.87	52	Yes	IDC	20.18608015	1:DECEASED	8c7e74e0-71ef-49b8-9217-94b8ef740ef9	MX	N1	T2	Tumor Free	18.27925173	1:PROGRESSION	NA	No	White	No	8	1	Primary
brca_tcga_pan_can_atlas_2018	TCGA-A7-A13F	TCGA-A7-A13F-01	44	STAGE IIIA	NA	25	-9	Breast Cancer	BRCA	Breast Invasive Ductal Carcinoma	765	-16363	0	25.15040931	0:DiseaseFree	25.15040931	0:ALIVE OR DEAD TUMOR FREE	Not Hispanic Or Latino	3/2/11	0.2607	EUR	NA	No	C50.9	2410662	C50.9	Yes	Yes	0.28	0.27	36	No	IDC	25.15040931	0:LIVING	2cf68894-168b-458b-af4f-53cad72989a8	M0	N1A	T3	Tumor Free	25.15040931	0:CENSORED	NA	No	White	Yes	14	1	Primary
brca_tcga_pan_can_atlas_2018	TCGA-A7-A13H	TCGA-A7-A13H-01	61	STAGE IIB	7TH	5	-39	Breast Cancer	BRCA	Breast Invasive Lobular Carcinoma	899	-22643	0	29.55584048	0:DiseaseFree	29.55584048	0:ALIVE OR DEAD TUMOR FREE	Not Hispanic Or Latino	6/22/12	0.1215	EUR	NA	No	C50.9	2417967	C50.9	Yes	No	0.2918	0	NA	Yes	ILC	29.55584048	0:LIVING	2E243F0E-9D7D-4CB0-9678-70607F90430A	MX	N1A	T2	Tumor Free	26.13669987	1:PROGRESSION	Yes	No	White	No	-20	1	Primary
brca_tcga_pan_can_atlas_2018	TCGA-A7-A26E	TCGA-A7-A26E-01	71	STAGE IIIA	7TH	5	-37	Breast Cancer	BRCA	Breast Invasive Lobular Carcinoma	954	-26274	0	31.36403985	0:DiseaseFree	31.36403985	0:ALIVE OR DEAD TUMOR FREE	Not Hispanic Or Latino	7/28/11	NA	EUR	NA	No	C50.9	2417967	C50.9	Yes	Yes	0.2833	3.15	38	No	ILC	31.36403985	0:LIVING	011b9b2d-ebe5-42bf-9662-d922faccc7a1	MX	N1A	T3	Tumor Free	31.36403985	0:CENSORED	Yes	Yes	White	Yes	-10	1	Primary
brca_tcga_pan_can_atlas_2018	TCGA-A7-A26H	TCGA-A7-A26H-01	72	STAGE IIA	7TH	8	-23	Breast Cancer	BRCA	Breast Invasive Ductal Carcinoma	724	-26423	0	9.567018444	1:Recurred/Progressed	23.80247888	0:ALIVE OR DEAD TUMOR FREE	Not Hispanic Or Latino	8/4/11	0.2219	EUR	NA	No	C50.9	2410662	C50.9	Yes	Yes	0.301	0.18	109	Yes	IDC	23.80247888	0:LIVING	dddd8e2f-e540-418a-b02e-698d18a12c14	M0	N1A	T1	NA	9.567018444	1:PROGRESSION	Yes	Yes	White	No	0	1	Primary
brca_tcga_pan_can_atlas_2018	TCGA-A7-A2KD	TCGA-A7-A2KD-01	53	STAGE IIIA	7TH	17	-17	Breast Cancer	BRCA	Breast Invasive Ductal Carcinoma	679	-19563	0	22.32304304	0:DiseaseFree	22.32304304	0:ALIVE OR DEAD TUMOR FREE	Not Hispanic Or Latino	10/11/11	0.3760	AFR	NA	No	C50.9	2410662	C50.9	Yes	Yes	0.3212	0.11	31	No	IDC	22.32304304	0:LIVING	92654F8D-5137-4FFD-AAA3-5AE38EB88226	MX	N2A	T2	NA	22.32304304	0:CENSORED	Yes	Yes	Black or African American	Yes	16	1	Primary
brca_tcga_pan_can_atlas_2018	TCGA-A7-A425	TCGA-A7-A425-01	70	STAGE IIIC	7TH	25	-21	Breast Cancer	BRCA	Breast Invasive Lobular Carcinoma	447	-25678	0	13.77519151	1:Recurred/Progressed	14.69572936	0:ALIVE OR DEAD TUMOR FREE	Not Hispanic Or Latino	11/5/12	0.1447	EUR	NA	No	C50.9	2417967	C50.9	Yes	Yes	0.3052	0	26	Yes	ILC	14.69572936	0:LIVING	A8F5C479-8685-4E2D-BB60-63F1CC651083	MX	N3A	T3	NA	13.77519151	1:PROGRESSION	Yes	No	White	Yes	-6	1	Primary
brca_tcga_pan_can_atlas_2018	TCGA-A7-A426	TCGA-A7-A426-01	50	STAGE IIIC	7TH	7	-37	Breast Cancer	BRCA	Breast Invasive Lobular Carcinoma	364	-18296	0	11.96699214	0:DiseaseFree	11.96699214	0:ALIVE OR DEAD TUMOR FREE	Not Hispanic Or Latino	11/5/12	0.1708	EUR	NA	No	C50.9	2417967	C50.9	Yes	No	0.3006	0	NA	No	ILC	11.96699214	0:LIVING	D48E9F25-F083-4F88-A92D-C12D9F765BA6	MX	N3A	T3	NA	11.96699214	0:CENSORED	Yes	Yes	White	Yes	-14	1	Primary
brca_tcga_pan_can_atlas_2018	TCGA-A7-A4SA	TCGA-A7-A4SA-01	40	STAGE IIB	7TH	10	-15	Breast Cancer	BRCA	Breast Invasive Lobular Carcinoma	454	-14906	0	14.92586383	0:DiseaseFree	14.92586383	0:ALIVE OR DEAD TUMOR FREE	Not Hispanic Or Latino	2/19/13	0.3754	EUR	NA	No	C50.9	2417967	C50.9	Yes	No	0.2899	0.03	NA	No	ILC	14.92586383	0:LIVING	A2EFE7E1-ACA3-440F-825F-ED621EDCA69F	M0	N1A	T2	Tumor Free	14.92586383	0:CENSORED	Yes	No	White	No	6	1	Primary
brca_tcga_pan_can_atlas_2018	TCGA-A7-A4SB	TCGA-A7-A4SB-01	56	STAGE IIIA	7TH	18	-17	Breast Cancer	BRCA	Breast Invasive Lobular Carcinoma	418	-20539	0	13.74231515	0:DiseaseFree	13.74231515	0:ALIVE OR DEAD TUMOR FREE	Not Hispanic Or Latino	2/20/13	0.5065	EUR	NA	No	C50.9	2417967	C50.9	Yes	No	0.3188	0.27	NA	No	ILC	13.74231515	0:LIVING	A947A945-4721-45CC-BC45-13B8EA41C10E	M0	N1MI	T3	Tumor Free	13.74231515	0:CENSORED	Yes	No	White	Yes	6	1	Primary
brca_tcga_pan_can_atlas_2018	TCGA-A7-A5ZW	TCGA-A7-A5ZW-01	47	STAGE IIA	7TH	2	-31	Breast Cancer	BRCA	Breast Invasive Ductal Carcinoma	326	-17529	0	10.71769077	0:DiseaseFree	10.71769077	0:ALIVE OR DEAD TUMOR FREE	Not Hispanic Or Latino	5/13/13	0.0489	AFR_ADMIX	NA	No	C50.9	2410662	C50.9	Yes	Yes	0.2967	0	28	No	IDC	10.71769077	0:LIVING	523E24A2-51B9-4658-BE2F-42E5FCCEBB17	M0	N1A	T1C	Tumor Free	10.71769077	0:CENSORED	Yes	No	Black or African American	Yes	-14	1	Primary
brca_tcga_pan_can_atlas_2018	TCGA-A7-A5ZX	TCGA-A7-A5ZX-01	48	STAGE IIIC	7TH	3	-35	Breast Cancer	BRCA	Breast Invasive Lobular Carcinoma	336	-17683	0	NA	NA	11.04645429	0:ALIVE OR DEAD TUMOR FREE	Not Hispanic Or Latino	5/13/13	0.0684	EUR	NA	No	C50.9	2417967	C50.9	Yes	Yes	0.2904	0	31	No	ILC	11.04645429	0:LIVING	BA80DB4E-D899-4DA4-AE49-5263D98E1530	M0	N3A	T2	Tumor Free	11.04645429	0:CENSORED	Yes	Yes	White	Yes	-16	1	Primary
brca_tcga_pan_can_atlas_2018	TCGA-A7-A6VY	TCGA-A7-A6VY-01	48	STAGE IIB	7TH	7	43	Breast Cancer	BRCA	Breast Invasive Ductal Carcinoma	266	-17640	0	8.745109643	0:DiseaseFree	8.745109643	0:ALIVE OR DEAD TUMOR FREE	Not Hispanic Or Latino	10/25/13	0.4614	AFR_ADMIX	NA	No	C50.9	2410662	C50.9	Yes	Yes	0.3463	0.26	92	No	IDC	8.745109643	0:LIVING	E8EA576B-EB16-44F7-B241-DAEFC1375388	M0	N1	T2	Tumor Free	8.745109643	0:CENSORED	Yes	No	Black or African American	Yes	22	1	Primary
brca_tcga_pan_can_atlas_2018	TCGA-A8-A06P	TCGA-A8-A06P-01	63	STAGE IIIA	6TH	5	-19	Breast Cancer	BRCA	Breast Invasive Ductal Carcinoma	396	-23011	0	13.01903541	0:DiseaseFree	13.01903541	0:ALIVE OR DEAD TUMOR FREE	NA	5/27/11	0.0945	EUR	NA	No	C50.9	2410662	C50.9	Yes	Yes	0.2424	0.04	32	NA	IDC	13.01903541	0:LIVING	5f90d955-bbb0-4b44-a5ac-ba6fda9ca0fb	M0	N2A	T1C	Tumor Free	13.01903541	0:CENSORED	NA	No	NA	Yes	-16	1	Primary
brca_tcga_pan_can_atlas_2018	TCGA-A8-A06Q	TCGA-A8-A06Q-01	63	STAGE IIIA	5TH	20	11	Breast Cancer	BRCA	Breast Invasive Ductal Carcinoma	31	-23164	0	1.019166913	0:DiseaseFree	1.019166913	0:ALIVE OR DEAD TUMOR FREE	NA	5/27/11	0.6549	EUR	NA	No	C50.9	2410662	C50.9	Yes	Yes	0.3039	0.37	212	NA	IDC	1.019166913	0:LIVING	281f70c5-876f-44b3-84fb-f2302f85e74c	M0	N2	T3	Tumor Free	1.019166913	0:CENSORED	NA	No	NA	NA	18	1	Primary
brca_tcga_pan_can_atlas_2018	TCGA-A8-A06R	TCGA-A8-A06R-01	69	STAGE IIB	5TH	20	25	Breast Cancer	BRCA	Breast Invasive Ductal Carcinoma	547	-25477	0	17.98336457	0:DiseaseFree	17.98336457	0:ALIVE OR DEAD TUMOR FREE	NA	5/27/11	0.5927	EUR	NA	No	C50.9	2410662	C50.9	Yes	Yes	0.3035	1.23	58	No	IDC	17.98336457	0:LIVING	f3ba71f9-25f3-4784-bf2d-3aa522a0cba8	M0	N1A	T2	Tumor Free	17.98336457	0:CENSORED	NA	No	NA	Yes	6	1	Primary
brca_tcga_pan_can_atlas_2018	TCGA-A8-A06T	TCGA-A8-A06T-01	75	STAGE IIIA	6TH	27	-17	Breast Cancer	BRCA	Breast Invasive Ductal Carcinoma	1614	-27393	0	53.06243219	0:DiseaseFree	53.06243219	0:ALIVE OR DEAD TUMOR FREE	NA	5/27/11	0.7708	EUR	NA	No	C50.9	2410662	C50.9	Yes	Yes	0.2516	0.2	26	NA	IDC	53.06243219	0:LIVING	2c04a2f5-321e-4dea-8e00-268325da65cb	M0	N1A	T3	Tumor Free	53.06243219	0:CENSORED	NA	Yes	NA	No	-8	1	Primary
brca_tcga_pan_can_atlas_2018	TCGA-A8-A06U	TCGA-A8-A06U-01	80	STAGE IIB	6TH	19	-13	Breast Cancer	BRCA	Breast Invasive Ductal Carcinoma	NA	-29525	0	29.02981885	0:DiseaseFree	29.02981885	0:ALIVE OR DEAD TUMOR FREE	NA	5/27/11	0.6192	EUR	NA	No	C50.9	2410662	C50.9	Yes	Yes	0.2916	1.75	63	NA	IDC	29.02981885	1:DECEASED	6bc4c56d-aac5-49a2-9913-9538d06d898f	M0	N1A	T2	Tumor Free	29.02981885	0:CENSORED	NA	Yes	NA	No	4	1	Primary
brca_tcga_pan_can_atlas_2018	TCGA-A8-A075	TCGA-A8-A075-01	42	STAGE IIB	6TH	19	13	Breast Cancer	BRCA	Breast Invasive Ductal Carcinoma	518	-15369	0	17.02995036	0:DiseaseFree	17.02995036	0:ALIVE OR DEAD TUMOR FREE	NA	5/27/11	0.5033	EUR	NA	No	C50.9	2410662	C50.9	Yes	Yes	0.2806	0.47	77	No	IDC	17.02995036	0:LIVING	7861a5f2-8910-4bcb-9c34-f79c5acd6e21	M0	N1A	T2	Tumor Free	17.02995036	0:CENSORED	NA	No	NA	Yes	24	1	Primary
brca_tcga_pan_can_atlas_2018	TCGA-A8-A079	TCGA-A8-A079-01	69	STAGE IIIB	5TH	14	1	Breast Cancer	BRCA	Breast Invasive Ductal Carcinoma	274	-25294	0	9.008120459	0:DiseaseFree	9.008120459	0:ALIVE OR DEAD TUMOR FREE	NA	5/27/11	0.3639	EUR	NA	No	C50.9	2410662	C50.9	Yes	Yes	0.267	0.95	64	NA	IDC	9.008120459	0:LIVING	31c31cce-1b4d-4f12-922f-84f389403170	M0	N3	T4B	Tumor Free	9.008120459	0:CENSORED	NA	No	NA	Yes	16	1	Primary
brca_tcga_pan_can_atlas_2018	TCGA-A8-A07E	TCGA-A8-A07E-01	81	STAGE X	6TH	6	-9	Breast Cancer	BRCA	Breast Invasive Ductal Carcinoma	608	-29800	0	19.98882204	0:DiseaseFree	19.98882204	0:ALIVE OR DEAD TUMOR FREE	NA	5/27/11	0.2136	EUR	NA	No	C50.9	2410662	C50.9	Yes	Yes	NA	0.03	57	No	IDC	19.98882204	0:LIVING	853456d8-2367-404e-abc9-020fe8bbd209	MX	N3A	T4B	Tumor Free	19.98882204	0:CENSORED	NA	Yes	NA	No	14	1	Primary
brca_tcga_pan_can_atlas_2018	TCGA-A8-A07F	TCGA-A8-A07F-01	65	STAGE IIB	6TH	22	-29	Breast Cancer	BRCA	Breast Invasive Ductal Carcinoma	577	-23742	0	18.96965513	0:DiseaseFree	18.96965513	0:ALIVE OR DEAD TUMOR FREE	NA	5/27/11	0.6103	EUR	NA	No	C50.9	2410662	C50.9	Yes	Yes	0.2604	0.11	27	No	IDC	18.96965513	0:LIVING	5d688049-f271-40ef-813a-d37240ffe21c	M0	N1A	T2	Tumor Free	18.96965513	0:CENSORED	NA	No	NA	Yes	-4	1	Primary
brca_tcga_pan_can_atlas_2018	TCGA-A8-A07G	TCGA-A8-A07G-01	65	STAGE IIA	6TH	5	-11	Breast Cancer	BRCA	Breast Invasive Ductal Carcinoma	577	-23926	0	18.96965513	0:DiseaseFree	18.96965513	0:ALIVE OR DEAD TUMOR FREE	NA	5/27/11	0.2875	EUR	NA	No	C50.9	2410662	C50.9	Yes	Yes	0.2784	0.03	59	No	IDC	18.96965513	0:LIVING	8cf8b620-7ab6-4b6e-84bc-ff5a83f381fa	M0	N1A	T1C	Tumor Free	18.96965513	0:CENSORED	NA	No	NA	Yes	-4	1	Primary
brca_tcga_pan_can_atlas_2018	TCGA-A8-A07I	TCGA-A8-A07I-01	69	STAGE IIIA	6TH	5	-23	Breast Cancer	BRCA	Breast Invasive Ductal Carcinoma	426	-25263	0	14.00532597	0:DiseaseFree	14.00532597	0:ALIVE OR DEAD TUMOR FREE	NA	5/27/11	0.2446	EUR	NA	No	C50.9	2410662	C50.9	Yes	Yes	0.2736	0.43	38	No	IDC	14.00532597	0:LIVING	566792ae-f853-4a47-856d-f02cdcfcb18a	M0	N2A	T2	Tumor Free	14.00532597	0:CENSORED	NA	No	NA	Yes	8	1	Primary
brca_tcga_pan_can_atlas_2018	TCGA-A8-A07J	TCGA-A8-A07J-01	35	STAGE IIB	6TH	6	-43	Breast Cancer	BRCA	Breast Invasive Ductal Carcinoma	365	-12965	0	11.9998685	0:DiseaseFree	11.9998685	0:ALIVE OR DEAD TUMOR FREE	NA	5/27/11	0.1612	EUR	NA	No	C50.9	2410662	C50.9	Yes	Yes	0.2569	0.08	37	No	IDC	11.9998685	0:LIVING	316625b8-a217-4829-90d1-dfd9cb7e4bc3	M0	N1A	T2	Tumor Free	11.9998685	0:CENSORED	NA	No	NA	Yes	-20	1	Primary
brca_tcga_pan_can_atlas_2018	TCGA-A8-A07L	TCGA-A8-A07L-01	58	STAGE IIIA	6TH	5	1	Breast Cancer	BRCA	Breast Invasive Ductal Carcinoma	975	-21428	0	32.05444324	0:DiseaseFree	32.05444324	0:ALIVE OR DEAD TUMOR FREE	NA	5/27/11	0.4588	EUR	NA	No	C50.9	2410662	C50.9	Yes	Yes	0.2776	1.33	81	No	IDC	32.05444324	0:LIVING	e89a9deb-6321-4e61-b412-b4993d4277dd	M0	N1A	T3	Tumor Free	32.05444324	0:CENSORED	NA	No	NA	Yes	6	1	Primary
brca_tcga_pan_can_atlas_2018	TCGA-A8-A07P	TCGA-A8-A07P-01	68	STAGE IIB	6TH	5	-5	Breast Cancer	BRCA	Breast Invasive Ductal Carcinoma	334	-24929	0	10.98070158	0:DiseaseFree	10.98070158	0:ALIVE OR DEAD TUMOR FREE	NA	5/27/11	0.2830	EUR	NA	No	C50.9	2410662	C50.9	Yes	Yes	0.2679	0.54	46	NA	IDC	10.98070158	0:LIVING	8cccf160-93e9-48a5-9b8b-54aa50153142	M0	N1	T2	Tumor Free	10.98070158	0:CENSORED	NA	No	NA	Yes	-2	1	Primary
brca_tcga_pan_can_atlas_2018	TCGA-A8-A07R	TCGA-A8-A07R-01	80	STAGE IIIC	6TH	13	35	Breast Cancer	BRCA	Breast Invasive Ductal Carcinoma	273	-29251	0	NA	NA	8.975244107	0:ALIVE OR DEAD TUMOR FREE	NA	5/27/11	0.7041	EUR	NA	No	C50.9	2410662	C50.9	Yes	No	0.2971	3.2	NA	NA	IDC	8.975244107	0:LIVING	72e486b8-a866-4916-b2e4-8b4bb5dcd92d	M0	N3A	T2	NA	8.975244107	0:CENSORED	NA	No	NA	NA	14	1	Primary
brca_tcga_pan_can_atlas_2018	TCGA-A8-A07U	TCGA-A8-A07U-01	66	STAGE IIIA	6TH	26	11	Breast Cancer	BRCA	Breast Invasive Ductal Carcinoma	760	-24411	0	24.98602755	0:DiseaseFree	24.98602755	0:ALIVE OR DEAD TUMOR FREE	NA	5/27/11	0.0901	EUR	NA	No	C50.9	2410662	C50.9	Yes	Yes	0.2869	0.01	62	No	IDC	24.98602755	0:LIVING	59bf0ce4-715a-4017-bccb-c59916e78324	M0	N2A	T2	Tumor Free	24.98602755	0:CENSORED	NA	No	NA	Yes	16	1	Primary
brca_tcga_pan_can_atlas_2018	TCGA-A8-A082	TCGA-A8-A082-01	58	STAGE IIB	6TH	5	-7	Breast Cancer	BRCA	Breast Invasive Ductal Carcinoma	-31	-21338	0	18.04911727	0:DiseaseFree	18.04911727	0:ALIVE OR DEAD TUMOR FREE	NA	5/27/11	0.1231	EUR	NA	No	C50.9	2410662	C50.9	Yes	Yes	0.2483	0.1	20	No	IDC	18.04911727	0:LIVING	5e4187c9-98f8-4bdb-a8da-6a914e96f47a	M0	N1A	T2	Tumor Free	18.04911727	0:CENSORED	NA	No	NA	No	12	1	Primary
brca_tcga_pan_can_atlas_2018	TCGA-A8-A085	TCGA-A8-A085-01	44	STAGE IIB	6TH	4	-15	Breast Cancer	BRCA	Breast Invasive Ductal Carcinoma	1124	-16377	0	36.95301969	0:DiseaseFree	36.95301969	0:ALIVE OR DEAD TUMOR FREE	NA	5/27/11	0.2398	EUR	NA	No	C50.9	2410662	C50.9	Yes	No	0.2599	0.45	61	No	IDC	36.95301969	0:LIVING	3c08aabd-d5b5-4bbe-857c-38a7527b2163	M0	N1A	T2	Tumor Free	36.95301969	0:CENSORED	NA	No	NA	No	2	1	Primary
brca_tcga_pan_can_atlas_2018	TCGA-A8-A086	TCGA-A8-A086-01	59	STAGE IIA	6TH	13	-9	Breast Cancer	BRCA	Breast Invasive Ductal Carcinoma	396	-21731	0	13.01903541	0:DiseaseFree	13.01903541	0:ALIVE OR DEAD TUMOR FREE	NA	5/27/11	0.2758	EUR	NA	No	C50.9	2410662	C50.9	Yes	Yes	NA	0.31	18	No	IDC	13.01903541	0:LIVING	f9eb88f7-9293-46bf-ace4-a746e4ff80dc	M0	N1A	T1C	Tumor Free	13.01903541	0:CENSORED	NA	No	NA	Yes	6	1	Primary
brca_tcga_pan_can_atlas_2018	TCGA-A8-A08J	TCGA-A8-A08J-01	52	STAGE IV	6TH	16	11	Breast Cancer	BRCA	Breast Invasive Ductal Carcinoma	NA	-19266	0	NA	NA	37.05164875	1:DEAD WITH TUMOR	NA	5/27/11	0.4491	EUR	NA	No	C50.9	2425637	C50.9	Yes	Yes	0.271	0.49	35	NA	IDC	37.05164875	1:DECEASED	68177e92-4784-45d9-af14-4ce0c00eae74	M1	N3	T4B	With Tumor	37.05164875	1:PROGRESSION	NA	No	NA	No	12	1	Primary
brca_tcga_pan_can_atlas_2018	TCGA-A8-A08L	TCGA-A8-A08L-01	89	STAGE IIIA	6TH	9	5	Breast Cancer	BRCA	Breast Invasive Ductal Carcinoma	NA	-32842	0	9.99441102	0:DiseaseFree	9.99441102	0:ALIVE OR DEAD TUMOR FREE	NA	5/27/11	0.5383	EUR	NA	No	C50.9	2410662	C50.9	Yes	Yes	0.2911	1	196	NA	IDC	9.99441102	1:DECEASED	8bd68696-5eeb-46d7-9dc6-c39c849029a4	M0	N2A	T3	Tumor Free	9.99441102	0:CENSORED	NA	No	NA	Yes	16	1	Primary
brca_tcga_pan_can_atlas_2018	TCGA-A8-A08O	TCGA-A8-A08O-01	45	STAGE IV	6TH	7	-27	Breast Cancer	BRCA	Breast Invasive Ductal Carcinoma	943	-16681	0	NA	NA	31.00239997	0:ALIVE OR DEAD TUMOR FREE	NA	5/27/11	0.6432	EUR	NA	No	C50.9	2410662	C50.9	Yes	Yes	0.2784	0.08	21	Yes	IDC	31.00239997	0:LIVING	5f5964a8-8e07-4620-98f0-93d162dbc31e	M1	N3A	T2	With Tumor	25.05178025	1:PROGRESSION	NA	No	NA	No	0	1	Primary
brca_tcga_pan_can_atlas_2018	TCGA-A8-A08P	TCGA-A8-A08P-01	70	STAGE IIIA	6TH	NA	3	Breast Cancer	BRCA	Breast Invasive Ductal Carcinoma	943	-25598	0	31.00239997	0:DiseaseFree	31.00239997	0:ALIVE OR DEAD TUMOR FREE	NA	5/27/11	0.5434	EUR	NA	No	C50.9	2410662	C50.9	Yes	Yes	0.26	0.19	66	No	IDC	31.00239997	0:LIVING	f947d67f-4aa2-4eb9-977e-21a5ae563613	M0	N2A	T2	Tumor Free	31.00239997	0:CENSORED	NA	No	NA	Yes	18	1	Primary
brca_tcga_pan_can_atlas_2018	TCGA-A8-A08R	TCGA-A8-A08R-01	52	STAGE IIB	6TH	17	5	Breast Cancer	BRCA	Breast Invasive Ductal Carcinoma	30	-19298	0	0.986290561	0:DiseaseFree	0.986290561	0:ALIVE OR DEAD TUMOR FREE	NA	5/27/11	0.5152	NA	NA	No	C50.9	2410662	C50.9	Yes	Yes	0.2989	0.41	227	NA	IDC	0.986290561	0:LIVING	6412854a-f874-469e-9d1f-8bd3ae5bd41d	M0	N1A	T2	Tumor Free	0.986290561	0:CENSORED	NA	No	NA	NA	18	1	Primary
brca_tcga_pan_can_atlas_2018	TCGA-A8-A08T	TCGA-A8-A08T-01	64	STAGE IV	6TH	8	-17	Breast Cancer	BRCA	Breast Invasive Ductal Carcinoma	2830	-23560	0	NA	NA	112.0754841	1:DEAD WITH TUMOR	NA	5/27/11	0.2105	EUR	NA	No	C50.9	2410662	C50.9	Yes	Yes	0.2501	0.24	39	Yes	IDC	112.0754841	1:DECEASED	32bc7cc4-d185-4594-bbee-4b96410be512	M1	N1A	T2	With Tumor	84.06483217	1:PROGRESSION	NA	No	NA	No	-6	1	Primary
brca_tcga_pan_can_atlas_2018	TCGA-A8-A08X	TCGA-A8-A08X-01	43	STAGE IIIC	6TH	23	9	Breast Cancer	BRCA	Breast Invasive Ductal Carcinoma	1308	-15705	0	12.03274485	1:Recurred/Progressed	43.00226847	0:ALIVE OR DEAD TUMOR FREE	NA	5/27/11	0.3454	EUR	NA	No	C50.9	2410662	C50.9	Yes	Yes	0.266	0	33	Yes	IDC	43.00226847	0:LIVING	f5539207-6534-4edc-a5a5-7666b5d16ba4	M0	N3A	T4D	Tumor Free	12.03274485	1:PROGRESSION	NA	No	NA	Yes	16	1	Primary
brca_tcga_pan_can_atlas_2018	TCGA-A8-A08Z	TCGA-A8-A08Z-01	76	STAGE IIIB	6TH	6	-23	Breast Cancer	BRCA	Breast Invasive Ductal Carcinoma	1217	-28003	0	40.01052043	0:DiseaseFree	40.01052043	0:ALIVE OR DEAD TUMOR FREE	NA	5/27/11	0.1054	EUR	NA	No	C50.9	2410662	C50.9	Yes	Yes	0.251	0.16	29	NA	IDC	40.01052043	0:LIVING	d7808cbc-4b8c-467b-b2c3-f48d05b9ecab	M0	N3A	T4B	Tumor Free	40.01052043	0:CENSORED	NA	No	NA	NA	0	1	Primary
brca_tcga_pan_can_atlas_2018	TCGA-A8-A092	TCGA-A8-A092-01	48	STAGE IIIA	6TH	24	-5	Breast Cancer	BRCA	Breast Invasive Ductal Carcinoma	942	-17807	0	30.96952362	0:DiseaseFree	30.96952362	0:ALIVE OR DEAD TUMOR FREE	NA	5/27/11	0.5728	EUR	NA	No	C50.9	2410662	C50.9	Yes	Yes	0.2734	1.22	70	No	IDC	30.96952362	0:LIVING	38a8b734-9acc-42f9-b5b7-e51b0dfc6504	M0	N2A	T2	Tumor Free	30.96952362	0:CENSORED	NA	No	NA	Yes	18	1	Primary
brca_tcga_pan_can_atlas_2018	TCGA-A8-A097	TCGA-A8-A097-01	65	STAGE IIB	6TH	17	-17	Breast Cancer	BRCA	Breast Invasive Ductal Carcinoma	365	-23741	0	11.9998685	0:DiseaseFree	11.9998685	0:ALIVE OR DEAD TUMOR FREE	NA	5/27/11	0.3867	EUR	NA	No	C50.9	2410662	C50.9	Yes	Yes	0.277	0.29	89	No	IDC	11.9998685	0:LIVING	dcfd0b1d-5707-44a6-b225-5e8f7cea5ca1	M0	N1	T2	Tumor Free	11.9998685	0:CENSORED	NA	No	NA	Yes	14	1	Primary
brca_tcga_pan_can_atlas_2018	TCGA-A8-A099	TCGA-A8-A099-01	76	STAGE X	6TH	5	-35	Breast Cancer	BRCA	Breast Invasive Ductal Carcinoma	304	-28063	0	NA	NA	9.99441102	0:ALIVE OR DEAD TUMOR FREE	NA	5/27/11	0.1923	EUR	NA	No	C50.9	2410662	C50.9	Yes	Yes	0.2753	0.62	27	No	IDC	9.99441102	0:LIVING	e98b69bc-766a-485f-b5e8-9166b8d457b3	MX	N3A	T4B	NA	9.99441102	0:CENSORED	NA	No	NA	Yes	-16	1	Primary
brca_tcga_pan_can_atlas_2018	TCGA-A8-A09B	TCGA-A8-A09B-01	58	STAGE IIIB	6TH	26	-37	Breast Cancer	BRCA	Breast Invasive Ductal Carcinoma	365	-21520	0	11.9998685	0:DiseaseFree	11.9998685	0:ALIVE OR DEAD TUMOR FREE	NA	5/27/11	0.5104	EUR	NA	No	C50.9	2410662	C50.9	Yes	Yes	0.2659	0.27	40	NA	IDC	11.9998685	0:LIVING	3828b534-908e-4953-a3fb-07d01cf49c7d	M0	N1A	T4B	Tumor Free	11.9998685	0:CENSORED	NA	No	NA	Yes	-6	1	Primary
brca_tcga_pan_can_atlas_2018	TCGA-A8-A09D	TCGA-A8-A09D-01	47	STAGE IIB	5TH	4	-13	Breast Cancer	BRCA	Breast Invasive Ductal Carcinoma	1522	-17440	0	50.03780781	0:DiseaseFree	50.03780781	0:ALIVE OR DEAD TUMOR FREE	NA	5/27/11	0.2338	EUR	NA	No	C50.9	2410662	C50.9	Yes	Yes	0.2589	0.16	35	No	IDC	50.03780781	0:LIVING	36449392-de76-4ee9-bc09-627a07e18727	M0	N1	T2	Tumor Free	50.03780781	0:CENSORED	NA	No	NA	Yes	2	1	Primary
brca_tcga_pan_can_atlas_2018	TCGA-A8-A09G	TCGA-A8-A09G-01	79	STAGE IIIC	6TH	9	-11	Breast Cancer	BRCA	Breast Invasive Ductal Carcinoma	0	-29006	0	0	0:DiseaseFree	0	0:ALIVE OR DEAD TUMOR FREE	NA	5/27/11	0.2213	EUR	NA	No	C50.9	2410662	C50.9	Yes	Yes	0.2422	0.11	238	NA	IDC	0	0:LIVING	3927f736-3b5c-48c8-9d9e-83669ec44770	M0	N3A	T3	Tumor Free	0	0:CENSORED	NA	No	NA	NA	14	1	Primary
brca_tcga_pan_can_atlas_2018	TCGA-A8-A09M	TCGA-A8-A09M-01	75	STAGE IIIC	6TH	2	-11	Breast Cancer	BRCA	Breast Invasive Ductal Carcinoma	1006	-27455	0	33.07361015	0:DiseaseFree	33.07361015	0:ALIVE OR DEAD TUMOR FREE	NA	5/27/11	0.4565	EUR	NA	No	C50.9	2410662	C50.9	Yes	Yes	0.2519	0.31	131	No	IDC	33.07361015	0:LIVING	626b4ff0-2188-4a14-aac8-6703c624917f	M0	N3A	T2	Tumor Free	33.07361015	0:CENSORED	NA	No	NA	Yes	14	1	Primary
brca_tcga_pan_can_atlas_2018	TCGA-A8-A09N	TCGA-A8-A09N-01	57	STAGE IIIC	6TH	14	-1	Breast Cancer	BRCA	Breast Invasive Ductal Carcinoma	31	-21002	0	1.019166913	0:DiseaseFree	1.019166913	0:ALIVE OR DEAD TUMOR FREE	NA	5/27/11	0.6977	EUR	NA	No	C50.9	2410662	C50.9	Yes	Yes	0.2927	0.97	58	NA	IDC	1.019166913	0:LIVING	33919e92-4ea9-47e5-a6f4-36e51845d50f	M0	N3A	T2	Tumor Free	1.019166913	0:CENSORED	NA	No	NA	NA	8	1	Primary
brca_tcga_pan_can_atlas_2018	TCGA-A8-A09Q	TCGA-A8-A09Q-01	83	STAGE IIIB	6TH	24	-7	Breast Cancer	BRCA	Breast Invasive Ductal Carcinoma	761	-30528	0	NA	NA	25.0189039	0:ALIVE OR DEAD TUMOR FREE	NA	5/27/11	0.5959	EUR	NA	No	C50.9	2410662	C50.9	Yes	Yes	0.2681	0.94	129	NA	IDC	25.0189039	0:LIVING	09c2bc35-c21f-4aa4-ac30-0d8db02ad811	M0	N2A	T4B	With Tumor	25.0189039	0:CENSORED	NA	No	NA	No	2	1	Primary
brca_tcga_pan_can_atlas_2018	TCGA-A8-A09R	TCGA-A8-A09R-01	82	STAGE IIB	6TH	20	-31	Breast Cancer	BRCA	Breast Invasive Ductal Carcinoma	273	-30196	0	8.975244107	0:DiseaseFree	8.975244107	0:ALIVE OR DEAD TUMOR FREE	NA	5/27/11	0.4749	EUR	NA	No	C50.9	2410662	C50.9	Yes	Yes	NA	0.41	66	No	IDC	8.975244107	0:LIVING	cb0a2055-2168-4454-8755-47dd613db36f	M0	N1	T2	Tumor Free	8.975244107	0:CENSORED	NA	No	NA	Yes	2	1	Primary
brca_tcga_pan_can_atlas_2018	TCGA-A8-A09W	TCGA-A8-A09W-01	70	STAGE IIIB	5TH	7	5	Breast Cancer	BRCA	Breast Invasive Lobular Carcinoma	30	-25659	0	NA	NA	0.986290561	0:ALIVE OR DEAD TUMOR FREE	NA	5/27/11	0.3816	EUR	NA	No	C50.9	2417967	C50.9	Yes	Yes	0.2509	0.52	80	NA	ILC	0.986290561	0:LIVING	452672e8-b6d9-45b5-bb02-e88e03e2dd66	M0	N3	T2	NA	0.986290561	0:CENSORED	NA	No	NA	NA	12	1	Primary
brca_tcga_pan_can_atlas_2018	TCGA-A8-A09X	TCGA-A8-A09X-01	62	STAGE IIIC	6TH	21	5	Breast Cancer	BRCA	Breast Invasive Lobular Carcinoma	NA	-22858	0	NA	NA	14.00532597	NA	NA	5/27/11	0.1791	EUR	NA	No	C50.9	2417967	C50.9	Yes	Yes	0.2478	0.01	47	NA	ILC	14.00532597	1:DECEASED	27b05b15-a44b-45ed-a6e3-e7d1ca488ea9	M0	N3A	T2	NA	14.00532597	0:CENSORED	NA	No	NA	NA	16	1	Primary
brca_tcga_pan_can_atlas_2018	TCGA-A8-A0A6	TCGA-A8-A0A6-01	64	STAGE IIIC	6TH	17	-39	Breast Cancer	BRCA	Breast Invasive Lobular Carcinoma	640	-23404	0	21.04086531	0:DiseaseFree	21.04086531	0:ALIVE OR DEAD TUMOR FREE	NA	5/27/11	0.1429	EUR	NA	No	C50.9	2417967	C50.9	Yes	Yes	0.2919	0.12	25	No	ILC	21.04086531	0:LIVING	4b0d295c-e185-4b52-9752-178e5bc1d47d	M0	N3A	T2	Tumor Free	21.04086531	0:CENSORED	NA	No	NA	Yes	-18	1	Primary
brca_tcga_pan_can_atlas_2018	TCGA-A8-A0A7	TCGA-A8-A0A7-01	57	STAGE IIB	6TH	15	-3	Breast Cancer	BRCA	Breast Invasive Lobular Carcinoma	30	-20940	0	0.986290561	0:DiseaseFree	0.986290561	0:ALIVE OR DEAD TUMOR FREE	NA	5/27/11	0.0491	EUR	NA	No	C50.9	2417967	C50.9	Yes	Yes	0.217	0	194	NA	ILC	0.986290561	0:LIVING	995fdab7-7284-4d33-befa-ec22aa7c6479	M0	N1A	T2	Tumor Free	0.986290561	0:CENSORED	NA	No	NA	NA	10	1	Primary
brca_tcga_pan_can_atlas_2018	TCGA-AC-A23C	TCGA-AC-A23C-01	62	STAGE IIB	7TH	4	-25	Breast Cancer	BRCA	Breast Invasive Ductal Carcinoma	585	-22751	0	19.23266594	0:DiseaseFree	19.23266594	0:ALIVE OR DEAD TUMOR FREE	NA	7/14/11	0.1676	EUR	NA	No	C50.9	2410662	C50.9	Yes	Yes	0.3232	0.77	111	No	IDC	19.23266594	0:LIVING	dfd0b7ba-c7d3-498e-b455-346301865452	MX	N1	T2	NA	19.23266594	0:CENSORED	Yes	No	White	No	-2	1	Primary
brca_tcga_pan_can_atlas_2018	TCGA-AC-A23E	TCGA-AC-A23E-01	50	STAGE IIB	7TH	19	9	Breast Cancer	BRCA	Breast Invasive Ductal Carcinoma	698	-18500	0	22.94769372	0:DiseaseFree	22.94769372	0:ALIVE OR DEAD TUMOR FREE	NA	7/18/11	0.1121	EUR	NA	No	C50.9	2410662	C50.9	Yes	Yes	0.3013	0.05	19	No	IDC	22.94769372	0:LIVING	e7bae6e7-f779-449d-92b9-66996041e00d	MX	N1	T2	Tumor Free	22.94769372	0:CENSORED	Yes	No	White	Yes	-2	1	Primary
brca_tcga_pan_can_atlas_2018	TCGA-AC-A23G	TCGA-AC-A23G-01	76	STAGE IIA	6TH	18	-41	Breast Cancer	BRCA	Breast Invasive Lobular Carcinoma	2248	-27934	0	73.90603939	0:DiseaseFree	73.90603939	0:ALIVE OR DEAD TUMOR FREE	NA	7/14/11	0.0984	EUR	NA	No	C50.9	2417967	C50.9	Yes	No	0.3164	0.01	NA	No	ILC	73.90603939	0:LIVING	A721DAC6-0126-476C-B2D4-2DBF7406454B	MX	N1	T1C	Tumor Free	73.90603939	0:CENSORED	Yes	No	White	No	-18	1	Primary
brca_tcga_pan_can_atlas_2018	TCGA-AC-A2BK	TCGA-AC-A2BK-01	78	STAGE IIIA	6TH	14	9	Breast Cancer	BRCA	Breast Invasive Ductal Carcinoma	2222	-28625	0	73.05125423	0:DiseaseFree	73.05125423	0:ALIVE OR DEAD TUMOR FREE	NA	9/16/11	0.5065	AFR	NA	No	C50.9	2410662	C50.9	Yes	Yes	0.3604	2.61	79	No	IDC	73.05125423	0:LIVING	6FA2A667-9C36-4526-8A58-1975E863A806	MX	N2A	T2	Tumor Free	73.05125423	0:CENSORED	Yes	No	Black or African American	Yes	10	1	Primary
brca_tcga_pan_can_atlas_2018	TCGA-AC-A2BM	TCGA-AC-A2BM-01	41	STAGE IIB	6TH	18	-23	Breast Cancer	BRCA	Breast Invasive Ductal Carcinoma	3022	-15212	0	99.35233587	0:DiseaseFree	99.35233587	0:ALIVE OR DEAD TUMOR FREE	NA	9/12/11	0.3919	AFR	NA	No	C50.9	2410662	C50.9	Yes	Yes	0.3186	0.26	20	No	IDC	99.35233587	0:LIVING	8159FF7B-89F4-411A-9B9C-491F1CB3EB34	MX	N1A	T2	Tumor Free	99.35233587	0:CENSORED	Yes	No	Black or African American	No	6	1	Primary
brca_tcga_pan_can_atlas_2018	TCGA-AC-A2FE	TCGA-AC-A2FE-01	62	STAGE IIIC	6TH	5	-29	Breast Cancer	BRCA	Breast Invasive Lobular Carcinoma	2240	-22746	0	25.18328566	1:Recurred/Progressed	86.66206398	1:DEAD WITH TUMOR	Not Hispanic Or Latino	12/3/12	0.1862	EUR	NA	No	C50.9	2417967	C50.9	Yes	No	0.259	0	NA	Yes	ILC	86.66206398	1:DECEASED	F6EEBD4B-B63A-4A9C-92D3-0D954A8A6655	MX	N3A	T3	With Tumor	25.18328566	1:PROGRESSION	Yes	No	White	Yes	-14	1	Primary
brca_tcga_pan_can_atlas_2018	TCGA-AC-A2FF	TCGA-AC-A2FF-01	40	STAGE IIB	6TH	0	-37	Breast Cancer	BRCA	Breast Invasive Lobular Carcinoma	2759		0	90.70585528	0:DiseaseFree	90.70585528	0:ALIVE OR DEAD TUMOR FREE	Not Hispanic Or Latino	9/23/11	0.0011	SAS_ADMIX	NA	No	C50.9	2417967	C50.9	Yes	Yes	0.322	0.21	16	No	ILC	90.70585528	0:LIVING	3CA67CD0-81DA-4F68-A9FA-F1A8C013C28D	MX	N1	T2	Tumor Free	90.70585528	0:CENSORED	Yes	No	Asian	Yes	-8	1	Primary
brca_tcga_pan_can_atlas_2018	TCGA-AC-A2FG	TCGA-AC-A2FG-01	79	STAGE IIB	6TH	3	-35	Breast Cancer	BRCA	Breast Invasive Lobular Carcinoma	1853	-29211	0	60.91988033	0:DiseaseFree	60.91988033	0:ALIVE OR DEAD TUMOR FREE	NA	9/21/11	0.0788	EUR	NA	No	C50.9	2417967	C50.9	Yes	Yes	0.3255	0.66	27	No	ILC	60.91988033	0:LIVING	39CDA4C9-E1C8-44C2-BAB7-F5849C12F879	MX	N1A	T2	Tumor Free	60.91988033	0:CENSORED	Yes	No	White	No	-16	1	Primary
brca_tcga_pan_can_atlas_2018	TCGA-AC-A2FK	TCGA-AC-A2FK-01	45	STAGE IIIC	6TH	0	-41	Breast Cancer	BRCA	Breast Invasive Lobular Carcinoma	2650	-16627	0	87.12233291	0:DiseaseFree	87.12233291	0:ALIVE OR DEAD TUMOR FREE	Hispanic Or Latino	9/13/11	0.0000	AMR	NA	No	C50.9	2417967	C50.9	Yes	Yes	0.2964	0	1	No	ILC	87.12233291	0:LIVING	79126E88-9CF8-45FF-BF91-A98DA3B304D7	M0	N3A	T2	Tumor Free	87.12233291	0:CENSORED	Yes	No	White	Yes	-16	1	Primary
brca_tcga_pan_can_atlas_2018	TCGA-AC-A2FM	TCGA-AC-A2FM-01	87	STAGE IIB	6TH	11	-11	Breast Cancer	BRCA	Breast Invasive Lobular Carcinoma	NA	-31805	0	25.64355459	1:Recurred/Progressed	26.03807082	1:DEAD WITH TUMOR	Not Hispanic Or Latino	2/22/12	0.4843	EUR	NA	No	C50.9	2417967	C50.9	Yes	No	0.3114	0.07	NA	Yes	ILC	26.03807082	1:DECEASED	B6B1DC9A-91F4-4B0A-AFD5-62C9A90C0D5E	M0	N1MI	T2	With Tumor	25.64355459	1:PROGRESSION	Yes	No	White	No	-2	1	Primary
brca_tcga_pan_can_atlas_2018	TCGA-AC-A2FO	TCGA-AC-A2FO-01	65	STAGE IIB	6TH	2	-35	Breast Cancer	BRCA	Breast Invasive Lobular Carcinoma	2255	-23928	0	74.13617385	0:DiseaseFree	74.13617385	0:ALIVE OR DEAD TUMOR FREE	Not Hispanic Or Latino	9/21/11	0.1185	EUR	NA	No	C50.9	2417967	C50.9	Yes	Yes	0.3027	0	24	No	ILC	74.13617385	0:LIVING	F5D4C2D3-CC69-4B38-8551-0917E3622A68	MX	N1	T2	Tumor Free	74.13617385	0:CENSORED	Yes	No	White	No	-12	1	Primary
brca_tcga_pan_can_atlas_2018	TCGA-AC-A2QI	TCGA-AC-A2QI-01	76	STAGE IIIA	7TH	5	-37	Breast Cancer	BRCA	Breast Invasive Lobular Carcinoma	588	-27865	0	19.331295	0:DiseaseFree	19.331295	0:ALIVE OR DEAD TUMOR FREE	Not Hispanic Or Latino	10/18/11	0.0938	EUR	NA	No	C50.9	2417967	C50.9	Yes	No	0.3177	0	NA	No	ILC	19.331295	0:LIVING	C57835BE-77AB-4CF5-9B23-62C11A7B2EAF	MX	N1A	T3	Tumor Free	19.331295	0:CENSORED	Yes	No	White	Yes	-22	1	Primary
brca_tcga_pan_can_atlas_2018	TCGA-AC-A3BB	TCGA-AC-A3BB-01	46	STAGE IIIA	7TH	13	-41	Breast Cancer	BRCA	Breast Invasive Lobular Carcinoma	987	-16983	0	32.44895946	0:DiseaseFree	32.44895946	0:ALIVE OR DEAD TUMOR FREE	Not Hispanic Or Latino	2/3/12	0.1171	AFR	NA	No	C50.9	2417967	C50.9	Yes	No	0.3178	0	NA	No	ILC	32.44895946	0:LIVING	048549CF-D0A5-4743-A0A1-2004F7CC2B08	MX	N2A	T3	Tumor Free	32.44895946	0:CENSORED	No	No	Black or African American	Yes	-22	1	Primary
brca_tcga_pan_can_atlas_2018	TCGA-AC-A3EH	TCGA-AC-A3EH-01	79	STAGE IIIC	7TH	13	-13	Breast Cancer	BRCA	Breast Invasive Lobular Carcinoma	17	-29014	0	6.476641352	0:DiseaseFree	6.476641352	0:ALIVE OR DEAD TUMOR FREE	Not Hispanic Or Latino	9/24/12	0.3579	EUR	NA	No	C50.9	2236076	C50.9	Yes	No	0.3295	0.18	NA	No	ILC	6.476641352	1:DECEASED	FAC173A8-1613-4BD4-87BA-83A2CFE8A37D	M0	N3	T3	Tumor Free	6.476641352	0:CENSORED	Yes	No	White	No	-2	1	Primary
brca_tcga_pan_can_atlas_2018	TCGA-AC-A3HN	TCGA-AC-A3HN-01	87	STAGE IIB	7TH	5	-43	Breast Cancer	BRCA	Breast Invasive Lobular Carcinoma	496	-32061	0	16.30667061	0:DiseaseFree	16.30667061	0:ALIVE OR DEAD TUMOR FREE	Not Hispanic Or Latino	4/13/12	0.1499	EUR	NA	No	C50.9	2417967	C50.9	Yes	Yes	0.2907	0.02	13	No	ILC	16.30667061	0:LIVING	E37AE674-A107-4EB3-94D8-B86B0035A9F7	MX	N1A	T2	Tumor Free	16.30667061	0:CENSORED	Yes	No	White	No	-16	1	Primary
brca_tcga_pan_can_atlas_2018	TCGA-AC-A3OD	TCGA-AC-A3OD-01	68	STAGE IIB	7TH	6	-27	Breast Cancer	BRCA	Breast Invasive Lobular Carcinoma	451	-25186	0	14.82723477	0:DiseaseFree	14.82723477	0:ALIVE OR DEAD TUMOR FREE	Not Hispanic Or Latino	4/19/12	0.2670	EUR	NA	No	C50.9	2417967	C50.9	Yes	Yes	0.2962	0.05	28	No	ILC	14.82723477	0:LIVING	F2622CDB-AC92-42B3-A1CA-67E133C3DD4A	MX	N1MI	T2	Tumor Free	14.82723477	0:CENSORED	Yes	No	White	Yes	2	1	Primary
brca_tcga_pan_can_atlas_2018	TCGA-AC-A3QP	TCGA-AC-A3QP-01	79	STAGE IIB	7TH	2	-11	Breast Cancer	BRCA	Breast Invasive Lobular Carcinoma	675	-29113	0	22.19153763	0:DiseaseFree	22.19153763	0:ALIVE OR DEAD TUMOR FREE	Not Hispanic Or Latino	7/5/12	0.0716	EUR	NA	No	C50.9	2417967	C50.9	Yes	Yes	0.2972	0	22	No	ILC	22.19153763	0:LIVING	6F4C8D30-47FB-47DF-9EB7-4E5881E3711E	MX	N1MI	T2	Tumor Free	22.19153763	0:CENSORED	Yes	No	White	Yes	-22	1	Primary
brca_tcga_pan_can_atlas_2018	TCGA-AC-A3TM	TCGA-AC-A3TM-01	50	STAGE IIIA	7TH	5	5	Breast Cancer	BRCA	Breast Invasive Lobular Carcinoma	762	-18535	0	25.05178025	0:DiseaseFree	25.05178025	0:ALIVE OR DEAD TUMOR FREE	Not Hispanic Or Latino	8/1/12	0.1223	EUR	NA	No	C50.9	2417967	C50.9	Yes	No	0.3054	0	NA	No	ILC	25.05178025	0:LIVING	67C73260-A242-4BBA-87C5-D2302556DFF7	M0	N1MI	T3	Tumor Free	25.05178025	0:CENSORED	Yes	No	White	Yes	4	1	Primary
brca_tcga_pan_can_atlas_2018	TCGA-AC-A3W6	TCGA-AC-A3W6-01	90	STAGE IIIA	7TH	6	-23	Breast Cancer	BRCA	Breast Invasive Lobular Carcinoma	602	-32872	0	19.79156393	0:DiseaseFree	19.79156393	0:ALIVE OR DEAD TUMOR FREE	Not Hispanic Or Latino	9/24/12	0.1051	EUR	NA	No	C50.9	2417967	C50.9	Yes	No	0.3196	0	NA	No	ILC	19.79156393	0:LIVING	1B4CFAD1-E353-4411-97B6-2B7B9309E95E	MX	N1	T3	Tumor Free	19.79156393	0:CENSORED	Yes	Yes	White	No	-12	1	Primary
brca_tcga_pan_can_atlas_2018	TCGA-AC-A3W7	TCGA-AC-A3W7-01	66	STAGE IIB	7TH	8	-31	Breast Cancer	BRCA	Breast Invasive Lobular Carcinoma	471	-24327	0	15.48476181	0:DiseaseFree	15.48476181	0:ALIVE OR DEAD TUMOR FREE	Not Hispanic Or Latino	10/17/12	0.1454	EUR	NA	No	C50.9	2417967	C50.9	Yes	No	0.3095	0.01	NA	No	ILC	15.48476181	0:LIVING	2481A671-760B-428C-968D-42E25FD42AC5	MX	N1A	T2	Tumor Free	15.48476181	0:CENSORED	Yes	No	White	No	-14	1	Primary
brca_tcga_pan_can_atlas_2018	TCGA-AC-A3YI	TCGA-AC-A3YI-01	74	STAGE IIIC	7TH	0	-13	Breast Cancer	BRCA	Breast Invasive Lobular Carcinoma	707	-27143	0	23.24358089	0:DiseaseFree	23.24358089	0:ALIVE OR DEAD TUMOR FREE	Not Hispanic Or Latino	10/8/12	0.0325	EUR	NA	No	C50.9	2417967	C50.9	Yes	Yes	0.281	0	14	No	ILC	23.24358089	0:LIVING	A45D296E-EFC0-479E-B2F6-BAD834668CDF	MX	N3A	T1C	NA	23.24358089	0:CENSORED	Yes	No	White	Yes	-16	1	Primary
brca_tcga_pan_can_atlas_2018	TCGA-AC-A5EH	TCGA-AC-A5EH-01	76	STAGE IIB	7TH	25	21	Breast Cancer	BRCA	Breast Invasive Ductal Carcinoma	511	-27964	0	16.79981589	0:DiseaseFree	16.79981589	0:ALIVE OR DEAD TUMOR FREE	Not Hispanic Or Latino	7/12/13	0.2183	AFR_ADMIX	NA	No	C50.9	2410662	C50.9	Yes	Yes	0.3111	0.08	130	No	IDC	16.79981589	0:LIVING	D13FB44B-291B-4EA4-920C-142DAA8D1989	MX	N1MI	T2	Tumor Free	16.79981589	0:CENSORED	Yes	No	Black or African American	Yes	16	1	Primary
brca_tcga_pan_can_atlas_2018	TCGA-AC-A5EI	TCGA-AC-A5EI-01	88	STAGE IB	7TH	8	NA	Breast Cancer	BRCA	Breast Invasive Carcinoma (NOS)	442	-32375	0	14.5313476	0:DiseaseFree	14.5313476	0:ALIVE OR DEAD TUMOR FREE	Not Hispanic Or Latino	7/12/13	0.1868	EUR	NA	No	C50.9	2600588	C50.9	Yes	No	0.3203	0.16	29	No	BRCNOS	14.5313476	0:LIVING	01B9F68B-4DE4-4374-B4F2-8A0685E18153	MX	N1MI	T1C	Tumor Free	14.5313476	0:CENSORED	Yes	Yes	White	No	NA	1	Primary
brca_tcga_pan_can_atlas_2018	TCGA-AC-A62V	TCGA-AC-A62V-01	58	STAGE IV	7TH	18	9	Breast Cancer	BRCA	Breast Invasive Ductal Carcinoma	2	-21389	0	NA	NA	11.44097051	1:DEAD WITH TUMOR	Not Hispanic Or Latino	10/21/13	0.4895	AFR	NA	No	C50.9	2410662	C50.9	Yes	No	0.3584	0.07	68	No	IDC	11.44097051	1:DECEASED	D5F2B85A-94A9-4168-BBE8-149EC71342B0	M1	N1A	T2	With Tumor	11.44097051	1:PROGRESSION	Yes	No	Black or African American	Yes	14	1	Primary
brca_tcga_pan_can_atlas_2018	TCGA-AC-A62Y	TCGA-AC-A62Y-01	79	STAGE IIB	7TH	22	-11	Breast Cancer	BRCA	Breast Invasive Lobular Carcinoma	530	-28876	0	NA	NA	17.42446658	0:ALIVE OR DEAD TUMOR FREE	Not Hispanic Or Latino	9/19/13	0.4145	EUR	NA	No	C50.9	2417967	C50.9	Yes	Yes	0.2991	0.02	56	No	ILC	17.42446658	0:LIVING	05AF737D-89AA-49B6-97B2-28B8AC8BD2CF	MX	N1	T2	Tumor Free	17.42446658	0:CENSORED	Yes	No	White	Yes	-12	1	Primary
brca_tcga_pan_can_atlas_2018	TCGA-AC-A6IV	TCGA-AC-A6IV-01	47	STAGE IIB	7TH	6	-33	Breast Cancer	BRCA	Breast Invasive Lobular Carcinoma	568	-17521	0	18.67376796	0:DiseaseFree	18.67376796	0:ALIVE OR DEAD TUMOR FREE	Not Hispanic Or Latino	9/19/13	0.0215	EUR	NA	No	C50.9	2419428	C50.9	Yes	Yes	0.3393	0	18	No	ILC	18.67376796	0:LIVING	8E11C5EC-C15A-48D4-85AC-B7B08A9ED827	MX	N1	T2	Tumor Free	18.67376796	0:CENSORED	Yes	No	White	Yes	-2	1	Primary
brca_tcga_pan_can_atlas_2018	TCGA-AC-A6IX	TCGA-AC-A6IX-01	49	STAGE IIIC	7TH	5	-41	Breast Cancer	BRCA	Breast Invasive Lobular Carcinoma	373	-17969	0	12.26287931	0:DiseaseFree	12.26287931	0:ALIVE OR DEAD TUMOR FREE	Not Hispanic Or Latino	10/21/13	0.1912	EUR	NA	No	C50.9	2417967	C50.9	Yes	Yes	0.3363	0	48	No	ILC	12.26287931	0:LIVING	7486A2B3-B09F-4E9C-9864-8B51B58D9FB3	MX	N3A	T2	Tumor Free	12.26287931	0:CENSORED	Yes	No	White	Yes	-4	1	Primary
brca_tcga_pan_can_atlas_2018	TCGA-AC-A6NO	TCGA-AC-A6NO-01	43	STAGE IIB	7TH	8	-29	Breast Cancer	BRCA	Breast Invasive Ductal Carcinoma	51	-15996	0	1.676693954	0:DiseaseFree	1.676693954	0:ALIVE OR DEAD TUMOR FREE	Not Hispanic Or Latino	4/10/14	0.1481	AFR_ADMIX	NA	No	C50.9	2410662	C50.9	Yes	Yes	0.331	0.01	26	No	IDC	1.676693954	0:LIVING	8D9B50D1-139B-4447-AE9C-E54764D9E2A7	MX	N1A	T2	Tumor Free	1.676693954	0:CENSORED	Yes	No	Black or African American	NA	8	1	Primary
brca_tcga_pan_can_atlas_2018	TCGA-AC-A7VB	TCGA-AC-A7VB-01	51	STAGE IIA	7TH	8	-1	Breast Cancer	BRCA	Breast Invasive Ductal Carcinoma	250	-18806	0	8.21908801	0:DiseaseFree	8.21908801	0:ALIVE OR DEAD TUMOR FREE	Not Hispanic Or Latino	2/26/14	0.2511	AFR_ADMIX	NA	No	C50.9	2410662	C50.9	Yes	Yes	0.3405	0.19	21	No	IDC	8.21908801	0:LIVING	56230E4A-29CA-4F37-A0F9-730DBDFB6FA2	MX	N1A	T1C	Tumor Free	8.21908801	0:CENSORED	Yes	No	Black or African American	Yes	4	1	Primary
brca_tcga_pan_can_atlas_2018	TCGA-AC-A8OQ	TCGA-AC-A8OQ-01	72	STAGE IIB	7TH	23	5	Breast Cancer	BRCA	Breast Invasive Ductal Carcinoma	34	-26535	0	1.117795969	0:DiseaseFree	1.117795969	0:ALIVE OR DEAD TUMOR FREE	Not Hispanic Or Latino	2/26/14	0.2666	AFR_ADMIX	NA	No	C50.9	2410662	C50.9	Yes	Yes	0.3364	0.32	77	No	IDC	1.117795969	0:LIVING	DFAABD03-2D40-4422-B210-CAF112FF4229	MX	N1A	T2	Tumor Free	1.117795969	0:CENSORED	Yes	No	Black or African American	NA	14	1	Primary
brca_tcga_pan_can_atlas_2018	TCGA-AN-A041	TCGA-AN-A041-01	29	STAGE IIB	7TH	14	-37	Breast Cancer	BRCA	Breast Invasive Ductal Carcinoma	7	-10812	0	0.230134464	0:DiseaseFree	0.230134464	0:ALIVE OR DEAD TUMOR FREE	Not Hispanic Or Latino	4/1/11	0.3265	EUR_ADMIX	NA	No	C50.9	2410662	C50.9	Yes	Yes	0.2731	0.32	28	NA	IDC	0.230134464	0:LIVING	316e021c-5175-4ab3-bdb6-2bf9683f657a	M0	N1A	T2	NA	0.230134464	0:CENSORED	Yes	No	White	No	-8	1	Primary
brca_tcga_pan_can_atlas_2018	TCGA-AN-A04A	TCGA-AN-A04A-01	36	STAGE IIIA	7TH	14	1	Breast Cancer	BRCA	Breast Invasive Ductal Carcinoma	90	-13445	0	NA	NA	2.958871684	0:ALIVE OR DEAD TUMOR FREE	Not Hispanic Or Latino	12/29/10	0.5374	EUR	NA	No	C50.9	2410662	C50.9	Yes	Yes	0.2812	0.34	40	NA	IDC	2.958871684	0:LIVING	e5aae05a-478e-4a55-a27c-12b2b4be302a	M0	N2	T2	Tumor Free	2.958871684	0:CENSORED	NA	No	White	NA	4	1	Primary
brca_tcga_pan_can_atlas_2018	TCGA-AN-A04C	TCGA-AN-A04C-01	51	STAGE IIB	NA	19	9	Breast Cancer	BRCA	Breast Invasive Ductal Carcinoma	54	-18851	0	NA	NA	1.77532301	0:ALIVE OR DEAD TUMOR FREE	Not Hispanic Or Latino	12/29/10	0.3390	EUR	NA	No	C50.9	2410662	C50.9	Yes	Yes	0.2757	0.75	67	NA	IDC	1.77532301	0:LIVING	66072c06-f251-4f0b-b6ae-12b407c52cc6	M0	N1	T2	Tumor Free	1.77532301	0:CENSORED	NA	No	White	NA	14	1	Primary
brca_tcga_pan_can_atlas_2018	TCGA-AN-A04D	TCGA-AN-A04D-01	58	STAGE IIB	NA	4	5	Breast Cancer	BRCA	Breast Invasive Ductal Carcinoma	52	-21426	0	NA	NA	1.709570306	0:ALIVE OR DEAD TUMOR FREE	Not Hispanic Or Latino	12/20/10	0.3686	EUR	NA	No	C50.9	2410662	C50.9	Yes	Yes	0.2756	0.66	83	NA	IDC	1.709570306	0:LIVING	49717f75-0f2d-4e1c-9a12-f1cd7877b80a	M0	N1	T2	Tumor Free	1.709570306	0:CENSORED	NA	No	White	NA	12	1	Primary
brca_tcga_pan_can_atlas_2018	TCGA-AN-A0AS	TCGA-AN-A0AS-01	70	STAGE IIIA	NA	24	19	Breast Cancer	BRCA	Breast Invasive Ductal Carcinoma	10	-25658	0	0.32876352	0:DiseaseFree	0.32876352	0:ALIVE OR DEAD TUMOR FREE	Not Hispanic Or Latino	12/28/10	0.2493	EUR	NA	No	C50.9	2410662	C50.9	Yes	Yes	0.2944	0.25	42	NA	IDC	0.32876352	0:LIVING	7c2a8440-0206-4039-8474-8d62f6c7de0c	M0	N2	T2	Tumor Free	0.32876352	0:CENSORED	NA	No	White	No	-4	1	Primary
brca_tcga_pan_can_atlas_2018	TCGA-AN-A0FJ	TCGA-AN-A0FJ-01	59	STAGE IV	NA	12	29	Breast Cancer	BRCA	Breast Invasive Ductal Carcinoma	242	-21910	0	NA	NA	7.956077194	0:ALIVE OR DEAD TUMOR FREE	Not Hispanic Or Latino	12/27/10	0.6191	EUR	NA	No	C50.9	2410662	C50.9	Yes	Yes	0.2694	1.15	78	NA	IDC	7.956077194	0:LIVING	546248b0-22a0-4b70-a437-76fb0a238a0d	M1	N2	T2	Tumor Free	7.956077194	0:CENSORED	NA	No	White	No	18	1	Primary
brca_tcga_pan_can_atlas_2018	TCGA-AN-A0FT	TCGA-AN-A0FT-01	63	STAGE IIB	NA	19	-11	Breast Cancer	BRCA	Breast Invasive Ductal Carcinoma	214	-23300	0	7.035539337	0:DiseaseFree	7.035539337	0:ALIVE OR DEAD TUMOR FREE	Not Hispanic Or Latino	12/28/10	0.5805	EUR	NA	No	C50.9	2410662	C50.9	Yes	Yes	0.2927	0.5	83	NA	IDC	7.035539337	0:LIVING	baf5e81f-2322-41ec-9053-b9559a7993bc	M0	N1	T2	Tumor Free	7.035539337	0:CENSORED	NA	No	White	No	0	1	Primary
brca_tcga_pan_can_atlas_2018	TCGA-AN-A0FW	TCGA-AN-A0FW-01	67	STAGE IIIA	NA	20	-13	Breast Cancer	BRCA	Breast Invasive Ductal Carcinoma	11	-24692	0	0.361639872	0:DiseaseFree	0.361639872	0:ALIVE OR DEAD TUMOR FREE	Not Hispanic Or Latino	12/28/10	0.1949	EUR	NA	No	C50.9	2410662	C50.9	Yes	Yes	0.3358	0.56	108	No	IDC	0.361639872	0:LIVING	e112b452-8850-4353-bfed-0dbdc243290b	M0	N2	T2	Tumor Free	0.361639872	0:CENSORED	NA	No	White	No	10	1	Primary
brca_tcga_pan_can_atlas_2018	TCGA-AN-A0FZ	TCGA-AN-A0FZ-01	45	STAGE IIIA	NA	16	-9	Breast Cancer	BRCA	Breast Invasive Ductal Carcinoma	10	-16533	0	0.32876352	0:DiseaseFree	0.32876352	0:ALIVE OR DEAD TUMOR FREE	Not Hispanic Or Latino	12/29/10	0.4504	EUR	NA	No	C50.9	2410662	C50.9	Yes	Yes	0.2641	0.5	67	NA	IDC	0.32876352	0:LIVING	8240c4ae-f878-4882-aa07-7857c7ac52cf	M0	N2	T2	Tumor Free	0.32876352	0:CENSORED	NA	No	White	No	-2	1	Primary
brca_tcga_pan_can_atlas_2018	TCGA-AN-A0XN	TCGA-AN-A0XN-01	68	STAGE IIIA	7TH	12	19	Breast Cancer	BRCA	Breast Invasive Ductal Carcinoma	10	-25029	0	0.32876352	0:DiseaseFree	0.32876352	0:ALIVE OR DEAD TUMOR FREE	Not Hispanic Or Latino	3/25/11	0.5133	EUR	NA	No	C50.9	2410662	C50.9	Yes	Yes	0.3135	0.45	146	NA	IDC	0.32876352	0:LIVING	4e3699da-4367-4a43-9d66-a117d3ad460d	M0	N2	T2	Tumor Free	0.32876352	0:CENSORED	Yes	No	White	No	6	1	Primary
brca_tcga_pan_can_atlas_2018	TCGA-AN-A0XO	TCGA-AN-A0XO-01	59	STAGE IIIA	7TH	4	-11	Breast Cancer	BRCA	Breast Invasive Ductal Carcinoma	375	-21640	0	12.32863202	0:DiseaseFree	12.32863202	0:ALIVE OR DEAD TUMOR FREE	Not Hispanic Or Latino	5/1/11	0.2092	EUR	NA	No	C50.9	2410662	C50.9	Yes	Yes	0.3185	0.1	34	NA	IDC	12.32863202	0:LIVING	195b6731-6ae6-416e-a345-0eb8874a0ca2	M0	N2	T2	Tumor Free	12.32863202	0:CENSORED	Yes	No	White	No	0	1	Primary
brca_tcga_pan_can_atlas_2018	TCGA-AN-A0XP	TCGA-AN-A0XP-01	69	STAGE IIIA	7TH	14	-39	Breast Cancer	BRCA	Breast Invasive Ductal Carcinoma	9	-25305	0	0.295887168	0:DiseaseFree	0.295887168	0:ALIVE OR DEAD TUMOR FREE	Not Hispanic Or Latino	3/25/11	0.1617	EUR	NA	No	C50.9	2410662	C50.9	Yes	Yes	0.2804	0.03	25	NA	IDC	0.295887168	0:LIVING	cf0e7e4e-b857-4db5-9ae2-551a899f77be	M0	N2	T2	NA	0.295887168	0:CENSORED	Yes	No	White	No	-12	1	Primary
brca_tcga_pan_can_atlas_2018	TCGA-AN-A0XR	TCGA-AN-A0XR-01	55	STAGE IIIA	7TH	6	-7	Breast Cancer	BRCA	Breast Invasive Ductal Carcinoma	10	-20381	0	0.32876352	0:DiseaseFree	0.32876352	0:ALIVE OR DEAD TUMOR FREE	Not Hispanic Or Latino	3/25/11	0.1201	EUR	NA	No	C50.9	2410662	C50.9	Yes	Yes	0.2961	0.36	30	NA	IDC	0.32876352	0:LIVING	f51af6db-2655-47fb-9ffc-83a503a728ea	M0	N2	T2	NA	0.32876352	0:CENSORED	Yes	No	White	No	10	1	Primary
brca_tcga_pan_can_atlas_2018	TCGA-AN-A0XS	TCGA-AN-A0XS-01	63	STAGE IIIA	7TH	19	-33	Breast Cancer	BRCA	Breast Invasive Ductal Carcinoma	10	-23358	0	0.32876352	0:DiseaseFree	0.32876352	0:ALIVE OR DEAD TUMOR FREE	Not Hispanic Or Latino	3/28/11	0.0804	EUR	NA	No	C50.9	2410662	C50.9	Yes	Yes	0.2944	0.04	26	No	IDC	0.32876352	0:LIVING	95e949d3-b1f3-46c6-9451-8fe92c99e4cf	M0	N2	T2	NA	0.32876352	0:CENSORED	Yes	No	White	No	-12	1	Primary
brca_tcga_pan_can_atlas_2018	TCGA-AN-A0XT	TCGA-AN-A0XT-01	54	STAGE IIIA	7TH	9	-35	Breast Cancer	BRCA	Breast Invasive Ductal Carcinoma	10	-19794	0	0.32876352	0:DiseaseFree	0.32876352	0:ALIVE OR DEAD TUMOR FREE	Not Hispanic Or Latino	3/28/11	0.3076	EUR	NA	No	C50.9	2410662	C50.9	Yes	Yes	0.2982	0.31	11	NA	IDC	0.32876352	0:LIVING	3e25056d-d137-49f5-abaa-f68509426600	M0	N2	T2	NA	0.32876352	0:CENSORED	Yes	No	White	No	-14	1	Primary
brca_tcga_pan_can_atlas_2018	TCGA-AN-A0XV	TCGA-AN-A0XV-01	67	STAGE IIIA	7TH	2	-17	Breast Cancer	BRCA	Breast Invasive Ductal Carcinoma	162	-24779	0	5.325969031	0:DiseaseFree	5.325969031	0:ALIVE OR DEAD TUMOR FREE	Not Hispanic Or Latino	3/29/11	0.0851	EUR	NA	No	C50.9	2410662	C50.9	Yes	Yes	0.2715	0.08	32	No	IDC	5.325969031	0:LIVING	ac18b3a3-8d52-4e35-8625-673171a7fd92	M0	N2	T2	NA	5.325969031	0:CENSORED	Yes	No	White	No	0	1	Primary
brca_tcga_pan_can_atlas_2018	TCGA-AN-A0XW	TCGA-AN-A0XW-01	36	STAGE IIIA	7TH	6	-3	Breast Cancer	BRCA	Breast Invasive Ductal Carcinoma	170	-13208	0	5.588979847	0:DiseaseFree	5.588979847	0:ALIVE OR DEAD TUMOR FREE	Not Hispanic Or Latino	3/29/11	0.2488	EUR	NA	No	C50.9	2410662	C50.9	Yes	Yes	0.2638	0.21	288	No	IDC	5.588979847	0:LIVING	39de7761-e762-4811-b95c-8216b79ae06b	M0	N2	T2	NA	5.588979847	0:CENSORED	Yes	No	White	No	10	1	Primary
brca_tcga_pan_can_atlas_2018	TCGA-AO-A03L	TCGA-AO-A03L-01	34	STAGE IIIA	6TH	23	-7	Breast Cancer	BRCA	Breast Invasive Ductal Carcinoma	2442	-12443	0	80.28405168	0:DiseaseFree	80.28405168	0:ALIVE OR DEAD TUMOR FREE	Not Hispanic Or Latino	12/7/10	0.6527	SAS_ADMIX	NA	No	C50.9	2410662	C50.9	Yes	Yes	0.2649	0.1	27	NA	IDC	80.28405168	0:LIVING	1174f6e4-ffbe-4e59-a000-8d861c968369	M0	N2	T3	Tumor Free	80.28405168	0:CENSORED	NA	No	Asian	Yes	16	1	Primary
brca_tcga_pan_can_atlas_2018	TCGA-AO-A03N	TCGA-AO-A03N-01	59	STAGE IIB	6TH	23	9	Breast Cancer	BRCA	Breast Invasive Ductal Carcinoma	2031	-21816	0	54.08159911	1:Recurred/Progressed	66.77187099	0:ALIVE OR DEAD TUMOR FREE	Not Hispanic Or Latino	1/13/11	0.4975	EUR	NA	No	C50.9	2410662	C50.9	Yes	Yes	NA	0.23	91	Yes	IDC	66.77187099	0:LIVING	9435447e-d65f-408b-863b-6576b1d652dd	M0	N1A	T2	With Tumor	54.08159911	1:PROGRESSION	NA	No	White	No	16	1	Primary
brca_tcga_pan_can_atlas_2018	TCGA-AO-A03P	TCGA-AO-A03P-01	54	STAGE IIB	6TH	11	-15	Breast Cancer	BRCA	Breast Invasive Ductal Carcinoma	2576	-19724	0	NA	NA	95.70306079	1:DEAD WITH TUMOR	Not Hispanic Or Latino	9/19/10	0.4219	AFR	NA	No	C50.9	2410662	C50.9	Yes	Yes	0.239	1.02	41	Yes	IDC	95.70306079	1:DECEASED	2d4c778c-7f77-4f0a-8261-2086accf15fd	M0	N1	T2	With Tumor	63.18834862	1:PROGRESSION	NA	No	Black or African American	Yes	4	1	Primary
brca_tcga_pan_can_atlas_2018	TCGA-AO-A03R	TCGA-AO-A03R-01	57	STAGE IIB	NA	8	9	Breast Cancer	BRCA	Breast Invasive Ductal Carcinoma	2091	-20930	0	68.74445212	0:DiseaseFree	68.74445212	0:ALIVE OR DEAD TUMOR FREE	Not Hispanic Or Latino	9/19/10	0.2442	EUR	NA	No	C50.9	2410662	C50.9	Yes	Yes	0.2568	0.09	36	No	IDC	68.74445212	0:LIVING	2e82e576-3095-4aee-9853-65f676647c34	M0	N1A	T2	Tumor Free	68.74445212	0:CENSORED	NA	No	White	Yes	4	1	Primary
brca_tcga_pan_can_atlas_2018	TCGA-AO-A03T	TCGA-AO-A03T-01	42	STAGE IIB	6TH	6	13	Breast Cancer	BRCA	Breast Invasive Ductal Carcinoma	1456	-15540	0	69.82937173	0:DiseaseFree	69.82937173	0:ALIVE OR DEAD TUMOR FREE	Not Hispanic Or Latino	9/19/10	0.2679	EUR	NA	No	C50.9	2410662	C50.9	Yes	Yes	0.2639	0.02	89	No	IDC	69.82937173	0:LIVING	dd6b64a8-d546-4fd1-bbbd-ac9703791cae	M0	N1A	T2	Tumor Free	69.82937173	0:CENSORED	NA	No	White	Yes	14	1	Primary
brca_tcga_pan_can_atlas_2018	TCGA-AO-A0J3	TCGA-AO-A0J3-01	67	STAGE IIB	NA	12	-19	Breast Cancer	BRCA	Breast Invasive Carcinoma (NOS)	651	-24519	0	21.40250518	0:DiseaseFree	21.40250518	0:ALIVE OR DEAD TUMOR FREE	Not Hispanic Or Latino	9/19/10	0.5363	EUR	NA	No	C50.9	2419062	C50.9	Yes	Yes	0.288	0.77	76	No	BRCNOS	21.40250518	0:LIVING	39cde586-df95-435f-b9a6-73b0c0ee5e92	M0	N1B	T2	Tumor Free	21.40250518	0:CENSORED	NA	No	White	Yes	0	1	Primary
brca_tcga_pan_can_atlas_2018	TCGA-AO-A0J5	TCGA-AO-A0J5-01	48	STAGE IV	NA	3	-33	Breast Cancer	BRCA	Breast Invasive Carcinoma (NOS)	705	-17815	0	NA	NA	26.03807082	1:DEAD WITH TUMOR	Not Hispanic Or Latino	12/7/10	0.1273	EUR	NA	Yes	C50.9	2419062	C50.9	Yes	Yes	0.277	0.12	54	No	BRCNOS	26.03807082	1:DECEASED	c1442467-d618-435f-8792-b1a18f696f1a	M1	N1A	T4	With Tumor	26.03807082	1:PROGRESSION	NA	No	White	Yes	2	1	Primary
brca_tcga_pan_can_atlas_2018	TCGA-AO-A0J7	TCGA-AO-A0J7-01	71	STAGE IIB	NA	15	-17	Breast Cancer	BRCA	Breast Invasive Carcinoma (NOS)	618	-26281	0	20.31758556	0:DiseaseFree	20.31758556	0:ALIVE OR DEAD TUMOR FREE	Not Hispanic Or Latino	9/19/10	0.7671	EUR	NA	No	C50.9	2419062	C50.9	Yes	Yes	0.2727	1.24	18	No	BRCNOS	20.31758556	0:LIVING	9536bec0-dae0-4d63-a1b3-956741835243	M0	N1	T2	Tumor Free	20.31758556	0:CENSORED	NA	No	White	Yes	10	1	Primary
brca_tcga_pan_can_atlas_2018	TCGA-AO-A0J9	TCGA-AO-A0J9-01	61	STAGE IIIC	NA	17	-23	Breast Cancer	BRCA	Breast Invasive Lobular Carcinoma	1613	-22642	0	35.04619128	1:Recurred/Progressed	53.02955584	0:ALIVE OR DEAD TUMOR FREE	Not Hispanic Or Latino	9/19/10	0.3623	EUR	NA	No	C50.9	2417967	C50.9	Yes	Yes	0.2677	0.05	106	Yes	ILC	53.02955584	0:LIVING	a4903de8-6cf5-4541-8ec7-065beace8b44	M0	N3	T2	With Tumor	35.04619128	1:PROGRESSION	NA	No	White	Yes	4	1	Primary
brca_tcga_pan_can_atlas_2018	TCGA-AO-A0JA	TCGA-AO-A0JA-01	36	STAGE IIIC	NA	10	-33	Breast Cancer	BRCA	Breast Invasive Ductal Carcinoma	655	-13307	0	4.701318342	1:Recurred/Progressed	21.53401059	0:ALIVE OR DEAD TUMOR FREE	Not Hispanic Or Latino	9/19/10	0.3029	AFR_ADMIX	NA	No	C50.9	2410662	C50.9	Yes	Yes	0.2673	0.11	19	Yes	IDC	21.53401059	0:LIVING	86b7b206-8e69-432d-acc9-bccce710955e	M0	N3	T2	With Tumor	4.701318342	1:PROGRESSION	NA	No	Black or African American	No	8	1	Primary
brca_tcga_pan_can_atlas_2018	TCGA-AO-A0JB	TCGA-AO-A0JB-01	50	STAGE IIIA	NA	7	-7	Breast Cancer	BRCA	Breast Invasive Ductal Carcinoma	1542	-18561	0	50.69533485	0:DiseaseFree	50.69533485	0:ALIVE OR DEAD TUMOR FREE	Not Hispanic Or Latino	9/19/10	0.4249	EUR	NA	No	C50.9	2410662	C50.9	Yes	Yes	0.2855	0.96	93	No	IDC	50.69533485	0:LIVING	3ea9412b-429e-4dcf-90cd-c53be06885a1	M0	N1A	T3	Tumor Free	50.69533485	0:CENSORED	NA	No	White	Yes	2	1	Primary
brca_tcga_pan_can_atlas_2018	TCGA-AO-A0JD	TCGA-AO-A0JD-01	59	STAGE IIIA	NA	7	7	Breast Cancer	BRCA	Breast Invasive Ductal Carcinoma	2190	-21831	0	71.99921097	0:DiseaseFree	71.99921097	0:ALIVE OR DEAD TUMOR FREE	Not Hispanic Or Latino	9/20/10	0.3929	EUR	NA	No	C50.9	2410662	C50.9	Yes	Yes	0.2721	0.18	100	No	IDC	71.99921097	0:LIVING	0a229f95-0ea1-4d63-953e-74f5ec2f3028	M0	N1A	T3	Tumor Free	71.99921097	0:CENSORED	NA	No	White	Yes	16	1	Primary
brca_tcga_pan_can_atlas_2018	TCGA-AO-A0JE	TCGA-AO-A0JE-01	53	STAGE IIIA	NA	12	-5	Breast Cancer	BRCA	Breast Invasive Ductal Carcinoma	2335	-19516	0	NA	NA	76.76628201	0:ALIVE OR DEAD TUMOR FREE	Not Hispanic Or Latino	9/20/10	0.3619	AFR	NA	No	C50.9	2410662	C50.9	Yes	Yes	0.2746	0.15	45	No	IDC	76.76628201	0:LIVING	36fe6152-f61e-4948-9ccc-23ac01a9d77d	M0	N2A	T2	Tumor Free	76.76628201	0:CENSORED	NA	No	Black or African American	Yes	14	1	Primary
brca_tcga_pan_can_atlas_2018	TCGA-AO-A0JF	TCGA-AO-A0JF-01	68	STAGE IIA	NA	2	-35	Breast Cancer	BRCA	Breast Invasive Ductal Carcinoma	1980	-24923	0	65.09517704	0:DiseaseFree	65.09517704	0:ALIVE OR DEAD TUMOR FREE	Not Hispanic Or Latino	9/20/10	0.0531	EUR	NA	No	C50.9	2410662	C50.9	Yes	Yes	0.2755	0	26	No	IDC	65.09517704	0:LIVING	f357fe19-5359-4662-8ce9-aa996132283b	M0	N1A	T1C	Tumor Free	65.09517704	0:CENSORED	NA	No	White	Yes	-14	1	Primary
brca_tcga_pan_can_atlas_2018	TCGA-AO-A0JG	TCGA-AO-A0JG-01	49	STAGE IIIA	NA	6	-39	Breast Cancer	BRCA	Breast Invasive Carcinoma (NOS)	798	-18021	0	NA	NA	26.23532893	0:ALIVE OR DEAD TUMOR FREE	Not Hispanic Or Latino	9/20/10	0.2284	EUR	NA	No	C50.9	2419062	C50.9	Yes	Yes	0.2799	0.02	16	No	BRCNOS	26.23532893	0:LIVING	58959e88-54e2-4558-9664-2effda7403dc	M0	N2A	T2	Tumor Free	26.23532893	0:CENSORED	NA	No	White	Yes	-24	1	Primary
brca_tcga_pan_can_atlas_2018	TCGA-AO-A0JI	TCGA-AO-A0JI-01	56	STAGE IIA	NA	7	-27	Breast Cancer	BRCA	Breast Invasive Ductal Carcinoma	1528	-20694	0	50.23506592	0:DiseaseFree	50.23506592	0:ALIVE OR DEAD TUMOR FREE	Not Hispanic Or Latino	12/7/10	0.2489	EUR	NA	No	C50.9	2410662	C50.9	Yes	Yes	0.2769	0.28	15	No	IDC	50.23506592	0:LIVING	e17c565c-9857-4df3-a352-903b53093c85	M0	N1	T1C	Tumor Free	50.23506592	0:CENSORED	NA	No	White	No	0	1	Primary
brca_tcga_pan_can_atlas_2018	TCGA-AO-A0JJ	TCGA-AO-A0JJ-01	54	STAGE IIB	NA	4	-35	Breast Cancer	BRCA	Breast Invasive Lobular Carcinoma	1887	-19758	0	62.0376763	0:DiseaseFree	62.0376763	0:ALIVE OR DEAD TUMOR FREE	Not Hispanic Or Latino	9/20/10	0.1567	EUR	NA	No	C50.9	2417967	C50.9	Yes	Yes	0.2537	0.03	16	No	ILC	62.0376763	0:LIVING	bef7b135-a727-45e8-850a-cc4cd56c49aa	M0	N1A	T2	Tumor Free	62.0376763	0:CENSORED	NA	No	White	Yes	-6	1	Primary
brca_tcga_pan_can_atlas_2018	TCGA-AO-A0JL	TCGA-AO-A0JL-01	59	STAGE IIIA	NA	25	15	Breast Cancer	BRCA	Breast Invasive Ductal Carcinoma	1683	-21895	0	55.33090048	0:DiseaseFree	55.33090048	0:ALIVE OR DEAD TUMOR FREE	Not Hispanic Or Latino	9/20/10	0.6310	EUR	NA	No	C50.9	2410662	C50.9	Yes	No	NA	1.34	NA	No	IDC	55.33090048	0:LIVING	d5d8e76e-2f2a-49bc-ba0a-d51283611b16	M0	N2A	T2	Tumor Free	55.33090048	0:CENSORED	NA	No	White	Yes	16	1	Primary
brca_tcga_pan_can_atlas_2018	TCGA-AO-A0JM	TCGA-AO-A0JM-01	40	STAGE IIB	NA	15	-9	Breast Cancer	BRCA	Breast Invasive Ductal Carcinoma	2184	-14653	0	71.80195286	0:DiseaseFree	71.80195286	0:ALIVE OR DEAD TUMOR FREE	Hispanic Or Latino	9/20/10	0.3307	NA	NA	No	C50.9	2410662	C50.9	Yes	Yes	0.2626	0.38	35	No	IDC	71.80195286	0:LIVING	44bec761-b603-49c0-8634-f6bfe0319bb1	M0	N1	T2	Tumor Free	71.80195286	0:CENSORED	NA	No	NA	Yes	16	1	Primary
brca_tcga_pan_can_atlas_2018	TCGA-AO-A129	TCGA-AO-A129-01	29	STAGE IIB	5TH	9	33	Breast Cancer	BRCA	Breast Invasive Ductal Carcinoma	3286	-10898	0	108.0316928	0:DiseaseFree	108.0316928	0:ALIVE OR DEAD TUMOR FREE	Not Hispanic Or Latino	12/8/10	0.3991	EUR	NA	No	C50.9	2410662	C50.9	Yes	Yes	NA	0.07	110	No	IDC	108.0316928	0:LIVING	c70ee5e1-4703-4996-bb5c-f4cca0fb53ba	M0	N1A	T2	Tumor Free	108.0316928	0:CENSORED	NA	No	White	Yes	24	1	Primary
brca_tcga_pan_can_atlas_2018	TCGA-AO-A12D	TCGA-AO-A12D-01	43	STAGE IIA	6TH	16	-15	Breast Cancer	BRCA	Breast Invasive Ductal Carcinoma	2515	-15774	0	82.68402538	0:DiseaseFree	82.68402538	0:ALIVE OR DEAD TUMOR FREE	Not Hispanic Or Latino	12/8/10	0.3250	EUR	NA	No	C50.9	2410662	C50.9	Yes	Yes	0.2829	0.07	53	No	IDC	82.68402538	0:LIVING	2fe854b4-bac9-4801-9a1c-ee99388e8082	M0	N1A	T1C	Tumor Free	82.68402538	0:CENSORED	NA	No	White	Yes	6	1	Primary
brca_tcga_pan_can_atlas_2018	TCGA-AO-A1KP	TCGA-AO-A1KP-01	77	STAGE IIA	6TH	7	-23	Breast Cancer	BRCA	Breast Invasive Ductal Carcinoma	2513	-28247	0	97.08386757	0:DiseaseFree	97.08386757	0:ALIVE OR DEAD TUMOR FREE	Not Hispanic Or Latino	4/1/11	0.1817	EUR	NA	No	C50.9	2410662	C50.9	Yes	Yes	0.2922	0.23	16	NA	IDC	97.08386757	0:LIVING	3aaabc62-f5a4-4025-9b29-5adf82c86c84	M0	N1	T1	Tumor Free	97.08386757	0:CENSORED	Yes	No	White	No	8	1	Primary
brca_tcga_pan_can_atlas_2018	TCGA-AO-A1KQ	TCGA-AO-A1KQ-01	84	STAGE IIIB	6TH	NA	13	Breast Cancer	BRCA	Breast Invasive Ductal Carcinoma	1882	-30859	0	61.87329454	0:DiseaseFree	61.87329454	0:ALIVE OR DEAD TUMOR FREE	Not Hispanic Or Latino	4/1/11	0.5026	EUR	NA	No	C50.9	2410662	C50.9	Yes	No	NA	NA	NA	No	IDC	61.87329454	0:LIVING	d2219a3f-4c55-4dee-9b08-c6f330dd1acf	M0	N1	T4	Tumor Free	61.87329454	0:CENSORED	Yes	No	White	No	18	1	Primary
brca_tcga_pan_can_atlas_2018	TCGA-AO-A1KT	TCGA-AO-A1KT-01	78	STAGE IIA	6TH	11	23	Breast Cancer	BRCA	Breast Invasive Ductal Carcinoma	541	-28660	0	17.78610645	0:DiseaseFree	17.78610645	0:ALIVE OR DEAD TUMOR FREE	Not Hispanic Or Latino	4/1/11	0.3513	EUR	NA	No	C50.9	2410662	C50.9	Yes	Yes	0.3339	0.96	35	NA	IDC	17.78610645	0:LIVING	1f8f87cb-8a0b-474c-97fb-c71b4fd88d97	M0	N1	T1	Tumor Free	17.78610645	0:CENSORED	Yes	NA	White	Yes	20	1	Primary
brca_tcga_pan_can_atlas_2018	TCGA-AQ-A04H	TCGA-AQ-A04H-01	61	STAGE IIIA	6TH	15	-9	Breast Cancer	BRCA	Breast Invasive Ductal Carcinoma	754	-22539	0	24.78876944	0:DiseaseFree	24.78876944	0:ALIVE OR DEAD TUMOR FREE	Not Hispanic Or Latino	12/15/10	0.4203	EUR	NA	No	C50.9	2410662	C50.9	Yes	Yes	0.2685	0.73	60	No	IDC	24.78876944	0:LIVING	83f943c7-3975-4b4f-985d-9c057741793b	MX	N2A	T2	Tumor Free	24.78876944	0:CENSORED	NA	No	White	Yes	6	1	Primary
brca_tcga_pan_can_atlas_2018	TCGA-AQ-A0Y5	TCGA-AQ-A0Y5-01	70	STAGE IIIA	7TH	20	7	Breast Cancer	BRCA	Breast Invasive Ductal Carcinoma	NA	-25793	0	5.654732551	0:DiseaseFree	5.654732551	0:ALIVE OR DEAD TUMOR FREE	Not Hispanic Or Latino	4/7/11	0.4961	EUR	NA	Yes	C50.9	2410662	C50.9	Yes	Yes	0.3277	0.27	56	NA	IDC	5.654732551	1:DECEASED	d0b78f3f-a198-437a-ab8c-204345d3b75d	MX	N2A	T2	Tumor Free	5.654732551	0:CENSORED	Yes	Yes	White	No	6	1	Primary
brca_tcga_pan_can_atlas_2018	TCGA-AQ-A1H2	TCGA-AQ-A1H2-01	84	STAGE IIIA	7TH	10	-19	Breast Cancer	BRCA	Breast Invasive Ductal Carcinoma	475	-30958	0	15.61626722	0:DiseaseFree	15.61626722	0:ALIVE OR DEAD TUMOR FREE	Not Hispanic Or Latino	4/20/11	0.3295	EUR	NA	No	C50.9	2410662	C50.9	Yes	Yes	0.306	0.19	24	No	IDC	15.61626722	0:LIVING	4d120899-9a80-4736-b097-285e9e261bcb	MX	N2A	T2	Tumor Free	15.61626722	0:CENSORED	Yes	No	White	Yes	-10	1	Primary
brca_tcga_pan_can_atlas_2018	TCGA-AQ-A1H3	TCGA-AQ-A1H3-01	49	STAGE IIIC	7TH	9	-33	Breast Cancer	BRCA	Breast Invasive Ductal Carcinoma	989	-18177	0	32.51471217	0:DiseaseFree	32.51471217	0:ALIVE OR DEAD TUMOR FREE	Not Hispanic Or Latino	4/20/11	0.2038	EUR	NA	No	C50.9	2410662	C50.9	Yes	Yes	0.3378	0.28	19	No	IDC	32.51471217	0:LIVING	82ec33dd-e783-4c74-9a87-797a699e11df	MX	N3A	T2	Tumor Free	32.51471217	0:CENSORED	Yes	No	White	Yes	2	1	Primary
brca_tcga_pan_can_atlas_2018	TCGA-AQ-A7U7	TCGA-AQ-A7U7-01	55	STAGE IIIA	7TH	10	-43	Breast Cancer	BRCA	Breast Invasive Lobular Carcinoma	304	-20239	0	19.19978959	0:DiseaseFree	19.19978959	0:ALIVE OR DEAD TUMOR FREE	Not Hispanic Or Latino	12/18/13	0.2481	EUR	NA	No	C50.9	2417967	C50.9	Yes	Yes	0.3192	0	58	No	ILC	19.19978959	1:DECEASED	19015644-9C17-4AE7-A656-0FE8623C04AE	M0	N2A	T2	Tumor Free	19.19978959	0:CENSORED	Yes	Yes	White	Yes	-12	1	Primary
brca_tcga_pan_can_atlas_2018	TCGA-AR-A0TQ	TCGA-AR-A0TQ-01	27	STAGE IIIA	6TH	11	-3	Breast Cancer	BRCA	Breast Invasive Ductal Carcinoma	2991	-9873	0	98.33316895	0:DiseaseFree	98.33316895	0:ALIVE OR DEAD TUMOR FREE	Not Hispanic Or Latino	3/7/11	0.1275	EUR	NA	No	C50.9	2410662	C50.9	Yes	Yes	0.2818	0.13	31	No	IDC	98.33316895	0:LIVING	5dc1bee9-c44d-4fdc-9ae5-83426c4d6880	M0	N1	T3	Tumor Free	98.33316895	0:CENSORED	NA	No	White	Yes	20	1	Primary
brca_tcga_pan_can_atlas_2018	TCGA-AR-A0TR	TCGA-AR-A0TR-01	68	STAGE IIB	NA	19	-35	Breast Cancer	BRCA	Breast Invasive Ductal Carcinoma	NA	-25190	0	5.260216326	0:DiseaseFree	5.260216326	NA	Not Hispanic Or Latino	3/8/11	0.6024	EUR	NA	No	C50.9	2410662	C50.9	Yes	Yes	0.2857	0.26	31	No	IDC	5.260216326	1:DECEASED	d1703dbd-5c93-4cf2-a4d1-0d90640882bd	M0	N1	T2	NA	5.260216326	0:CENSORED	NA	No	White	No	-18	1	Primary
brca_tcga_pan_can_atlas_2018	TCGA-AR-A0TS	TCGA-AR-A0TS-01	46	STAGE IIB	6TH	14	-19	Breast Cancer	BRCA	Breast Invasive Ductal Carcinoma	2558	-17141	0	84.09770852	0:DiseaseFree	84.09770852	0:ALIVE OR DEAD TUMOR FREE	Not Hispanic Or Latino	3/8/11	0.0895	EUR	NA	No	C50.9	2410662	C50.9	Yes	Yes	0.2793	0	69	No	IDC	84.09770852	0:LIVING	972447aa-4332-47e7-bddd-2eb699dbb664	M0	N1	T2	NA	84.09770852	0:CENSORED	NA	No	White	Yes	6	1	Primary
brca_tcga_pan_can_atlas_2018	TCGA-AR-A0TT	TCGA-AR-A0TT-01	53	STAGE IIIA	6TH	12	-19	Breast Cancer	BRCA	Breast Invasive Ductal Carcinoma	3316	-19679	0	109.0179834	0:DiseaseFree	109.0179834	0:ALIVE OR DEAD TUMOR FREE	NA	3/8/11	0.3875	AFR_ADMIX	NA	No	C50.9	2410662	C50.9	Yes	Yes	0.2872	0.22	55	No	IDC	109.0179834	0:LIVING	13ca97a1-75bb-4a49-b8c3-181e5b2c9e86	M0	N2	T2	NA	109.0179834	0:CENSORED	NA	No	Black or African American	Yes	8	1	Primary
brca_tcga_pan_can_atlas_2018	TCGA-AR-A0TW	TCGA-AR-A0TW-01	50	STAGE IIIA	NA	16	-3	Breast Cancer	BRCA	Breast Invasive Ductal Carcinoma	3009	-18263	0	24.29562416	1:Recurred/Progressed	98.92494329	0:ALIVE OR DEAD TUMOR FREE	Not Hispanic Or Latino	3/10/11	0.4849	EUR	NA	No	C50.9	2410662	C50.9	Yes	Yes	0.2729	0.2	48	No	IDC	98.92494329	0:LIVING	8da3d6cf-381b-4d1b-93fa-41fd9d2b2e66	M0	N1	T3	NA	24.29562416	1:PROGRESSION	NA	No	White	No	-8	1	Primary
brca_tcga_pan_can_atlas_2018	TCGA-AR-A0TX	TCGA-AR-A0TX-01	64	STAGE IIA	NA	7	-9	Breast Cancer	BRCA	Breast Invasive Ductal Carcinoma	1972	-23653	0	64.83216622	0:DiseaseFree	64.83216622	0:ALIVE OR DEAD TUMOR FREE	NA	3/10/11	0.2237	EUR	NA	No	C50.9	2410662	C50.9	Yes	Yes	0.2842	0.08	276	NA	IDC	64.83216622	0:LIVING	c364e81c-eb1e-4870-ab37-9c661f5f2e3d	M0	N1	T1	NA	64.83216622	0:CENSORED	NA	No	NA	Yes	8	1	Primary
brca_tcga_pan_can_atlas_2018	TCGA-AR-A0TZ	TCGA-AR-A0TZ-01	43	STAGE IIIA	NA	9	-29	Breast Cancer	BRCA	Breast Invasive Ductal Carcinoma	2316	-15720	0	43.16665023	1:Recurred/Progressed	107.2426604	NA	Not Hispanic Or Latino	3/7/11	0.8185	EUR	NA	No	C50.9	2410662	C50.9	Yes	Yes	0.3295	0.45	55	Yes	IDC	107.2426604	1:DECEASED	c7c34fd9-3021-45b7-b6ff-30b4196585a8	M1	N2	T2	NA	43.16665023	1:PROGRESSION	NA	No	White	Yes	4	1	Primary
brca_tcga_pan_can_atlas_2018	TCGA-AR-A0U0	TCGA-AR-A0U0-01	73	STAGE IIB	NA	20	17	Breast Cancer	BRCA	Breast Invasive Ductal Carcinoma	1988	-26993	0	65.35818786	0:DiseaseFree	65.35818786	0:ALIVE OR DEAD TUMOR FREE	NA	3/7/11	0.4875	EUR	NA	No	C50.9	2410662	C50.9	Yes	Yes	0.2984	0.78	37	No	IDC	65.35818786	0:LIVING	e3c336f5-c32f-4c5d-81fb-e2408ae145b2	M0	N1	T2	NA	65.35818786	0:CENSORED	NA	No	White	Yes	14	1	Primary
brca_tcga_pan_can_atlas_2018	TCGA-AR-A0U1	TCGA-AR-A0U1-01	36	STAGE IIB	6TH	6	NA	Breast Cancer	BRCA	Breast Invasive Ductal Carcinoma	4052	-13467	0	133.2149785	0:DiseaseFree	133.2149785	0:ALIVE OR DEAD TUMOR FREE	Not Hispanic Or Latino	2/28/11	0.4237	EUR	NA	No	C50.9	2410662	C50.9	Yes	No	0.2682	0.15	78	No	IDC	133.2149785	0:LIVING	17d9e646-6ab3-40b3-a0bc-2c834d3c3213	M0	N1	T2	NA	133.2149785	0:CENSORED	NA	No	White	Yes	NA	1	Primary
brca_tcga_pan_can_atlas_2018	TCGA-AR-A0U2	TCGA-AR-A0U2-01	47	STAGE IIIA	NA	22	-7	Breast Cancer	BRCA	Breast Invasive Ductal Carcinoma	NA	-17390	0	52.89805043	1:Recurred/Progressed	83.86757405	1:DEAD WITH TUMOR	Not Hispanic Or Latino	2/24/11	0.6621	EUR	NA	No	C50.9	2410662	C50.9	Yes	Yes	0.3097	1.19	43	Yes	IDC	83.86757405	1:DECEASED	9ad603dc-3fd0-44f5-ae4e-64eeb1ae8d6d	M0	N2	T2	With Tumor	52.89805043	1:PROGRESSION	NA	No	White	Yes	16	1	Primary
brca_tcga_pan_can_atlas_2018	TCGA-AR-A0U3	TCGA-AR-A0U3-01	59	STAGE IIB	6TH	14	-5	Breast Cancer	BRCA	Breast Invasive Ductal Carcinoma	4080	-21755	0	134.1355163	0:DiseaseFree	134.1355163	0:ALIVE OR DEAD TUMOR FREE	Hispanic Or Latino	2/25/11	0.5081	EUR	NA	No	C50.9	2410662	C50.9	Yes	Yes	0.2992	0.58	31	No	IDC	134.1355163	0:LIVING	c5f00132-1c6b-4337-af6f-596c652665cc	M0	N1	T2	NA	134.1355163	0:CENSORED	NA	No	White	Yes	14	1	Primary
brca_tcga_pan_can_atlas_2018	TCGA-AR-A1AH	TCGA-AR-A1AH-01	51	STAGE IIB	6TH	12	13	Breast Cancer	BRCA	Breast Invasive Ductal Carcinoma	3807	-18991	0	125.1602722	0:DiseaseFree	125.1602722	0:ALIVE OR DEAD TUMOR FREE	Not Hispanic Or Latino	6/13/11	0.9025	EUR	NA	No	C50.9	2410662	C50.9	Yes	Yes	0.2878	1.35	79	No	IDC	125.1602722	0:LIVING	a6e11b30-3ae8-4dd1-b04c-a730c6a79746	M0	N1	T2	Tumor Free	37.34753592	1:PROGRESSION	Yes	No	White	No	6	1	Primary
brca_tcga_pan_can_atlas_2018	TCGA-AR-A1AL	TCGA-AR-A1AL-01	60	STAGE IIIA	6TH	3	-41	Breast Cancer	BRCA	Breast Invasive Lobular Carcinoma	2971	-22023	0	97.67564191	0:DiseaseFree	97.67564191	0:ALIVE OR DEAD TUMOR FREE	Not Hispanic Or Latino	6/15/11	0.0817	EUR	NA	No	C50.9	2417967	C50.9	Yes	Yes	0.251	0.01	24	No	ILC	97.67564191	0:LIVING	1f99e4d4-4e8b-4cc1-a129-227a2a82780e	M0	N1	T3	Tumor Free	97.67564191	0:CENSORED	Yes	No	White	Yes	-10	1	Primary
brca_tcga_pan_can_atlas_2018	TCGA-AR-A1AM	TCGA-AR-A1AM-01	52	STAGE IIIA	6TH	3	-39	Breast Cancer	BRCA	Breast Invasive Lobular Carcinoma	2991	-19123	0	98.33316895	0:DiseaseFree	98.33316895	0:ALIVE OR DEAD TUMOR FREE	Not Hispanic Or Latino	11/20/12	0.1216	EUR	NA	No	C50.9	2417967	C50.9	Yes	No	0.306	0	NA	No	ILC	98.33316895	0:LIVING	EBD1512A-4865-4193-97B3-F599D555759A	M0	N1	T3	Tumor Free	98.33316895	0:CENSORED	Yes	No	White	No	-14	1	Primary
brca_tcga_pan_can_atlas_2018	TCGA-AR-A1AO	TCGA-AR-A1AO-01	47	STAGE IIA	6TH	0	-7	Breast Cancer	BRCA	Breast Invasive Ductal Carcinoma	2618	-17332	0	86.07028964	0:DiseaseFree	86.07028964	0:ALIVE OR DEAD TUMOR FREE	Not Hispanic Or Latino	6/13/11	0.0002	EUR	NA	No	C50.9	2410662	C50.9	Yes	Yes	0.261	0	89	No	IDC	86.07028964	0:LIVING	623befd6-0ca4-4a6c-9cf5-d9385c3b718f	M0	N1	T1	Tumor Free	86.07028964	0:CENSORED	Yes	No	White	Yes	8	1	Primary
brca_tcga_pan_can_atlas_2018	TCGA-AR-A1AR	TCGA-AR-A1AR-01	50	STAGE IIIA	6TH	17	7	Breast Cancer	BRCA	Breast Invasive Ductal Carcinoma	NA	-18482	0	8.810862347	1:Recurred/Progressed	17.22720847	1:DEAD WITH TUMOR	Not Hispanic Or Latino	6/28/11	0.4696	EUR	NA	No	C50.9	2410662	C50.9	Yes	Yes	0.2662	0.03	47	Yes	IDC	17.22720847	1:DECEASED	eda6d2d5-4199-4f76-a45b-1d0401b4e54c	M0	N2	T1	Tumor Free	8.810862347	1:PROGRESSION	NA	Yes	White	Yes	12	1	Primary
brca_tcga_pan_can_atlas_2018	TCGA-AR-A1AS	TCGA-AR-A1AS-01	54	STAGE IIB	6TH	6	11	Breast Cancer	BRCA	Breast Invasive Ductal Carcinoma	1150	-20028	0	37.80780485	0:DiseaseFree	37.80780485	0:ALIVE OR DEAD TUMOR FREE	NA	6/14/11	0.1378	SAS	NA	No	C50.9	2410662	C50.9	Yes	Yes	0.2916	0.17	29	No	IDC	37.80780485	0:LIVING	7d681cc6-689d-41c8-9e84-e13733089ec9	M0	N1	T2	NA	37.80780485	0:CENSORED	Yes	No	Asian	Yes	10	1	Primary
brca_tcga_pan_can_atlas_2018	TCGA-AR-A1AU	TCGA-AR-A1AU-01	39	STAGE IIIA	6TH	6	-17	Breast Cancer	BRCA	Breast Invasive Ductal Carcinoma	2868	-14564	0	94.28937765	0:DiseaseFree	94.28937765	0:ALIVE OR DEAD TUMOR FREE	Not Hispanic Or Latino	6/14/11	0.2156	EUR	NA	No	C50.9	2410662	C50.9	Yes	Yes	0.2861	0.16	19	No	IDC	94.28937765	0:LIVING	36220587-1c1c-4f92-b177-3b2155e7e273	M0	N2	T2	NA	94.28937765	0:CENSORED	Yes	No	White	Yes	14	1	Primary
brca_tcga_pan_can_atlas_2018	TCGA-AR-A1AV	TCGA-AR-A1AV-01	68	STAGE IIB	6TH	23	-41	Breast Cancer	BRCA	Breast Invasive Ductal Carcinoma	1864	-24875	0	61.2815202	0:DiseaseFree	61.2815202	0:ALIVE OR DEAD TUMOR FREE	Hispanic Or Latino	6/14/11	0.1890	EUR	NA	No	C50.9	2410662	C50.9	Yes	No	0.2618	0.47	41	No	IDC	61.2815202	0:LIVING	daf62b56-6dd2-4ab7-adaa-f296bb86a0a5	M0	N1	T2	NA	61.2815202	0:CENSORED	Yes	No	White	Yes	-4	1	Primary
brca_tcga_pan_can_atlas_2018	TCGA-AR-A24L	TCGA-AR-A24L-01	26	STAGE IIB	6TH	8	-27	Breast Cancer	BRCA	Breast Invasive Ductal Carcinoma	2221	-9706	0	46.48716179	1:Recurred/Progressed	94.22362495	1:DEAD WITH TUMOR	Not Hispanic Or Latino	8/12/11	0.3426	EUR	NA	No	C50.9	2410662	C50.9	Yes	Yes	0.3085	0.09	40	Yes	IDC	94.22362495	1:DECEASED	de646f6a-6d50-4be2-b3cd-f17554b234df	M0	N1	T2	NA	46.48716179	1:PROGRESSION	Yes	No	White	Yes	8	1	Primary
brca_tcga_pan_can_atlas_2018	TCGA-AR-A24M	TCGA-AR-A24M-01	38	STAGE IIIA	6TH	4	-37	Breast Cancer	BRCA	Breast Invasive Carcinoma (NOS)	3660	-14119	0	120.3274485	0:DiseaseFree	120.3274485	0:ALIVE OR DEAD TUMOR FREE	Not Hispanic Or Latino	8/12/11	0.1579	EUR	NA	No	C50.9	2418697	C50.9	Yes	Yes	0.3199	0.28	14	No	BRCNOS	120.3274485	0:LIVING	aa30ac3d-4216-45dd-a314-1ae192fafcb2	M0	N2	T2	NA	120.3274485	0:CENSORED	Yes	No	White	Yes	2	1	Primary
brca_tcga_pan_can_atlas_2018	TCGA-AR-A24O	TCGA-AR-A24O-01	43	STAGE IIIA	6TH	5	-35	Breast Cancer	BRCA	Breast Invasive Carcinoma (NOS)	3607	-15977	0	84.19633757	1:Recurred/Progressed	118.5850018	0:ALIVE OR DEAD TUMOR FREE	Not Hispanic Or Latino	8/16/11	0.0332	EUR	NA	No	C50.9	2418697	C50.9	Yes	Yes	0.3187	0.08	20	Yes	BRCNOS	118.5850018	0:LIVING	125b0a9a-6cbe-4207-9178-e7ff03487e87	M0	N2	T3	Tumor Free	84.19633757	1:PROGRESSION	Yes	No	White	Yes	-2	1	Primary
brca_tcga_pan_can_atlas_2018	TCGA-AR-A24R	TCGA-AR-A24R-01	45	STAGE IIIA	6TH	17	-13	Breast Cancer	BRCA	Breast Invasive Ductal Carcinoma	3430	-16642	0	112.7658875	0:DiseaseFree	112.7658875	0:ALIVE OR DEAD TUMOR FREE	Not Hispanic Or Latino	8/26/11	0.3412	EUR	NA	No	C50.9	2410662	C50.9	Yes	Yes	0.3522	0.72	22	No	IDC	112.7658875	0:LIVING	db62d9c7-8343-4771-84fc-146d2e307bb8	M0	N2	T1	NA	112.7658875	0:CENSORED	Yes	No	White	Yes	18	1	Primary
brca_tcga_pan_can_atlas_2018	TCGA-AR-A24T	TCGA-AR-A24T-01	46	STAGE IIIC	6TH	NA	-37	Breast Cancer	BRCA	Breast Invasive Lobular Carcinoma	3202	-17135	0	105.2700792	0:DiseaseFree	105.2700792	0:ALIVE OR DEAD TUMOR FREE	Not Hispanic Or Latino	8/30/11	0.2168	EUR	NA	No	C50.9	2417967	C50.9	Yes	Yes	0.3378	0.17	23	No	ILC	105.2700792	0:LIVING	9e3de467-fb0d-4021-89f8-b34968a7c7bc	M0	N3	T3	NA	105.2700792	0:CENSORED	Yes	No	White	Yes	-12	1	Primary
brca_tcga_pan_can_atlas_2018	TCGA-AR-A24U	TCGA-AR-A24U-01	47	STAGE IIA	6TH	8	-7	Breast Cancer	BRCA	Breast Invasive Ductal Carcinoma	2363	-17523	0	102.8372292	0:DiseaseFree	102.8372292	0:ALIVE OR DEAD TUMOR FREE	Not Hispanic Or Latino	8/26/11	0.1646	EUR	NA	No	C50.9	2410662	C50.9	Yes	Yes	0.3456	0.49	34	No	IDC	102.8372292	0:LIVING	241fffc8-4250-4cfa-b2e7-e68c33ae07dc	M0	N1	T1	NA	102.8372292	0:CENSORED	Yes	No	White	Yes	12	1	Primary
brca_tcga_pan_can_atlas_2018	TCGA-AR-A24V	TCGA-AR-A24V-01	52	STAGE IIB	6TH	23	-17	Breast Cancer	BRCA	Breast Invasive Ductal Carcinoma	3203	-19027	0	105.3029556	0:DiseaseFree	105.3029556	0:ALIVE OR DEAD TUMOR FREE	Not Hispanic Or Latino	8/29/11	0.2671	EUR	NA	No	C50.9	2410662	C50.9	Yes	Yes	0.3138	0.59	20	No	IDC	105.3029556	0:LIVING	3cb06c7a-f2a8-448b-91a8-dd201bbf2ddd	M0	N1	T2	NA	105.3029556	0:CENSORED	Yes	No	White	Yes	0	1	Primary
brca_tcga_pan_can_atlas_2018	TCGA-AR-A24W	TCGA-AR-A24W-01	55	STAGE IIB	6TH	28	-27	Breast Cancer	BRCA	Breast Invasive Ductal Carcinoma	991	-20123	0	50.95834566	0:DiseaseFree	50.95834566	0:ALIVE OR DEAD TUMOR FREE	NA	11/10/11	0.1024	EUR	NA	No	C50.9	2410662	C50.9	Yes	Yes	0.3248	0.03	15	No	IDC	50.95834566	0:LIVING	67526f5a-3a30-45b2-aeab-2b21a855063e	M0	N1	T2	NA	50.95834566	0:CENSORED	Yes	No	White	No	-18	1	Primary
brca_tcga_pan_can_atlas_2018	TCGA-AR-A251	TCGA-AR-A251-01	51	STAGE IIIA	6TH	13	9	Breast Cancer	BRCA	Breast Invasive Ductal Carcinoma	3030	-18771	0	99.61534668	0:DiseaseFree	99.61534668	0:ALIVE OR DEAD TUMOR FREE	Not Hispanic Or Latino	8/30/11	0.6718	EUR	NA	No	C50.9	2410662	C50.9	Yes	Yes	0.3554	1.79	159	No	IDC	99.61534668	0:LIVING	8c51bbcb-7c8d-47ad-9193-70ca157c6900	M0	N2	T2	NA	99.61534668	0:CENSORED	Yes	No	White	Yes	10	1	Primary
brca_tcga_pan_can_atlas_2018	TCGA-AR-A254	TCGA-AR-A254-01	50	STAGE IIIA	6TH	11	-5	Breast Cancer	BRCA	Breast Invasive Ductal Carcinoma	2605	-18270	0	85.64289706	0:DiseaseFree	85.64289706	0:ALIVE OR DEAD TUMOR FREE	Not Hispanic Or Latino	8/31/11	0.2369	EUR	NA	No	C50.9	2410662	C50.9	Yes	Yes	0.3291	0.52	33	No	IDC	85.64289706	0:LIVING	6014a582-d22e-46e1-9000-c8e2fbad7acf	M0	N2	T2	NA	85.64289706	0:CENSORED	Yes	No	White	Yes	20	1	Primary
brca_tcga_pan_can_atlas_2018	TCGA-AR-A2LH	TCGA-AR-A2LH-01	55	STAGE III	6TH	3	-3	Breast Cancer	BRCA	Breast Invasive Lobular Carcinoma	NA	-20288	0	14.26833679	1:Recurred/Progressed	20.25183286	NA	Not Hispanic Or Latino	1/12/12	0.0000	EUR	NA	No	C50.9	2417967	C50.9	Yes	Yes	0.3086	0.01	59	Yes	ILC	20.25183286	1:DECEASED	376FFE63-EFD7-42AF-90E1-261255B28BB7	M0	N3	T3	NA	14.26833679	1:PROGRESSION	Yes	No	White	Yes	-2	1	Primary
brca_tcga_pan_can_atlas_2018	TCGA-AR-A2LJ	TCGA-AR-A2LJ-01	40	STAGE IIIA	6TH	3	-15	Breast Cancer	BRCA	Breast Invasive Lobular Carcinoma	2632	-14723	0	86.53055857	0:DiseaseFree	86.53055857	0:ALIVE OR DEAD TUMOR FREE	Not Hispanic Or Latino	1/12/12	0.0874	EUR	NA	No	C50.9	2417967	C50.9	Yes	No	0.2971	0.01	NA	No	ILC	86.53055857	0:LIVING	738E1ACC-1F0C-4A96-9C8A-222727EF5AF8	MX	N1	T3	NA	86.53055857	0:CENSORED	Yes	No	White	Yes	-4	1	Primary
brca_tcga_pan_can_atlas_2018	TCGA-AR-A2LK	TCGA-AR-A2LK-01	62	STAGE III	6TH	26	-17	Breast Cancer	BRCA	Breast Invasive Lobular Carcinoma	1304	-22800	0	42.87076306	1:Recurred/Progressed	54.21310451	NA	Not Hispanic Or Latino	1/25/12	0.6563	EUR	NA	No	C50.9	2417967	C50.9	Yes	Yes	0.3271	1.05	33	Yes	ILC	54.21310451	1:DECEASED	1B703058-E596-45BC-80FE-8B98D545C2E2	M0	N2	T3	NA	42.87076306	1:PROGRESSION	Yes	No	White	Yes	10	1	Primary
brca_tcga_pan_can_atlas_2018	TCGA-AR-A2LM	TCGA-AR-A2LM-01	49	STAGE II	6TH	4	-43	Breast Cancer	BRCA	Breast Invasive Lobular Carcinoma	1935	-18053	0	63.6157412	0:DiseaseFree	63.6157412	0:ALIVE OR DEAD TUMOR FREE	Not Hispanic Or Latino	1/12/12	0.1000	EUR	NA	No	C50.9	2417967	C50.9	Yes	Yes	0.2864	0.13	11	No	ILC	63.6157412	0:LIVING	0BF6E772-1AA1-4F54-9A50-C1414E2F22F3	M0	N1	T1	NA	63.6157412	0:CENSORED	Yes	No	White	No	-16	1	Primary
brca_tcga_pan_can_atlas_2018	TCGA-AR-A2LO	TCGA-AR-A2LO-01	46	STAGE IIB	7TH	11	-35	Breast Cancer	BRCA	Breast Invasive Lobular Carcinoma	1198	-17080	0	39.38586974	0:DiseaseFree	39.38586974	0:ALIVE OR DEAD TUMOR FREE	Not Hispanic Or Latino	1/12/12	0.2232	EUR	NA	No	C50.9	2417967	C50.9	Yes	Yes	0.3064	0.09	16	No	ILC	39.38586974	0:LIVING	AD0FA961-C085-4F38-B3DB-5FC0CBF6B64F	M0	N1	T2	NA	39.38586974	0:CENSORED	Yes	No	White	Yes	4	1	Primary
brca_tcga_pan_can_atlas_2018	TCGA-AR-A5QN	TCGA-AR-A5QN-01	68	STAGE IIIC	7TH	6	-29	Breast Cancer	BRCA	Breast Invasive Lobular Carcinoma	1013	-25089	0	NA	NA	33.30374462	0:ALIVE OR DEAD TUMOR FREE	Not Hispanic Or Latino	5/15/13	0.2012	EUR	NA	No	C50.9	2417967	C50.9	Yes	Yes	0.2848	0.03	30	No	ILC	33.30374462	0:LIVING	077506EA-8F11-405D-BB8E-3C9924FE54D0	M0	N3	T2	Tumor Free	33.30374462	0:CENSORED	Yes	No	White	Yes	-4	1	Primary
brca_tcga_pan_can_atlas_2018	TCGA-AR-A5QP	TCGA-AR-A5QP-01	54	STAGE IIB	7TH	8	-13	Breast Cancer	BRCA	Breast Invasive Lobular Carcinoma	1185	-19805	0	NA	NA	38.95847717	0:ALIVE OR DEAD TUMOR FREE	Not Hispanic Or Latino	5/15/13	0.1282	EUR	NA	No	C50.9	2417967	C50.9	Yes	Yes	0.3078	0	27	No	ILC	38.95847717	0:LIVING	3C275152-D04B-440C-9621-2FC05EA977B6	M0	N1	T2	Tumor Free	38.95847717	0:CENSORED	Yes	No	White	Yes	-12	1	Primary
brca_tcga_pan_can_atlas_2018	TCGA-AR-A5QQ	TCGA-AR-A5QQ-01	68	STAGE IIIA	7TH	7	47	Breast Cancer	BRCA	Breast Invasive Carcinoma (NOS)	NA	-24841	0	NA	NA	10.58618536	1:DEAD WITH TUMOR	Not Hispanic Or Latino	5/15/13	0.0004	EUR	NA	No	C50.9	2438055	C50.9	Yes	Yes	0.3139	0	66	Yes	BRCNOS	10.58618536	1:DECEASED	3AF31FCF-AD0C-4FD9-A8E3-10F9176B5E9D	M0	N1	T3	Tumor Free	9.895781964	1:PROGRESSION	Yes	No	White	Yes	26	1	Primary
brca_tcga_pan_can_atlas_2018	TCGA-B6-A0I5	TCGA-B6-A0I5-01	49	STAGE IIB	3RD	11	9	Breast Cancer	BRCA	Breast Invasive Ductal Carcinoma	8556	-18038	0	281.2900681	0:DiseaseFree	281.2900681	0:ALIVE OR DEAD TUMOR FREE	Not Hispanic Or Latino	11/2/10	0.2451	EUR	NA	No	C50.9	2410662	C50.9	Yes	Yes	0.2711	0.08	25	No	IDC	281.2900681	0:LIVING	1a18974d-967c-4727-b42e-12ae7be66589	M0	N1B	T2	Tumor Free	281.2900681	0:CENSORED	NA	No	White	No	2	1	Primary
brca_tcga_pan_can_atlas_2018	TCGA-B6-A0I6	TCGA-B6-A0I6-01	49	STAGE IIA	3RD	NA	29	Breast Cancer	BRCA	Breast Invasive Ductal Carcinoma	NA	-18014	0	28.2407864	1:Recurred/Progressed	32.58046487	1:DEAD WITH TUMOR	Not Hispanic Or Latino	11/2/10	NA	AFR	NA	No	C50.9	2410662	C50.9	Yes	No	0.2894	2.69	NA	Yes	IDC	32.58046487	1:DECEASED	045c13ef-3db7-4adf-b0a3-23338f0479f3	M0	N1	T1C	With Tumor	28.2407864	1:PROGRESSION	NA	No	Black or African American	No	18	1	Primary
brca_tcga_pan_can_atlas_2018	TCGA-B6-A0IB	TCGA-B6-A0IB-01	64	STAGE IV	3RD	21	-5	Breast Cancer	BRCA	Breast Invasive Ductal Carcinoma	NA	-23646	0	NA	NA	129.5657034	1:DEAD WITH TUMOR	Not Hispanic Or Latino	11/2/10	0.5461	EUR	NA	No	C50.9	2410662	C50.9	Yes	Yes	0.278	0.25	66	Yes	IDC	129.5657034	1:DECEASED	157ec9e0-ca6e-4da1-9233-f976cf0db433	M1	N3	T3	With Tumor	89.32504849	1:PROGRESSION	NA	No	White	No	12	1	Primary
brca_tcga_pan_can_atlas_2018	TCGA-B6-A0IE	TCGA-B6-A0IE-01	38	STAGE IIIA	4TH	12	-5	Breast Cancer	BRCA	Breast Invasive Carcinoma (NOS)	NA	-13982	0	27.4188776	1:Recurred/Progressed	65.52256962	1:DEAD WITH TUMOR	Not Hispanic Or Latino	11/2/10	0.3490	AFR_ADMIX	NA	No	C50.9	2417967	C50.9	Yes	Yes	0.2736	0.22	29	Yes	BRCNOS	65.52256962	1:DECEASED	3f834fa7-6d7b-4b85-98c0-5c55d55b6c95	M0	N1B	T3	With Tumor	27.4188776	1:PROGRESSION	NA	No	Black or African American	Yes	8	1	Primary
brca_tcga_pan_can_atlas_2018	TCGA-B6-A0IG	TCGA-B6-A0IG-01	50	STAGE IIB	4TH	11	15	Breast Cancer	BRCA	Breast Invasive Ductal Carcinoma	NA	-18433	0	NA	NA	146.4970247	1:DEAD WITH TUMOR	Not Hispanic Or Latino	11/2/10	0.3174	EUR	NA	No	C50.9	2410662	C50.9	Yes	Yes	NA	0.24	37	NA	IDC	146.4970247	1:DECEASED	34ab0cb8-bf19-4cbb-b4eb-3c45ee5aa60b	M0	N1B	T2	With Tumor	146.4970247	1:PROGRESSION	NA	No	White	Yes	18	1	Primary
brca_tcga_pan_can_atlas_2018	TCGA-B6-A0IH	TCGA-B6-A0IH-01	81	STAGE IIIA	4TH	27	-39	Breast Cancer	BRCA	Breast Invasive Lobular Carcinoma	NA	-29907	0	112.3713713	0:DiseaseFree	112.3713713	NA	Not Hispanic Or Latino	3/15/11	0.1988	EUR	NA	No	C50.9	2417967	C50.9	Yes	Yes	0.2791	0.02	37	NA	ILC	112.3713713	1:DECEASED	2476dda9-da2a-4242-9642-b92b8b9b1c79	M0	N1B	T3	NA	112.3713713	0:CENSORED	Yes	No	White	Yes	-16	1	Primary
brca_tcga_pan_can_atlas_2018	TCGA-B6-A0IK	TCGA-B6-A0IK-01	63	STAGE IIIB	4TH	13	19	Breast Cancer	BRCA	Breast Invasive Ductal Carcinoma	NA	-23150	0	16.07653615	1:Recurred/Progressed	18.77239702	1:DEAD WITH TUMOR	Not Hispanic Or Latino	11/2/10	0.3518	EUR	NA	No	C50.9	2410662	C50.9	Yes	Yes	0.2595	0.25	114	Yes	IDC	18.77239702	1:DECEASED	0491063c-14a7-4104-8002-1459126332f3	M0	N1	T4	With Tumor	16.07653615	1:PROGRESSION	NA	No	White	No	20	1	Primary
brca_tcga_pan_can_atlas_2018	TCGA-B6-A0IQ	TCGA-B6-A0IQ-01	40	STAGE IIIA	4TH	14	31	Breast Cancer	BRCA	Breast Invasive Ductal Carcinoma	4285	-14669	0	140.8751685	0:DiseaseFree	140.8751685	0:ALIVE OR DEAD TUMOR FREE	Not Hispanic Or Latino	11/2/10	0.5981	EUR	NA	No	C50.9	2410662	C50.9	Yes	Yes	NA	0.53	65	No	IDC	140.8751685	0:LIVING	01eef340-598c-4205-a990-cec190ac2ca5	M0	N1B	T3	Tumor Free	140.8751685	0:CENSORED	NA	No	White	Yes	14	1	Primary
brca_tcga_pan_can_atlas_2018	TCGA-B6-A0RI	TCGA-B6-A0RI-01	44	STAGE IIIB	3RD	3	-15	Breast Cancer	BRCA	Breast Invasive Ductal Carcinoma	7126	-16138	0	36.16398724	1:Recurred/Progressed	234.2768846	0:ALIVE OR DEAD TUMOR FREE	Not Hispanic Or Latino	11/2/10	0.0928	EUR	NA	No	C50.9	2410662	C50.9	Yes	Yes	0.2565	0.02	20	Yes	IDC	234.2768846	0:LIVING	bfd55808-dddd-44c3-97d7-41600497b992	M0	N1B	T4B	With Tumor	36.16398724	1:PROGRESSION	NA	No	White	Yes	12	1	Primary
brca_tcga_pan_can_atlas_2018	TCGA-B6-A0RO	TCGA-B6-A0RO-01	71	STAGE IIIB	4TH	19	-17	Breast Cancer	BRCA	Breast Invasive Ductal Carcinoma	4929	-26269	0	162.0475392	0:DiseaseFree	162.0475392	0:ALIVE OR DEAD TUMOR FREE	Not Hispanic Or Latino	11/2/10	0.4705	EUR	NA	No	C50.9	2410662	C50.9	Yes	Yes	0.2783	0.13	35	No	IDC	162.0475392	0:LIVING	0b172e29-6166-4863-803d-a0a010887c11	M0	N1A	T4	Tumor Free	162.0475392	0:CENSORED	NA	No	White	No	-10	1	Primary
brca_tcga_pan_can_atlas_2018	TCGA-B6-A0RP	TCGA-B6-A0RP-01	73	STAGE IIIB	4TH	20	-41	Breast Cancer	BRCA	Breast Invasive Carcinoma (NOS)	NA	-26941	0	91.62639314	1:Recurred/Progressed	102.7714765	1:DEAD WITH TUMOR	Not Hispanic Or Latino	11/2/10	0.4882	EUR	NA	No	C50.9	2418697	C50.9	Yes	Yes	0.2791	0.01	21	Yes	BRCNOS	102.7714765	1:DECEASED	451e1a67-47e6-4738-99d7-fb7771ef61a3	M0	N1B	T2	NA	91.62639314	1:PROGRESSION	NA	No	White	No	-20	1	Primary
brca_tcga_pan_can_atlas_2018	TCGA-B6-A0RT	TCGA-B6-A0RT-01	39	STAGE IIIA	4TH	2	-9	Breast Cancer	BRCA	Breast Invasive Ductal Carcinoma	2721	-14374	0	NA	NA	89.4565539	0:ALIVE OR DEAD TUMOR FREE	Not Hispanic Or Latino	11/3/10	0.0237	EUR	NA	No	C50.9	2410662	C50.9	Yes	Yes	0.2897	0.01	56	No	IDC	89.4565539	0:LIVING	4bf50455-9ab7-4521-a791-089f66d3b877	M0	N1	T3	Tumor Free	89.4565539	0:CENSORED	NA	No	White	Yes	10	1	Primary
brca_tcga_pan_can_atlas_2018	TCGA-B6-A0RV	TCGA-B6-A0RV-01	42	STAGE IIIA	4TH	7	-23	Breast Cancer	BRCA	Breast Invasive Carcinoma (NOS)	5156	-15507	0	169.5104711	0:DiseaseFree	169.5104711	0:ALIVE OR DEAD TUMOR FREE	Not Hispanic Or Latino	11/2/10	0.1644	EUR	NA	No	C50.9	2418697	C50.9	Yes	Yes	0.2622	0	38	No	BRCNOS	169.5104711	0:LIVING	cd3faa15-743c-476f-ab0d-f205b14126b6	M0	N2	T3	Tumor Free	169.5104711	0:CENSORED	NA	No	White	Yes	-4	1	Primary
brca_tcga_pan_can_atlas_2018	TCGA-B6-A0WT	TCGA-B6-A0WT-01	61	STAGE IIB	4TH	3	-33	Breast Cancer	BRCA	Breast Invasive Ductal Carcinoma	5739	-22362	0	126.9684716	1:Recurred/Progressed	188.6773844	0:ALIVE OR DEAD TUMOR FREE	Not Hispanic Or Latino	12/14/10	0.1520	EUR	NA	No	C50.9	2410662	C50.9	Yes	Yes	0.2875	0.05	15	Yes	IDC	188.6773844	0:LIVING	d7195183-9fe4-4b17-bcfd-9367d2e539ce	M0	N1	T2	Tumor Free	126.9684716	1:PROGRESSION	NA	No	White	No	10	1	Primary
brca_tcga_pan_can_atlas_2018	TCGA-B6-A0WV	TCGA-B6-A0WV-01	67	STAGE IIB	4TH	24	3	Breast Cancer	BRCA	Breast Invasive Ductal Carcinoma	NA	-24803	0	79.46214288	0:DiseaseFree	79.46214288	0:ALIVE OR DEAD TUMOR FREE	Not Hispanic Or Latino	12/14/10	0.4345	EUR	NA	No	C50.9	2410662	C50.9	Yes	Yes	0.2725	0.52	29	No	IDC	79.46214288	1:DECEASED	7588a286-6935-424a-bc5f-92e24c83eb37	M0	N1B	T2	Tumor Free	79.46214288	0:CENSORED	NA	No	White	No	24	1	Primary
brca_tcga_pan_can_atlas_2018	TCGA-B6-A0WW	TCGA-B6-A0WW-01	58	STAGE X	4TH	9	-23	Breast Cancer	BRCA	Breast Invasive Ductal Carcinoma	NA	-21479	0	14.69572936	1:Recurred/Progressed	18.34500444	1:DEAD WITH TUMOR	Not Hispanic Or Latino	12/14/10	0.3127	AFR	NA	No	C50.9	2410662	C50.9	Yes	Yes	0.2824	0.67	34	Yes	IDC	18.34500444	1:DECEASED	f02931f8-d72a-481d-b532-8b141dab115f	MX	N1B	T2	With Tumor	14.69572936	1:PROGRESSION	NA	No	Black or African American	Yes	4	1	Primary
brca_tcga_pan_can_atlas_2018	TCGA-B6-A0WX	TCGA-B6-A0WX-01	40	STAGE IIIA	5TH	16	-9	Breast Cancer	BRCA	Breast Invasive Carcinoma (NOS)	NA	-14784	0	18.5093862	1:Recurred/Progressed	21.00798895	1:DEAD WITH TUMOR	Not Hispanic Or Latino	12/14/10	0.4622	AFR	NA	No	C50.9	2417967	C50.9	Yes	Yes	0.3032	0.18	27	Yes	BRCNOS	21.00798895	1:DECEASED	a482fc4c-ff1d-46a0-a968-7df06422cc4b	M0	N1B	T3	With Tumor	18.5093862	1:PROGRESSION	NA	No	Black or African American	No	2	1	Primary
brca_tcga_pan_can_atlas_2018	TCGA-B6-A0WY	TCGA-B6-A0WY-01	40	STAGE IIIA	4TH	25	-29	Breast Cancer	BRCA	Breast Invasive Ductal Carcinoma	NA	-14778	0	66.11434395	1:Recurred/Progressed	113.7850544	1:DEAD WITH TUMOR	Not Hispanic Or Latino	12/14/10	0.0836	EUR	NA	No	C50.9	2410662	C50.9	Yes	Yes	0.2894	0.08	31	Yes	IDC	113.7850544	1:DECEASED	f475d460-75cd-4fe9-aa54-c90be12b4ef8	M0	N1B	T3	With Tumor	66.11434395	1:PROGRESSION	NA	No	White	Yes	-10	1	Primary
brca_tcga_pan_can_atlas_2018	TCGA-B6-A0WZ	TCGA-B6-A0WZ-01	50	STAGE II	4TH	11	3	Breast Cancer	BRCA	Breast Invasive Ductal Carcinoma	6292	-18584	0	206.858007	0:DiseaseFree	206.858007	0:ALIVE OR DEAD TUMOR FREE	Not Hispanic Or Latino	12/14/10	0.2496	AFR_ADMIX	NA	No	C50.9	2410662	C50.9	Yes	Yes	0.2808	0.04	55	Yes	IDC	206.858007	0:LIVING	08740d7f-5a5e-4dfa-bd48-7fbf228a7a28	M0	N1B	T2	Tumor Free	168.2282934	1:PROGRESSION	NA	No	Black or African American	Yes	10	1	Primary
brca_tcga_pan_can_atlas_2018	TCGA-B6-A0X1	TCGA-B6-A0X1-01	48	STAGE IIB	4TH	13	17	Breast Cancer	BRCA	Breast Invasive Ductal Carcinoma	5677	-17624	0	16.1094125	1:Recurred/Progressed	245.0932045	0:ALIVE OR DEAD TUMOR FREE	Not Hispanic Or Latino	12/14/10	0.8331	EUR	NA	No	C50.9	2410662	C50.9	Yes	Yes	0.2987	1.54	66	No	IDC	245.0932045	1:DECEASED	178b2c48-c07d-422e-ae17-8bcfd996ad51	M1	N1	T2	Tumor Free	16.1094125	1:PROGRESSION	NA	No	White	No	10	1	Primary
brca_tcga_pan_can_atlas_2018	TCGA-B6-A0X4	TCGA-B6-A0X4-01	62	STAGE IIB	4TH	0	-9	Breast Cancer	BRCA	Breast Invasive Ductal Carcinoma	NA	-22688	0	23.53946806	1:Recurred/Progressed	28.27366275	1:DEAD WITH TUMOR	Not Hispanic Or Latino	12/14/10	0.0305	EUR	NA	No	C50.9	2410662	C50.9	Yes	Yes	0.2706	0	18	Yes	IDC	28.27366275	1:DECEASED	4e42fdc5-2a8b-49e9-87ef-6db7a6692d08	M0	N1B	T2	With Tumor	23.53946806	1:PROGRESSION	NA	No	White	No	-2	1	Primary
brca_tcga_pan_can_atlas_2018	TCGA-B6-A0X5	TCGA-B6-A0X5-01	61	STAGE IIB	4TH	3	-11	Breast Cancer	BRCA	Breast Invasive Ductal Carcinoma	NA	-22380	0	44.15294079	1:Recurred/Progressed	68.94171023	1:DEAD WITH TUMOR	Not Hispanic Or Latino	12/14/10	0.0827	AFR_ADMIX	NA	No	C50.9	2410662	C50.9	Yes	Yes	0.2756	0.01	36	Yes	IDC	68.94171023	1:DECEASED	4e6edfe6-adcb-4c12-8ff4-38a79f5887e8	M0	N1B	T2	With Tumor	44.15294079	1:PROGRESSION	NA	No	Black or African American	No	20	1	Primary
brca_tcga_pan_can_atlas_2018	TCGA-B6-A1KC	TCGA-B6-A1KC-01	67	STAGE IIB	6TH	27	-23	Breast Cancer	BRCA	Breast Invasive Ductal Carcinoma	1326	-24791	0	43.59404281	0:DiseaseFree	43.59404281	0:ALIVE OR DEAD TUMOR FREE	Not Hispanic Or Latino	7/19/11	0.5293	EUR	NA	No	C50.9	2410662	C50.9	Yes	Yes	0.3311	1.45	26	No	IDC	43.59404281	0:LIVING	1502c7d7-1535-4e56-9f34-30623acd50d5	M0	N1	T2	Tumor Free	43.59404281	0:CENSORED	Yes	No	White	Yes	10	1	Primary
brca_tcga_pan_can_atlas_2018	TCGA-B6-A1KF	TCGA-B6-A1KF-01	68	STAGE IIB	5TH	22	13	Breast Cancer	BRCA	Breast Invasive Ductal Carcinoma	3088	-24891	0	101.5221751	0:DiseaseFree	101.5221751	0:ALIVE OR DEAD TUMOR FREE	Not Hispanic Or Latino	7/19/11	0.5575	EUR	NA	No	C50.9	2410662	C50.9	Yes	Yes	0.3198	0.99	46	No	IDC	101.5221751	0:LIVING	f30eb65f-fb44-4062-ac39-a38d072f655f	M0	N1	T2	Tumor Free	101.5221751	0:CENSORED	Yes	No	White	Yes	18	1	Primary
brca_tcga_pan_can_atlas_2018	TCGA-B6-A1KN	TCGA-B6-A1KN-01	57	STAGE IIIB	5TH	17	-17	Breast Cancer	BRCA	Breast Invasive Ductal Carcinoma	4233	-21183	0	139.1655982	0:DiseaseFree	139.1655982	0:ALIVE OR DEAD TUMOR FREE	Not Hispanic Or Latino	7/19/11	0.2858	EUR	NA	No	C50.9	2410662	C50.9	Yes	Yes	0.3308	0.82	59	No	IDC	139.1655982	0:LIVING	271404de-24e8-43f6-806b-fb510c1124c4	M0	N1	T4B	Tumor Free	139.1655982	0:CENSORED	Yes	No	White	Yes	8	1	Primary
brca_tcga_pan_can_atlas_2018	TCGA-B6-A3ZX	TCGA-B6-A3ZX-01	50	STAGE IV	6TH	19	-19	Breast Cancer	BRCA	Breast Invasive Carcinoma (NOS)	1132	-18434	0	NA	NA	37.87355755	1:DEAD WITH TUMOR	Not Hispanic Or Latino	9/20/12	0.0451	AFR	NA	No	C50.9	2418697	C50.9	Yes	No	0.3137	0	NA	Yes	BRCNOS	37.87355755	1:DECEASED	9434687A-197C-4959-B6B8-9C05F1DD7F53	M1	N1	T3	With Tumor	32.67909393	1:PROGRESSION	Yes	No	Black or African American	Yes	2	1	Primary
brca_tcga_pan_can_atlas_2018	TCGA-B6-A400	TCGA-B6-A400-01	43	STAGE IIIA	6TH	6	21	Breast Cancer	BRCA	Breast Invasive Ductal Carcinoma	215	-16022	0	7.068415689	0:DiseaseFree	7.068415689	0:ALIVE OR DEAD TUMOR FREE	Not Hispanic Or Latino	9/20/12	0.3384	AFR	NA	No	C50.9	2410662	C50.9	Yes	No	0.3369	0.48	NA	No	IDC	7.068415689	0:LIVING	D9A1C06F-7B50-46B0-878E-89E8C31863AE	M0	N2A	T2	Tumor Free	7.068415689	0:CENSORED	Yes	No	Black or African American	Yes	16	1	Primary
brca_tcga_pan_can_atlas_2018	TCGA-B6-A401	TCGA-B6-A401-01	47	STAGE IIA	6TH	24	-9	Breast Cancer	BRCA	Breast Invasive Ductal Carcinoma	2596	-17438	0	85.3470099	0:DiseaseFree	85.3470099	0:ALIVE OR DEAD TUMOR FREE	Not Hispanic Or Latino	9/20/12	0.3026	AFR_ADMIX	NA	No	C50.9	2410662	C50.9	Yes	Yes	0.3196	0	19	No	IDC	85.3470099	0:LIVING	48FF0420-0F19-4E9D-A75D-6C54949A461A	M0	N1A	T1C	Tumor Free	85.3470099	0:CENSORED	Yes	No	Black or African American	No	-8	1	Primary
brca_tcga_pan_can_atlas_2018	TCGA-B6-A408	TCGA-B6-A408-01	55	STAGE IIIC	6TH	21	-17	Breast Cancer	BRCA	Breast Invasive Carcinoma (NOS)	2072	-20102	0	68.11980143	0:DiseaseFree	68.11980143	0:ALIVE OR DEAD TUMOR FREE	Not Hispanic Or Latino	9/20/12	0.2495	AFR	NA	No	C50.9	2418697	C50.9	Yes	No	0.3131	0.05	NA	No	BRCNOS	68.11980143	0:LIVING	9964F447-92AD-4D1E-AF20-11CF84FAB7B0	M0	N3A	T2	Tumor Free	68.11980143	0:CENSORED	Yes	No	Black or African American	Yes	-10	1	Primary
brca_tcga_pan_can_atlas_2018	TCGA-B6-A409	TCGA-B6-A409-01	44	STAGE IIIA	6TH	30	17	Breast Cancer	BRCA	Breast Invasive Ductal Carcinoma	NA	-16178	0	14.99161653	1:Recurred/Progressed	18.83814972	1:DEAD WITH TUMOR	Not Hispanic Or Latino	9/20/12	0.5715	AFR	NA	No	C50.9	2410662	C50.9	Yes	Yes	0.3125	0.07	28	Yes	IDC	18.83814972	1:DECEASED	5362CBC4-CD28-4AFD-A8AC-1A4C2C33CAD2	M0	N2A	T1C	With Tumor	14.99161653	1:PROGRESSION	Yes	No	Black or African American	No	10	1	Primary
brca_tcga_pan_can_atlas_2018	TCGA-BH-A0AW	TCGA-BH-A0AW-01	56	STAGE IIA	NA	16	3	Breast Cancer	BRCA	Breast Invasive Ductal Carcinoma	622	-20468	0	20.44909097	0:DiseaseFree	20.44909097	0:ALIVE OR DEAD TUMOR FREE	NA	11/3/10	0.2907	EUR	NA	No	C50.9	2410662	C50.9	Yes	Yes	0.2784	0.21	136	No	IDC	20.44909097	0:LIVING	c5891c7a-fd24-4891-8f51-373967e4a6dd	M0	N1A	T1C	Tumor Free	20.44909097	0:CENSORED	NA	No	White	Yes	10	1	Primary
brca_tcga_pan_can_atlas_2018	TCGA-BH-A0AZ	TCGA-BH-A0AZ-01	47	STAGE IIIA	6TH	3	-39	Breast Cancer	BRCA	Breast Invasive Ductal Carcinoma	1919	-17465	0	63.08971957	0:DiseaseFree	63.08971957	0:ALIVE OR DEAD TUMOR FREE	Not Hispanic Or Latino	7/27/11	0.2853	EUR	NA	No	C50.9	2410662	C50.9	Yes	Yes	0.2615	0.16	58	No	IDC	63.08971957	0:LIVING	518f231c-f5f9-4a39-a97b-7fd5666d3e50	CM0 (I+)	N1A	T3	Tumor Free	63.08971957	0:CENSORED	Yes	No	White	No	-12	1	Primary
brca_tcga_pan_can_atlas_2018	TCGA-BH-A0B1	TCGA-BH-A0B1-01	66	STAGE IIB	NA	NA	-11	Breast Cancer	BRCA	Breast Invasive Ductal Carcinoma	1148	-24315	0	37.74205214	0:DiseaseFree	37.74205214	0:ALIVE OR DEAD TUMOR FREE	NA	11/3/10	NA	EUR	NA	No	C50.9	2410662	C50.9	Yes	No	0.2667	0.6	49	No	IDC	37.74205214	0:LIVING	b4e4fea2-b802-4a86-923e-3fcbd3c708fe	M0	N1A	T2	Tumor Free	37.74205214	0:CENSORED	NA	No	White	Yes	6	1	Primary
brca_tcga_pan_can_atlas_2018	TCGA-BH-A0B3	TCGA-BH-A0B3-01	53	STAGE IIB	NA	8	37	Breast Cancer	BRCA	Breast Invasive Ductal Carcinoma	1203	-19479	0	39.5502515	0:DiseaseFree	39.5502515	0:ALIVE OR DEAD TUMOR FREE	NA	11/3/10	0.2146	EUR	NA	No	C50.9	2410662	C50.9	Yes	Yes	0.265	0.41	37	No	IDC	39.5502515	0:LIVING	18eb4dfc-556f-4bf3-a411-4780209ed1e0	M0	N1A	T2	Tumor Free	39.5502515	0:CENSORED	NA	No	White	Yes	30	1	Primary
brca_tcga_pan_can_atlas_2018	TCGA-BH-A0B4	TCGA-BH-A0B4-01	65	STAGE IIIA	NA	4	-7	Breast Cancer	BRCA	Breast Invasive Ductal Carcinoma	1191	-23980	0	39.15573528	0:DiseaseFree	39.15573528	0:ALIVE OR DEAD TUMOR FREE	NA	11/4/10	0.3681	EUR	NA	No	C50.9	2410662	C50.9	Yes	No	0.2519	0.08	65	No	IDC	39.15573528	0:LIVING	c710f4ab-fbd9-42ed-95d4-4e6d51207f38	M0	N2	T2	Tumor Free	39.15573528	0:CENSORED	NA	No	White	Yes	6	1	Primary
brca_tcga_pan_can_atlas_2018	TCGA-BH-A0B5	TCGA-BH-A0B5-01	40	STAGE IIIA	6TH	21	-31	Breast Cancer	BRCA	Breast Invasive Lobular Carcinoma	2136	-14920	0	NA	NA	70.22388796	0:ALIVE OR DEAD TUMOR FREE	Not Hispanic Or Latino	8/2/11	0.2328	EUR	NA	No	C50.9	2417967	C50.9	Yes	Yes	0.2673	0.18	61	No	ILC	70.22388796	0:LIVING	9da462b0-93c2-4305-89f6-7199a30399a7	M0	N2A	T2	Tumor Free	70.22388796	0:CENSORED	Yes	No	White	Yes	6	1	Primary
brca_tcga_pan_can_atlas_2018	TCGA-BH-A0B7	TCGA-BH-A0B7-01	42	STAGE IIB	6TH	10	-9	Breast Cancer	BRCA	Breast Invasive Ductal Carcinoma	2559	-15593	0	84.13058487	0:DiseaseFree	84.13058487	0:ALIVE OR DEAD TUMOR FREE	Not Hispanic Or Latino	8/4/11	0.1253	EUR	NA	No	C50.9	2410662	C50.9	Yes	Yes	0.2803	0.02	37	No	IDC	84.13058487	0:LIVING	214a4507-d974-4b3e-8525-7408fccc6a0f	M0	N1A	T2	Tumor Free	84.13058487	0:CENSORED	Yes	No	White	Yes	4	1	Primary
brca_tcga_pan_can_atlas_2018	TCGA-BH-A0BA	TCGA-BH-A0BA-01	51	STAGE IIIC	NA	34	-23	Breast Cancer	BRCA	Breast Invasive Carcinoma (NOS)	1132	-18839	0	37.21603051	0:DiseaseFree	37.21603051	0:ALIVE OR DEAD TUMOR FREE	NA	11/4/10	0.8633	EUR	NA	No	C50.9	2418697	C50.9	Yes	Yes	0.2723	0.78	37	No	BRCNOS	37.21603051	0:LIVING	49dc3e68-6206-4f16-969f-a758cc7be8ed	M0	N3A	T3	Tumor Free	37.21603051	0:CENSORED	NA	No	White	Yes	2	1	Primary
brca_tcga_pan_can_atlas_2018	TCGA-BH-A0BC	TCGA-BH-A0BC-01	60	STAGE IIIC	NA	3	-3	Breast Cancer	BRCA	Breast Invasive Ductal Carcinoma	974	-21949	0	32.02156689	0:DiseaseFree	32.02156689	0:ALIVE OR DEAD TUMOR FREE	NA	11/4/10	0.1967	EUR	NA	No	C50.9	2410662	C50.9	Yes	Yes	0.2513	0.04	29	NA	IDC	32.02156689	0:LIVING	327a2395-85c8-42e1-9638-8e037a1723ed	M0	N3	T2	Tumor Free	32.02156689	0:CENSORED	NA	No	White	Yes	12	1	Primary
brca_tcga_pan_can_atlas_2018	TCGA-BH-A0BD	TCGA-BH-A0BD-01	47	STAGE IIA	6TH	5	-11	Breast Cancer	BRCA	Breast Invasive Ductal Carcinoma	554	-17275	0	18.21349903	0:DiseaseFree	18.21349903	0:ALIVE OR DEAD TUMOR FREE	NA	11/4/10	0.1794	EUR	NA	No	C50.9	2410662	C50.9	Yes	Yes	0.2827	0.18	30	No	IDC	18.21349903	0:LIVING	b379bfb8-284e-4300-8325-85cfd6809cb8	M0	N1A	T1C	Tumor Free	18.21349903	0:CENSORED	NA	No	White	Yes	14	1	Primary
brca_tcga_pan_can_atlas_2018	TCGA-BH-A0BF	TCGA-BH-A0BF-01	56	STAGE IIB	6TH	12	-27	Breast Cancer	BRCA	Breast Invasive Ductal Carcinoma	782	-20691	0	43.5282901	0:DiseaseFree	43.5282901	0:ALIVE OR DEAD TUMOR FREE	Not Hispanic Or Latino	8/5/11	0.2904	EUR	NA	No	C50.9	2410662	C50.9	Yes	Yes	0.2908	0.02	21	No	IDC	43.5282901	1:DECEASED	e6b79d7a-ed6b-459a-b040-d142616e7ab4	M0	N1MI	T2	Tumor Free	43.5282901	0:CENSORED	Yes	No	White	No	20	1	Primary
brca_tcga_pan_can_atlas_2018	TCGA-BH-A0BJ	TCGA-BH-A0BJ-01	41	STAGE IIB	NA	16	-27	Breast Cancer	BRCA	Breast Invasive Ductal Carcinoma	660	-15027	0	21.69839235	0:DiseaseFree	21.69839235	0:ALIVE OR DEAD TUMOR FREE	NA	11/8/10	0.4003	EUR	NA	No	C50.9	2410662	C50.9	Yes	Yes	0.2558	0.66	27	NA	IDC	21.69839235	0:LIVING	d6f911b5-e895-43f8-8f86-0ac2f1bc6fae	M0	N1A	T2	Tumor Free	21.69839235	0:CENSORED	NA	No	White	Yes	-18	1	Primary
brca_tcga_pan_can_atlas_2018	TCGA-BH-A0BM	TCGA-BH-A0BM-01	54	STAGE IIB	6TH	4	-21	Breast Cancer	BRCA	Breast Invasive Ductal Carcinoma	1876	-20049	0	61.67603643	0:DiseaseFree	61.67603643	0:ALIVE OR DEAD TUMOR FREE	NA	11/8/10	0.0936	EUR	NA	No	C50.9	2410662	C50.9	Yes	Yes	0.2664	0.04	24	No	IDC	61.67603643	0:LIVING	c2aeee6c-ba10-4cf9-b560-c739580f7bf3	M0	N1A	T2	Tumor Free	61.67603643	0:CENSORED	NA	No	White	No	-18	1	Primary
brca_tcga_pan_can_atlas_2018	TCGA-BH-A0BS	TCGA-BH-A0BS-01	55	STAGE IIIA	6TH	2	-23	Breast Cancer	BRCA	Breast Invasive Ductal Carcinoma	2612	-20374	0	85.87303153	0:DiseaseFree	85.87303153	0:ALIVE OR DEAD TUMOR FREE	Not Hispanic Or Latino	8/18/11	0.0493	EUR	NA	No	C50.9	2410662	C50.9	Yes	Yes	0.2639	0.06	12	No	IDC	85.87303153	0:LIVING	2b22db1d-54a1-4b9e-a86e-a174cf51d95c	M0	N1C	T3	Tumor Free	85.87303153	0:CENSORED	Yes	No	White	Yes	-2	1	Primary
brca_tcga_pan_can_atlas_2018	TCGA-BH-A0BT	TCGA-BH-A0BT-01	56	STAGE IIA	6TH	21	-17	Breast Cancer	BRCA	Breast Invasive Ductal Carcinoma	2365	-20625	0	77.75257258	0:DiseaseFree	77.75257258	0:ALIVE OR DEAD TUMOR FREE	Not Hispanic Or Latino	8/2/11	0.3749	EUR	NA	No	C50.9	2410662	C50.9	Yes	Yes	0.2597	0.72	37	No	IDC	77.75257258	0:LIVING	a32cb96a-78bf-456e-a6ab-2d47b2c67ad4	M0	N1MI	T1C	Tumor Free	77.75257258	0:CENSORED	NA	No	White	Yes	-10	1	Primary
brca_tcga_pan_can_atlas_2018	TCGA-BH-A0BV	TCGA-BH-A0BV-01	78	STAGE IIB	NA	14	-43	Breast Cancer	BRCA	Breast Invasive Ductal Carcinoma	1519	-28699	0	49.93917875	0:DiseaseFree	49.93917875	0:ALIVE OR DEAD TUMOR FREE	NA	11/9/10	0.1734	EUR	NA	No	C50.9	2410662	C50.9	Yes	Yes	0.2495	0.27	27	NA	IDC	49.93917875	0:LIVING	87f03d04-e651-4a6e-aea6-1c946aa46202	M0	N1A	T2	Tumor Free	49.93917875	0:CENSORED	NA	No	White	No	-6	1	Primary
brca_tcga_pan_can_atlas_2018	TCGA-BH-A0BZ	TCGA-BH-A0BZ-01	59	STAGE IIIA	6TH	20	5	Breast Cancer	BRCA	Breast Invasive Ductal Carcinoma	2255	-21856	0	74.13617385	0:DiseaseFree	74.13617385	0:ALIVE OR DEAD TUMOR FREE	Not Hispanic Or Latino	8/10/11	0.1500	EUR	NA	No	C50.9	2410662	C50.9	Yes	Yes	0.2835	0.32	243	No	IDC	74.13617385	0:LIVING	4a032bad-e726-48f2-8f39-e3acc109cc91	M0	N1A	T3	Tumor Free	74.13617385	0:CENSORED	Yes	No	White	Yes	18	1	Primary
brca_tcga_pan_can_atlas_2018	TCGA-BH-A0C0	TCGA-BH-A0C0-01	62	STAGE IIA	NA	16	7	Breast Cancer	BRCA	Breast Invasive Ductal Carcinoma	1270	-23006	0	41.75296709	0:DiseaseFree	41.75296709	0:ALIVE OR DEAD TUMOR FREE	NA	11/8/10	0.3023	EUR	NA	No	C50.9	2410662	C50.9	Yes	Yes	0.251	0.3	92	NA	IDC	41.75296709	0:LIVING	7875018b-91dc-4ab1-83b0-ee3883e2816e	M0	N1A	T1C	Tumor Free	41.75296709	0:CENSORED	NA	No	White	Yes	18	1	Primary
brca_tcga_pan_can_atlas_2018	TCGA-BH-A0C1	TCGA-BH-A0C1-01	61	STAGE IIIA	6TH	19	-33	Breast Cancer	BRCA	Breast Invasive Lobular Carcinoma	1339	-22377	0	36.92014334	1:Recurred/Progressed	46.38853273	1:DEAD WITH TUMOR	Not Hispanic Or Latino	8/11/11	0.1678	EUR	NA	No	C50.9	2417967	C50.9	Yes	Yes	0.3007	0.08	32	Yes	ILC	46.38853273	1:DECEASED	d10a4887-373b-4726-a61d-126f950e4a06	M0	N2A	T3	With Tumor	36.92014334	1:PROGRESSION	Yes	No	White	Yes	-6	1	Primary
brca_tcga_pan_can_atlas_2018	TCGA-BH-A0C7	TCGA-BH-A0C7-01	48	STAGE IIB	6TH	19	-25	Breast Cancer	BRCA	Breast Invasive Ductal Carcinoma	2767	-17871	0	90.9688661	0:DiseaseFree	90.9688661	0:ALIVE OR DEAD TUMOR FREE	Not Hispanic Or Latino	8/11/11	0.3045	EUR	NA	No	C50.9	2410662	C50.9	Yes	Yes	0.2837	0.03	43	No	IDC	90.9688661	0:LIVING	e1119732-3e97-4259-bc69-dc4269d9496d	M0	N1MI	T2	Tumor Free	90.9688661	0:CENSORED	Yes	No	White	No	14	1	Primary
brca_tcga_pan_can_atlas_2018	TCGA-BH-A0DD	TCGA-BH-A0DD-01	58	STAGE IIB	6TH	15	-23	Breast Cancer	BRCA	Breast Invasive Ductal Carcinoma	2486	-21386	0	81.73061117	0:DiseaseFree	81.73061117	0:ALIVE OR DEAD TUMOR FREE	NA	8/18/11	0.3503	EUR	NA	No	C50.9	2410662	C50.9	Yes	No	0.279	0.28	21	No	IDC	81.73061117	0:LIVING	dba9beec-5e51-48c0-9229-0ee286a02a1a	M0	N1A	T2	Tumor Free	81.73061117	0:CENSORED	Yes	No	White	No	6	1	Primary
brca_tcga_pan_can_atlas_2018	TCGA-BH-A0DH	TCGA-BH-A0DH-01	63	STAGE IIB	NA	9	-21	Breast Cancer	BRCA	Breast Invasive Ductal Carcinoma	1156	-23366	0	38.00506296	0:DiseaseFree	38.00506296	0:ALIVE OR DEAD TUMOR FREE	NA	11/8/10	0.2305	EUR	NA	No	C50.9	2410662	C50.9	Yes	Yes	0.2783	0.03	39	NA	IDC	38.00506296	0:LIVING	491b6364-1223-474f-816f-e248c8c841e2	M0	N1A	T2	Tumor Free	38.00506296	0:CENSORED	NA	No	White	Yes	4	1	Primary
brca_tcga_pan_can_atlas_2018	TCGA-BH-A0DI	TCGA-BH-A0DI-01	63	STAGE IIB	6TH	8	-35	Breast Cancer	BRCA	Breast Invasive Ductal Carcinoma	912	-23327	0	29.98323306	0:DiseaseFree	29.98323306	0:ALIVE OR DEAD TUMOR FREE	Not Hispanic Or Latino	8/11/11	0.2622	EUR	NA	No	C50.9	2410662	C50.9	Yes	Yes	0.2654	0.01	40	No	IDC	29.98323306	0:LIVING	27ba717a-5cd8-440a-9345-4ae086f6efca	M0	N1A	T2	Tumor Free	29.98323306	0:CENSORED	Yes	No	White	Yes	-10	1	Primary
brca_tcga_pan_can_atlas_2018	TCGA-BH-A0DQ	TCGA-BH-A0DQ-01	42	STAGE IIB	NA	7	-23	Breast Cancer	BRCA	Breast Invasive Ductal Carcinoma	98	-15533	0	3.2218825	0:DiseaseFree	3.2218825	0:ALIVE OR DEAD TUMOR FREE	NA	11/9/10	0.2833	EUR	NA	No	C50.9	2410662	C50.9	Yes	Yes	0.2911	0.03	31	NA	IDC	3.2218825	0:LIVING	a851ca14-7bbf-455b-a054-ec03979a4247	M0	N1	T2	Tumor Free	3.2218825	0:CENSORED	NA	No	White	Yes	4	1	Primary
brca_tcga_pan_can_atlas_2018	TCGA-BH-A0DS	TCGA-BH-A0DS-01	71	STAGE IIIA	7TH	26	-17	Breast Cancer	BRCA	Breast Invasive Ductal Carcinoma	78	-25944	0	2.564355459	0:DiseaseFree	2.564355459	0:ALIVE OR DEAD TUMOR FREE	NA	11/9/10	0.3395	EUR	NA	No	C50.9	2410662	C50.9	Yes	Yes	0.2815	0.58	34	NA	IDC	2.564355459	0:LIVING	fb57c598-b45b-478a-9d34-ca1f050d5b7c	M0	N2A	T2	Tumor Free	2.564355459	0:CENSORED	NA	No	White	Yes	-12	1	Primary
brca_tcga_pan_can_atlas_2018	TCGA-BH-A0DT	TCGA-BH-A0DT-01	41	STAGE IIA	6TH	11	-39	Breast Cancer	BRCA	Breast Invasive Ductal Carcinoma	2403	-15078	0	79.00187395	0:DiseaseFree	79.00187395	0:ALIVE OR DEAD TUMOR FREE	NA	8/11/11	0.1927	EUR	NA	No	C50.9	2410662	C50.9	Yes	Yes	0.2724	0.02	16	No	IDC	79.00187395	0:LIVING	74f31744-0aed-4633-beec-4e203315f0b7	M0	N1A	T1C	Tumor Free	79.00187395	0:CENSORED	Yes	No	White	Yes	-10	1	Primary
brca_tcga_pan_can_atlas_2018	TCGA-BH-A0DV	TCGA-BH-A0DV-01	54	STAGE IIIA	6TH	4	-37	Breast Cancer	BRCA	Breast Invasive Ductal Carcinoma	2064	-19781	0	67.85679061	0:DiseaseFree	67.85679061	0:ALIVE OR DEAD TUMOR FREE	NA	8/2/11	0.0082	EUR	NA	No	C50.9	2410662	C50.9	Yes	Yes	0.2638	0	17	No	IDC	67.85679061	0:LIVING	96b9c7db-1be1-4b60-b47c-26b654c3d64c	M0	N2A	T2	Tumor Free	67.85679061	0:CENSORED	Yes	No	White	Yes	-18	1	Primary
brca_tcga_pan_can_atlas_2018	TCGA-BH-A0DZ	TCGA-BH-A0DZ-01	43	STAGE IIB	NA	4	31	Breast Cancer	BRCA	Breast Invasive Ductal Carcinoma	495	-15980	0	16.27379426	0:DiseaseFree	16.27379426	0:ALIVE OR DEAD TUMOR FREE	NA	11/9/10	0.2130	EUR	NA	No	C50.9	2410662	C50.9	Yes	Yes	0.2596	0.32	219	NA	IDC	16.27379426	0:LIVING	478eb8aa-50b8-4ce5-98e4-d518ede4b174	M0	N1A	T2	Tumor Free	16.27379426	0:CENSORED	NA	No	White	No	18	1	Primary
brca_tcga_pan_can_atlas_2018	TCGA-BH-A0E0	TCGA-BH-A0E0-01	38	STAGE IIIC	NA	22	25	Breast Cancer	BRCA	Breast Invasive Ductal Carcinoma	134	-14175	0	4.405431173	0:DiseaseFree	4.405431173	0:ALIVE OR DEAD TUMOR FREE	NA	11/9/10	0.6731	EUR	NA	No	C50.9	2410662	C50.9	Yes	Yes	0.2819	0.73	31	NA	IDC	4.405431173	0:LIVING	20e8106b-1290-4735-abe4-7621e08e3dc8	M0	N3A	T3	Tumor Free	4.405431173	0:CENSORED	NA	No	White	Yes	18	1	Primary
brca_tcga_pan_can_atlas_2018	TCGA-BH-A0E1	TCGA-BH-A0E1-01	52	STAGE IIB	NA	3	-23	Breast Cancer	BRCA	Breast Invasive Ductal Carcinoma	477	-19192	0	15.68201992	0:DiseaseFree	15.68201992	0:ALIVE OR DEAD TUMOR FREE	NA	11/9/10	0.0595	EUR	NA	No	C50.9	2410662	C50.9	Yes	Yes	0.2507	0.36	21	NA	IDC	15.68201992	0:LIVING	606fbc6a-b41b-441d-9401-51e54912bf5e	M0	N1	T2	Tumor Free	15.68201992	0:CENSORED	NA	No	White	No	4	1	Primary
brca_tcga_pan_can_atlas_2018	TCGA-BH-A0E2	TCGA-BH-A0E2-01	49	STAGE IIIA	NA	6	-3	Breast Cancer	BRCA	Breast Invasive Ductal Carcinoma	435	-18152	0	14.30121314	0:DiseaseFree	14.30121314	0:ALIVE OR DEAD TUMOR FREE	NA	11/9/10	0.2837	NA	NA	No	C50.9	2410662	C50.9	Yes	Yes	0.2493	0.64	43	NA	IDC	14.30121314	0:LIVING	8ace3b8c-f23e-48a9-a137-9e046bd9549b	M0	N2A	T2	Tumor Free	14.30121314	0:CENSORED	NA	No	Black or African American	No	16	1	Primary
brca_tcga_pan_can_atlas_2018	TCGA-BH-A0E7	TCGA-BH-A0E7-01	79	STAGE IIB	NA	4	-23	Breast Cancer	BRCA	Breast Invasive Ductal Carcinoma	1363	-29115	0	44.81046783	0:DiseaseFree	44.81046783	0:ALIVE OR DEAD TUMOR FREE	NA	11/9/10	0.0790	EUR	NA	No	C50.9	2410662	C50.9	Yes	Yes	0.267	0.01	40	NA	IDC	44.81046783	0:LIVING	d3b9d925-ae04-4721-8bfc-50b41225bc74	M0	N1A	T2	Tumor Free	44.81046783	0:CENSORED	NA	No	White	Yes	-14	1	Primary
brca_tcga_pan_can_atlas_2018	TCGA-BH-A0E9	TCGA-BH-A0E9-01	53	STAGE IIB	6TH	24	-41	Breast Cancer	BRCA	Breast Invasive Lobular Carcinoma	2489	-19415	0	81.82924023	0:DiseaseFree	81.82924023	0:ALIVE OR DEAD TUMOR FREE	NA	8/11/11	0.2195	EUR	NA	No	C50.9	2417967	C50.9	Yes	Yes	0.2735	0.01	33	No	ILC	81.82924023	0:LIVING	76ace6aa-0505-442c-978a-f889cf2d44bb	M0	N1A	T2	Tumor Free	81.82924023	0:CENSORED	Yes	No	White	Yes	-10	1	Primary
brca_tcga_pan_can_atlas_2018	TCGA-BH-A0EA	TCGA-BH-A0EA-01	72	STAGE IIA	6TH	3	-41	Breast Cancer	BRCA	Breast Invasive Ductal Carcinoma	NA	-26548	0	32.58046487	0:DiseaseFree	32.58046487	0:ALIVE OR DEAD TUMOR FREE	Not Hispanic Or Latino	8/11/11	0.0603	EUR	NA	No	C50.9	2410662	C50.9	Yes	Yes	0.2795	0.05	25	No	IDC	32.58046487	1:DECEASED	1f601832-eee3-48fb-acf5-80c4a454f26e	M0	N1A	T1C	Tumor Free	32.58046487	0:CENSORED	Yes	Yes	White	No	-18	1	Primary
brca_tcga_pan_can_atlas_2018	TCGA-BH-A0EI	TCGA-BH-A0EI-01	51	STAGE IIA	6TH	6	-31	Breast Cancer	BRCA	Breast Invasive Ductal Carcinoma	1926	-18741	0	63.31985403	0:DiseaseFree	63.31985403	0:ALIVE OR DEAD TUMOR FREE	Not Hispanic Or Latino	8/11/11	0.1622	EUR	NA	No	C50.9	2410662	C50.9	Yes	Yes	0.2722	0.07	16	No	IDC	63.31985403	0:LIVING	22b35927-1c3f-4f98-ba42-deafc56b677a	M0	N1A	T1C	Tumor Free	63.31985403	0:CENSORED	Yes	No	White	Yes	0	1	Primary
brca_tcga_pan_can_atlas_2018	TCGA-BH-A0GY	TCGA-BH-A0GY-01	67	STAGE IIA	NA	29	13	Breast Cancer	BRCA	Breast Invasive Ductal Carcinoma	923	-24493	0	30.34487293	0:DiseaseFree	30.34487293	0:ALIVE OR DEAD TUMOR FREE	NA	11/10/10	0.2656	EUR	NA	No	C50.9	2410662	C50.9	Yes	Yes	0.2546	0.4	34	NA	IDC	30.34487293	0:LIVING	7d9d3522-ec3b-4efe-8c8e-c0e675276ef5	M0	N1	T2	Tumor Free	30.34487293	0:CENSORED	NA	No	White	Yes	10	1	Primary
brca_tcga_pan_can_atlas_2018	TCGA-BH-A0GZ	TCGA-BH-A0GZ-01	62	STAGE IIA	NA	6	-11	Breast Cancer	BRCA	Breast Invasive Ductal Carcinoma	328	-22714	0	10.78344347	0:DiseaseFree	10.78344347	0:ALIVE OR DEAD TUMOR FREE	NA	11/10/10	0.2724	EUR	NA	No	C50.9	2410662	C50.9	Yes	Yes	0.2656	0.07	34	NA	IDC	10.78344347	0:LIVING	27dfb9d4-3a2c-44bc-9acf-8f638d3f3004	M0	N1A	T1C	Tumor Free	10.78344347	0:CENSORED	NA	No	White	Yes	4	1	Primary
brca_tcga_pan_can_atlas_2018	TCGA-BH-A0H7	TCGA-BH-A0H7-01	65	STAGE IIIA	NA	21	7	Breast Cancer	BRCA	Breast Invasive Ductal Carcinoma	702	-23972	0	23.07919913	0:DiseaseFree	23.07919913	0:ALIVE OR DEAD TUMOR FREE	NA	11/10/10	0.4407	EUR	NA	No	C50.9	2410662	C50.9	Yes	Yes	0.2539	0.85	53	NA	IDC	23.07919913	0:LIVING	2021ed1f-dc75-4701-b8b8-1386466e4802	M0	N2A	T1C	Tumor Free	23.07919913	0:CENSORED	NA	No	White	Yes	4	1	Primary
brca_tcga_pan_can_atlas_2018	TCGA-BH-A0HK	TCGA-BH-A0HK-01	81	STAGE IIB	NA	5	-13	Breast Cancer	BRCA	Breast Invasive Ductal Carcinoma	178	-29751	0	5.851990663	0:DiseaseFree	5.851990663	0:ALIVE OR DEAD TUMOR FREE	NA	11/10/10	0.0924	EUR	NA	No	C50.9	2410662	C50.9	Yes	Yes	0.2649	0.63	87	NA	IDC	5.851990663	0:LIVING	24334ac1-28a3-4b61-b590-3f51e375b247	M0	N1	T2	Tumor Free	5.851990663	0:CENSORED	NA	No	White	No	-12	1	Primary
brca_tcga_pan_can_atlas_2018	TCGA-BH-A0HL	TCGA-BH-A0HL-01	56	STAGE IIB	NA	NA	-25	Breast Cancer	BRCA	Breast Invasive Ductal Carcinoma	72	-20804	0	2.367097347	0:DiseaseFree	2.367097347	0:ALIVE OR DEAD TUMOR FREE	NA	11/10/10	NA	EUR	NA	No	C50.9	2411757	C50.9	Yes	No	0.2969	0.56	33	NA	IDC	2.367097347	0:LIVING	602083f0-18d9-48b6-a529-31e165c54b37	M0	N1A	T2	Tumor Free	2.367097347	0:CENSORED	NA	No	White	No	2	1	Primary
brca_tcga_pan_can_atlas_2018	TCGA-BH-A0HO	TCGA-BH-A0HO-01	48	STAGE IIA	NA	2	-31	Breast Cancer	BRCA	Breast Invasive Ductal Carcinoma	76	-17710	0	2.498602755	0:DiseaseFree	2.498602755	0:ALIVE OR DEAD TUMOR FREE	NA	11/11/10	0.0493	EUR	NA	No	C50.9	2410662	C50.9	Yes	Yes	0.2619	0.01	14	NA	IDC	2.498602755	0:LIVING	8332806e-f547-4aae-89af-6d5bec831fd2	M0	N1A	T1C	Tumor Free	2.498602755	0:CENSORED	NA	No	White	Yes	-14	1	Primary
brca_tcga_pan_can_atlas_2018	TCGA-BH-A0HP	TCGA-BH-A0HP-01	65	STAGE IIIA	NA	6	-17	Breast Cancer	BRCA	Breast Invasive Lobular Carcinoma	414	-23883	0	13.61080975	0:DiseaseFree	13.61080975	0:ALIVE OR DEAD TUMOR FREE	NA	11/11/10	0.1767	EUR	NA	No	C50.9	2417967	C50.9	Yes	Yes	0.2572	0	240	NA	ILC	13.61080975	0:LIVING	fcef8cb5-fb2c-4bfb-82cd-6b9f3145182c	M0	N2A	T3	Tumor Free	13.61080975	0:CENSORED	NA	No	White	Yes	-6	1	Primary
brca_tcga_pan_can_atlas_2018	TCGA-BH-A0HX	TCGA-BH-A0HX-01	54	STAGE IIB	NA	18	-1	Breast Cancer	BRCA	Breast Invasive Ductal Carcinoma	829	-19900	0	27.25449584	0:DiseaseFree	27.25449584	0:ALIVE OR DEAD TUMOR FREE	NA	11/11/10	0.5678	EUR	NA	No	C50.9	2410662	C50.9	Yes	Yes	0.2855	0.43	57	NA	IDC	27.25449584	0:LIVING	3b01d064-8c00-4972-9f07-407eac8e7534	M0	N1A	T2	Tumor Free	27.25449584	0:CENSORED	NA	No	White	No	10	1	Primary
brca_tcga_pan_can_atlas_2018	TCGA-BH-A0W3	TCGA-BH-A0W3-01	58	STAGE IIA	7TH	17	-39	Breast Cancer	BRCA	Breast Invasive Ductal Carcinoma	728	-21369	0	NA	NA	23.93398429	0:ALIVE OR DEAD TUMOR FREE	Not Hispanic Or Latino	2/14/11	0.1333	EUR	NA	No	C50.9	2410662	C50.9	Yes	Yes	0.2659	0.33	14	No	IDC	23.93398429	0:LIVING	3c612e12-6de8-44fa-a095-805c45474821	M0	N1A	T1C	Tumor Free	23.93398429	0:CENSORED	NA	No	White	Yes	-2	1	Primary
brca_tcga_pan_can_atlas_2018	TCGA-BH-A0W5	TCGA-BH-A0W5-01	77	STAGE IIA	6TH	6	-35	Breast Cancer	BRCA	Breast Invasive Ductal Carcinoma	1288	-28304	0	42.34474143	0:DiseaseFree	42.34474143	0:ALIVE OR DEAD TUMOR FREE	Not Hispanic Or Latino	2/15/11	0.0719	EUR	NA	No	C50.9	2410662	C50.9	Yes	Yes	0.2784	0.01	26	No	IDC	42.34474143	0:LIVING	da9c10ea-c13f-4d88-8b94-a0cbc106d036	M0	N1A	T1C	Tumor Free	42.34474143	0:CENSORED	NA	No	White	Yes	-14	1	Primary
brca_tcga_pan_can_atlas_2018	TCGA-BH-A18I	TCGA-BH-A18I-01	53	STAGE IIA	7TH	5	-31	Breast Cancer	BRCA	Breast Invasive Ductal Carcinoma	1093	-19489	0	35.93385278	0:DiseaseFree	35.93385278	0:ALIVE OR DEAD TUMOR FREE	Not Hispanic Or Latino	6/7/11	0.1460	EUR	NA	No	C50.2	2410662	C50.2	Yes	Yes	0.2534	0.04	25	No	IDC	35.93385278	0:LIVING	9c1ceb7d-6fed-4c2f-a89a-bf3c5b15ca58	CM0 (I+)	N1A	T1C	Tumor Free	35.93385278	0:CENSORED	Yes	No	White	No	4	1	Primary
brca_tcga_pan_can_atlas_2018	TCGA-BH-A18J	TCGA-BH-A18J-01	56	STAGE IV	5TH	5	-5	Breast Cancer	BRCA	Breast Invasive Ductal Carcinoma	NA	-20678	0	NA	NA	20.12032745	1:DEAD WITH TUMOR	Not Hispanic Or Latino	6/8/11	0.2358	EUR	NA	No	C50.9	2410662	C50.9	Yes	Yes	0.2602	0.08	72	NA	IDC	20.12032745	1:DECEASED	cc074b7f-d3b2-4880-902e-bf10e667b665	M1	N2	T4B	With Tumor	20.12032745	1:PROGRESSION	NA	No	White	NA	6	1	Primary
brca_tcga_pan_can_atlas_2018	TCGA-BH-A18L	TCGA-BH-A18L-01	50	STAGE IIIA	6TH	27	-3	Breast Cancer	BRCA	Breast Invasive Ductal Carcinoma	NA	-18519	0	26.6627215	0:DiseaseFree	26.6627215	NA	Not Hispanic Or Latino	6/9/11	0.5814	EUR	NA	No	C50.9	2410662	C50.9	Yes	Yes	0.2851	0.77	45	NA	IDC	26.6627215	1:DECEASED	9ddc3e7b-8b54-4a83-8335-8053940f56c1	M0	N1MI	T3	NA	26.6627215	0:CENSORED	Yes	No	White	NA	8	1	Primary
brca_tcga_pan_can_atlas_2018	TCGA-BH-A18M	TCGA-BH-A18M-01	39	STAGE IIIA	5TH	4	-33	Breast Cancer	BRCA	Breast Invasive Ductal Carcinoma	NA	-14532	0	72.55810895	0:DiseaseFree	72.55810895	NA	Not Hispanic Or Latino	6/15/11	0.1771	EUR	NA	No	C50.3	2410662	C50.3	Yes	Yes	0.2674	0.01	17	NA	IDC	72.55810895	1:DECEASED	f63722c1-a0bb-4bf9-8a10-1d76a8e1a0ba	M0	N1	T3	NA	72.55810895	0:CENSORED	Yes	No	White	NA	0	1	Primary
brca_tcga_pan_can_atlas_2018	TCGA-BH-A18N	TCGA-BH-A18N-01	88	STAGE IIA	NA	23	-35	Breast Cancer	BRCA	Breast Invasive Ductal Carcinoma	NA	-32404	0	37.74205214	0:DiseaseFree	37.74205214	NA	Not Hispanic Or Latino	6/15/11	0.1399	EUR	NA	No	C50.9	2410662	C50.9	Yes	Yes	0.2785	0.26	31	NA	IDC	37.74205214	1:DECEASED	665dd3d3-779c-4abd-b5d7-13342340451d	M0	N1B	T2	NA	37.74205214	0:CENSORED	Yes	No	White	No	-14	1	Primary
brca_tcga_pan_can_atlas_2018	TCGA-BH-A18Q	TCGA-BH-A18Q-01	56	STAGE IIB	NA	18	-19	Breast Cancer	BRCA	Breast Invasive Ductal Carcinoma	NA	-20675	0	55.62678765	0:DiseaseFree	55.62678765	NA	Not Hispanic Or Latino	6/24/11	0.7399	EUR	NA	No	C50.8	2410662	C50.8	Yes	Yes	0.2711	1.55	74	NA	IDC	55.62678765	1:DECEASED	db4bc6aa-2e7d-4bcb-8519-a455f624d33b	M0	N1B	T2	NA	55.62678765	0:CENSORED	Yes	No	White	NA	6	1	Primary
brca_tcga_pan_can_atlas_2018	TCGA-BH-A18R	TCGA-BH-A18R-01	50	STAGE IIA	NA	4	1	Breast Cancer	BRCA	Breast Invasive Ductal Carcinoma	NA	-18524	0	37.54479403	0:DiseaseFree	37.54479403	0:ALIVE OR DEAD TUMOR FREE	Not Hispanic Or Latino	7/3/11	0.2866	EUR	NA	No	C50.9	2410662	C50.9	Yes	Yes	0.2519	0.22	27	NA	IDC	37.54479403	1:DECEASED	f6e1ec78-5ad9-4879-9b7e-262d17b166ad	M0	N1	T2B	Tumor Free	37.54479403	0:CENSORED	Yes	No	White	NA	4	1	Primary
brca_tcga_pan_can_atlas_2018	TCGA-BH-A18U	TCGA-BH-A18U-01	72	STAGE IIIA	6TH	24	9	Breast Cancer	BRCA	Breast Invasive Ductal Carcinoma	NA	-26426	0	51.38573824	0:DiseaseFree	51.38573824	0:ALIVE OR DEAD TUMOR FREE	Not Hispanic Or Latino	7/2/11	0.6182	EUR	NA	No	C50.4	2410662	C50.4	Yes	Yes	0.2674	1.48	124	NA	IDC	51.38573824	1:DECEASED	233b02f3-c4f0-4a67-9db5-e68d5cdaccb6	M0	N2A	T2	Tumor Free	51.38573824	0:CENSORED	Yes	No	White	NA	18	1	Primary
brca_tcga_pan_can_atlas_2018	TCGA-BH-A18V	TCGA-BH-A18V-01	48	STAGE IIB	5TH	16	7	Breast Cancer	BRCA	Breast Invasive Ductal Carcinoma	NA	-17682	0	51.15560377	0:DiseaseFree	51.15560377	NA	Not Hispanic Or Latino	7/2/11	0.7015	EUR	NA	No	C50.4	2410662	C50.4	Yes	Yes	0.2785	1.38	176	NA	IDC	51.15560377	1:DECEASED	6b960b58-28e1-41c6-bd6e-7e669c6aa4ef	M0	N1B	T2	NA	51.15560377	0:CENSORED	Yes	No	White	NA	12	1	Primary
brca_tcga_pan_can_atlas_2018	TCGA-BH-A1EO	TCGA-BH-A1EO-01	68	STAGE IIA	5TH	22	-29	Breast Cancer	BRCA	Breast Invasive Carcinoma (NOS)	NA	-25136	0	NA	NA	91.98803301	0:ALIVE OR DEAD TUMOR FREE	Not Hispanic Or Latino	9/6/11	0.2619	EUR	NA	No	C50.9	2418697	C50.9	Yes	Yes	0.2641	0.2	40	NA	BRCNOS	91.98803301	1:DECEASED	4510295e-8aa7-4ef1-b2b7-91cc902f8200	M0	N1	T1C	Tumor Free	91.98803301	0:CENSORED	Yes	No	White	NA	-6	1	Primary
brca_tcga_pan_can_atlas_2018	TCGA-BH-A1ES	TCGA-BH-A1ES-01	35	STAGE IIB	5TH	7	3	Breast Cancer	BRCA	Breast Invasive Ductal Carcinoma	NA	-13138	0	NA	NA	113.8179308	1:DEAD WITH TUMOR	Not Hispanic Or Latino	9/6/11	0.2309	EUR	NA	No	C50.9	2410662	C50.9	Yes	No	0.2593	0.25	NA	NA	IDC	113.8179308	1:DECEASED	51ccbf1b-7cae-44ba-991a-11eda8b8c404	M0	N1A	T2	With Tumor	113.8179308	1:PROGRESSION	Yes	No	White	NA	-8	1	Primary
brca_tcga_pan_can_atlas_2018	TCGA-BH-A1EV	TCGA-BH-A1EV-01	45	STAGE IIIA	5TH	18	11	Breast Cancer	BRCA	Breast Invasive Ductal Carcinoma	NA	-16504	0	NA	NA	11.9998685	1:DEAD WITH TUMOR	Not Hispanic Or Latino	9/7/11	0.4189	EUR	NA	No	C50.9	2410662	C50.9	Yes	Yes	0.2679	0.41	86	No	IDC	11.9998685	1:DECEASED	417dea5f-f68e-4dab-940e-43ae8c67e5e6	M0	N1B	T3	With Tumor	11.9998685	1:PROGRESSION	Yes	No	White	Yes	20	1	Primary
brca_tcga_pan_can_atlas_2018	TCGA-BH-A1EW	TCGA-BH-A1EW-01	38	STAGE IIA	5TH	15	-29	Breast Cancer	BRCA	Breast Invasive Ductal Carcinoma	NA	-14090	0	NA	NA	55.69254036	1:DEAD WITH TUMOR	Not Hispanic Or Latino	9/7/11	0.3453	EUR	NA	No	C50.9	2410662	C50.9	Yes	Yes	0.2654	0.03	14	NA	IDC	55.69254036	1:DECEASED	9d166970-07c8-4ca3-9cfa-ed0049df9ecc	M0	N1B	T2	With Tumor	55.69254036	1:PROGRESSION	Yes	No	White	NA	2	1	Primary
brca_tcga_pan_can_atlas_2018	TCGA-BH-A1EX	TCGA-BH-A1EX-01	67	STAGE IIB	5TH	12	-27	Breast Cancer	BRCA	Breast Invasive Ductal Carcinoma	NA	-24544	0	NA	NA	49.57753888	1:DEAD WITH TUMOR	Not Hispanic Or Latino	9/7/11	0.2258	EAS	NA	No	C50.9	2410662	C50.9	Yes	Yes	0.2931	0.23	24	NA	IDC	49.57753888	1:DECEASED	7b892055-c59d-4550-8688-ad039790af3d	M0	N1B	T2	With Tumor	49.57753888	1:PROGRESSION	Yes	No	White	NA	-8	1	Primary
brca_tcga_pan_can_atlas_2018	TCGA-BH-A1F0	TCGA-BH-A1F0-01	80	STAGE IIA	5TH	7	-15	Breast Cancer	BRCA	Breast Invasive Ductal Carcinoma	NA	-29335	0	NA	NA	25.80793635	1:DEAD WITH TUMOR	Not Hispanic Or Latino	9/7/11	0.0288	EUR	NA	No	C50.9	2410662	C50.9	Yes	Yes	0.2616	0.01	59	NA	IDC	25.80793635	1:DECEASED	21ef1730-e5a7-47ce-b419-d000bb59ae15	M0	N1C	T1A	With Tumor	25.80793635	1:PROGRESSION	Yes	No	White	NA	4	1	Primary
brca_tcga_pan_can_atlas_2018	TCGA-BH-A1F2	TCGA-BH-A1F2-01	53	STAGE IIIB	5TH	18	-7	Breast Cancer	BRCA	Breast Invasive Ductal Carcinoma	NA	-19701	0	NA	NA	31.52842161	0:ALIVE OR DEAD TUMOR FREE	Not Hispanic Or Latino	9/7/11	0.4715	EUR	NA	No	C50.9	2425637	C50.9	Yes	Yes	0.3331	0.34	50	NA	IDC	31.52842161	1:DECEASED	6a2972e3-cca9-47e5-aac0-b770f2399eeb	M0	N1B	T4B	Tumor Free	31.52842161	0:CENSORED	Yes	No	White	NA	16	1	Primary
brca_tcga_pan_can_atlas_2018	TCGA-BH-A1F5	TCGA-BH-A1F5-01	62	STAGE IIA	5TH	NA	-25	Breast Cancer	BRCA	Breast Invasive Ductal Carcinoma	NA	-22842	0	NA	NA	89.16066673	0:ALIVE OR DEAD TUMOR FREE	Not Hispanic Or Latino	9/7/11	0.1457	EUR	NA	No	C50.9	2410662	C50.9	Yes	No	0.3214	0.28	30	NA	IDC	89.16066673	1:DECEASED	e663954c-05a8-479a-a623-400c1eb5efc6	M0	N1A	T1C	Tumor Free	89.16066673	0:CENSORED	Yes	Yes	White	NA	-14	1	Primary
brca_tcga_pan_can_atlas_2018	TCGA-BH-A1F6	TCGA-BH-A1F6-01	51	NA	NA	21	23	Breast Cancer	BRCA	Breast Invasive Ductal Carcinoma	NA	-18691	0	NA	NA	97.4783838	NA	Not Hispanic Or Latino	9/7/11	0.5787	EUR	NA	No	C50.9	2410662	C50.9	Yes	Yes	0.3071	0.46	32	NA	IDC	97.4783838	1:DECEASED	ad18820b-a804-49c0-ba8a-86c09fa6bce2	MX	N2A	T4D	NA	97.4783838	0:CENSORED	Yes	No	White	NA	6	1	Primary
brca_tcga_pan_can_atlas_2018	TCGA-BH-A1F8	TCGA-BH-A1F8-01	90	STAGE IIIB	5TH	16	-9	Breast Cancer	BRCA	Breast Invasive Ductal Carcinoma	NA	-32871	0	NA	NA	25.08465661	1:DEAD WITH TUMOR	Not Hispanic Or Latino	9/7/11	0.9971	EUR	NA	No	C50.9	2410662	C50.9	Yes	Yes	0.3189	0.62	128	NA	IDC	25.08465661	1:DECEASED	ee554215-bea2-4268-aaf9-784e68cdb969	M0	N2	T4B	With Tumor	25.08465661	1:PROGRESSION	Yes	No	White	NA	14	1	Primary
brca_tcga_pan_can_atlas_2018	TCGA-BH-A1FB	TCGA-BH-A1FB-01	60	STAGE IIB	5TH	NA	-41	Breast Cancer	BRCA	Breast Invasive Ductal Carcinoma	NA	-21933	0	NA	NA	120.6233356	1:DEAD WITH TUMOR	Not Hispanic Or Latino	9/7/11	0.0542	EUR	NA	No	C50.9	2410662	C50.9	Yes	No	NA	NA	NA	NA	IDC	120.6233356	1:DECEASED	ecab16bc-28d5-4c3a-8735-3c785bd047c4	M0	N1B	T2	With Tumor	120.6233356	1:PROGRESSION	Yes	No	White	NA	-12	1	Primary
brca_tcga_pan_can_atlas_2018	TCGA-BH-A1FC	TCGA-BH-A1FC-01	78	STAGE IIA	5TH	25	13	Breast Cancer	BRCA	Breast Invasive Ductal Carcinoma	NA	-28706	0	NA	NA	114.1466943	0:ALIVE OR DEAD TUMOR FREE	Not Hispanic Or Latino	9/8/11	0.4675	NA	NA	No	C50.9	2414314	C50.9	Yes	Yes	0.326	0.49	103	NA	IDC	114.1466943	1:DECEASED	b97bf89a-7a85-4eef-ae7e-f787aead1f0a	M0	N1B	T1C	Tumor Free	114.1466943	0:CENSORED	Yes	No	Black or African American	NA	12	1	Primary
brca_tcga_pan_can_atlas_2018	TCGA-BH-A1FE	TCGA-BH-A1FE-01	31	STAGE IIB	5TH	6	-29	Breast Cancer	BRCA	Breast Invasive Ductal Carcinoma	NA	-11650	0	NA	NA	74.72794819	1:DEAD WITH TUMOR	Not Hispanic Or Latino	9/8/11	0.1298	EUR	NA	No	C50.9	2410662	C50.9	Yes	Yes	0.3192	0.03	19	NA	IDC	74.72794819	1:DECEASED	4aa68586-6331-4795-b40c-859386640df6	M0	N1	T2	With Tumor	74.72794819	1:PROGRESSION	Yes	No	White	NA	-18	1	Primary
brca_tcga_pan_can_atlas_2018	TCGA-BH-A1FH	TCGA-BH-A1FH-01	47	STAGE IV	5TH	NA	-41	Breast Cancer	BRCA	Breast Invasive Ductal Carcinoma	NA	-17172	0	NA	NA	33.99414801	1:DEAD WITH TUMOR	Not Hispanic Or Latino	9/8/11	0.0222	EUR	NA	No	C50.9	2410662	C50.9	Yes	Yes	0.3365	0.05	25	NA	IDC	33.99414801	1:DECEASED	1783cac1-253a-40af-a9ac-48dfb20e1ab8	M1	N1B	T2	With Tumor	33.99414801	1:PROGRESSION	Yes	No	White	NA	-20	1	Primary
brca_tcga_pan_can_atlas_2018	TCGA-BH-A1FJ	TCGA-BH-A1FJ-01	66	STAGE IIIA	5TH	3	-21	Breast Cancer	BRCA	Breast Invasive Ductal Carcinoma	NA	-24262	0	NA	NA	63.35273038	NA	Not Hispanic Or Latino	9/8/11	0.1001	EUR	NA	No	C50.9	2410662	C50.9	Yes	Yes	0.4703	1.53	25	NA	IDC	63.35273038	1:DECEASED	f6581eee-61b9-43d4-ab0d-ce5ce3ba1c74	M0	N1B	T3	NA	63.35273038	0:CENSORED	Yes	No	White	NA	8	1	Primary
brca_tcga_pan_can_atlas_2018	TCGA-BH-A1FL	TCGA-BH-A1FL-01	69	STAGE IIB	5TH	4	-37	Breast Cancer	BRCA	Breast Invasive Ductal Carcinoma	NA	-25558	0	NA	NA	55.00213696	1:DEAD WITH TUMOR	Not Hispanic Or Latino	9/8/11	0.0908	EUR	NA	No	C50.9	2410662	C50.9	Yes	Yes	0.3396	0.94	17	NA	IDC	55.00213696	1:DECEASED	14d1d84e-99e1-41ad-8892-3b4da3d4f948	M0	N1B	T2	With Tumor	55.00213696	1:PROGRESSION	Yes	No	White	NA	-6	1	Primary
brca_tcga_pan_can_atlas_2018	TCGA-BH-A1FM	TCGA-BH-A1FM-01	44	STAGE IIIA	5TH	21	-3	Breast Cancer	BRCA	Breast Invasive Ductal Carcinoma	NA	-16289	0	NA	NA	45.63237663	NA	Not Hispanic Or Latino	9/8/11	0.5273	EUR	NA	No	C50.9	2410662	C50.9	Yes	Yes	0.3445	0.89	50	NA	IDC	45.63237663	1:DECEASED	7eb18190-5a41-4637-9783-f81bbde499e4	M0	N2	T2	NA	45.63237663	0:CENSORED	Yes	No	White	NA	4	1	Primary
brca_tcga_pan_can_atlas_2018	TCGA-BH-A1FR	TCGA-BH-A1FR-01	73	STAGE IIIB	5TH	NA	-31	Breast Cancer	BRCA	Breast Invasive Carcinoma (NOS)	NA	-26684	0	NA	NA	53.98297005	1:DEAD WITH TUMOR	Not Hispanic Or Latino	9/8/11	0.0005	EUR	NA	No	C50.9	2419062	C50.9	Yes	Yes	0.3198	0.11	14	NA	BRCNOS	53.98297005	1:DECEASED	bf3b1481-ae31-4406-b084-b6cc1d7163e3	M0	N1A	T4B	With Tumor	53.98297005	1:PROGRESSION	Yes	No	White	NA	-8	1	Primary
brca_tcga_pan_can_atlas_2018	TCGA-BH-A203	TCGA-BH-A203-01	78	STAGE IIB	5TH	15	15	Breast Cancer	BRCA	Breast Invasive Ductal Carcinoma	NA	-28609	0	NA	NA	38.5968373	1:DEAD WITH TUMOR	Not Hispanic Or Latino	9/8/11	0.3623	EUR	NA	No	C50.9	2410662	C50.9	Yes	Yes	0.3141	0.31	61	NA	IDC	38.5968373	1:DECEASED	b3264748-947a-43aa-b227-b294fbcc8447	M0	N1B	T2	With Tumor	38.5968373	1:PROGRESSION	Yes	No	White	NA	18	1	Primary
brca_tcga_pan_can_atlas_2018	TCGA-BH-A204	TCGA-BH-A204-01	80	STAGE IIB	5TH	7	-11	Breast Cancer	BRCA	Breast Invasive Ductal Carcinoma	NA	-29529	0	NA	NA	83.30867607	NA	Not Hispanic Or Latino	9/8/11	0.2346	EUR	NA	No	C50.9	2410662	C50.9	Yes	Yes	0.3005	0.37	36	NA	IDC	83.30867607	1:DECEASED	05135396-df5c-49db-b34e-f4add5b65a2b	M0	N1B	T2	NA	83.30867607	0:CENSORED	Yes	No	White	NA	14	1	Primary
brca_tcga_pan_can_atlas_2018	TCGA-BH-A208	TCGA-BH-A208-01	48	STAGE IIB	5TH	19	-29	Breast Cancer	BRCA	Breast Invasive Ductal Carcinoma	NA	-17715	0	NA	NA	57.82950324	0:ALIVE OR DEAD TUMOR FREE	Not Hispanic Or Latino	9/8/11	0.1644	EUR	NA	No	C50.9	2410662	C50.9	Yes	Yes	0.2965	0.23	59	NA	IDC	57.82950324	1:DECEASED	ddcbdac6-9e43-4146-a611-d033125eba14	M0	N1B	T2	Tumor Free	57.82950324	0:CENSORED	Yes	No	White	NA	-14	1	Primary
brca_tcga_pan_can_atlas_2018	TCGA-BH-A28O	TCGA-BH-A28O-01	50	STAGE IIIC	7TH	2	-41	Breast Cancer	BRCA	Breast Invasive Lobular Carcinoma	1120	-18501	0	36.82151429	0:DiseaseFree	36.82151429	0:ALIVE OR DEAD TUMOR FREE	Not Hispanic Or Latino	7/2/12	0.0003	EUR	NA	No	C50.9	2417967	C50.9	Yes	No	0.3017	0.01	NA	No	ILC	36.82151429	0:LIVING	84B7CCF2-8AB3-4B21-96DE-800D231BC072	M0	N3	T3A	Tumor Free	36.82151429	0:CENSORED	Yes	No	White	Yes	-22	1	Primary
brca_tcga_pan_can_atlas_2018	TCGA-BH-A28Q	TCGA-BH-A28Q-01	46	STAGE IIB	7TH	7	-39	Breast Cancer	BRCA	Breast Invasive Lobular Carcinoma	1119	-16882	0	NA	NA	36.78863793	0:ALIVE OR DEAD TUMOR FREE	Not Hispanic Or Latino	9/29/11	0.1605	EUR	NA	No	C50.9	2417967	C50.9	Yes	Yes	0.311	0.4	19	No	ILC	36.78863793	0:LIVING	32861b48-83f5-43a3-bb54-45215ad2c5d6	M0	N1A	T2	Tumor Free	36.78863793	0:CENSORED	Yes	No	White	No	-12	1	Primary
brca_tcga_pan_can_atlas_2018	TCGA-BH-A42V	TCGA-BH-A42V-01	41	STAGE IB	7TH	2	-25	Breast Cancer	BRCA	Breast Invasive Ductal Carcinoma	635	-15158	0	20.87648355	0:DiseaseFree	20.87648355	0:ALIVE OR DEAD TUMOR FREE	Not Hispanic Or Latino	1/17/13	0.0894	NA	NA	No	C50.9	2410662	C50.9	Yes	Yes	0.2894	0	40	No	IDC	20.87648355	0:LIVING	57CF380D-AB52-467F-B9AE-740B2F84C820	M0	N1MI	T1C	Tumor Free	20.87648355	0:CENSORED	Yes	No	Black or African American	Yes	-16	1	Primary
brca_tcga_pan_can_atlas_2018	TCGA-BH-A5IZ	TCGA-BH-A5IZ-01	51	STAGE IIB	7TH	11	19	Breast Cancer	BRCA	Breast Invasive Ductal Carcinoma	567	-18927	0	18.64089161	0:DiseaseFree	18.64089161	0:ALIVE OR DEAD TUMOR FREE	Not Hispanic Or Latino	2/13/14	0.7932	NA	NA	No	C50.9	2410662	C50.9	Yes	Yes	0.2992	0.18	61	No	IDC	18.64089161	0:LIVING	A8A33BA9-0976-4E19-B0E9-FA5BA4D4EAA8	CM0 (I+)	N1A	T2	Tumor Free	18.64089161	0:CENSORED	Yes	No	Black or African American	Yes	6	1	Primary
brca_tcga_pan_can_atlas_2018	TCGA-BH-A8G0	TCGA-BH-A8G0-01	54	STAGE IIB	7TH	2	-37	Breast Cancer	BRCA	Breast Invasive Lobular Carcinoma	662	-19975	0	21.76414505	0:DiseaseFree	21.76414505	0:ALIVE OR DEAD TUMOR FREE	Not Hispanic Or Latino	3/26/14	0.0007	EUR	NA	No	C50.9	2417967	C50.9	Yes	Yes	0.3202	0	12	No	ILC	21.76414505	0:LIVING	59D60247-E549-4326-A672-50B05C13A291	M0	N1A	T2	Tumor Free	21.76414505	0:CENSORED	Yes	No	White	No	-18	1	Primary
brca_tcga_pan_can_atlas_2018	TCGA-BH-AB28	TCGA-BH-AB28-01	53	STAGE IIIA	7TH	4	-35	Breast Cancer	BRCA	Breast Invasive Lobular Carcinoma	287	-19570	0	9.435513036	0:DiseaseFree	9.435513036	0:ALIVE OR DEAD TUMOR FREE	Not Hispanic Or Latino	6/30/14	0.1393	EUR	NA	No	C50.9	2417967	C50.9	Yes	Yes	0.3199	0.01	27	No	ILC	9.435513036	0:LIVING	09D6E904-7184-4788-8A19-04F8C46CB13F	M0	N1A	T3	Tumor Free	9.435513036	0:CENSORED	Yes	No	White	No	-6	1	Primary
brca_tcga_pan_can_atlas_2018	TCGA-C8-A12K	TCGA-C8-A12K-01	80	STAGE IIB	6TH	6	25	Breast Cancer	BRCA	Breast Invasive Ductal Carcinoma	0	-29463	0	0	0:DiseaseFree	0	0:ALIVE OR DEAD TUMOR FREE	Not Hispanic Or Latino	4/12/11	0.4856	NA	NA	No	C50.9	2410662	C50.9	Yes	Yes	0.2834	0.14	123	NA	IDC	0	0:LIVING	6b923e30-2ddc-407f-91b1-c202f1373fbb	M0	N1	T2	Tumor Free	0	0:CENSORED	NA	No	Asian	NA	14	1	Primary
brca_tcga_pan_can_atlas_2018	TCGA-C8-A12P	TCGA-C8-A12P-01	55	STAGE IIB	6TH	17	19	Breast Cancer	BRCA	Breast Invasive Ductal Carcinoma	358	-20332	0	11.76973403	0:DiseaseFree	11.76973403	0:ALIVE OR DEAD TUMOR FREE	Not Hispanic Or Latino	4/13/11	0.3385	NA	NA	No	C50.9	2410662	C50.9	Yes	Yes	0.2886	0.17	141	No	IDC	11.76973403	0:LIVING	abdc76db-f85e-4337-a57e-6d098789da03	M0	N1	T2	Tumor Free	11.76973403	0:CENSORED	NA	No	Asian	No	18	1	Primary
brca_tcga_pan_can_atlas_2018	TCGA-C8-A12Q	TCGA-C8-A12Q-01	78	STAGE IIIA	NA	13	-5	Breast Cancer	BRCA	Breast Invasive Ductal Carcinoma	2	-28733	0	NA	NA	12.65739554	1:DEAD WITH TUMOR	Not Hispanic Or Latino	4/13/11	0.4088	NA	NA	No	C50.9	2410662	C50.9	Yes	Yes	0.2593	0.35	98	Yes	IDC	12.65739554	1:DECEASED	a824b3bd-34d5-4cc1-a92f-f9d6ac0f1814	M0	N2	T1	Tumor Free	12.65739554	1:PROGRESSION	NA	No	Asian	No	12	1	Primary
brca_tcga_pan_can_atlas_2018	TCGA-C8-A12U	TCGA-C8-A12U-01	46	STAGE IIB	6TH	18	17	Breast Cancer	BRCA	Breast Invasive Ductal Carcinoma	385	-17045	0	12.65739554	0:DiseaseFree	12.65739554	0:ALIVE OR DEAD TUMOR FREE	Not Hispanic Or Latino	4/13/11	0.5344	NA	NA	No	C50.9	2410662	C50.9	Yes	Yes	0.2795	0.73	41	No	IDC	12.65739554	0:LIVING	97b5f490-1cd9-4833-b903-5f4c6e45670d	M0	N1	T2	Tumor Free	12.65739554	0:CENSORED	Yes	No	Asian	No	16	1	Primary
brca_tcga_pan_can_atlas_2018	TCGA-C8-A12W	TCGA-C8-A12W-01	49	STAGE IIIB	6TH	27	-5	Breast Cancer	BRCA	Breast Invasive Ductal Carcinoma	385	-18140	0	12.65739554	0:DiseaseFree	12.65739554	0:ALIVE OR DEAD TUMOR FREE	Not Hispanic Or Latino	4/13/11	0.3504	NA	NA	No	C50.9	2410662	C50.9	Yes	Yes	0.2886	0.65	53	No	IDC	12.65739554	0:LIVING	6adca853-1b09-47ff-814c-47b732a76d96	M0	N1	T4	Tumor Free	12.65739554	0:CENSORED	Yes	No	Asian	No	20	1	Primary
brca_tcga_pan_can_atlas_2018	TCGA-C8-A12X	TCGA-C8-A12X-01	62	STAGE IIB	6TH	10	-21	Breast Cancer	BRCA	Breast Invasive Mixed Mucinous Carcinoma	385	-22889	0	12.65739554	0:DiseaseFree	12.65739554	0:ALIVE OR DEAD TUMOR FREE	Not Hispanic Or Latino	4/13/11	0.2971	NA	NA	No	C50.9	2403358	C50.9	Yes	Yes	0.2827	0.26	46	No	IMMC	12.65739554	0:LIVING	65cde5d5-1efc-4e30-b1bd-a93598794f2c	M0	N1	T2	Tumor Free	12.65739554	0:CENSORED	Yes	No	Asian	No	4	1	Primary
brca_tcga_pan_can_atlas_2018	TCGA-C8-A12Y	TCGA-C8-A12Y-01	44	STAGE IIB	6TH	8	1	Breast Cancer	BRCA	Breast Invasive Ductal Carcinoma	1476		0	48.52549561	0:DiseaseFree	48.52549561	0:ALIVE OR DEAD TUMOR FREE	Not Hispanic Or Latino	4/13/11	0.2329	NA	NA	No	C50.9	2410662	C50.9	Yes	Yes	0.2626	0.2	34	No	IDC	48.52549561	0:LIVING	298a1710-deb4-4064-a0f2-da32d43aa217	M0	N1	T2	Tumor Free	48.52549561	0:CENSORED	Yes	No	Asian	Yes	6	1	Primary
brca_tcga_pan_can_atlas_2018	TCGA-C8-A12Z	TCGA-C8-A12Z-01	45	STAGE IIB	6TH	9	15	Breast Cancer	BRCA	Breast Invasive Ductal Carcinoma	382	-16508	0	12.55876648	0:DiseaseFree	12.55876648	0:ALIVE OR DEAD TUMOR FREE	Not Hispanic Or Latino	4/13/11	0.2697	NA	NA	No	C50.9	2410662	C50.9	Yes	Yes	0.2818	0.06	42	No	IDC	12.55876648	0:LIVING	42621dfa-abfd-4c7d-8bc5-a02a09d1c2b4	M0	N1	T2	Tumor Free	12.55876648	0:CENSORED	Yes	No	Asian	No	22	1	Primary
brca_tcga_pan_can_atlas_2018	TCGA-C8-A130	TCGA-C8-A130-01	52	STAGE IIIA	6TH	20	17	Breast Cancer	BRCA	Breast Invasive Ductal Carcinoma	370	-19117	0	12.16425026	0:DiseaseFree	12.16425026	0:ALIVE OR DEAD TUMOR FREE	Not Hispanic Or Latino	4/13/11	0.5081	NA	NA	No	C50.9	2410662	C50.9	Yes	Yes	0.2892	0.47	34	No	IDC	12.16425026	0:LIVING	8cf54607-01ce-42b0-9bd9-8627edd9f3b7	M0	N2	T3	Tumor Free	12.16425026	0:CENSORED	Yes	No	Asian	No	18	1	Primary
brca_tcga_pan_can_atlas_2018	TCGA-C8-A131	TCGA-C8-A131-01	82	STAGE IIIA	6TH	21	29	Breast Cancer	BRCA	Breast Invasive Ductal Carcinoma	411	-29966	0	13.51218069	0:DiseaseFree	13.51218069	0:ALIVE OR DEAD TUMOR FREE	Not Hispanic Or Latino	4/15/11	0.2303	NA	NA	No	C50.9	2410662	C50.9	Yes	Yes	0.2745	0.05	56	No	IDC	13.51218069	0:LIVING	c49e3b18-fd88-48f4-8b01-300692ceb367	M0	N2	T2	Tumor Free	13.51218069	0:CENSORED	Yes	No	Asian	No	20	1	Primary
brca_tcga_pan_can_atlas_2018	TCGA-C8-A132	TCGA-C8-A132-01	56	STAGE IIB	6TH	14	-25	Breast Cancer	BRCA	Breast Invasive Ductal Carcinoma	383	-20471	0	12.59164283	0:DiseaseFree	12.59164283	0:ALIVE OR DEAD TUMOR FREE	Not Hispanic Or Latino	4/15/11	0.1483	NA	NA	No	C50.9	2410662	C50.9	Yes	Yes	0.287	0.02	63	No	IDC	12.59164283	0:LIVING	89e867de-d30e-4bfc-a453-0a76309dabd5	M0	N1	T2	Tumor Free	12.59164283	0:CENSORED	Yes	No	Asian	No	4	1	Primary
brca_tcga_pan_can_atlas_2018	TCGA-C8-A133	TCGA-C8-A133-01	65	STAGE IIIA	6TH	0	-19	Breast Cancer	BRCA	Breast Invasive Carcinoma (NOS)	0	-23922	0	0	0:DiseaseFree	0	0:ALIVE OR DEAD TUMOR FREE	Not Hispanic Or Latino	4/15/11	0.0053	SAS_ADMIX	NA	No	C50.9	2419062	C50.9	Yes	Yes	0.2636	0.01	24	NA	BRCNOS	0	0:LIVING	b8b6cebc-26dc-43ae-a94a-20da6018f7ae	M0	N1	T3	Tumor Free	0	0:CENSORED	Yes	No	White	NA	-22	1	Primary
brca_tcga_pan_can_atlas_2018	TCGA-C8-A135	TCGA-C8-A135-01	64	STAGE IIB	6TH	20	17	Breast Cancer	BRCA	Breast Invasive Ductal Carcinoma	393	-23667	0	12.92040635	0:DiseaseFree	12.92040635	0:ALIVE OR DEAD TUMOR FREE	Not Hispanic Or Latino	4/15/11	0.2977	NA	NA	No	C50.9	2410662	C50.9	Yes	Yes	0.2924	0.13	56	No	IDC	12.92040635	0:LIVING	33cea538-4c3f-470a-972d-257c43241ab4	M0	N1	T2	Tumor Free	12.92040635	0:CENSORED	Yes	No	Asian	No	16	1	Primary
brca_tcga_pan_can_atlas_2018	TCGA-C8-A137	TCGA-C8-A137-01	34	STAGE IIB	6TH	5	29	Breast Cancer	BRCA	Breast Invasive Ductal Carcinoma	379	-12729	0	4.471183877	1:Recurred/Progressed	12.46013742	0:ALIVE OR DEAD TUMOR FREE	Not Hispanic Or Latino	4/15/11	0.2233	NA	NA	No	C50.9	2410662	C50.9	Yes	Yes	0.2714	0.24	43	Yes	IDC	12.46013742	0:LIVING	03ab1e9f-4918-404d-b178-3a4fd929c5e8	M0	N1	T2	Tumor Free	4.471183877	1:PROGRESSION	Yes	No	Asian	No	14	1	Primary
brca_tcga_pan_can_atlas_2018	TCGA-C8-A138	TCGA-C8-A138-01	54	STAGE IIIA	6TH	19	-5	Breast Cancer	BRCA	Breast Invasive Ductal Carcinoma	380	-20053	0	12.49301378	0:DiseaseFree	12.49301378	0:ALIVE OR DEAD TUMOR FREE	Not Hispanic Or Latino	4/15/11	0.3556	NA	NA	No	C50.9	2410662	C50.9	Yes	Yes	0.2797	0.02	41	No	IDC	12.49301378	0:LIVING	b6c286c6-2755-419b-87d3-59c7feda9653	M0	N2	T2	Tumor Free	12.49301378	0:CENSORED	Yes	No	Asian	No	8	1	Primary
brca_tcga_pan_can_atlas_2018	TCGA-C8-A1HI	TCGA-C8-A1HI-01	40	STAGE IIIA	6TH	25	-11	Breast Cancer	BRCA	Breast Invasive Ductal Carcinoma	343		0	11.27658875	0:DiseaseFree	11.27658875	0:ALIVE OR DEAD TUMOR FREE	Not Hispanic Or Latino	6/1/11	0.2579	NA	NA	Yes	C50.9	2410662	C50.9	Yes	Yes	0.2617	0.09	46	No	IDC	11.27658875	0:LIVING	444374f8-9282-439c-af00-0f828edcbff3	M0	N2	T2	Tumor Free	11.27658875	0:CENSORED	Yes	No	Asian	No	-8	1	Primary
brca_tcga_pan_can_atlas_2018	TCGA-C8-A1HK	TCGA-C8-A1HK-01	53	STAGE IIB	6TH	25	-7	Breast Cancer	BRCA	Breast Invasive Ductal Carcinoma	366		0	12.03274485	0:DiseaseFree	12.03274485	0:ALIVE OR DEAD TUMOR FREE	Not Hispanic Or Latino	6/1/11	0.5180	NA	NA	No	C50.9	2410662	C50.9	Yes	Yes	0.3767	0.75	53	No	IDC	12.03274485	0:LIVING	52c35691-efca-42f5-a03e-02c9f872275c	M0	N1	T2	Tumor Free	12.03274485	0:CENSORED	Yes	No	Asian	No	14	1	Primary
brca_tcga_pan_can_atlas_2018	TCGA-C8-A1HL	TCGA-C8-A1HL-01	38	STAGE IIIA	6TH	12	-3	Breast Cancer	BRCA	Breast Invasive Carcinoma (NOS)	317		0	10.4218036	0:DiseaseFree	10.4218036	0:ALIVE OR DEAD TUMOR FREE	Not Hispanic Or Latino	6/2/11	0.2376	NA	NA	No	C50.9	2403358	C50.9	Yes	Yes	0.2644	0.26	27	No	BRCNOS	10.4218036	0:LIVING	a8a199c9-d781-4e6c-af8c-c85d60c7cd40	M0	N1	T3	Tumor Free	10.4218036	0:CENSORED	Yes	Yes	Asian	No	8	1	Primary
brca_tcga_pan_can_atlas_2018	TCGA-C8-A1HO	TCGA-C8-A1HO-01	34	STAGE IIIC	6TH	5	-19	Breast Cancer	BRCA	Breast Invasive Ductal Carcinoma	375	-12715	0	12.32863202	0:DiseaseFree	12.32863202	0:ALIVE OR DEAD TUMOR FREE	Not Hispanic Or Latino	7/12/11	0.3198	NA	NA	No	C50.9	2410662	C50.9	Yes	Yes	0.3394	0.91	28	No	IDC	12.32863202	0:LIVING	b3354b72-2637-4edc-9a95-e55801d3ac13	M0	N3	T3	Tumor Free	12.32863202	0:CENSORED	No	No	Asian	No	8	1	Primary
brca_tcga_pan_can_atlas_2018	TCGA-C8-A26V	TCGA-C8-A26V-01	47	STAGE IIIA	6TH	4	11	Breast Cancer	BRCA	Breast Invasive Ductal Carcinoma	616	-17468	0	20.25183286	0:DiseaseFree	20.25183286	0:ALIVE OR DEAD TUMOR FREE	Not Hispanic Or Latino	7/21/11	0.1835	NA	NA	No	C50.9	2410662	C50.9	Yes	Yes	0.2978	0.02	65	No	IDC	20.25183286	0:LIVING	89414e79-7f89-42d9-8228-101b5bf2f31f	M0	N2	T3	Tumor Free	20.25183286	0:CENSORED	No	No	Asian	Yes	14	1	Primary
brca_tcga_pan_can_atlas_2018	TCGA-C8-A26W	TCGA-C8-A26W-01	58	STAGE IIB	6TH	7	1	Breast Cancer	BRCA	Breast Invasive Ductal Carcinoma	381	-21391	0	12.52589013	0:DiseaseFree	12.52589013	0:ALIVE OR DEAD TUMOR FREE	Not Hispanic Or Latino	7/21/11	0.3238	NA	NA	No	C50.9	2410662	C50.9	Yes	Yes	0.3066	0.25	47	No	IDC	12.52589013	0:LIVING	ff0f875f-113a-4c0f-8c0a-4259cd496e6d	M0	N1	T2	Tumor Free	12.52589013	0:CENSORED	No	No	Asian	No	16	1	Primary
brca_tcga_pan_can_atlas_2018	TCGA-C8-A26X	TCGA-C8-A26X-01	58	STAGE IIA	6TH	27	35	Breast Cancer	BRCA	Breast Invasive Ductal Carcinoma	376	-21463	0	12.36150837	0:DiseaseFree	12.36150837	0:ALIVE OR DEAD TUMOR FREE	Not Hispanic Or Latino	7/21/11	0.3564	NA	NA	No	C50.9	2410662	C50.9	Yes	Yes	0.3101	0.06	68	No	IDC	12.36150837	0:LIVING	70ab4f23-23c4-409f-a5cc-18a010c3a24e	M0	N1	T1	Tumor Free	12.36150837	0:CENSORED	No	No	Asian	No	22	1	Primary
brca_tcga_pan_can_atlas_2018	TCGA-C8-A273	TCGA-C8-A273-01	29	STAGE IIB	6TH	7	-1	Breast Cancer	BRCA	Breast Invasive Ductal Carcinoma	513		0	16.8655686	0:DiseaseFree	16.8655686	0:ALIVE OR DEAD TUMOR FREE	Not Hispanic Or Latino	7/21/11	0.2254	NA	NA	No	C50.9	2410662	C50.9	Yes	Yes	0.2953	0.26	16	No	IDC	16.8655686	0:LIVING	5a5f0f48-2b13-4e78-b130-901b85d9a7f3	M0	N1	T2	Tumor Free	16.8655686	0:CENSORED	Yes	No	Asian	No	20	1	Primary
brca_tcga_pan_can_atlas_2018	TCGA-C8-A275	TCGA-C8-A275-01	56	STAGE IIA	6TH	5	5	Breast Cancer	BRCA	Breast Invasive Ductal Carcinoma	1	-20774	0	0.032876352	0:DiseaseFree	0.032876352	0:ALIVE OR DEAD TUMOR FREE	Not Hispanic Or Latino	7/21/11	0.2019	NA	NA	No	C50.9	2410662	C50.9	Yes	Yes	0.3138	0.24	104	NA	IDC	0.032876352	0:LIVING	ce887e90-0660-4f44-a3a4-b3b894cb7eda	M0	N1	T1	Tumor Free	0.032876352	0:CENSORED	No	No	Asian	NA	20	1	Primary
brca_tcga_pan_can_atlas_2018	TCGA-C8-A278	TCGA-C8-A278-01	61	STAGE IIIA	6TH	17	5	Breast Cancer	BRCA	Breast Invasive Ductal Carcinoma	297	-22598	0	9.764276556	0:DiseaseFree	9.764276556	0:ALIVE OR DEAD TUMOR FREE	Not Hispanic Or Latino	7/21/11	0.1661	NA	NA	No	C50.9	2410662	C50.9	Yes	Yes	0.3104	0.09	43	No	IDC	9.764276556	0:LIVING	65077db7-dd59-4362-9d28-d5a9154e9be0	M0	N2	T2	Tumor Free	9.764276556	0:CENSORED	No	No	Asian	No	24	1	Primary
brca_tcga_pan_can_atlas_2018	TCGA-C8-A27A	TCGA-C8-A27A-01	48	STAGE IIB	6TH	16	-9	Breast Cancer	BRCA	Breast Invasive Ductal Carcinoma	747	-17779	0	24.55863497	0:DiseaseFree	24.55863497	0:ALIVE OR DEAD TUMOR FREE	Not Hispanic Or Latino	7/21/11	0.3008	NA	NA	No	C50.9	2410662	C50.9	Yes	Yes	0.3255	0.81	24	No	IDC	24.55863497	0:LIVING	3b1f7e48-216d-47de-ba79-db350f52bff0	M0	N1	T2	Tumor Free	24.55863497	0:CENSORED	No	No	Asian	No	14	1	Primary
brca_tcga_pan_can_atlas_2018	TCGA-C8-A8HP	TCGA-C8-A8HP-01	59	STAGE IIIA	7TH	10	9	Breast Cancer	BRCA	Metaplastic Breast Cancer	396	-21613	0	13.01903541	0:DiseaseFree	13.01903541	0:ALIVE OR DEAD TUMOR FREE	Not Hispanic Or Latino	12/29/14	0.0419	EAS	NA	No	C50.9	2438055	C50.9	Yes	Yes	0.3167	0.01	144	No	MBC	13.01903541	0:LIVING	8DB69F1D-72E2-40BA-AD8A-CF228499840D	M0	N2	T2	Tumor Free	13.01903541	0:CENSORED	Yes	No	Asian	No	16	1	Primary
brca_tcga_pan_can_atlas_2018	TCGA-C8-A8HQ	TCGA-C8-A8HQ-01	53	STAGE IIB	7TH	5	1	Breast Cancer	BRCA	Breast Invasive Mixed Mucinous Carcinoma	380	-19432	0	12.49301378	0:DiseaseFree	12.49301378	0:ALIVE OR DEAD TUMOR FREE	Not Hispanic Or Latino	12/29/14	0.2302	EAS	NA	No	C50.9	2403358	C50.9	Yes	Yes	0.3121	0.01	216	No	IMMC	12.49301378	0:LIVING	6951FE6A-D7D1-4F41-85AF-76655B5D1F62	M0	N1	T2	Tumor Free	12.49301378	0:CENSORED	Yes	No	Asian	No	14	1	Primary
brca_tcga_pan_can_atlas_2018	TCGA-C8-A8HR	TCGA-C8-A8HR-01	49	STAGE IIIA	7TH	10	-19	Breast Cancer	BRCA	Breast Invasive Lobular Carcinoma	408	-17921	0	13.41355163	0:DiseaseFree	13.41355163	0:ALIVE OR DEAD TUMOR FREE	Not Hispanic Or Latino	12/29/14	0.0120	EAS	NA	No	C50.9	2417967	C50.9	Yes	Yes	0.3233	0	40	No	ILC	13.41355163	0:LIVING	DCB68327-1537-4CA6-81DE-3910D0663CB8	M0	N2	T3	Tumor Free	13.41355163	0:CENSORED	Yes	No	Asian	No	12	1	Primary
brca_tcga_pan_can_atlas_2018	TCGA-C8-A9FZ	TCGA-C8-A9FZ-01	49	STAGE IIB	7TH	7	NA	Breast Cancer	BRCA	Breast Invasive Carcinoma (NOS)	592	-18038	0	19.46280041	0:DiseaseFree	19.46280041	0:ALIVE OR DEAD TUMOR FREE	Not Hispanic Or Latino	12/29/14	0.6245	EUR	NA	No	C50.9	2419428	C50.9	Yes	No	0.3305	0.22	21	No	BRCNOS	19.46280041	0:LIVING	726C6892-0DCE-4869-A7A7-CC44C26FE843	M0	N1	T2	Tumor Free	19.46280041	0:CENSORED	Yes	No	White	Yes	NA	1	Primary
brca_tcga_pan_can_atlas_2018	TCGA-D8-A13Z	TCGA-D8-A13Z-01	51	NA	7TH	27	23	Breast Cancer	BRCA	Breast Invasive Ductal Carcinoma	635	-18942	0	20.87648355	0:DiseaseFree	20.87648355	0:ALIVE OR DEAD TUMOR FREE	Not Hispanic Or Latino	2/27/11	0.4986	EUR	NA	No	C50.9	2410662	C50.9	Yes	Yes	0.2975	0.33	83	No	IDC	20.87648355	0:LIVING	5a17dcd9-5ced-4a69-8069-23c7fd0649d1	M0	N2A	T2	NA	20.87648355	0:CENSORED	Yes	No	White	Yes	24	1	Primary
brca_tcga_pan_can_atlas_2018	TCGA-D8-A140	TCGA-D8-A140-01	62	STAGE IIB	7TH	5	-47	Breast Cancer	BRCA	Breast Invasive Ductal Carcinoma	403	-22900	0	13.24916987	0:DiseaseFree	13.24916987	0:ALIVE OR DEAD TUMOR FREE	Not Hispanic Or Latino	2/26/11	0.2323	EUR	NA	No	C50.9	2410662	C50.9	Yes	Yes	0.2922	0.07	95	No	IDC	13.24916987	0:LIVING	2585edbd-3488-4100-a4ab-a161252a31ee	M0	N1A	T2	NA	13.24916987	0:CENSORED	Yes	No	White	No	-8	1	Primary
brca_tcga_pan_can_atlas_2018	TCGA-D8-A141	TCGA-D8-A141-01	40	NA	7TH	9	-33	Breast Cancer	BRCA	Breast Invasive Ductal Carcinoma	626	-14626	0	20.58059638	0:DiseaseFree	20.58059638	0:ALIVE OR DEAD TUMOR FREE	Not Hispanic Or Latino	2/27/11	0.0490	EUR	NA	No	C50.9	2410662	C50.9	Yes	Yes	0.2838	0.04	19	No	IDC	20.58059638	0:LIVING	42f6f503-4cf6-4a8e-b5fe-b44bccf6b38b	M0	N1	T1C	NA	20.58059638	0:CENSORED	Yes	No	White	No	-12	1	Primary
brca_tcga_pan_can_atlas_2018	TCGA-D8-A145	TCGA-D8-A145-01	80	STAGE IIA	7TH	4	-43	Breast Cancer	BRCA	Breast Invasive Ductal Carcinoma	410	-29280	0	13.47930434	0:DiseaseFree	13.47930434	0:ALIVE OR DEAD TUMOR FREE	Not Hispanic Or Latino	2/25/11	0.0845	EUR	NA	No	C50.9	2410662	C50.9	Yes	Yes	0.2879	0	42	No	IDC	13.47930434	0:LIVING	4958c36f-1dc7-4f14-9dec-36e14107dbe3	M0	N1A	T1C	Tumor Free	13.47930434	0:CENSORED	Yes	No	White	No	-12	1	Primary
brca_tcga_pan_can_atlas_2018	TCGA-D8-A1J8	TCGA-D8-A1J8-01	77	STAGE IIB	7TH	19	11	Breast Cancer	BRCA	Breast Invasive Ductal Carcinoma	431	-28444	0	14.16970773	0:DiseaseFree	14.16970773	0:ALIVE OR DEAD TUMOR FREE	Not Hispanic Or Latino	3/23/11	0.8977	EUR	NA	No	C50.9	2410662	C50.9	Yes	Yes	0.4316	4.8	689	No	IDC	14.16970773	0:LIVING	62d70067-ff77-4f95-8b69-f537abaf74ce	M0	N1A	T2	Tumor Free	14.16970773	0:CENSORED	No	No	White	No	10	1	Primary
brca_tcga_pan_can_atlas_2018	TCGA-D8-A1JB	TCGA-D8-A1JB-01	54	STAGE IIB	7TH	8	-41	Breast Cancer	BRCA	Breast Invasive Ductal Carcinoma	1688	-19822	0	55.49528224	0:DiseaseFree	55.49528224	0:ALIVE OR DEAD TUMOR FREE	Not Hispanic Or Latino	3/29/11	0.0338	EUR	NA	No	C50.9	2410662	C50.9	Yes	Yes	0.324	0.13	39	No	IDC	55.49528224	0:LIVING	dd96a9c7-899c-47cd-a0f9-b149ed07a5d6	M0	N1A	T2	Tumor Free	55.49528224	0:CENSORED	Yes	No	White	Yes	-14	1	Primary
brca_tcga_pan_can_atlas_2018	TCGA-D8-A1JC	TCGA-D8-A1JC-01	59	STAGE IIIA	7TH	14	-13	Breast Cancer	BRCA	Breast Invasive Ductal Carcinoma	480	-21898	0	15.78064898	0:DiseaseFree	15.78064898	0:ALIVE OR DEAD TUMOR FREE	Not Hispanic Or Latino	3/29/11	0.3667	EUR	NA	No	C50.9	2410662	C50.9	Yes	Yes	0.2977	0.2	76	No	IDC	15.78064898	0:LIVING	02e6f999-24f2-4ad2-9b92-df3ee2b082e5	M0	N2A	T2	Tumor Free	15.78064898	0:CENSORED	Yes	No	White	Yes	20	1	Primary
brca_tcga_pan_can_atlas_2018	TCGA-D8-A1JD	TCGA-D8-A1JD-01	41	STAGE IIB	7TH	18	-1	Breast Cancer	BRCA	Breast Invasive Ductal Carcinoma	552	-15166	0	18.14774633	0:DiseaseFree	18.14774633	0:ALIVE OR DEAD TUMOR FREE	Not Hispanic Or Latino	3/29/11	0.4688	EUR	NA	No	C50.9	2410662	C50.9	Yes	Yes	0.3017	0.08	98	No	IDC	18.14774633	0:LIVING	530ad151-703d-4638-851f-0b5111ff318b	M0	N1A	T2	Tumor Free	18.14774633	0:CENSORED	No	No	White	Yes	14	1	Primary
brca_tcga_pan_can_atlas_2018	TCGA-D8-A1JE	TCGA-D8-A1JE-01	62	STAGE IIA	7TH	24	-23	Breast Cancer	BRCA	Breast Invasive Ductal Carcinoma	575	-22683	0	18.90390242	0:DiseaseFree	18.90390242	0:ALIVE OR DEAD TUMOR FREE	Not Hispanic Or Latino	3/28/11	0.6207	EUR	NA	No	C50.9	2410662	C50.9	Yes	Yes	0.3658	0.8	28	No	IDC	18.90390242	0:LIVING	115bc72c-116f-40c1-be9b-e3dd7650efae	M0	N1A	T1C	Tumor Free	18.90390242	0:CENSORED	Yes	No	White	No	6	1	Primary
brca_tcga_pan_can_atlas_2018	TCGA-D8-A1JF	TCGA-D8-A1JF-01	79	STAGE IIIA	7TH	24	-13	Breast Cancer	BRCA	Breast Invasive Ductal Carcinoma	366	-29199	0	12.03274485	0:DiseaseFree	12.03274485	0:ALIVE OR DEAD TUMOR FREE	Not Hispanic Or Latino	3/28/11	0.4140	EUR	NA	No	C50.9	2410662	C50.9	Yes	Yes	0.3033	0.19	41	No	IDC	12.03274485	0:LIVING	dcd5e079-813a-4c1a-b320-0931468d2bbc	M0	N2A	T1C	Tumor Free	12.03274485	0:CENSORED	Yes	No	White	No	2	1	Primary
brca_tcga_pan_can_atlas_2018	TCGA-D8-A1JI	TCGA-D8-A1JI-01	54	STAGE IIA	7TH	9	-33	Breast Cancer	BRCA	Breast Invasive Ductal Carcinoma	577	-20072	0	18.96965513	0:DiseaseFree	18.96965513	0:ALIVE OR DEAD TUMOR FREE	Not Hispanic Or Latino	3/30/11	0.3900	EUR	NA	No	C50.9	2410662	C50.9	Yes	Yes	0.3136	0.29	25	No	IDC	18.96965513	0:LIVING	baf2afc8-f16c-488f-947c-efc9083c6bef	MX	N1A	T1C	Tumor Free	18.96965513	0:CENSORED	Yes	No	White	Yes	-16	1	Primary
brca_tcga_pan_can_atlas_2018	TCGA-D8-A1JM	TCGA-D8-A1JM-01	59	STAGE IIB	7TH	14	31	Breast Cancer	BRCA	Breast Invasive Ductal Carcinoma	590	-21602	0	19.3970477	0:DiseaseFree	19.3970477	0:ALIVE OR DEAD TUMOR FREE	Not Hispanic Or Latino	3/29/11	0.6736	EUR	NA	No	C50.9	2410662	C50.9	Yes	Yes	0.3527	1.09	39	No	IDC	19.3970477	0:LIVING	3e775c99-ceda-4246-8d6f-0f58ca5097c8	M0	N1A	T2	Tumor Free	19.3970477	0:CENSORED	Yes	No	White	Yes	20	1	Primary
brca_tcga_pan_can_atlas_2018	TCGA-D8-A1JN	TCGA-D8-A1JN-01	80	STAGE IIIC	7TH	7	-27	Breast Cancer	BRCA	Breast Invasive Lobular Carcinoma	620	-29331	0	20.38333827	0:DiseaseFree	20.38333827	0:ALIVE OR DEAD TUMOR FREE	Not Hispanic Or Latino	3/29/11	0.1263	EUR	NA	No	C50.9	2417967	C50.9	Yes	Yes	0.3103	0.28	124	No	ILC	20.38333827	0:LIVING	28911b97-42bf-4189-9961-522fc0aeebc6	MX	N3A	T3	Tumor Free	20.38333827	0:CENSORED	Yes	No	White	No	-20	1	Primary
brca_tcga_pan_can_atlas_2018	TCGA-D8-A1X5	TCGA-D8-A1X5-01	81	STAGE IIIC	7TH	20	-25	Breast Cancer	BRCA	Breast Invasive Ductal Carcinoma	565	-29734	0	18.5751389	0:DiseaseFree	18.5751389	0:ALIVE OR DEAD TUMOR FREE	Not Hispanic Or Latino	6/9/11	0.6310	EUR	NA	No	C50.9	2410662	C50.9	Yes	Yes	0.3194	0.4	47	No	IDC	18.5751389	0:LIVING	eb93df3d-9e25-4e4c-9a5d-350f296e5acf	MX	N3A	T2	Tumor Free	18.5751389	0:CENSORED	Yes	No	White	Yes	0	1	Primary
brca_tcga_pan_can_atlas_2018	TCGA-D8-A1X6	TCGA-D8-A1X6-01	80	STAGE IIIA	7TH	13	-9	Breast Cancer	BRCA	Breast Invasive Ductal Carcinoma	541	-29256	0	17.78610645	0:DiseaseFree	17.78610645	0:ALIVE OR DEAD TUMOR FREE	Not Hispanic Or Latino	6/9/11	0.3619	EUR	NA	No	C50.9	2410662	C50.9	Yes	Yes	0.2839	0.03	37	No	IDC	17.78610645	0:LIVING	42e47f3a-dff7-41e4-8f84-146d97e8ab72	MX	N2A	T3	Tumor Free	17.78610645	0:CENSORED	Yes	No	White	No	-4	1	Primary
brca_tcga_pan_can_atlas_2018	TCGA-D8-A1X8	TCGA-D8-A1X8-01	62	STAGE IIIA	7TH	3	-29	Breast Cancer	BRCA	Breast Invasive Lobular Carcinoma	783	-22995	0	25.74218365	0:DiseaseFree	25.74218365	0:ALIVE OR DEAD TUMOR FREE	Not Hispanic Or Latino	5/16/11	0.1153	EUR	NA	No	C50.9	2417967	C50.9	Yes	Yes	0.4478	1.18	22	No	ILC	25.74218365	0:LIVING	8624354c-af25-423c-9c71-48a5dd821097	M0	N2A	T1C	Tumor Free	25.74218365	0:CENSORED	Yes	No	White	Yes	-8	1	Primary
brca_tcga_pan_can_atlas_2018	TCGA-D8-A1X9	TCGA-D8-A1X9-01	66	STAGE IIB	7TH	4	-9	Breast Cancer	BRCA	Breast Invasive Ductal Carcinoma	727	-24417	0	NA	NA	23.90110793	0:ALIVE OR DEAD TUMOR FREE	Not Hispanic Or Latino	5/16/11	0.2815	EUR	NA	No	C50.9	2410662	C50.9	Yes	Yes	0.3887	0.41	83	No	IDC	23.90110793	0:LIVING	34a74805-300c-4773-ab59-2085fcc2e6cc	M0	N1A	T2	Tumor Free	23.90110793	0:CENSORED	Yes	No	White	Yes	10	1	Primary
brca_tcga_pan_can_atlas_2018	TCGA-D8-A1XB	TCGA-D8-A1XB-01	62	STAGE IIB	7TH	3	-37	Breast Cancer	BRCA	Breast Invasive Ductal Carcinoma	552	-22976	0	18.14774633	0:DiseaseFree	18.14774633	0:ALIVE OR DEAD TUMOR FREE	Not Hispanic Or Latino	5/16/11	0.2170	EUR	NA	No	C50.9	2410662	C50.9	Yes	Yes	0.305	0.18	35	No	IDC	18.14774633	0:LIVING	d2694b09-7844-4496-865c-5d3d8cd03330	M0	N1A	T2	Tumor Free	18.14774633	0:CENSORED	Yes	No	White	Yes	-6	1	Primary
brca_tcga_pan_can_atlas_2018	TCGA-D8-A1XC	TCGA-D8-A1XC-01	85	STAGE IIIB	7TH	2	-21	Breast Cancer	BRCA	Breast Invasive Mixed Mucinous Carcinoma	81	-31220	0	NA	NA	12.39438472	1:DEAD WITH TUMOR	Not Hispanic Or Latino	5/16/11	0.0566	EUR	NA	No	C50.9	2403358	C50.9	Yes	Yes	0.3219	0.29	25	Yes	IMMC	12.39438472	1:DECEASED	ee14e049-b891-4dda-a730-8ce99bd93baf	M0	N1A	T4B	Tumor Free	12.39438472	1:PROGRESSION	Yes	No	White	No	-14	1	Primary
brca_tcga_pan_can_atlas_2018	TCGA-D8-A1XD	TCGA-D8-A1XD-01	36	STAGE IIIA	7TH	6	-19	Breast Cancer	BRCA	Breast Invasive Ductal Carcinoma	522	-13510	0	17.16145577	0:DiseaseFree	17.16145577	0:ALIVE OR DEAD TUMOR FREE	Not Hispanic Or Latino	5/16/11	0.1480	EUR	NA	No	C50.9	2410662	C50.9	Yes	No	NA	NA	NA	No	IDC	17.16145577	0:LIVING	c4699748-f01d-4b30-9c74-1ca77fb84ac1	M0	N2A	T1C	Tumor Free	17.16145577	0:CENSORED	Yes	No	White	Yes	12	1	Primary
brca_tcga_pan_can_atlas_2018	TCGA-D8-A1XG	TCGA-D8-A1XG-01	86	STAGE IIIB	7TH	4	-37	Breast Cancer	BRCA	Breast Invasive Ductal Carcinoma	448	-31748	0	14.72860571	0:DiseaseFree	14.72860571	0:ALIVE OR DEAD TUMOR FREE	Not Hispanic Or Latino	5/16/11	0.1533	EUR	NA	No	C50.9	2410662	C50.9	Yes	Yes	0.327	0.83	21	No	IDC	14.72860571	0:LIVING	de531604-bd1a-49df-96c2-6de3ae703f1d	M0	N1A	T4B	Tumor Free	14.72860571	0:CENSORED	Yes	No	White	No	-10	1	Primary
brca_tcga_pan_can_atlas_2018	TCGA-D8-A1XJ	TCGA-D8-A1XJ-01	76	STAGE IIIA	7TH	14	33	Breast Cancer	BRCA	Breast Invasive Carcinoma (NOS)	663	-27967	0	21.82989776	0:DiseaseFree	21.82989776	0:ALIVE OR DEAD TUMOR FREE	Not Hispanic Or Latino	6/9/11	0.3525	EUR	NA	No	C50.9	2419062	C50.9	Yes	Yes	0.3111	0.28	80	No	BRCNOS	21.82989776	0:LIVING	cc510968-fe52-4109-a79f-74f216b48c78	MX	N1A	T3	Tumor Free	21.82989776	0:CENSORED	Yes	No	White	No	18	1	Primary
brca_tcga_pan_can_atlas_2018	TCGA-D8-A1XK	TCGA-D8-A1XK-01	55	STAGE IIB	7TH	15	33	Breast Cancer	BRCA	Breast Invasive Ductal Carcinoma	441	-20092	0	14.49847125	0:DiseaseFree	14.49847125	0:ALIVE OR DEAD TUMOR FREE	Not Hispanic Or Latino	6/9/11	0.6388	EUR	NA	No	C50.9	2410662	C50.9	Yes	Yes	0.6238	13.12	971	No	IDC	14.49847125	0:LIVING	97943d87-fed7-4f14-a0a7-c5bfee64c392	MX	N1A	T2	Tumor Free	14.49847125	0:CENSORED	Yes	No	White	Yes	16	1	Primary
brca_tcga_pan_can_atlas_2018	TCGA-D8-A1XL	TCGA-D8-A1XL-01	34	STAGE IIB	7TH	17	21	Breast Cancer	BRCA	Breast Invasive Ductal Carcinoma	606	-12668	0	19.92306934	0:DiseaseFree	19.92306934	0:ALIVE OR DEAD TUMOR FREE	Not Hispanic Or Latino	6/9/11	0.5466	EUR	NA	No	C50.9	2410662	C50.9	Yes	Yes	0.3143	0.33	92	No	IDC	19.92306934	0:LIVING	2b19a6b4-7a17-4452-b4aa-6fc18adc0c3c	MX	N1A	T2	Tumor Free	19.92306934	0:CENSORED	Yes	No	White	Yes	18	1	Primary
brca_tcga_pan_can_atlas_2018	TCGA-D8-A1XO	TCGA-D8-A1XO-01	56	STAGE IIB	7TH	7	-43	Breast Cancer	BRCA	Breast Invasive Lobular Carcinoma	1682	-20606	0	55.29802413	0:DiseaseFree	55.29802413	0:ALIVE OR DEAD TUMOR FREE	Not Hispanic Or Latino	5/16/11	0.2323	EUR	NA	No	C50.9	2417967	C50.9	Yes	Yes	0.3015	0.02	14	No	ILC	55.29802413	0:LIVING	6a186809-3422-41d0-83d2-867145830936	M0	N1A	T2	Tumor Free	55.29802413	0:CENSORED	Yes	No	White	Yes	-14	1	Primary
brca_tcga_pan_can_atlas_2018	TCGA-D8-A1XR	TCGA-D8-A1XR-01	56	STAGE IIB	7TH	6	-21	Breast Cancer	BRCA	Breast Invasive Ductal Carcinoma	482	-20488	0	15.84640168	0:DiseaseFree	15.84640168	0:ALIVE OR DEAD TUMOR FREE	Not Hispanic Or Latino	5/16/11	0.2173	EUR	NA	No	C50.9	2410662	C50.9	Yes	Yes	0.3401	0.28	27	No	IDC	15.84640168	0:LIVING	70f34c5c-3671-44c8-9469-99f9786efec1	M0	N1A	T2	Tumor Free	15.84640168	0:CENSORED	Yes	No	White	No	2	1	Primary
brca_tcga_pan_can_atlas_2018	TCGA-D8-A1XS	TCGA-D8-A1XS-01	48	STAGE IIIC	7TH	8	-21	Breast Cancer	BRCA	Breast Invasive Carcinoma (NOS)	496	-17708	0	16.30667061	0:DiseaseFree	16.30667061	0:ALIVE OR DEAD TUMOR FREE	Not Hispanic Or Latino	5/16/11	0.2212	EUR	NA	No	C50.9	2413218	C50.9	Yes	No	0.3248	0.33	21	No	BRCNOS	16.30667061	0:LIVING	1026e0bf-5640-4fa5-b65f-4f11e8e76b18	M0	N3A	T2	Tumor Free	16.30667061	0:CENSORED	Yes	No	White	Yes	18	1	Primary
brca_tcga_pan_can_atlas_2018	TCGA-D8-A1XT	TCGA-D8-A1XT-01	61	STAGE IIA	7TH	12	15	Breast Cancer	BRCA	Breast Invasive Ductal Carcinoma	506	-22448	0	16.63543413	0:DiseaseFree	16.63543413	0:ALIVE OR DEAD TUMOR FREE	Not Hispanic Or Latino	5/16/11	0.3942	EUR	NA	No	C50.9	2410662	C50.9	Yes	Yes	0.2853	0.57	35	No	IDC	16.63543413	0:LIVING	64975923-d032-4182-8565-59fc37127d8d	M0	N1A	T1C	Tumor Free	16.63543413	0:CENSORED	Yes	No	White	No	14	1	Primary
brca_tcga_pan_can_atlas_2018	TCGA-D8-A1XZ	TCGA-D8-A1XZ-01	81	STAGE IIIA	7TH	18	3	Breast Cancer	BRCA	Breast Invasive Ductal Carcinoma	466	-29916	0	15.32038005	0:DiseaseFree	15.32038005	0:ALIVE OR DEAD TUMOR FREE	Not Hispanic Or Latino	6/9/11	0.3560	EUR	NA	No	C50.9	2410662	C50.9	Yes	Yes	0.2954	0.2	72	No	IDC	15.32038005	0:LIVING	2c90d5e3-ac8c-4c86-a06f-42ccc064eb49	MX	N2A	T1C	Tumor Free	15.32038005	0:CENSORED	Yes	No	White	Yes	8	1	Primary
brca_tcga_pan_can_atlas_2018	TCGA-D8-A1Y0	TCGA-D8-A1Y0-01	65	STAGE IIIA	7TH	10	-17	Breast Cancer	BRCA	Breast Invasive Ductal Carcinoma	472	-24083	0	NA	NA	15.51763816	0:ALIVE OR DEAD TUMOR FREE	Not Hispanic Or Latino	6/9/11	0.3854	EUR	NA	No	C50.9	2410662	C50.9	Yes	Yes	0.312	1.12	55	No	IDC	15.51763816	0:LIVING	ced2c048-b047-43ff-b0e7-cd7ad480850c	MX	N2A	T1C	Tumor Free	15.51763816	0:CENSORED	Yes	No	White	Yes	6	1	Primary
brca_tcga_pan_can_atlas_2018	TCGA-D8-A1Y1	TCGA-D8-A1Y1-01	80	STAGE IIIA	7TH	21	3	Breast Cancer	BRCA	Breast Invasive Ductal Carcinoma	116	-29474	0	NA	NA	9.928658316	1:DEAD WITH TUMOR	Not Hispanic Or Latino	6/9/11	0.5329	EUR	NA	No	C50.9	2410662	C50.9	Yes	Yes	0.4692	6.24	203	No	IDC	9.928658316	1:DECEASED	38a631a1-6875-4216-a335-ee93c90a86d6	MX	N1A	T3	Tumor Free	9.928658316	1:PROGRESSION	Yes	No	White	No	8	1	Primary
brca_tcga_pan_can_atlas_2018	TCGA-D8-A1Y3	TCGA-D8-A1Y3-01	61	STAGE IIIA	7TH	22	19	Breast Cancer	BRCA	Breast Invasive Ductal Carcinoma	430	-22317	0	14.13683138	0:DiseaseFree	14.13683138	0:ALIVE OR DEAD TUMOR FREE	Not Hispanic Or Latino	6/9/11	0.6120	EUR	NA	No	C50.9	2410662	C50.9	Yes	Yes	0.3234	1.46	49	No	IDC	14.13683138	0:LIVING	632984bd-dc81-42b6-b024-476cfd0bb2ae	MX	N2A	T2	Tumor Free	14.13683138	0:CENSORED	Yes	No	White	Yes	14	1	Primary
brca_tcga_pan_can_atlas_2018	TCGA-D8-A27I	TCGA-D8-A27I-01	58	STAGE IIIA	7TH	12	-39	Breast Cancer	BRCA	Breast Invasive Lobular Carcinoma	439	-21327	0	14.43271855	0:DiseaseFree	14.43271855	0:ALIVE OR DEAD TUMOR FREE	Not Hispanic Or Latino	7/18/11	0.0458	EUR	NA	No	C50.9	2417967	C50.9	Yes	Yes	0.3554	0.09	29	No	ILC	14.43271855	0:LIVING	9c55032f-4db7-4026-ae83-8d060dd8e3fe	M0	N2A	T1C	Tumor Free	14.43271855	0:CENSORED	Yes	No	White	Yes	-12	1	Primary
brca_tcga_pan_can_atlas_2018	TCGA-D8-A27K	TCGA-D8-A27K-01	47	STAGE IIB	7TH	5	-41	Breast Cancer	BRCA	Breast Invasive Ductal Carcinoma	1461	-17426	0	48.03235033	0:DiseaseFree	48.03235033	0:ALIVE OR DEAD TUMOR FREE	Not Hispanic Or Latino	7/18/11	0.1153	EUR	NA	No	C50.9	2410662	C50.9	Yes	Yes	0.2936	0.05	21	No	IDC	48.03235033	0:LIVING	7f97971b-2818-4e4b-9c9e-7c0246f9484c	M0	N1A	T2	Tumor Free	48.03235033	0:CENSORED	Yes	No	White	No	-14	1	Primary
brca_tcga_pan_can_atlas_2018	TCGA-D8-A27L	TCGA-D8-A27L-01	49	STAGE IIIA	7TH	7	-35	Breast Cancer	BRCA	Breast Invasive Ductal Carcinoma	499	-18025	0	16.40529967	0:DiseaseFree	16.40529967	0:ALIVE OR DEAD TUMOR FREE	Not Hispanic Or Latino	7/18/11	0.1113	EUR	NA	No	C50.9	2410662	C50.9	Yes	Yes	0.2929	0.01	39	No	IDC	16.40529967	0:LIVING	6020d1b4-ee20-4cc9-82a3-340b5e3122f1	M0	N2A	T1C	Tumor Free	16.40529967	0:CENSORED	Yes	No	White	No	-12	1	Primary
brca_tcga_pan_can_atlas_2018	TCGA-D8-A27N	TCGA-D8-A27N-01	36	STAGE IIIA	7TH	8	13	Breast Cancer	BRCA	Breast Invasive Ductal Carcinoma	519	-13243	0	17.06282671	0:DiseaseFree	17.06282671	0:ALIVE OR DEAD TUMOR FREE	Not Hispanic Or Latino	7/18/11	0.2527	EUR	NA	No	C50.9	2410662	C50.9	Yes	Yes	0.3201	0.25	41	No	IDC	17.06282671	0:LIVING	d5be2ab3-f748-480d-954b-385cf01b4c81	M0	N2A	T2	Tumor Free	17.06282671	0:CENSORED	Yes	No	White	No	14	1	Primary
brca_tcga_pan_can_atlas_2018	TCGA-D8-A27R	TCGA-D8-A27R-01	41	STAGE IIIC	7TH	21	11	Breast Cancer	BRCA	Breast Invasive Ductal Carcinoma	307	-15122	0	10.09304008	0:DiseaseFree	10.09304008	0:ALIVE OR DEAD TUMOR FREE	Not Hispanic Or Latino	7/18/11	0.3549	EUR	NA	No	C50.9	2410662	C50.9	Yes	Yes	0.3162	0.28	34	No	IDC	10.09304008	0:LIVING	0b23b5fe-6c7e-4297-bc55-f93fcb830ac4	M0	N3A	T2	Tumor Free	10.09304008	0:CENSORED	Yes	No	White	Yes	20	1	Primary
brca_tcga_pan_can_atlas_2018	TCGA-D8-A27T	TCGA-D8-A27T-01	53	STAGE IIIC	7TH	29	-37	Breast Cancer	BRCA	Breast Invasive Lobular Carcinoma	398	-19591	0	13.08478811	0:DiseaseFree	13.08478811	0:ALIVE OR DEAD TUMOR FREE	Not Hispanic Or Latino	7/21/11	0.1924	EUR	NA	No	C50.9	2417967	C50.9	Yes	Yes	0.3234	0.02	21	No	ILC	13.08478811	0:LIVING	27c1c094-690b-4973-8900-a797ad88f98c	M0	N3A	T2	Tumor Free	13.08478811	0:CENSORED	Yes	No	White	Yes	-2	1	Primary
brca_tcga_pan_can_atlas_2018	TCGA-D8-A3Z5	TCGA-D8-A3Z5-01	54	STAGE IIIC	7TH	6	-35	Breast Cancer	BRCA	Breast Invasive Lobular Carcinoma	1015	-19846	0	33.36949732	0:DiseaseFree	33.36949732	0:ALIVE OR DEAD TUMOR FREE	Not Hispanic Or Latino	7/3/12	0.1265	EUR	NA	No	C50.9	2417967	C50.9	Yes	No	0.3186	0	NA	No	ILC	33.36949732	0:LIVING	77E25AE8-82EC-4DEA-8E62-1176F27E47BA	M0	N3A	T2	Tumor Free	33.36949732	0:CENSORED	Yes	No	White	No	-24	1	Primary
brca_tcga_pan_can_atlas_2018	TCGA-D8-A3Z6	TCGA-D8-A3Z6-01	56	STAGE IIIC	7TH	10	-27	Breast Cancer	BRCA	Breast Invasive Lobular Carcinoma	563	-20629	0	18.5093862	0:DiseaseFree	18.5093862	0:ALIVE OR DEAD TUMOR FREE	Not Hispanic Or Latino	7/3/12	0.2634	EUR	NA	No	C50.9	2417967	C50.9	Yes	Yes	0.2925	0	25	No	ILC	18.5093862	0:LIVING	A6E5F869-1182-4F81-B4BB-CF55261C8F3F	M0	N3A	T3	Tumor Free	18.5093862	0:CENSORED	Yes	No	White	Yes	-10	1	Primary
brca_tcga_pan_can_atlas_2018	TCGA-D8-A73W	TCGA-D8-A73W-01	79	STAGE IIIA	7TH	5	-33	Breast Cancer	BRCA	Breast Invasive Mixed Mucinous Carcinoma	244	-29125	0	0.690403393	1:Recurred/Progressed	12.65739554	1:DEAD WITH TUMOR	Not Hispanic Or Latino	3/28/14	0.1276	EUR	NA	No	C50.9	2403358	C50.9	Yes	Yes	0.332	0	39	Yes	IMMC	12.65739554	1:DECEASED	EA8DBC7A-54C6-469C-865E-F49D00B0223D	MX	N1A	T3	NA	0.690403393	1:PROGRESSION	Yes	No	White	Yes	-10	1	Primary
brca_tcga_pan_can_atlas_2018	TCGA-E2-A107	TCGA-E2-A107-01	54	STAGE IIIA	6TH	22	-9	Breast Cancer	BRCA	Breast Invasive Lobular Carcinoma	1047	-20065	0	34.42154059	0:DiseaseFree	34.42154059	0:ALIVE OR DEAD TUMOR FREE	Not Hispanic Or Latino	2/11/11	0.3303	EUR	NA	No	C50.9	2417967	C50.9	Yes	Yes	NA	0.03	27	No	ILC	34.42154059	0:LIVING	eff2360e-399a-4167-ab2b-798e27bef739	M0	N2A	T3	With Tumor	34.42154059	0:CENSORED	NA	No	White	Yes	10	1	Primary
brca_tcga_pan_can_atlas_2018	TCGA-E2-A108	TCGA-E2-A108-01	64	STAGE IIIA	6TH	9	-17	Breast Cancer	BRCA	Breast Invasive Ductal Carcinoma	837	-23530	0	27.51750666	0:DiseaseFree	27.51750666	0:ALIVE OR DEAD TUMOR FREE	Not Hispanic Or Latino	2/11/11	0.0338	EUR	NA	No	C50.9	2410662	C50.9	Yes	Yes	NA	0.01	134	No	IDC	27.51750666	0:LIVING	4f04bd10-9902-4a23-b15d-4f4409d79499	M0	N2A	T2	NA	27.51750666	0:CENSORED	NA	No	White	Yes	-6	1	Primary
brca_tcga_pan_can_atlas_2018	TCGA-E2-A10B	TCGA-E2-A10B-01	67	STAGE IIB	6TH	35	-29	Breast Cancer	BRCA	Breast Invasive Ductal Carcinoma	1141	-24577	0	NA	NA	37.51191768	0:ALIVE OR DEAD TUMOR FREE	Not Hispanic Or Latino	2/22/11	0.2365	EUR	NA	No	C50.9	2410662	C50.9	Yes	Yes	NA	0.98	46	Yes	IDC	37.51191768	0:LIVING	f801aeed-dc43-49d7-a319-84c8851979d9	M0	N1A	T2	Tumor Free	6.410888648	1:PROGRESSION	NA	No	White	Yes	2	1	Primary
brca_tcga_pan_can_atlas_2018	TCGA-E2-A10C	TCGA-E2-A10C-01	54	STAGE IIB	6TH	21	1	Breast Cancer	BRCA	Breast Invasive Ductal Carcinoma	1220	-19849	0	40.10914949	0:DiseaseFree	40.10914949	0:ALIVE OR DEAD TUMOR FREE	Not Hispanic Or Latino	2/11/11	0.5337	EUR	NA	No	C50.9	2410662	C50.9	Yes	Yes	0.2886	0.08	334	No	IDC	40.10914949	0:LIVING	9ac44381-5d43-4f63-aa3f-7703bfc923c9	M0	N1A	T2	Tumor Free	40.10914949	0:CENSORED	NA	No	White	Yes	4	1	Primary
brca_tcga_pan_can_atlas_2018	TCGA-E2-A10E	TCGA-E2-A10E-01	64	STAGE IIA	6TH	5	-29	Breast Cancer	BRCA	Breast Invasive Ductal Carcinoma	865	-23684	0	28.43804452	0:DiseaseFree	28.43804452	0:ALIVE OR DEAD TUMOR FREE	Not Hispanic Or Latino	2/11/11	0.1522	EUR	NA	No	C50.9	2410662	C50.9	Yes	No	NA	0.02	NA	No	IDC	28.43804452	0:LIVING	dc15a8ae-991e-421c-bc70-70e94f79dd17	M0	N1A	T1C	Tumor Free	28.43804452	0:CENSORED	NA	No	White	Yes	2	1	Primary
brca_tcga_pan_can_atlas_2018	TCGA-E2-A14N	TCGA-E2-A14N-01	37	STAGE IIB	6TH	19	27	Breast Cancer	BRCA	Breast Invasive Ductal Carcinoma	1434	-13743	0	47.14468883	0:DiseaseFree	47.14468883	0:ALIVE OR DEAD TUMOR FREE	Not Hispanic Or Latino	5/31/11	0.0848	EUR	NA	No	C50.9	2410662	C50.9	Yes	Yes	0.2559	0.05	77	No	IDC	47.14468883	0:LIVING	752ad011-79e0-494f-9868-98bf6feb28f8	M0	N1	T2	Tumor Free	47.14468883	0:CENSORED	Yes	No	White	Yes	16	1	Primary
brca_tcga_pan_can_atlas_2018	TCGA-E2-A14O	TCGA-E2-A14O-01	76	STAGE IIIA	6TH	32	11	Breast Cancer	BRCA	Breast Invasive Ductal Carcinoma	1359	-27837	0	44.67896242	0:DiseaseFree	44.67896242	0:ALIVE OR DEAD TUMOR FREE	Not Hispanic Or Latino	3/31/11	0.7348	EUR	NA	No	C50.9	2410662	C50.9	Yes	Yes	0.2735	0.97	32	No	IDC	44.67896242	0:LIVING	fb356957-f620-4d99-b675-1355a1d9f932	M0	N1A	T3	Tumor Free	44.67896242	0:CENSORED	Yes	No	White	Yes	20	1	Primary
brca_tcga_pan_can_atlas_2018	TCGA-E2-A14P	TCGA-E2-A14P-01	79	STAGE IIIC	6TH	14	17	Breast Cancer	BRCA	Breast Invasive Ductal Carcinoma	1246	-28923	0	40.96393464	0:DiseaseFree	40.96393464	0:ALIVE OR DEAD TUMOR FREE	Not Hispanic Or Latino	3/31/11	0.2736	EUR	NA	No	C50.9	2410662	C50.9	Yes	Yes	0.2906	0.72	62	No	IDC	40.96393464	0:LIVING	e4fc0909-f284-4471-866d-d8967b6adcbc	M0	N3	T2	Tumor Free	40.96393464	0:CENSORED	Yes	No	White	Yes	22	1	Primary
brca_tcga_pan_can_atlas_2018	TCGA-E2-A14Q	TCGA-E2-A14Q-01	50	STAGE IIB	6TH	8	-31	Breast Cancer	BRCA	Breast Invasive Ductal Carcinoma	1163	-18507	0	38.23519742	0:DiseaseFree	38.23519742	0:ALIVE OR DEAD TUMOR FREE	Not Hispanic Or Latino	3/31/11	0.1835	EUR	NA	No	C50.9	2410662	C50.9	Yes	Yes	0.305	0.07	25	No	IDC	38.23519742	0:LIVING	303a1d77-a37a-4966-a4a4-9981d99ba1b4	M0	N1MI	T2	Tumor Free	38.23519742	0:CENSORED	Yes	No	White	No	0	1	Primary
brca_tcga_pan_can_atlas_2018	TCGA-E2-A14V	TCGA-E2-A14V-01	53	STAGE IIB	6TH	17	19	Breast Cancer	BRCA	Breast Invasive Ductal Carcinoma	1042	-19643	0	34.25715883	0:DiseaseFree	34.25715883	0:ALIVE OR DEAD TUMOR FREE	Not Hispanic Or Latino	4/6/11	0.3800	EUR	NA	No	C50.9	2410662	C50.9	Yes	Yes	0.2924	0.26	109	No	IDC	34.25715883	0:LIVING	3144f1fb-4342-4079-bfe8-940da4bfd88e	M0	N1	T2	Tumor Free	34.25715883	0:CENSORED	Yes	No	White	Yes	22	1	Primary
brca_tcga_pan_can_atlas_2018	TCGA-E2-A14X	TCGA-E2-A14X-01	55	STAGE IIIA	6TH	27	7	Breast Cancer	BRCA	Breast Invasive Ductal Carcinoma	972	-20105	0	31.95581418	0:DiseaseFree	31.95581418	0:ALIVE OR DEAD TUMOR FREE	Not Hispanic Or Latino	4/6/11	0.3320	NA	NA	No	C50.9	2410662	C50.9	Yes	Yes	0.2726	0.34	25	No	IDC	31.95581418	0:LIVING	60df7543-6da5-4c75-943b-5800c1e08234	M0	N2	T2	Tumor Free	31.95581418	0:CENSORED	Yes	No	Black or African American	Yes	10	1	Primary
brca_tcga_pan_can_atlas_2018	TCGA-E2-A153	TCGA-E2-A153-01	51	STAGE IIB	6TH	28	-7	Breast Cancer	BRCA	Breast Invasive Ductal Carcinoma	707	-18875	0	23.24358089	0:DiseaseFree	23.24358089	0:ALIVE OR DEAD TUMOR FREE	Not Hispanic Or Latino	4/7/11	0.1942	EUR	NA	No	C50.9	2410662	C50.9	Yes	Yes	0.2534	0.08	21	No	IDC	23.24358089	0:LIVING	be9bf36a-12e1-4386-addf-1686dc8b49de	M0	N1A	T2	Tumor Free	23.24358089	0:CENSORED	Yes	No	White	Yes	-8	1	Primary
brca_tcga_pan_can_atlas_2018	TCGA-E2-A155	TCGA-E2-A155-01	58	STAGE IIB	6TH	8	-9	Breast Cancer	BRCA	Breast Invasive Ductal Carcinoma	640	-21348	0	21.04086531	0:DiseaseFree	21.04086531	0:ALIVE OR DEAD TUMOR FREE	Not Hispanic Or Latino	4/7/11	0.2209	EUR	NA	No	C50.9	2410662	C50.9	Yes	Yes	0.2774	0.92	59	No	IDC	21.04086531	0:LIVING	01f50abf-fc15-446e-9d07-edeecc545a32	M0	N1A	T2	Tumor Free	21.04086531	0:CENSORED	Yes	No	White	No	10	1	Primary
brca_tcga_pan_can_atlas_2018	TCGA-E2-A158	TCGA-E2-A158-01	43	STAGE IIA	6TH	7	7	Breast Cancer	BRCA	Breast Invasive Ductal Carcinoma	450	-15903	0	14.79435842	0:DiseaseFree	14.79435842	0:ALIVE OR DEAD TUMOR FREE	Not Hispanic Or Latino	4/7/11	0.4764	EUR	NA	No	C50.9	2410662	C50.9	Yes	Yes	0.2697	1.53	78	No	IDC	14.79435842	0:LIVING	a6edb6ca-ae9f-4da7-8ebe-92d83d2987fb	M0	N1MI	T1C	Tumor Free	14.79435842	0:CENSORED	Yes	Yes	White	No	2	1	Primary
brca_tcga_pan_can_atlas_2018	TCGA-E2-A15A	TCGA-E2-A15A-01	45	STAGE IIIC	6TH	20	-15	Breast Cancer	BRCA	Breast Invasive Ductal Carcinoma	710	-16750	0	23.34220995	0:DiseaseFree	23.34220995	0:ALIVE OR DEAD TUMOR FREE	Not Hispanic Or Latino	4/7/11	0.4767	EUR	NA	No	C50.9	2410662	C50.9	Yes	Yes	0.2705	0.29	57	No	IDC	23.34220995	0:LIVING	73ccc949-01b7-48d3-a7c4-c4bcd261672a	M0	N3A	T2	Tumor Free	23.34220995	0:CENSORED	Yes	No	White	Yes	14	1	Primary
brca_tcga_pan_can_atlas_2018	TCGA-E2-A15E	TCGA-E2-A15E-01	40	STAGE IIA	6TH	23	-27	Breast Cancer	BRCA	Breast Invasive Ductal Carcinoma	630	-14894	0	20.71210179	0:DiseaseFree	20.71210179	0:ALIVE OR DEAD TUMOR FREE	Not Hispanic Or Latino	4/25/11	0.2998	EUR	NA	No	C50.9	2410662	C50.9	Yes	Yes	0.2752	0.09	34	No	IDC	20.71210179	0:LIVING	0a2a3529-f645-4967-9a58-89ee20b8bb62	M0	N1A	T1C	Tumor Free	20.71210179	0:CENSORED	Yes	No	White	Yes	-16	1	Primary
brca_tcga_pan_can_atlas_2018	TCGA-E2-A15H	TCGA-E2-A15H-01	38	STAGE IIA	6TH	17	-11	Breast Cancer	BRCA	Breast Invasive Ductal Carcinoma	393	-13985	0	12.92040635	0:DiseaseFree	12.92040635	0:ALIVE OR DEAD TUMOR FREE	Not Hispanic Or Latino	4/13/11	0.1888	EUR	NA	No	C50.9	2410662	C50.9	Yes	Yes	0.2652	0.14	28	No	IDC	12.92040635	0:LIVING	5580b21a-2cdb-4777-ad79-6e06654144f5	M0	N1MI	T1C	Tumor Free	12.92040635	0:CENSORED	Yes	No	White	No	14	1	Primary
brca_tcga_pan_can_atlas_2018	TCGA-E2-A15K	TCGA-E2-A15K-01	58	STAGE IIB	7TH	6	-41	Breast Cancer	BRCA	Breast Invasive Ductal Carcinoma	275	-21514	0	9.040996811	0:DiseaseFree	9.040996811	0:ALIVE OR DEAD TUMOR FREE	Not Hispanic Or Latino	4/13/11	0.1946	EUR	NA	No	C50.9	2410662	C50.9	Yes	Yes	0.2863	0.24	38	No	IDC	9.040996811	0:LIVING	17c1d42c-cb84-4655-a4cd-b54bae17ecaf	M0	N1A	T2	Tumor Free	9.040996811	0:CENSORED	Yes	No	White	Yes	-2	1	Primary
brca_tcga_pan_can_atlas_2018	TCGA-E2-A15R	TCGA-E2-A15R-01	64	STAGE IIA	7TH	9	-15	Breast Cancer	BRCA	Breast Invasive Ductal Carcinoma	1732	-23570	0	56.94184173	0:DiseaseFree	56.94184173	0:ALIVE OR DEAD TUMOR FREE	Not Hispanic Or Latino	4/14/11	0.3571	EUR	NA	No	C50.9	2410662	C50.9	Yes	Yes	0.2856	0.35	33	No	IDC	56.94184173	0:LIVING	33b7bf50-53f4-4839-aa83-9665f85671d8	M0	N1A	T1C	Tumor Free	56.94184173	0:CENSORED	Yes	No	White	Yes	12	1	Primary
brca_tcga_pan_can_atlas_2018	TCGA-E2-A15S	TCGA-E2-A15S-01	34	STAGE IIB	7TH	10	-11	Breast Cancer	BRCA	Breast Invasive Ductal Carcinoma	428	-12671	0	14.07107867	0:DiseaseFree	14.07107867	0:ALIVE OR DEAD TUMOR FREE	Not Hispanic Or Latino	4/14/11	0.4632	EUR	NA	No	C50.9	2410662	C50.9	Yes	Yes	0.2644	0.53	53	No	IDC	14.07107867	0:LIVING	0f7ab21b-1fd0-45e0-9a47-17c4691eb84f	M0	N1	T2	Tumor Free	14.07107867	0:CENSORED	Yes	No	White	Yes	16	1	Primary
brca_tcga_pan_can_atlas_2018	TCGA-E2-A1AZ	TCGA-E2-A1AZ-01	63	STAGE IIB	6TH	22	9	Breast Cancer	BRCA	Breast Invasive Ductal Carcinoma	2329	-23230	0	76.5690239	0:DiseaseFree	76.5690239	0:ALIVE OR DEAD TUMOR FREE	Hispanic Or Latino	4/25/11	0.2665	NA	NA	No	C50.9	2410662	C50.9	Yes	Yes	0.2761	0.41	51	No	IDC	76.5690239	0:LIVING	89128dba-403f-4a96-bb3b-23ed0d5e2147	M0	N1A	T2	Tumor Free	76.5690239	0:CENSORED	Yes	No	White	Yes	14	1	Primary
brca_tcga_pan_can_atlas_2018	TCGA-E2-A1B0	TCGA-E2-A1B0-01	50	STAGE IIIA	6TH	27	9	Breast Cancer	BRCA	Breast Invasive Ductal Carcinoma	1631	-18346	0	53.62133018	0:DiseaseFree	53.62133018	0:ALIVE OR DEAD TUMOR FREE	Not Hispanic Or Latino	4/25/11	0.2357	EUR	NA	No	C50.9	2410662	C50.9	Yes	Yes	0.2831	0.58	41	No	IDC	53.62133018	0:LIVING	996bd3f0-d767-4eff-9c82-99fcb5a3006a	M0	N2	T2	Tumor Free	53.62133018	0:CENSORED	Yes	No	White	Yes	22	1	Primary
brca_tcga_pan_can_atlas_2018	TCGA-E2-A1B1	TCGA-E2-A1B1-01	45	STAGE IIB	6TH	2	-19	Breast Cancer	BRCA	Breast Invasive Ductal Carcinoma	2653	-16603	0	87.22096196	0:DiseaseFree	87.22096196	0:ALIVE OR DEAD TUMOR FREE	Not Hispanic Or Latino	4/25/11	0.0269	EUR	NA	No	C50.9	2410662	C50.9	Yes	Yes	0.2713	0.01	54	No	IDC	87.22096196	0:LIVING	8a0ef221-8070-43fc-9d98-def90abe4871	M0	N1	T2	Tumor Free	87.22096196	0:CENSORED	Yes	No	White	Yes	2	1	Primary
brca_tcga_pan_can_atlas_2018	TCGA-E2-A1B4	TCGA-E2-A1B4-01	74	STAGE IIIA	6TH	2	-29	Breast Cancer	BRCA	Breast Invasive Ductal Carcinoma	911	-27241	0	33.00785745	0:DiseaseFree	33.00785745	0:ALIVE OR DEAD TUMOR FREE	Not Hispanic Or Latino	4/25/11	0.0302	EUR	NA	No	C50.9	2410662	C50.9	Yes	Yes	0.2568	0.01	30	No	IDC	33.00785745	1:DECEASED	dbb2da92-99dd-400c-bc05-e87d7273656c	M0	N2A	T1C	Tumor Free	33.00785745	0:CENSORED	Yes	No	White	Yes	-18	1	Primary
brca_tcga_pan_can_atlas_2018	TCGA-E2-A1IE	TCGA-E2-A1IE-01	61	STAGE IIB	6TH	5	-29	Breast Cancer	BRCA	Breast Invasive Ductal Carcinoma	2362	-22510	0	59.50619719	1:Recurred/Progressed	77.65394352	0:ALIVE OR DEAD TUMOR FREE	Not Hispanic Or Latino	4/26/11	0.2631	EUR	NA	No	C50.9	2410662	C50.9	Yes	Yes	0.3239	0.38	18	Yes	IDC	77.65394352	0:LIVING	2d0d7ff4-7866-4ae1-9cf1-a3c7f4cbe48d	M0	N1	T2	Tumor Free	59.50619719	1:PROGRESSION	Yes	No	White	Yes	12	1	Primary
brca_tcga_pan_can_atlas_2018	TCGA-E2-A1IG	TCGA-E2-A1IG-01	45	STAGE IIB	6TH	4	-41	Breast Cancer	BRCA	Breast Invasive Ductal Carcinoma	2140	-16757	0	70.35539337	0:DiseaseFree	70.35539337	0:ALIVE OR DEAD TUMOR FREE	Not Hispanic Or Latino	4/28/11	0.1263	EUR	NA	No	C50.9	2410662	C50.9	Yes	Yes	0.3128	0.15	43	No	IDC	70.35539337	0:LIVING	bc0bc70f-c6cf-4dbc-9dc3-8b7bc5f381a4	M0	N1MI	T2	Tumor Free	70.35539337	0:CENSORED	Yes	No	White	Yes	-10	1	Primary
brca_tcga_pan_can_atlas_2018	TCGA-E2-A1IK	TCGA-E2-A1IK-01	71	STAGE IIA	6TH	0	-19	Breast Cancer	BRCA	Breast Invasive Ductal Carcinoma	1800	-26052	0	59.17743367	0:DiseaseFree	59.17743367	0:ALIVE OR DEAD TUMOR FREE	Not Hispanic Or Latino	5/17/11	0.0000	EUR	NA	No	C50.9	2410662	C50.9	Yes	Yes	0.2987	0	16	No	IDC	59.17743367	0:LIVING	becedbfd-b2aa-4dde-b7f4-29e6f59ec32c	M0	N1MI	T1C	Tumor Free	59.17743367	0:CENSORED	Yes	No	White	No	-12	1	Primary
brca_tcga_pan_can_atlas_2018	TCGA-E2-A1IL	TCGA-E2-A1IL-01	78	STAGE IIA	6TH	6	-45	Breast Cancer	BRCA	Breast Invasive Lobular Carcinoma	118	-28495	0	3.879409541	0:DiseaseFree	3.879409541	0:ALIVE OR DEAD TUMOR FREE	Not Hispanic Or Latino	4/29/11	0.1685	EUR	NA	No	C50.9	2417967	C50.9	Yes	Yes	0.2965	0.14	23	No	ILC	3.879409541	0:LIVING	b63391a0-73f8-4544-9e94-f6529245ca2a	M0	N1A	T1C	NA	3.879409541	0:CENSORED	Yes	No	White	Yes	-16	1	Primary
brca_tcga_pan_can_atlas_2018	TCGA-E2-A1L6	TCGA-E2-A1L6-01	44	STAGE IIA	6TH	5	-37	Breast Cancer	BRCA	Breast Invasive Ductal Carcinoma	1648	-16403	0	54.18022816	0:DiseaseFree	54.18022816	0:ALIVE OR DEAD TUMOR FREE	Not Hispanic Or Latino	6/7/11	0.1288	EUR	NA	No	C50.9	2410662	C50.9	Yes	Yes	0.3113	0.3	19	No	IDC	54.18022816	0:LIVING	2e32f31f-9817-4935-b259-96c59936ee33	M0	N1MI	T1C	Tumor Free	54.18022816	0:CENSORED	Yes	No	White	No	-10	1	Primary
brca_tcga_pan_can_atlas_2018	TCGA-E2-A1L7	TCGA-E2-A1L7-01	40	STAGE IIIA	6TH	6	3	Breast Cancer	BRCA	Breast Invasive Ductal Carcinoma	1836	-14854	0	53.22681395	1:Recurred/Progressed	60.36098235	0:ALIVE OR DEAD TUMOR FREE	Not Hispanic Or Latino	6/1/11	0.4586	EUR	NA	No	C50.9	2410662	C50.9	Yes	Yes	0.3365	0.93	61	Yes	IDC	60.36098235	0:LIVING	791c5768-f0f5-4ab6-86eb-998e5c4b49e3	M0	N2	T2	Tumor Free	53.22681395	1:PROGRESSION	Yes	No	White	Yes	16	1	Primary
brca_tcga_pan_can_atlas_2018	TCGA-E2-A1L8	TCGA-E2-A1L8-01	52	STAGE IIB	6TH	20	-33	Breast Cancer	BRCA	Breast Invasive Lobular Carcinoma	2240	-19187	0	73.64302857	0:DiseaseFree	73.64302857	0:ALIVE OR DEAD TUMOR FREE	Not Hispanic Or Latino	6/7/11	0.1645	AFR	NA	No	C50.9	2417967	C50.9	Yes	Yes	0.329	0.53	27	No	ILC	73.64302857	0:LIVING	eebad74f-5961-4e91-b0eb-157a2f6f952b	M0	N1A	T2	Tumor Free	73.64302857	0:CENSORED	Yes	Yes	Black or African American	Yes	-10	1	Primary
brca_tcga_pan_can_atlas_2018	TCGA-E2-A1L9	TCGA-E2-A1L9-01	40	STAGE IIA	6TH	4	-21	Breast Cancer	BRCA	Breast Invasive Ductal Carcinoma	598	-14868	0	19.66005852	0:DiseaseFree	19.66005852	0:ALIVE OR DEAD TUMOR FREE	Not Hispanic Or Latino	6/7/11	0.0944	EUR	NA	No	C50.9	2410662	C50.9	Yes	Yes	0.3394	0.38	24	No	IDC	19.66005852	0:LIVING	5ea18514-51ad-4844-abea-15e82f0b10c9	M0	N1MI	T1C	Tumor Free	19.66005852	0:CENSORED	Yes	No	White	Yes	-6	1	Primary
brca_tcga_pan_can_atlas_2018	TCGA-E2-A1LA	TCGA-E2-A1LA-01	59	STAGE IIA	6TH	3	-11	Breast Cancer	BRCA	Breast Invasive Ductal Carcinoma	748	-21773	0	24.59151133	0:DiseaseFree	24.59151133	0:ALIVE OR DEAD TUMOR FREE	Not Hispanic Or Latino	6/1/11	0.3391	NA	NA	No	C50.9	2410662	C50.9	Yes	Yes	0.33	0.24	78	No	IDC	24.59151133	0:LIVING	ce9e0309-9756-42d2-ae94-d91264a79498	M0	N1A	T1C	Tumor Free	24.59151133	0:CENSORED	Yes	No	NA	No	10	1	Primary
brca_tcga_pan_can_atlas_2018	TCGA-E2-A1LB	TCGA-E2-A1LB-01	41	STAGE IIB	6TH	1	-7	Breast Cancer	BRCA	Breast Invasive Ductal Carcinoma	2306	-15283	0	75.8128678	0:DiseaseFree	75.8128678	0:ALIVE OR DEAD TUMOR FREE	Not Hispanic Or Latino	6/7/11	0.1072	NA	NA	No	C50.9	2410662	C50.9	Yes	Yes	0.3296	0.45	43	No	IDC	75.8128678	0:LIVING	fa176764-a76f-44c7-b97a-cd6d21e052be	M0	N1	T2	Tumor Free	75.8128678	0:CENSORED	Yes	No	Black or African American	Yes	2	1	Primary
brca_tcga_pan_can_atlas_2018	TCGA-E2-A1LE	TCGA-E2-A1LE-01	71	STAGE IIIC	6TH	13	-7	Breast Cancer	BRCA	Breast Invasive Ductal Carcinoma	NA	-26239	0	11.86836309	1:Recurred/Progressed	28.89831344	1:DEAD WITH TUMOR	Not Hispanic Or Latino	6/7/11	0.4304	EUR	NA	No	C50.9	2410662	C50.9	Yes	No	0.2998	0.02	NA	Yes	IDC	28.89831344	1:DECEASED	7317E605-93BA-49A9-8743-20613B02767A	M0	N3A	T2	With Tumor	11.86836309	1:PROGRESSION	Yes	No	White	Yes	4	1	Primary
brca_tcga_pan_can_atlas_2018	TCGA-E2-A1LI	TCGA-E2-A1LI-01	57	STAGE IIB	6TH	26	9	Breast Cancer	BRCA	Breast Invasive Ductal Carcinoma	3121	-21064	0	NA	NA	102.6070947	0:ALIVE OR DEAD TUMOR FREE	Not Hispanic Or Latino	6/3/11	0.4015	EUR	NA	No	C50.9	2410662	C50.9	Yes	Yes	0.3573	0.45	25	No	IDC	102.6070947	0:LIVING	3558dec7-eae3-4a41-a217-266c6a4535fb	M0	N1	T2	Tumor Free	102.6070947	0:CENSORED	Yes	No	White	Yes	8	1	Primary
brca_tcga_pan_can_atlas_2018	TCGA-E2-A1LK	TCGA-E2-A1LK-01	84	STAGE IIIC	6TH	16	29	Breast Cancer	BRCA	Breast Invasive Ductal Carcinoma	NA	-30757	0	5.095834566	1:Recurred/Progressed	8.745109643	1:DEAD WITH TUMOR	Not Hispanic Or Latino	6/3/11	0.3805	NA	NA	No	C50.9	2410662	C50.9	Yes	Yes	0.3073	2.89	36	Yes	IDC	8.745109643	1:DECEASED	1d27253f-b036-44e7-a04d-8da5bbf57419	M0	N3A	T4B	With Tumor	5.095834566	1:PROGRESSION	Yes	No	Black or African American	No	16	1	Primary
brca_tcga_pan_can_atlas_2018	TCGA-E2-A1LL	TCGA-E2-A1LL-01	73	STAGE IIIA	6TH	13	39	Breast Cancer	BRCA	Breast Invasive Ductal Carcinoma	1309	-27028	0	42.83788671	1:Recurred/Progressed	43.03514482	0:ALIVE OR DEAD TUMOR FREE	Not Hispanic Or Latino	6/3/11	0.3672	NA	NA	No	C50.9	2410662	C50.9	Yes	Yes	0.4091	2.8	43	Yes	IDC	43.03514482	0:LIVING	2a84997d-ccee-4f46-bea2-752534f26416	MX	N2A	T3	Tumor Free	42.83788671	1:PROGRESSION	Yes	No	Black or African American	Yes	18	1	Primary
brca_tcga_pan_can_atlas_2018	TCGA-E2-A2P5	TCGA-E2-A2P5-01	78	STAGE IIIC	7TH	26	-1	Breast Cancer	BRCA	Breast Invasive Lobular Carcinoma	515	-28621	0	19.62718217	1:Recurred/Progressed	26.99148503	1:DEAD WITH TUMOR	Not Hispanic Or Latino	12/19/11	0.6636	ADMIX	NA	No	C50.9	2417967	C50.9	Yes	No	0.2955	0.01	NA	Yes	ILC	26.99148503	1:DECEASED	F0DE67FF-8967-4FCE-9C12-0E07193285CD	M0	N3	T2	Tumor Free	19.62718217	1:PROGRESSION	Yes	Yes	Black or African American	Yes	8	1	Primary
brca_tcga_pan_can_atlas_2018	TCGA-E2-A2P6	TCGA-E2-A2P6-01	77	STAGE IIB	7TH	6	-23	Breast Cancer	BRCA	Breast Invasive Lobular Carcinoma	1051	-28411	0	34.55304599	0:DiseaseFree	34.55304599	0:ALIVE OR DEAD TUMOR FREE	Hispanic Or Latino	12/19/11	0.1405	AMR	NA	No	C50.9	2417967	C50.9	Yes	Yes	0.2847	0	104	No	ILC	34.55304599	0:LIVING	F83B866B-0B2E-4BBA-9367-BE6DCCF56232	M0	N1	T2	Tumor Free	34.55304599	0:CENSORED	Yes	No	NA	No	6	1	Primary
brca_tcga_pan_can_atlas_2018	TCGA-E2-A3DX	TCGA-E2-A3DX-01	43	STAGE IIIC	7TH	2	-43	Breast Cancer	BRCA	Breast Invasive Lobular Carcinoma	1325	-15969	0	NA	NA	43.56116645	0:ALIVE OR DEAD TUMOR FREE	Not Hispanic Or Latino	1/17/12	0.0199	EUR	NA	No	C50.9	2417967	C50.9	Yes	No	0.3153	0.01	NA	No	ILC	43.56116645	0:LIVING	31427699-E27A-4035-8925-6D8D6900D097	M0	N3	T2	Tumor Free	43.56116645	0:CENSORED	Yes	No	White	Yes	-18	1	Primary
brca_tcga_pan_can_atlas_2018	TCGA-E2-A56Z	TCGA-E2-A56Z-01	69	STAGE IIB	7TH	17	-13	Breast Cancer	BRCA	Breast Invasive Ductal Carcinoma	252	-25282	0	8.284840714	0:DiseaseFree	8.284840714	0:ALIVE OR DEAD TUMOR FREE	Not Hispanic Or Latino	6/20/13	0.4799	NA	NA	No	C50.9	2410662	C50.9	Yes	Yes	0.3253	0.18	43	NA	IDC	8.284840714	0:LIVING	45C3975C-D333-4237-93F7-E12DC2451C38	M0	N1A	T2	Tumor Free	8.284840714	0:CENSORED	Yes	No	Black or African American	Yes	-2	1	Primary
brca_tcga_pan_can_atlas_2018	TCGA-E2-A570	TCGA-E2-A570-01	47	STAGE IB	7TH	7	-9	Breast Cancer	BRCA	Breast Invasive Ductal Carcinoma	931	-17456	0	30.60788375	0:DiseaseFree	30.60788375	0:ALIVE OR DEAD TUMOR FREE	Not Hispanic Or Latino	6/21/13	0.1371	NA	NA	No	C50.9	2410662	C50.9	Yes	Yes	0.3341	0.04	20	No	IDC	30.60788375	0:LIVING	CDD8C046-FD97-482A-A11F-2217B321C4D1	M0	N1MI	T1C	Tumor Free	30.60788375	0:CENSORED	Yes	No	Black or African American	No	-10	1	Primary
brca_tcga_pan_can_atlas_2018	TCGA-E2-A9RU	TCGA-E2-A9RU-01	90	STAGE IIIC	7TH	27	39	Breast Cancer	BRCA	Breast Invasive Ductal Carcinoma	538	-32873	0	17.6874774	0:DiseaseFree	17.6874774	0:ALIVE OR DEAD TUMOR FREE	Not Hispanic Or Latino	6/16/14	0.4619	NA	NA	No	C50.9	2410662	C50.9	Yes	Yes	0.3405	0.78	64	No	IDC	17.6874774	0:LIVING	6F18F96E-C0C9-4CC4-9FB2-CBA8949D5402	MX	N3A	T2	Tumor Free	17.6874774	0:CENSORED	Yes	No	Black or African American	Yes	22	1	Primary
brca_tcga_pan_can_atlas_2018	TCGA-E9-A1N3	TCGA-E9-A1N3-01	70	STAGE IIIA	7TH	1	-23	Breast Cancer	BRCA	Breast Invasive Carcinoma (NOS)	1059	-25714	0	34.81605681	0:DiseaseFree	34.81605681	0:ALIVE OR DEAD TUMOR FREE	Not Hispanic Or Latino	5/26/11	0.0779	EUR	NA	No	C50.9	2418697	C50.9	Yes	Yes	0.3674	0.03	24	No	BRCNOS	34.81605681	0:LIVING	03c143e0-d8a1-4d60-a4a3-df0501fc6b6e	M0	N2	T1C	Tumor Free	34.81605681	0:CENSORED	Yes	No	White	No	-10	1	Primary
brca_tcga_pan_can_atlas_2018	TCGA-E9-A1N4	TCGA-E9-A1N4-01	41	STAGE IIIA	7TH	6	-19	Breast Cancer	BRCA	Breast Invasive Carcinoma (NOS)	1000	-15055	0	32.87635204	0:DiseaseFree	32.87635204	0:ALIVE OR DEAD TUMOR FREE	Not Hispanic Or Latino	5/26/11	0.1888	EUR	NA	No	C50.9	2417967	C50.9	Yes	Yes	0.2834	0.03	20	No	BRCNOS	32.87635204	0:LIVING	69a68fbc-e43d-4652-85ee-693211bded47	M0	N2	T2	Tumor Free	32.87635204	0:CENSORED	Yes	No	White	Yes	0	1	Primary
brca_tcga_pan_can_atlas_2018	TCGA-E9-A1N5	TCGA-E9-A1N5-01	45	STAGE IIB	7TH	7	-21	Breast Cancer	BRCA	Breast Invasive Carcinoma (NOS)	1120	-16736	0	36.82151429	0:DiseaseFree	36.82151429	0:ALIVE OR DEAD TUMOR FREE	Not Hispanic Or Latino	6/23/11	0.1846	EUR	NA	No	C50.9	2418697	C50.9	Yes	Yes	0.3403	1.19	30	No	BRCNOS	36.82151429	0:LIVING	f954de05-1b44-4087-8933-6cc72d81028d	M0	N1	T2	Tumor Free	36.82151429	0:CENSORED	Yes	No	White	No	12	1	Primary
brca_tcga_pan_can_atlas_2018	TCGA-E9-A1N6	TCGA-E9-A1N6-01	52	STAGE IIB	7TH	15	9	Breast Cancer	BRCA	Breast Invasive Ductal Carcinoma	410	-19327	0	14.56422395	1:Recurred/Progressed	22.29016668	1:DEAD WITH TUMOR	Not Hispanic Or Latino	6/23/11	0.2459	EUR	NA	No	C50.9	2410662	C50.9	Yes	No	NA	NA	NA	Yes	IDC	22.29016668	1:DECEASED	955d4263-61f7-42e8-8a6e-772a0d6c209d	M0	N1	T2	Tumor Free	14.56422395	1:PROGRESSION	Yes	No	White	Yes	22	1	Primary
brca_tcga_pan_can_atlas_2018	TCGA-E9-A1NC	TCGA-E9-A1NC-01	61	STAGE IIB	7TH	5	43	Breast Cancer	BRCA	Breast Invasive Carcinoma (NOS)	1203	-22355	0	39.5502515	0:DiseaseFree	39.5502515	0:ALIVE OR DEAD TUMOR FREE	Not Hispanic Or Latino	6/23/11	0.4230	EUR	NA	No	C50.9	2418697	C50.9	Yes	Yes	0.3228	0.17	65	No	BRCNOS	39.5502515	0:LIVING	e74aea7c-ca14-49df-b5cf-dacb839ac27a	M0	N1	T2	Tumor Free	39.5502515	0:CENSORED	Yes	No	White	No	14	1	Primary
brca_tcga_pan_can_atlas_2018	TCGA-E9-A1ND	TCGA-E9-A1ND-01	75	STAGE IIB	7TH	16	23	Breast Cancer	BRCA	Breast Invasive Ductal Carcinoma	1266	-27400	0	41.62146168	0:DiseaseFree	41.62146168	0:ALIVE OR DEAD TUMOR FREE	Not Hispanic Or Latino	6/23/11	0.1313	EUR	NA	No	C50.9	2410662	C50.9	Yes	Yes	0.3721	1.26	84	No	IDC	41.62146168	0:LIVING	f06f09f3-8133-4a92-ac86-fbe64295e0d8	M0	N1	T2	Tumor Free	41.62146168	0:CENSORED	Yes	No	White	No	16	1	Primary
brca_tcga_pan_can_atlas_2018	TCGA-E9-A1NE	TCGA-E9-A1NE-01	28	STAGE IIB	7TH	4	-27	Breast Cancer	BRCA	Breast Invasive Ductal Carcinoma	1088	-10564	0	35.76947102	0:DiseaseFree	35.76947102	0:ALIVE OR DEAD TUMOR FREE	Not Hispanic Or Latino	6/23/11	0.0132	EUR	NA	No	C50.9	2418697	C50.9	Yes	Yes	0.2816	0	50	No	IDC	35.76947102	0:LIVING	3d676bba-154b-4d22-ab59-d4d4da051b94	M0	N1	T2	Tumor Free	35.76947102	0:CENSORED	Yes	No	White	Yes	2	1	Primary
brca_tcga_pan_can_atlas_2018	TCGA-E9-A1NH	TCGA-E9-A1NH-01	71	STAGE IIB	7TH	19	-37	Breast Cancer	BRCA	Breast Invasive Ductal Carcinoma	576	-26221	0	18.93677878	0:DiseaseFree	18.93677878	0:ALIVE OR DEAD TUMOR FREE	Not Hispanic Or Latino	6/23/11	0.1230	EUR	NA	No	C50.9	2410662	C50.9	Yes	Yes	0.3135	0.38	25	No	IDC	18.93677878	0:LIVING	b2aac45b-2073-4c7a-adb9-769a4fdcc111	M0	N1	T2	Tumor Free	18.93677878	0:CENSORED	Yes	No	White	No	-16	1	Primary
brca_tcga_pan_can_atlas_2018	TCGA-E9-A1R0	TCGA-E9-A1R0-01	58	STAGE IIA	7TH	5	-23	Breast Cancer	BRCA	Breast Invasive Ductal Carcinoma	860	-21394	0	NA	NA	28.27366275	0:ALIVE OR DEAD TUMOR FREE	Not Hispanic Or Latino	7/28/11	0.0970	EUR	NA	No	C50.9	2410662	C50.9	Yes	Yes	0.2805	0	24	No	IDC	28.27366275	0:LIVING	f2da1d3f-f226-4c99-a97e-9b26f67d7a5d	M0	N1	T1C	Tumor Free	28.27366275	0:CENSORED	Yes	No	White	No	-6	1	Primary
brca_tcga_pan_can_atlas_2018	TCGA-E9-A1R2	TCGA-E9-A1R2-01	51	STAGE IIIC	7TH	7	-17	Breast Cancer	BRCA	Breast Invasive Ductal Carcinoma	1063	-18936	0	NA	NA	34.94756222	0:ALIVE OR DEAD TUMOR FREE	Not Hispanic Or Latino	7/28/11	0.3226	EUR	NA	No	C50.9	2410662	C50.9	Yes	Yes	0.3169	0.31	54	No	IDC	34.94756222	0:LIVING	8631969d-4ac6-4fe1-9db3-d47db604494a	MX	N3	T2	Tumor Free	34.94756222	0:CENSORED	Yes	No	White	Yes	-4	1	Primary
brca_tcga_pan_can_atlas_2018	TCGA-E9-A1R3	TCGA-E9-A1R3-01	70	STAGE IIIC	7TH	23	-29	Breast Cancer	BRCA	Breast Invasive Ductal Carcinoma	78	-25693	0	2.564355459	0:DiseaseFree	2.564355459	0:ALIVE OR DEAD TUMOR FREE	Not Hispanic Or Latino	7/28/11	0.3326	EUR	NA	No	C50.9	2410662	C50.9	Yes	Yes	0.2873	0	21	No	IDC	2.564355459	0:LIVING	4922cddc-575c-4b8a-8245-ce5f6876760c	M0	N3	T2	Tumor Free	2.564355459	0:CENSORED	Yes	No	White	Yes	-18	1	Primary
brca_tcga_pan_can_atlas_2018	TCGA-E9-A1RC	TCGA-E9-A1RC-01	56	STAGE IIIC	7TH	28	11	Breast Cancer	BRCA	Breast Invasive Carcinoma (NOS)	1224	-20795	0	40.2406549	0:DiseaseFree	40.2406549	0:ALIVE OR DEAD TUMOR FREE	Not Hispanic Or Latino	7/28/11	0.2996	EUR	NA	No	C50.9	2418697	C50.9	Yes	Yes	0.3181	0.86	40	No	BRCNOS	40.2406549	0:LIVING	5cdae21d-eee5-478f-932a-0f51fcf5f031	M0	N3	T4B	Tumor Free	40.2406549	0:CENSORED	Yes	No	White	No	16	1	Primary
brca_tcga_pan_can_atlas_2018	TCGA-E9-A1RE	TCGA-E9-A1RE-01	74	STAGE IIIA	7TH	18	-7	Breast Cancer	BRCA	Breast Invasive Ductal Carcinoma	1419	-27392	0	46.65154355	0:DiseaseFree	46.65154355	0:ALIVE OR DEAD TUMOR FREE	Not Hispanic Or Latino	7/28/11	0.5125	EUR	NA	No	C50.9	2410662	C50.9	Yes	Yes	0.3168	1.16	48	No	IDC	46.65154355	0:LIVING	24046547-d038-4616-b190-52ac93f4965f	M0	N2	T2	Tumor Free	46.65154355	0:CENSORED	Yes	No	White	Yes	4	1	Primary
brca_tcga_pan_can_atlas_2018	TCGA-E9-A1RF	TCGA-E9-A1RF-01	68	STAGE IIIA	7TH	16	-1	Breast Cancer	BRCA	Breast Invasive Ductal Carcinoma	200	-25119	0	6.575270408	0:DiseaseFree	6.575270408	0:ALIVE OR DEAD TUMOR FREE	Not Hispanic Or Latino	8/2/11	0.4068	EUR	NA	No	C50.9	2410662	C50.9	Yes	Yes	0.2913	0.41	127	NA	IDC	6.575270408	0:LIVING	c694615c-b1c6-499c-8058-995633ebf948	M0	N2	T2	Tumor Free	6.575270408	0:CENSORED	Yes	No	White	Yes	14	1	Primary
brca_tcga_pan_can_atlas_2018	TCGA-E9-A1RG	TCGA-E9-A1RG-01	62	STAGE IIIA	7TH	20	21	Breast Cancer	BRCA	Breast Invasive Ductal Carcinoma	647	-22788	0	21.27099977	0:DiseaseFree	21.27099977	0:ALIVE OR DEAD TUMOR FREE	Not Hispanic Or Latino	8/2/11	0.6107	EUR	NA	No	C50.9	2410662	C50.9	Yes	Yes	0.3466	2.11	33	No	IDC	21.27099977	0:LIVING	8744733a-7b46-43aa-bdef-64876816adbb	M0	N2	T1C	Tumor Free	21.27099977	0:CENSORED	Yes	No	White	Yes	16	1	Primary
brca_tcga_pan_can_atlas_2018	TCGA-E9-A1RI	TCGA-E9-A1RI-01	43	STAGE IIIA	7TH	6	-35	Breast Cancer	BRCA	Breast Invasive Carcinoma (NOS)	1449	-15942	0	47.63783411	0:DiseaseFree	47.63783411	0:ALIVE OR DEAD TUMOR FREE	Not Hispanic Or Latino	7/28/11	0.1189	EUR	NA	No	C50.9	2418697	C50.9	Yes	Yes	0.3058	0.08	14	No	BRCNOS	47.63783411	0:LIVING	dd3bfb26-b534-4917-9c4d-9fe7b6477762	M0	N2	T1C	Tumor Free	47.63783411	0:CENSORED	Yes	No	White	Yes	-8	1	Primary
brca_tcga_pan_can_atlas_2018	TCGA-E9-A226	TCGA-E9-A226-01	45	STAGE IIIA	7TH	7	-25	Breast Cancer	BRCA	Breast Invasive Ductal Carcinoma	1038	-16511	0	25.97231811	1:Recurred/Progressed	34.45441694	1:DEAD WITH TUMOR	Not Hispanic Or Latino	8/3/11	0.2557	EUR	NA	No	C50.9	2410662	C50.9	Yes	Yes	0.3205	0.31	61	No	IDC	34.45441694	1:DECEASED	dd67408e-46ba-4573-9415-d4814e9f84de	M0	N2	T2	Tumor Free	25.97231811	1:PROGRESSION	Yes	No	White	Yes	10	1	Primary
brca_tcga_pan_can_atlas_2018	TCGA-E9-A227	TCGA-E9-A227-01	42	STAGE IIB	7TH	2	-33	Breast Cancer	BRCA	Breast Invasive Ductal Carcinoma	975	-15602	0	32.05444324	0:DiseaseFree	32.05444324	0:ALIVE OR DEAD TUMOR FREE	Not Hispanic Or Latino	7/28/11	0.0506	EUR	NA	No	C50.9	2410662	C50.9	Yes	Yes	0.2776	0.07	16	No	IDC	32.05444324	0:LIVING	89a8da07-4487-47c6-8d3c-442a87e4f632	M0	N1	T2	With Tumor	32.05444324	0:CENSORED	Yes	No	White	Yes	-6	1	Primary
brca_tcga_pan_can_atlas_2018	TCGA-E9-A228	TCGA-E9-A228-01	58	STAGE IIB	7TH	3	-17	Breast Cancer	BRCA	Breast Invasive Ductal Carcinoma	1285	-21294	0	42.24611237	0:DiseaseFree	42.24611237	0:ALIVE OR DEAD TUMOR FREE	Not Hispanic Or Latino	8/2/11	0.1701	EUR	NA	No	C50.9	2410662	C50.9	Yes	Yes	0.3505	0.39	39	No	IDC	42.24611237	0:LIVING	b95eef8a-205f-4cf8-9d3c-ae51d406e1e0	M0	N1	T2	Tumor Free	42.24611237	0:CENSORED	Yes	No	White	No	10	1	Primary
brca_tcga_pan_can_atlas_2018	TCGA-E9-A22E	TCGA-E9-A22E-01	56	STAGE IIIA	7TH	16	5	Breast Cancer	BRCA	Breast Invasive Ductal Carcinoma	1269	-20574	0	41.72009074	0:DiseaseFree	41.72009074	0:ALIVE OR DEAD TUMOR FREE	Not Hispanic Or Latino	8/2/11	0.4323	EUR	NA	No	C50.9	2410662	C50.9	Yes	Yes	0.4072	0.98	115	No	IDC	41.72009074	0:LIVING	64d4dfae-8d91-464b-adc3-80ba7caf54ae	M0	N2	T2	Tumor Free	41.72009074	0:CENSORED	Yes	No	White	Yes	-8	1	Primary
brca_tcga_pan_can_atlas_2018	TCGA-E9-A22H	TCGA-E9-A22H-01	42	STAGE IIB	7TH	4	-19	Breast Cancer	BRCA	Breast Invasive Ductal Carcinoma	1232	-15504	0	40.50366571	0:DiseaseFree	40.50366571	0:ALIVE OR DEAD TUMOR FREE	Not Hispanic Or Latino	8/2/11	0.1039	EUR_ADMIX	NA	No	C50.9	2410662	C50.9	Yes	Yes	0.3074	0.5	25	No	IDC	40.50366571	0:LIVING	161917b8-88ad-407b-ade6-d6b98478b359	M0	N1	T2	Tumor Free	40.50366571	0:CENSORED	Yes	No	White	Yes	8	1	Primary
brca_tcga_pan_can_atlas_2018	TCGA-E9-A245	TCGA-E9-A245-01	47	STAGE IIB	7TH	1	-19	Breast Cancer	BRCA	Breast Invasive Ductal Carcinoma	26	-17363	0	0.854785153	0:DiseaseFree	0.854785153	0:ALIVE OR DEAD TUMOR FREE	Not Hispanic Or Latino	3/16/11	0.0345	EUR	NA	No	C50.9	2410662	C50.9	Yes	Yes	0.3505	0.01	19	No	IDC	0.854785153	0:LIVING	8218119a-f68b-4ea7-9ee4-5e2edc2ae342	M0	N1	T2	Tumor Free	0.854785153	0:CENSORED	Yes	No	White	No	-8	1	Primary
brca_tcga_pan_can_atlas_2018	TCGA-E9-A24A	TCGA-E9-A24A-01	69	STAGE IIA	7TH	6	-29	Breast Cancer	BRCA	Breast Invasive Ductal Carcinoma	747	-25370	0	24.55863497	0:DiseaseFree	24.55863497	0:ALIVE OR DEAD TUMOR FREE	Not Hispanic Or Latino	3/22/11	0.1266	EUR	NA	No	C50.9	2410662	C50.9	Yes	Yes	0.3188	0.27	22	No	IDC	24.55863497	0:LIVING	9f3cc92b-fa22-478e-a2e4-6b4c8afb93d6	M0	N1	T1C	Tumor Free	24.55863497	0:CENSORED	Yes	No	White	Yes	-12	1	Primary
brca_tcga_pan_can_atlas_2018	TCGA-E9-A2JS	TCGA-E9-A2JS-01	72	STAGE IIB	7TH	15	7	Breast Cancer	BRCA	Breast Invasive Lobular Carcinoma	540	-26407	0	17.22720847	1:Recurred/Progressed	29.72022224	1:DEAD WITH TUMOR	Not Hispanic Or Latino	12/20/11	0.6188	EUR	NA	No	C50.9	2417967	C50.9	Yes	Yes	0.3135	0.81	56	Yes	ILC	29.72022224	1:DECEASED	4A831893-F4CA-4357-A756-B5E954E35DD7	M0	N1	T2	Tumor Free	17.22720847	1:PROGRESSION	Yes	No	White	Yes	16	1	Primary
brca_tcga_pan_can_atlas_2018	TCGA-E9-A3Q9	TCGA-E9-A3Q9-01	78	STAGE IIIC	7TH	0	-39	Breast Cancer	BRCA	Breast Invasive Lobular Carcinoma	1001	-28715	0	32.90922839	0:DiseaseFree	32.90922839	0:ALIVE OR DEAD TUMOR FREE	Not Hispanic Or Latino	4/30/12	0.0275	EUR	NA	No	C50.9	2417967	C50.9	Yes	No	0.3186	0.01	NA	No	ILC	32.90922839	0:LIVING	E36E985D-2C44-4E14-854A-7DBCA4BB0304	M0	N3	T3	Tumor Free	32.90922839	0:CENSORED	Yes	No	White	No	-18	1	Primary
brca_tcga_pan_can_atlas_2018	TCGA-E9-A3X8	TCGA-E9-A3X8-01	48	STAGE IIB	7TH	22	-3	Breast Cancer	BRCA	Breast Invasive Lobular Carcinoma	926	-17588	0	30.44350199	0:DiseaseFree	30.44350199	0:ALIVE OR DEAD TUMOR FREE	Not Hispanic Or Latino	8/24/12	0.0767	EUR	NA	No	C50.9	2417967	C50.9	Yes	Yes	0.2965	0	26	No	ILC	30.44350199	0:LIVING	95873E61-AFDB-496C-9F77-3F9BEB008CDA	M0	N1	T2	Tumor Free	30.44350199	0:CENSORED	Yes	No	White	Yes	-14	1	Primary
brca_tcga_pan_can_atlas_2018	TCGA-E9-A54Y	TCGA-E9-A54Y-01	63	STAGE IIIA	7TH	9	-13	Breast Cancer	BRCA	Breast Invasive Lobular Carcinoma	725	-23057	0	23.83535523	0:DiseaseFree	23.83535523	0:ALIVE OR DEAD TUMOR FREE	Not Hispanic Or Latino	6/21/13	0.5066	EUR	NA	No	C50.9	2417967	C50.9	Yes	Yes	0.3073	0.71	35	No	ILC	23.83535523	0:LIVING	182C4BDF-2C58-4303-B034-459DA86B9D90	M0	N2	T2	Tumor Free	23.83535523	0:CENSORED	Yes	No	White	No	8	1	Primary
brca_tcga_pan_can_atlas_2018	TCGA-E9-A5FK	TCGA-E9-A5FK-01	60	STAGE IIIC	7TH	NA	-15	Breast Cancer	BRCA	Breast Invasive Lobular Carcinoma	812	-22199	0	26.69559786	0:DiseaseFree	26.69559786	0:ALIVE OR DEAD TUMOR FREE	Not Hispanic Or Latino	5/22/13	0.0837	EUR	NA	No	C50.9	2417967	C50.9	Yes	Yes	0.2958	0	22	No	ILC	26.69559786	0:LIVING	B304302A-F2B9-4CD7-AB14-C21EDF7778EA	M0	N3	T2	Tumor Free	26.69559786	0:CENSORED	Yes	No	White	Yes	-18	1	Primary
brca_tcga_pan_can_atlas_2018	TCGA-E9-A6HE	TCGA-E9-A6HE-01	45	STAGE IIIC	7TH	8	11	Breast Cancer	BRCA	Breast Invasive Lobular Carcinoma	847	-16697	0	27.84627018	0:DiseaseFree	27.84627018	0:ALIVE OR DEAD TUMOR FREE	Not Hispanic Or Latino	10/16/13	0.1661	EUR	NA	No	C50.9	2417967	C50.9	Yes	Yes	0.3408	0	19	No	ILC	27.84627018	0:LIVING	7E9C8D3C-790C-46AD-8F31-B557B7C26F69	MX	N3	T3	NA	27.84627018	0:CENSORED	Yes	No	White	Yes	8	1	Primary
brca_tcga_pan_can_atlas_2018	TCGA-EW-A1IW	TCGA-EW-A1IW-01	80	STAGE IIB	7TH	6	-11	Breast Cancer	BRCA	Breast Invasive Lobular Carcinoma	371	-29529	0	12.19712661	0:DiseaseFree	12.19712661	0:ALIVE OR DEAD TUMOR FREE	Hispanic Or Latino	5/27/11	0.1756	EUR	NA	No	C50.9	2417967	C50.9	Yes	Yes	0.2984	0.17	79	No	ILC	12.19712661	0:LIVING	5e2cbc56-97f9-4b94-ade2-a3f739bcc7be	MX	N1A	T2	Tumor Free	12.19712661	0:CENSORED	Yes	No	White	No	20	1	Primary
brca_tcga_pan_can_atlas_2018	TCGA-EW-A1IX	TCGA-EW-A1IX-01	48	STAGE IIA	6TH	3	-43	Breast Cancer	BRCA	Breast Invasive Carcinoma (NOS)	1208	-17597	0	39.71463326	0:DiseaseFree	39.71463326	0:ALIVE OR DEAD TUMOR FREE	Hispanic Or Latino	6/10/11	0.0676	NA	NA	No	C50.9	2419428	C50.9	Yes	Yes	0.3778	0.24	32	No	BRCNOS	39.71463326	0:LIVING	e8614b7d-132e-4b4e-b1ae-df8bb4f2d4d4	MX	N1A	T1B	Tumor Free	39.71463326	0:CENSORED	Yes	No	Asian	No	-18	1	Primary
brca_tcga_pan_can_atlas_2018	TCGA-EW-A1IZ	TCGA-EW-A1IZ-01	53	STAGE IIIA	7TH	2	-13	Breast Cancer	BRCA	Breast Invasive Ductal Carcinoma	554	-19706	0	18.21349903	0:DiseaseFree	18.21349903	0:ALIVE OR DEAD TUMOR FREE	Not Hispanic Or Latino	5/11/11	0.0078	NA	NA	No	C50.9	2410662	C50.9	Yes	Yes	0.5417	8.42	366	No	IDC	18.21349903	0:LIVING	c0f88fc5-56b0-4255-bbd1-9a21ced8b37b	MX	N2A	T2	Tumor Free	18.21349903	0:CENSORED	Yes	No	White	Yes	6	1	Primary
brca_tcga_pan_can_atlas_2018	TCGA-EW-A1J1	TCGA-EW-A1J1-01	38	STAGE IIB	7TH	13	-23	Breast Cancer	BRCA	Breast Invasive Ductal Carcinoma	575	-14122	0	18.90390242	0:DiseaseFree	18.90390242	0:ALIVE OR DEAD TUMOR FREE	Hispanic Or Latino	5/11/11	0.2787	NA	NA	No	C50.9	2410662	C50.9	Yes	Yes	0.3332	0.91	15	No	IDC	18.90390242	0:LIVING	ed6cef77-1bd9-4e3b-b576-550a91e4253a	M0	N1A	T2	Tumor Free	18.90390242	0:CENSORED	Yes	No	White	Yes	-14	1	Primary
brca_tcga_pan_can_atlas_2018	TCGA-EW-A1J2	TCGA-EW-A1J2-01	50	STAGE IIB	7TH	4	-43	Breast Cancer	BRCA	Breast Invasive Lobular Carcinoma	403	-18558	0	13.24916987	0:DiseaseFree	13.24916987	0:ALIVE OR DEAD TUMOR FREE	Not Hispanic Or Latino	5/27/11	0.1378	SAS	NA	No	C50.9	2417967	C50.9	Yes	Yes	0.3199	0.13	33	No	ILC	13.24916987	0:LIVING	a381275f-8858-4793-a8a2-0ca9db7274c8	MX	N1MI	T1C	Tumor Free	13.24916987	0:CENSORED	Yes	No	Black or African American	No	-16	1	Primary
brca_tcga_pan_can_atlas_2018	TCGA-EW-A1OV	TCGA-EW-A1OV-01	56	STAGE IIB	6TH	18	-9	Breast Cancer	BRCA	Breast Invasive Ductal Carcinoma	789	-20764	0	25.93944176	0:DiseaseFree	25.93944176	0:ALIVE OR DEAD TUMOR FREE	Hispanic Or Latino	5/27/11	0.3884	EUR	NA	No	C50.9	2410662	C50.9	Yes	Yes	0.3521	0.96	97	No	IDC	25.93944176	0:LIVING	ac68d219-5670-4ddd-8df6-8aa7ad59e5c7	MX	N1MI	T2	Tumor Free	25.93944176	0:CENSORED	Yes	No	White	No	18	1	Primary
brca_tcga_pan_can_atlas_2018	TCGA-EW-A1P0	TCGA-EW-A1P0-01	55	STAGE IIB	6TH	5	-27	Breast Cancer	BRCA	Breast Invasive Carcinoma (NOS)	1251	-20107	0	35.96672913	1:Recurred/Progressed	41.1283164	0:ALIVE OR DEAD TUMOR FREE	Not Hispanic Or Latino	5/10/11	0.2439	EUR	NA	No	C50.9	2419062	C50.9	Yes	Yes	0.3252	0.37	20	Yes	BRCNOS	41.1283164	0:LIVING	81e32f39-3aa0-468b-87ed-dd2eb6165ddf	MX	N1B	T2	With Tumor	35.96672913	1:PROGRESSION	Yes	No	White	Yes	2	1	Primary
brca_tcga_pan_can_atlas_2018	TCGA-EW-A1P1	TCGA-EW-A1P1-01	68	STAGE IIIC	6TH	0	-15	Breast Cancer	BRCA	Breast Invasive Ductal Carcinoma	1210	-24923	0	33.33662097	1:Recurred/Progressed	39.78038597	0:ALIVE OR DEAD TUMOR FREE	Hispanic Or Latino	5/27/11	0.0008	EUR	NA	No	C50.9	2410662	C50.9	Yes	Yes	0.3277	1.16	2	Yes	IDC	39.78038597	0:LIVING	f2e28af9-c40e-41c4-9e82-205cca38f26a	MX	N3B	T2	With Tumor	33.33662097	1:PROGRESSION	Yes	No	White	Yes	-10	1	Primary
brca_tcga_pan_can_atlas_2018	TCGA-EW-A1P5	TCGA-EW-A1P5-01	77	STAGE IIB	7TH	19	-25	Breast Cancer	BRCA	Breast Invasive Ductal Carcinoma	703	-28177	0	23.11207548	0:DiseaseFree	23.11207548	0:ALIVE OR DEAD TUMOR FREE	Not Hispanic Or Latino	5/11/11	0.2559	NA	NA	No	C50.9	2410662	C50.9	Yes	Yes	0.335	0.28	17	No	IDC	23.11207548	0:LIVING	53d0af48-d7ea-42c9-8695-c614b89b415b	M0	N1A	T2	Tumor Free	23.11207548	0:CENSORED	Yes	No	White	Yes	-10	1	Primary
brca_tcga_pan_can_atlas_2018	TCGA-EW-A1P6	TCGA-EW-A1P6-01	64	STAGE IIB	7TH	5	-21	Breast Cancer	BRCA	Breast Invasive Ductal Carcinoma	562	-23485	0	NA	NA	18.47650985	0:ALIVE OR DEAD TUMOR FREE	Hispanic Or Latino	5/19/11	0.0919	EUR	NA	No	C50.9	2410662	C50.9	Yes	Yes	0.3383	0.35	20	No	IDC	18.47650985	0:LIVING	ee5744c0-a8dc-43f2-abdd-0b5529a3e9fb	M0	N1A	T2	Tumor Free	18.47650985	0:CENSORED	Yes	No	White	Yes	4	1	Primary
brca_tcga_pan_can_atlas_2018	TCGA-EW-A1P8	TCGA-EW-A1P8-01	58	STAGE IIIC	7TH	18	23	Breast Cancer	BRCA	Breast Invasive Ductal Carcinoma	NA	-21501	0	6.805404872	1:Recurred/Progressed	7.857448138	1:DEAD WITH TUMOR	Not Hispanic Or Latino	5/27/11	0.9462	EUR	NA	No	C50.9	2410662	C50.9	Yes	Yes	0.3189	1.23	28	Yes	IDC	7.857448138	1:DECEASED	359f12f9-5c41-48a4-85bc-fd7e307bf7d8	M0	N3B	T2	With Tumor	6.805404872	1:PROGRESSION	Yes	No	White	No	12	1	Primary
brca_tcga_pan_can_atlas_2018	TCGA-EW-A1PA	TCGA-EW-A1PA-01	59	STAGE IIB	7TH	9	-5	Breast Cancer	BRCA	Breast Invasive Ductal Carcinoma	575	-21837	0	18.90390242	0:DiseaseFree	18.90390242	0:ALIVE OR DEAD TUMOR FREE	Hispanic Or Latino	5/11/11	0.3026	EUR	NA	No	C50.9	2410662	C50.9	Yes	Yes	0.3289	2.02	29	No	IDC	18.90390242	0:LIVING	4cfef7f9-f1ee-401c-a2a3-c225d4adc3b6	M0	N1A	T2	Tumor Free	18.90390242	0:CENSORED	Yes	No	White	Yes	10	1	Primary
brca_tcga_pan_can_atlas_2018	TCGA-EW-A1PB	TCGA-EW-A1PB-01	70	STAGE IIIA	6TH	14	21	Breast Cancer	BRCA	Breast Invasive Ductal Carcinoma	608	-25770	0	19.98882204	0:DiseaseFree	19.98882204	0:ALIVE OR DEAD TUMOR FREE	Not Hispanic Or Latino	5/18/11	0.1579	NA	NA	No	C50.9	2410662	C50.9	Yes	Yes	0.3663	1.08	130	No	IDC	19.98882204	0:LIVING	88db1340-e4bf-451a-87c0-6e9168296f5e	MX	N1A	T3	Tumor Free	19.98882204	0:CENSORED	Yes	No	Black or African American	No	4	1	Primary
brca_tcga_pan_can_atlas_2018	TCGA-EW-A1PD	TCGA-EW-A1PD-01	61	STAGE IIA	7TH	9	-17	Breast Cancer	BRCA	Breast Invasive Ductal Carcinoma	424	-22536	0	13.93957327	0:DiseaseFree	13.93957327	0:ALIVE OR DEAD TUMOR FREE	Hispanic Or Latino	5/18/11	0.3329	EUR	NA	No	C50.9	2410662	C50.9	Yes	No	0.3721	4.09	71	No	IDC	13.93957327	0:LIVING	4dfc233b-ed03-4825-8089-e04cdee99996	M0	N1A	T1C	Tumor Free	13.93957327	0:CENSORED	Yes	No	White	No	10	1	Primary
brca_tcga_pan_can_atlas_2018	TCGA-EW-A1PE	TCGA-EW-A1PE-01	56	STAGE IIA	7TH	6	-35	Breast Cancer	BRCA	Breast Invasive Ductal Carcinoma	320	-20694	0	10.52043265	0:DiseaseFree	10.52043265	0:ALIVE OR DEAD TUMOR FREE	Hispanic Or Latino	5/27/11	0.1758	NA	NA	No	C50.9	2413218	C50.9	Yes	Yes	0.3418	0.44	28	No	IDC	10.52043265	0:LIVING	f3b86c02-09a5-4e97-aa7a-86f13f7cda4b	M0	N1A	T1C	Tumor Free	10.52043265	0:CENSORED	Yes	No	White	Yes	-6	1	Primary
brca_tcga_pan_can_atlas_2018	TCGA-EW-A1PG	TCGA-EW-A1PG-01	53	STAGE IIB	6TH	0	-11	Breast Cancer	BRCA	Breast Invasive Lobular Carcinoma	1051	-19464	0	34.55304599	0:DiseaseFree	34.55304599	0:ALIVE OR DEAD TUMOR FREE	Hispanic Or Latino	5/18/11	0.0004	EUR	NA	No	C50.9	2417967	C50.9	Yes	Yes	0.3521	0.21	9	No	ILC	34.55304599	0:LIVING	da286247-e8bb-4941-a2af-2453fe61cd02	MX	N1A	T2	Tumor Free	34.55304599	0:CENSORED	Yes	No	White	No	-10	1	Primary
brca_tcga_pan_can_atlas_2018	TCGA-EW-A1PH	TCGA-EW-A1PH-01	52	STAGE IIA	7TH	11	25	Breast Cancer	BRCA	Breast Invasive Ductal Carcinoma	607	-19073	0	19.95594569	0:DiseaseFree	19.95594569	0:ALIVE OR DEAD TUMOR FREE	Hispanic Or Latino	5/27/11	0.4664	EUR	NA	No	C50.9	2410662	C50.9	Yes	Yes	0.2948	0.74	47	No	IDC	19.95594569	0:LIVING	4da999a0-ef41-4a0b-b1d1-446b39cc855a	M0	N1A	T1C	Tumor Free	19.95594569	0:CENSORED	Yes	No	White	Yes	14	1	Primary
brca_tcga_pan_can_atlas_2018	TCGA-EW-A2FR	TCGA-EW-A2FR-01	59	STAGE IIIC	6TH	22	5	Breast Cancer	BRCA	Breast Invasive Ductal Carcinoma	1673	-21628	0	55.00213696	0:DiseaseFree	55.00213696	0:ALIVE OR DEAD TUMOR FREE	Not Hispanic Or Latino	10/12/11	0.0742	SAS	NA	No	C50.9	2410662	C50.9	Yes	Yes	0.2905	0.02	39	No	IDC	55.00213696	0:LIVING	AF97E043-88CB-4F99-8F8B-9BCBCCCDF842	MX	N3A	T1B	Tumor Free	55.00213696	0:CENSORED	Yes	No	Black or African American	Yes	14	1	Primary
brca_tcga_pan_can_atlas_2018	TCGA-EW-A2FS	TCGA-EW-A2FS-01	41	STAGE IIB	6TH	4	-11	Breast Cancer	BRCA	Breast Invasive Ductal Carcinoma	1604	-15302	0	52.73366867	0:DiseaseFree	52.73366867	0:ALIVE OR DEAD TUMOR FREE	Not Hispanic Or Latino	10/12/11	0.1908	NA	NA	No	C50.9	2410662	C50.9	Yes	Yes	0.3517	0.97	27	No	IDC	52.73366867	0:LIVING	D34471A1-B367-4F8A-B35A-C5901C4F5503	MX	N1MI	T2	Tumor Free	52.73366867	0:CENSORED	Yes	No	Black or African American	Yes	2	1	Primary
brca_tcga_pan_can_atlas_2018	TCGA-EW-A2FV	TCGA-EW-A2FV-01	39	STAGE IIIC	7TH	21	1	Breast Cancer	BRCA	Breast Invasive Carcinoma (NOS)	788	-14316	0	25.90656541	0:DiseaseFree	25.90656541	0:ALIVE OR DEAD TUMOR FREE	Hispanic Or Latino	10/5/11	0.1508	EUR	NA	No	C50.9	2413218	C50.9	Yes	Yes	0.3338	1.49	3879	No	BRCNOS	25.90656541	0:LIVING	F45AA0B2-F3DE-4DB5-9730-E5C6C4E2ED3A	MX	N3A	T3	Tumor Free	25.90656541	0:CENSORED	No	No	White	Yes	16	1	Primary
brca_tcga_pan_can_atlas_2018	TCGA-EW-A3U0	TCGA-EW-A3U0-01	61	STAGE IIIA	7TH	12	-17	Breast Cancer	BRCA	Breast Invasive Ductal Carcinoma	532	-22520	0	17.49021929	0:DiseaseFree	17.49021929	0:ALIVE OR DEAD TUMOR FREE	Not Hispanic Or Latino	5/24/12	0.4676	NA	NA	No	C50.9	2410662	C50.9	Yes	No	0.3219	0.07	NA	No	IDC	17.49021929	0:LIVING	D9DC3B59-613D-469E-8B4F-6C5A557EB26A	M0	N1A	T3	Tumor Free	17.49021929	0:CENSORED	Yes	No	Black or African American	Yes	6	1	Primary
brca_tcga_pan_can_atlas_2018	TCGA-EW-A424	TCGA-EW-A424-01	51	STAGE IIIA	7TH	4	-25	Breast Cancer	BRCA	Breast Invasive Lobular Carcinoma	715	-18850	0	23.50659171	0:DiseaseFree	23.50659171	0:ALIVE OR DEAD TUMOR FREE	Hispanic Or Latino	3/26/13	0.1872	NA	NA	No	C50.9	2417967	C50.9	Yes	No	NA	0	NA	No	ILC	23.50659171	0:LIVING	A6502F17-6BEE-4D5A-8520-06364593D39C	MX	N1	T3	Tumor Free	23.50659171	0:CENSORED	Yes	No	White	Yes	0	1	Primary
brca_tcga_pan_can_atlas_2018	TCGA-EW-A6S9	TCGA-EW-A6S9-01	34	STAGE IIA	7TH	4	-7	Breast Cancer	BRCA	Breast Invasive Ductal Carcinoma	463	-12755	0	NA	NA	15.221751	0:ALIVE OR DEAD TUMOR FREE	Not Hispanic Or Latino	3/13/15	0.1839	AFR_ADMIX	NA	No	C50.9	2410662	C50.9	Yes	Yes	0.3458	0.54	25	No	IDC	15.221751	0:LIVING	9676E46B-8F29-43CD-AB65-EB6A535CCED4	M0	N1	T1C	Tumor Free	15.221751	0:CENSORED	Yes	No	Black or African American	No	12	1	Primary
brca_tcga_pan_can_atlas_2018	TCGA-EW-A6SD	TCGA-EW-A6SD-01	32	STAGE IIB	7TH	24	9	Breast Cancer	BRCA	Breast Invasive Ductal Carcinoma	1010	-12006	0	33.20511556	0:DiseaseFree	33.20511556	0:ALIVE OR DEAD TUMOR FREE	Hispanic Or Latino	3/14/15	0.4194	NA	NA	No	C50.9	2410662	C50.9	Yes	Yes	0.3517	0.34	43	No	IDC	33.20511556	0:LIVING	42378DBC-A123-4CF9-8502-165E89FDA271	M0	N1A	T2	Tumor Free	33.20511556	0:CENSORED	Yes	No	Black or African American	Yes	18	1	Primary
brca_tcga_pan_can_atlas_2018	TCGA-GM-A2DA	TCGA-GM-A2DA-01	46	STAGE IIB	4TH	5	-25	Breast Cancer	BRCA	Breast Invasive Ductal Carcinoma	5909	-16854	0	99.08932505	1:Recurred/Progressed	216.753789	1:DEAD WITH TUMOR	Not Hispanic Or Latino	9/28/11	0.1413	EUR	NA	No	C50.9	2410662	C50.9	Yes	Yes	0.2922	0.08	32	Yes	IDC	216.753789	1:DECEASED	C07B122E-AC50-4DB2-ADD2-5617A5D0E976	M0	N1B	T2	With Tumor	99.08932505	1:PROGRESSION	Yes	No	White	Yes	-6	1	Primary
brca_tcga_pan_can_atlas_2018	TCGA-GM-A2DC	TCGA-GM-A2DC-01	57	STAGE IIA	6TH	18	-19	Breast Cancer	BRCA	Breast Invasive Ductal Carcinoma	2535	-21122	0	83.34155242	0:DiseaseFree	83.34155242	0:ALIVE OR DEAD TUMOR FREE	Not Hispanic Or Latino	9/29/11	0.4130	EUR	NA	No	C50.9	2410662	C50.9	Yes	Yes	0.3191	0.34	15	No	IDC	83.34155242	0:LIVING	DD43FFD9-DA18-4AD3-ABE7-6F443C76A717	M0	N1A	T1C	Tumor Free	83.34155242	0:CENSORED	Yes	No	White	Yes	-20	1	Primary
brca_tcga_pan_can_atlas_2018	TCGA-GM-A2DF	TCGA-GM-A2DF-01	53	STAGE IIA	6TH	12	21	Breast Cancer	BRCA	Breast Invasive Ductal Carcinoma	2155	-19614	0	70.84853865	0:DiseaseFree	70.84853865	0:ALIVE OR DEAD TUMOR FREE	Not Hispanic Or Latino	9/29/11	0.1934	NA	NA	No	C50.9	2410662	C50.9	Yes	Yes	0.299	0.04	37	No	IDC	70.84853865	0:LIVING	D6F7AFC0-1558-43AD-ACB1-2B5311ED2264	M0	N1A	T1C	Tumor Free	70.84853865	0:CENSORED	Yes	No	Black or African American	Yes	16	1	Primary
brca_tcga_pan_can_atlas_2018	TCGA-GM-A3NY	TCGA-GM-A3NY-01	72	STAGE IIB	6TH	4	-29	Breast Cancer	BRCA	Breast Invasive Lobular Carcinoma	1162	-26642	0	38.20232107	0:DiseaseFree	38.20232107	0:ALIVE OR DEAD TUMOR FREE	Not Hispanic Or Latino	1/3/12	0.1117	EUR	NA	No	C50.9	2417967	C50.9	Yes	No	0.3311	0.01	NA	No	ILC	38.20232107	0:LIVING	BD5374C9-7F36-457F-B66B-7CC7FF64224E	M0	N1A	T2	Tumor Free	38.20232107	0:CENSORED	Yes	No	White	Yes	-6	1	Primary
brca_tcga_pan_can_atlas_2018	TCGA-GM-A3XG	TCGA-GM-A3XG-01	46	STAGE IIIA	6TH	NA	-17	Breast Cancer	BRCA	Breast Invasive Lobular Carcinoma	1330	-16948	0	43.72554821	0:DiseaseFree	43.72554821	0:ALIVE OR DEAD TUMOR FREE	Not Hispanic Or Latino	10/1/12	0.0000	EUR	NA	No	C50.9	2417967	C50.9	Yes	No	0.2829	0	NA	No	ILC	43.72554821	0:LIVING	6F0FD68F-ED6A-4C9E-BE02-C97BA4950F76	M0	N1A	T3	Tumor Free	43.72554821	0:CENSORED	Yes	No	White	Yes	-16	1	Primary
brca_tcga_pan_can_atlas_2018	TCGA-GM-A3XN	TCGA-GM-A3XN-01	44	STAGE IIIA	6TH	9	-29	Breast Cancer	BRCA	Breast Invasive Lobular Carcinoma	2019	-16109	0	66.37735477	0:DiseaseFree	66.37735477	0:ALIVE OR DEAD TUMOR FREE	Not Hispanic Or Latino	10/1/12	0.1675	EUR	NA	No	C50.9	2417967	C50.9	Yes	No	0.3013	0.01	NA	No	ILC	66.37735477	0:LIVING	0930E97A-72EA-4BD5-B2F0-50C76AF695F3	M0	N2A	T1C	Tumor Free	66.37735477	0:CENSORED	Yes	No	White	Yes	-16	1	Primary
brca_tcga_pan_can_atlas_2018	TCGA-GM-A4E0	TCGA-GM-A4E0-01	67	STAGE IIIC	6TH	7	-33	Breast Cancer	BRCA	Breast Invasive Lobular Carcinoma	2191	-24788	0	72.03208732	0:DiseaseFree	72.03208732	0:ALIVE OR DEAD TUMOR FREE	Not Hispanic Or Latino	11/26/12	0.0133	EUR	NA	No	C50.9	2417967	C50.9	Yes	Yes	0.2859	0	21	No	ILC	72.03208732	0:LIVING	6397D7BC-9CB1-4A84-81AD-76954E0A8CEE	M0	N3A	T3	Tumor Free	72.03208732	0:CENSORED	Yes	No	White	Yes	-14	1	Primary
brca_tcga_pan_can_atlas_2018	TCGA-GM-A5PV	TCGA-GM-A5PV-01	63	STAGE IIB	7TH	2	-19	Breast Cancer	BRCA	Breast Invasive Lobular Carcinoma	412	-23215	0	13.54505704	0:DiseaseFree	13.54505704	0:ALIVE OR DEAD TUMOR FREE	Not Hispanic Or Latino	4/12/13	0.0368	EUR	NA	No	C50.9	2417967	C50.9	Yes	Yes	0.2809	0	28	No	ILC	13.54505704	0:LIVING	67C8DC41-EDCB-4563-96B3-3F93F9EDCBE9	M0	N1A	T2	Tumor Free	13.54505704	0:CENSORED	Yes	No	White	No	-16	1	Primary
brca_tcga_pan_can_atlas_2018	TCGA-GM-A5PX	TCGA-GM-A5PX-01	65	STAGE IIB	7TH	3	-27	Breast Cancer	BRCA	Breast Invasive Lobular Carcinoma	551	-23753	0	18.11486997	0:DiseaseFree	18.11486997	0:ALIVE OR DEAD TUMOR FREE	Not Hispanic Or Latino	4/12/13	0.1005	EUR	NA	No	C50.9	2417967	C50.9	Yes	Yes	0.2788	0	24	No	ILC	18.11486997	0:LIVING	F7064D01-29D8-49A2-AD60-1E0C5F148F3E	M0	N1MI	T2	Tumor Free	18.11486997	0:CENSORED	Yes	No	White	No	-22	1	Primary
brca_tcga_pan_can_atlas_2018	TCGA-HN-A2OB	TCGA-HN-A2OB-01	45	STAGE IIB	6TH	2	-39	Breast Cancer	BRCA	Breast Invasive Lobular Carcinoma	1883	-16672	0	50.7282112	1:Recurred/Progressed	62.46506888	1:DEAD WITH TUMOR	NA	9/26/13	0.0273	EUR	NA	No	C50.9	2417967	C50.9	Yes	Yes	0.2932	0	18	Yes	ILC	62.46506888	1:DECEASED	61204CDF-3B1C-44A1-BDA6-0FEF1AC4A333	M0	N1	T2	With Tumor	50.7282112	1:PROGRESSION	Yes	No	NA	Yes	-18	1	Primary
brca_tcga_pan_can_atlas_2018	TCGA-JL-A3YW	TCGA-JL-A3YW-01	49	STAGE IIB	7TH	15	43	Breast Cancer	BRCA	Breast Invasive Lobular Carcinoma	360		0	11.83548673	0:DiseaseFree	11.83548673	0:ALIVE OR DEAD TUMOR FREE	Not Hispanic Or Latino	11/8/12	0.1167	SAS	NA	No	C50.9	2417967	C50.9	Yes	No	0.3065	0.02	NA	No	ILC	11.83548673	0:LIVING	A2434F47-2168-47D0-9BBB-981071597843	M0	N1	T2	NA	11.83548673	0:CENSORED	Yes	No	Asian	No	10	1	Primary
brca_tcga_pan_can_atlas_2018	TCGA-LD-A66U	TCGA-LD-A66U-01	44	STAGE IIB	7TH	10	-15	Breast Cancer	BRCA	Breast Invasive Lobular Carcinoma	646	-16101	0	21.23812342	0:DiseaseFree	21.23812342	0:ALIVE OR DEAD TUMOR FREE	Not Hispanic Or Latino	6/27/13	0.2001	EUR	NA	No	C50.9	2417967	C50.9	Yes	Yes	0.3459	0	31	No	ILC	21.23812342	0:LIVING	38DC3E09-0B0E-4A29-B318-CC0352013DAE	MX	N1MI	T2	Tumor Free	21.23812342	0:CENSORED	Yes	No	White	Yes	-14	1	Primary
brca_tcga_pan_can_atlas_2018	TCGA-LD-A74U	TCGA-LD-A74U-01	79	STAGE IIIC	7TH	7	-21	Breast Cancer	BRCA	Breast Invasive Carcinoma (NOS)	402	-28981	0	13.21629352	0:DiseaseFree	13.21629352	0:ALIVE OR DEAD TUMOR FREE	Not Hispanic Or Latino	12/30/13	0.0661	EUR	NA	No	C50.9	2419428	C50.9	Yes	Yes	0.3334	0	193	No	BRCNOS	13.21629352	0:LIVING	38A4E9BD-93E9-432D-A756-3B1055B823BD	M0	N3A	T3	With Tumor	13.21629352	0:CENSORED	Yes	Yes	White	No	-6	1	Primary
brca_tcga_pan_can_atlas_2018	TCGA-LD-A7W5	TCGA-LD-A7W5-01	52	STAGE IIIC	7TH	23	-31	Breast Cancer	BRCA	Breast Invasive Ductal Carcinoma	216	-19169	0	NA	NA	7.101292041	0:ALIVE OR DEAD TUMOR FREE	Not Hispanic Or Latino	2/3/14	0.2170	AFR	NA	No	C50.9	2410662	C50.9	Yes	Yes	0.3317	0.01	41	No	IDC	7.101292041	0:LIVING	A06FF6AE-B0DD-4516-A75C-0DB71694B46B	M0	N3A	T2	With Tumor	7.101292041	0:CENSORED	Yes	No	Black or African American	No	-18	1	Primary
brca_tcga_pan_can_atlas_2018	TCGA-LD-A7W6	TCGA-LD-A7W6-01	54	STAGE IIB	7TH	4	-39	Breast Cancer	BRCA	Breast Invasive Carcinoma (NOS)	404	-20077	0	13.28204622	0:DiseaseFree	13.28204622	0:ALIVE OR DEAD TUMOR FREE	Not Hispanic Or Latino	2/3/14	0.1270	EUR	NA	No	C50.2	2419428	C50.2	Yes	Yes	0.329	0.01	29	No	BRCNOS	13.28204622	0:LIVING	0B0F9938-CE1E-4814-8821-0132D137EB9E	M0	N1A	T2	Tumor Free	13.28204622	0:CENSORED	Yes	No	White	No	-6	1	Primary
brca_tcga_pan_can_atlas_2018	TCGA-LL-A5YL	TCGA-LL-A5YL-01	64	STAGE IIB	7TH	5	-5	Breast Cancer	BRCA	Breast Invasive Lobular Carcinoma	519	-23395	0	17.06282671	0:DiseaseFree	17.06282671	0:ALIVE OR DEAD TUMOR FREE	Not Hispanic Or Latino	6/3/13	0.1994	EUR	NA	No	C50.9	2417967	C50.9	Yes	Yes	0.3113	0	56	No	ILC	17.06282671	0:LIVING	1D75E89D-4B01-443C-BE54-749C7A667BF4	MX	N1A	T2	NA	17.06282671	0:CENSORED	Yes	No	White	Yes	2	1	Primary
brca_tcga_pan_can_atlas_2018	TCGA-LL-A5YP	TCGA-LL-A5YP-01	49	STAGE IIB	7TH	16	9	Breast Cancer	BRCA	Breast Invasive Ductal Carcinoma	450	-18041	0	14.79435842	0:DiseaseFree	14.79435842	0:ALIVE OR DEAD TUMOR FREE	Not Hispanic Or Latino	5/20/13	0.5530	NA	NA	No	C50.9	2410662	C50.9	Yes	Yes	0.2939	0.1	64	No	IDC	14.79435842	0:LIVING	6D24E675-2FA4-4102-861F-7516650B3049	M0	N1A	T2	NA	14.79435842	0:CENSORED	Yes	Yes	Black or African American	Yes	12	1	Primary
brca_tcga_pan_can_atlas_2018	TCGA-LL-A6FQ	TCGA-LL-A6FQ-01	77	STAGE IIIA	7TH	21	1	Breast Cancer	BRCA	Breast Invasive Ductal Carcinoma	80	-28375	0	2.630108163	0:DiseaseFree	2.630108163	0:ALIVE OR DEAD TUMOR FREE	Not Hispanic Or Latino	8/30/13	0.4664	NA	NA	No	C50.9	2410662	C50.9	Yes	Yes	0.3469	0.06	39	NA	IDC	2.630108163	0:LIVING	92B842C5-F71B-4EF7-BA86-358D28E0966F	MX	N2A	T2	NA	2.630108163	0:CENSORED	Yes	No	Black or African American	NA	-4	1	Primary
brca_tcga_pan_can_atlas_2018	TCGA-LL-A7SZ	TCGA-LL-A7SZ-01	49	STAGE IIB	7TH	15	25	Breast Cancer	BRCA	Breast Invasive Ductal Carcinoma	594	-18161	0	19.52855311	0:DiseaseFree	19.52855311	0:ALIVE OR DEAD TUMOR FREE	Not Hispanic Or Latino	1/7/14	0.2933	AFR	NA	No	C50.9	2410662	C50.9	Yes	Yes	0.3272	0	86	No	IDC	19.52855311	0:LIVING	09A5E9FD-D816-4F8C-BAA9-0E40BA607B16	MX	N1A	T2	Tumor Free	19.52855311	0:CENSORED	Yes	No	Black or African American	Yes	18	1	Primary
brca_tcga_pan_can_atlas_2018	TCGA-LL-A7T0	TCGA-LL-A7T0-01	70	STAGE IIB	7TH	24	5	Breast Cancer	BRCA	Breast Invasive Ductal Carcinoma	376	-25867	0	12.36150837	0:DiseaseFree	12.36150837	0:ALIVE OR DEAD TUMOR FREE	Not Hispanic Or Latino	1/3/14	0.3326	AFR	NA	No	C50.9	2410662	C50.9	Yes	Yes	0.3499	0.23	40	No	IDC	12.36150837	0:LIVING	D8F8064F-02EF-4FED-942B-714CBE5E8455	M0	N1A	T2	NA	12.36150837	0:CENSORED	Yes	No	Black or African American	No	12	1	Primary
brca_tcga_pan_can_atlas_2018	TCGA-LL-A9Q3	TCGA-LL-A9Q3-01	69	STAGE IIIC	7TH	13	-13	Breast Cancer	BRCA	Breast Invasive Lobular Carcinoma	532	-25477	0	17.49021929	0:DiseaseFree	17.49021929	0:ALIVE OR DEAD TUMOR FREE	Not Hispanic Or Latino	5/21/14	0.2749	EUR	NA	No	C50.9	2417967	C50.9	Yes	Yes	0.3216	0.07	47	No	ILC	17.49021929	0:LIVING	6AF6D256-A753-46D2-B611-E4094FF265AA	MX	N3A	T3	NA	17.49021929	0:CENSORED	Yes	No	White	Yes	-18	1	Primary
brca_tcga_pan_can_atlas_2018	TCGA-LQ-A4E4	TCGA-LQ-A4E4-01	73	STAGE IIIA	7TH	7	-23	Breast Cancer	BRCA	Breast Invasive Lobular Carcinoma	849	-26883	0	NA	NA	27.91202288	0:ALIVE OR DEAD TUMOR FREE	Not Hispanic Or Latino	12/5/12	0.1878	EUR	NA	No	C50.9	2417967	C50.9	Yes	No	0.2937	0.06	NA	Yes	ILC	27.91202288	0:LIVING	4F321D41-3255-46A4-AE0D-1CF39699E624	MX	N1A	T3	Tumor Free	22.38879574	1:PROGRESSION	Yes	No	White	Yes	4	1	Primary
brca_tcga_pan_can_atlas_2018	TCGA-MS-A51U	TCGA-MS-A51U-01	44	STAGE IIB	7TH	18	-41	Breast Cancer	BRCA	Breast Invasive Lobular Carcinoma	681	-16213	0	22.38879574	0:DiseaseFree	22.38879574	0:ALIVE OR DEAD TUMOR FREE	Not Hispanic Or Latino	9/12/12	0.1797	EUR	NA	No	C50.9	2417967	C50.9	Yes	No	0.284	0	NA	No	ILC	22.38879574	0:LIVING	910655DA-2C12-4572-96B7-DED616E69B4B	M0	N1	T2	With Tumor	22.38879574	0:CENSORED	Yes	No	White	Yes	-20	1	Primary
brca_tcga_pan_can_atlas_2018	TCGA-OK-A5Q2	TCGA-OK-A5Q2-01	59	STAGE II	7TH	3	-21	Breast Cancer	BRCA	Breast Invasive Lobular Carcinoma	64	-21555	0	2.104086531	0:DiseaseFree	2.104086531	0:ALIVE OR DEAD TUMOR FREE	NA	1/22/13	0.0911	NA	NA	No	C50.9	2417967	C50.9	Yes	Yes	0.2873	0	26	No	ILC	2.104086531	0:LIVING	CD7FB75E-1C2E-4201-86D3-B3BA21F476BF	MX	N1A	T2	NA	2.104086531	0:CENSORED	Yes	No	NA	NA	12	1	Primary
brca_tcga_pan_can_atlas_2018	TCGA-OL-A5RU	TCGA-OL-A5RU-01	63	STAGE IIA	7TH	1	-31	Breast Cancer	BRCA	Breast Invasive Ductal Carcinoma	1219	-23108	0	40.07627314	0:DiseaseFree	40.07627314	0:ALIVE OR DEAD TUMOR FREE	NA	5/16/13	0.0399	AFR	NA	No	C50.9	2410662	C50.9	Yes	Yes	0.3035	0.03	34	No	IDC	40.07627314	0:LIVING	B8A44FDF-9CB9-4123-9AB0-4BC198921FEE	MX	N1	T1C	Tumor Free	40.07627314	0:CENSORED	Yes	No	Black or African American	Yes	-16	1	Primary
brca_tcga_pan_can_atlas_2018	TCGA-OL-A5RV	TCGA-OL-A5RV-01	43	STAGE IIIC	7TH	2	-39	Breast Cancer	BRCA	Breast Invasive Ductal Carcinoma	1062	-15820	0	34.91468587	0:DiseaseFree	34.91468587	0:ALIVE OR DEAD TUMOR FREE	NA	5/16/13	0.0644	NA	NA	No	C50.9	2410662	C50.9	Yes	Yes	0.2967	0.01	11	No	IDC	34.91468587	0:LIVING	1D38D356-D126-4476-94D0-26616B9375B1	MX	N3	T2	Tumor Free	34.91468587	0:CENSORED	Yes	No	Black or African American	Yes	-14	1	Primary
brca_tcga_pan_can_atlas_2018	TCGA-OL-A5RW	TCGA-OL-A5RW-01	40	STAGE IIA	7TH	17	35	Breast Cancer	BRCA	Breast Invasive Ductal Carcinoma	1106	-14638	0	36.36124536	0:DiseaseFree	36.36124536	0:ALIVE OR DEAD TUMOR FREE	NA	5/16/13	0.7465	NA	NA	No	C50.9	2410662	C50.9	Yes	Yes	0.3301	0.97	146	No	IDC	36.36124536	0:LIVING	A82D0A57-4383-473D-B334-D13B278404B1	MX	N1	T1C	Tumor Free	36.36124536	0:CENSORED	Yes	No	Black or African American	Yes	4	1	Primary
brca_tcga_pan_can_atlas_2018	TCGA-OL-A5RY	TCGA-OL-A5RY-01	52	STAGE IIA	7TH	0	11	Breast Cancer	BRCA	Breast Invasive Ductal Carcinoma	752	-19216	0	24.72301673	0:DiseaseFree	24.72301673	0:ALIVE OR DEAD TUMOR FREE	NA	5/16/13	0.0041	NA	NA	No	C50.9	2410662	C50.9	Yes	Yes	0.2856	0	10	No	IDC	24.72301673	0:LIVING	8360CEC6-DAF6-41C9-9A4F-7FC03C958DCC	MX	N1	T1C	With Tumor	24.72301673	0:CENSORED	Yes	No	Black or African American	Yes	18	1	Primary
brca_tcga_pan_can_atlas_2018	TCGA-OL-A5S0	TCGA-OL-A5S0-01	66	STAGE IIB	7TH	21	43	Breast Cancer	BRCA	Breast Invasive Ductal Carcinoma	620	-24139	0	20.38333827	0:DiseaseFree	20.38333827	0:ALIVE OR DEAD TUMOR FREE	NA	5/16/13	0.6208	NA	NA	No	C50.9	2410662	C50.9	Yes	Yes	0.3131	0.04	31	No	IDC	20.38333827	0:LIVING	43B3BF47-7313-4DFB-952A-EC0B9D48E16C	MX	N1A	T2	Tumor Free	20.38333827	0:CENSORED	Yes	No	Black or African American	Yes	24	1	Primary
brca_tcga_pan_can_atlas_2018	TCGA-OL-A66H	TCGA-OL-A66H-01	74	STAGE IB	7TH	2	-13	Breast Cancer	BRCA	Breast Invasive Mixed Mucinous Carcinoma	812	-27280	0	NA	0:DiseaseFree		0:ALIVE OR DEAD TUMOR FREE	Not Hispanic Or Latino	6/11/13	0.0587	NA	NA	No	C50.9	2403358	C50.9	Yes	Yes	0.2986	0	18	No	IMMC	26.68419323	0:LIVING	76BD9BB9-9A8B-4A90-BB7C-EAFE76472EE4	MX	N1MI	T1C	Tumor Free		0:CENSORED	Yes	No	Black or African American	Yes	-20	1	Primary
brca_tcga_pan_can_atlas_2018	TCGA-OL-A66I	TCGA-OL-A66I-01	36	STAGE IIA	6TH	21	15	Breast Cancer	BRCA	Breast Invasive Ductal Carcinoma	714	-13458	0	23.47371536	0:DiseaseFree	23.47371536	0:ALIVE OR DEAD TUMOR FREE	Not Hispanic Or Latino	6/11/13	0.4090	NA	NA	No	C50.9	2410662	C50.9	Yes	Yes	0.3071	0.01	39	No	IDC	23.47371536	0:LIVING	35BD694D-1DD2-466F-AB27-03320614B40E	MX	N1MI	T1C	Tumor Free	23.47371536	0:CENSORED	Yes	No	Black or African American	Yes	8	1	Primary
brca_tcga_pan_can_atlas_2018	TCGA-OL-A66N	TCGA-OL-A66N-01	59	STAGE IIIC	7TH	21	-17	Breast Cancer	BRCA	Breast Invasive Lobular Carcinoma	792	-21608	0	26.03807082	0:DiseaseFree	26.03807082	0:ALIVE OR DEAD TUMOR FREE	Not Hispanic Or Latino	6/11/13	0.2094	EUR	NA	No	C50.9	2417967	C50.9	Yes	Yes	0.3342	0	35	No	ILC	26.03807082	0:LIVING	E9002F4E-BA0B-4738-9368-DD9614A5DA8A	MX	N3	T3	Tumor Free	26.03807082	0:CENSORED	Yes	No	White	Yes	-12	1	Primary
brca_tcga_pan_can_atlas_2018	TCGA-OL-A66O	TCGA-OL-A66O-01	39	STAGE IIB	7TH	6	5	Breast Cancer	BRCA	Breast Invasive Ductal Carcinoma	528	-14272	0	17.35871388	0:DiseaseFree	17.35871388	0:ALIVE OR DEAD TUMOR FREE	Not Hispanic Or Latino	6/11/13	0.1667	NA	NA	No	C50.9	2410662	C50.9	Yes	Yes	0.3236	0	28	No	IDC	17.35871388	0:LIVING	A45833E1-7CC9-4273-B408-620F74679A12	MX	N1A	T2	Tumor Free	17.35871388	0:CENSORED	Yes	No	Black or African American	Yes	14	1	Primary
brca_tcga_pan_can_atlas_2018	TCGA-PE-A5DC	TCGA-PE-A5DC-01	72	STAGE IIIA	6TH	NA	-5	Breast Cancer	BRCA	Breast Invasive Lobular Carcinoma	NA	-26514	0	NA	NA	47.01318342	0:ALIVE OR DEAD TUMOR FREE	Not Hispanic Or Latino	4/30/13	0.3159	EUR	NA	No	C50.9	2417967	C50.9	Yes	Yes	0.3164	0.06	93	No	ILC	47.01318342	1:DECEASED	76099BEB-0ABE-4B56-8B4E-E4485E0402E6	M0	N2A	T2	Tumor Free	47.01318342	0:CENSORED	Yes	No	White	Yes	8	1	Primary
brca_tcga_pan_can_atlas_2018	TCGA-PL-A8LX	TCGA-PL-A8LX-01	35	STAGE IV	7TH	19	-27	Breast Cancer	BRCA	Breast Invasive Ductal Carcinoma	5	-12840	0	NA	NA	0.16438176	0:ALIVE OR DEAD TUMOR FREE	Not Hispanic Or Latino	3/25/14	0.1356	AFR	NA	No	C50.9	2410662	C50.9	Yes	Yes	0.324	0.04	29	NA	IDC	0.16438176	0:LIVING	FE2CD610-AA52-4789-AC62-7683281BB22F	M1	N1A	T4	With Tumor	0.16438176	0:CENSORED	Yes	No	Black or African American	No	-20	1	Primary
brca_tcga_pan_can_atlas_2018	TCGA-PL-A8LZ	TCGA-PL-A8LZ-01	29	STAGE IIIB	7TH	21	-3	Breast Cancer	BRCA	Breast Invasive Ductal Carcinoma	302	-10869	0	NA	NA	9.928658316	0:ALIVE OR DEAD TUMOR FREE	Not Hispanic Or Latino	5/5/14	0.1729	AFR	NA	No	C50.9	2410662	C50.9	Yes	Yes	0.3284	0.03	78	No	IDC	9.928658316	0:LIVING	9087585F-E792-4F33-BAAA-56FFE0F745BE	M0	N2	T4B	Tumor Free	9.928658316	0:CENSORED	NA	No	Black or African American	No	4	1	Primary
brca_tcga_pan_can_atlas_2018	TCGA-S3-A6ZG	TCGA-S3-A6ZG-01	71	STAGE IIB	7TH	17	-29	Breast Cancer	BRCA	Breast Invasive Carcinoma (NOS)	562	-26141	0	18.47650985	0:DiseaseFree	18.47650985	0:ALIVE OR DEAD TUMOR FREE	Not Hispanic Or Latino	11/12/13	0.1632	AFR_ADMIX	NA	No	C50.9	2417967	C50.9	Yes	Yes	0.3316	0.05	39	No	BRCNOS	18.47650985	0:LIVING	1A679332-30A3-4495-A2E5-39D299E14333	M0	N1	T2	Tumor Free	18.47650985	0:CENSORED	Yes	No	Black or African American	Yes	6	1	Primary
brca_tcga_pan_can_atlas_2018	TCGA-S3-A6ZH	TCGA-S3-A6ZH-01	29	STAGE IIIC	7TH	20	-13	Breast Cancer	BRCA	Breast Invasive Ductal Carcinoma	641	-10832	0	21.07374166	0:DiseaseFree	21.07374166	0:ALIVE OR DEAD TUMOR FREE	Not Hispanic Or Latino	11/12/13	0.3715	AFR	NA	No	C50.9	2410662	C50.9	Yes	Yes	0.3286	0.59	33	No	IDC	21.07374166	0:LIVING	EC461EAF-F5CB-4225-A9A0-59D8E6C17EA6	MX	N3A	T3	Tumor Free	21.07374166	0:CENSORED	Yes	No	Black or African American	Yes	12	1	Primary
brca_tcga_pan_can_atlas_2018	TCGA-S3-AA0Z	TCGA-S3-AA0Z-01	63	STAGE IIB	7TH	12	-15	Breast Cancer	BRCA	Breast Invasive Ductal Carcinoma	629	-23314	0	20.67922543	0:DiseaseFree	20.67922543	0:ALIVE OR DEAD TUMOR FREE	Not Hispanic Or Latino	4/18/14	0.3953	AFR	NA	No	C50.9	2410662	C50.9	Yes	Yes	0.3531	1.27	46	No	IDC	20.67922543	0:LIVING	CFFE832C-8A81-4CDB-8B25-DF7F35AFAFDC	M0	N1A	T2	Tumor Free	20.67922543	0:CENSORED	Yes	No	Black or African American	No	4	1	Primary
brca_tcga_pan_can_atlas_2018	TCGA-S3-AA12	TCGA-S3-AA12-01	82	STAGE IIIA	7TH	4	-13	Breast Cancer	BRCA	Breast Invasive Ductal Carcinoma	574	-30101	0	18.87102607	0:DiseaseFree	18.87102607	0:ALIVE OR DEAD TUMOR FREE	Not Hispanic Or Latino	4/18/14	0.1373	AFR	NA	No	C50.9	2410662	C50.9	Yes	Yes	0.341	0.34	36	No	IDC	18.87102607	0:LIVING	2BCACFD1-6A45-4B96-9B80-2AD569B1AB45	MX	N1A	T3	Tumor Free	18.87102607	0:CENSORED	Yes	Yes	Black or African American	No	0	1	Primary
brca_tcga_pan_can_atlas_2018	TCGA-S3-AA15	TCGA-S3-AA15-01	51	STAGE IIB	7TH	NA	-9	Breast Cancer	BRCA	Breast Invasive Ductal Carcinoma	525	-18659	0	17.26008482	0:DiseaseFree	17.26008482	0:ALIVE OR DEAD TUMOR FREE	Not Hispanic Or Latino	4/18/14	0.0014	AFR	NA	No	C50.9	2410662	C50.9	Yes	Yes	0.3124	0	36	No	IDC	17.26008482	0:LIVING	E783E518-C1E5-4EAC-8EAF-E2D65CCD9692	CM0 (I+)	N1A	T2	Tumor Free	17.26008482	0:CENSORED	Yes	No	Black or African American	Yes	8	1	Primary
brca_tcga_pan_can_atlas_2018	TCGA-S3-AA17	TCGA-S3-AA17-01	64	STAGE IIB	7TH	9	-13	Breast Cancer	BRCA	Breast Invasive Ductal Carcinoma	424	-23642	0	13.93957327	0:DiseaseFree	13.93957327	0:ALIVE OR DEAD TUMOR FREE	Not Hispanic Or Latino	4/21/14	0.3460	AFR_ADMIX	NA	No	C50.9	2410662	C50.9	Yes	Yes	0.3284	0.02	88	No	IDC	13.93957327	0:LIVING	49A2FD48-744D-4D88-B9B4-8C778D4F48FD	CM0 (I+)	N1MI	T2	Tumor Free	13.93957327	0:CENSORED	Yes	Yes	Black or African American	Yes	12	1	Primary
brca_tcga_pan_can_atlas_2018	TCGA-UU-A93S	TCGA-UU-A93S-01	63	STAGE IV	7TH	15	15	Breast Cancer	BRCA	Breast Invasive Ductal Carcinoma	NA	-23278	0	NA	NA	3.813656837	1:DEAD WITH TUMOR	Not Hispanic Or Latino	11/11/14	0.5014	AFR_ADMIX	NA	No	C50.9	2410662	C50.9	Yes	Yes	0.3562	0.48	139	No	IDC	3.813656837	1:DECEASED	45013972-2DFD-4F82-A076-E3E4AF1B43B8	M1	N3B	T4D	With Tumor	3.813656837	1:PROGRESSION	No	No	Black or African American	No	10	1	Primary
brca_tcga_pan_can_atlas_2018	TCGA-V7-A7HQ	TCGA-V7-A7HQ-01	75	STAGE IIIA	6TH	6	7	Breast Cancer	BRCA	Breast Invasive Ductal Carcinoma	2033	-27684	0	66.8376237	0:DiseaseFree	66.8376237	0:ALIVE OR DEAD TUMOR FREE	Not Hispanic Or Latino	3/31/15	0.1209	NA	NA	No	C50.9	2410662	C50.9	Yes	Yes	0.3439	0.01	23	No	IDC	66.8376237	0:LIVING	1285EB55-415C-494A-AA58-936F0427CDD0	M0	N2A	T1C	Tumor Free	66.8376237	0:CENSORED	Yes	No	Black or African American	Yes	-6	1	Primary
brca_tcga_pan_can_atlas_2018	TCGA-WT-AB41	TCGA-WT-AB41-01	55	STAGE IIB	7TH	8	-19	Breast Cancer	BRCA	Breast Invasive Ductal Carcinoma	1611		0	52.96380314	0:DiseaseFree	52.96380314	0:ALIVE OR DEAD TUMOR FREE	Not Hispanic Or Latino	7/16/14	0.3125	AFR	NA	No	C50.9	2410662	C50.9	Yes	Yes	0.3366	0.01	40	No	IDC	52.96380314	0:LIVING	E7DB08A7-B439-4230-8DC4-1B54AF4736C4	MX	N1MI	T2	Tumor Free	52.96380314	0:CENSORED	Yes	Yes	Black or African American	No	-12	1	Primary
brca_tcga_pan_can_atlas_2018	TCGA-XX-A899	TCGA-XX-A899-01	46	STAGE IIIA	7TH	4	-37	Breast Cancer	BRCA	Breast Invasive Lobular Carcinoma	467	-17022	0	15.3532564	0:DiseaseFree	15.3532564	0:ALIVE OR DEAD TUMOR FREE	Not Hispanic Or Latino	2/21/14	0.0625	EUR	NA	No	C50.9	2417967	C50.9	Yes	Yes	0.31	0	37	No	ILC	15.3532564	0:LIVING	F89588E9-CA73-4465-A7FB-7246EDB45E3A	MX	N2A	T1C	Tumor Free	15.3532564	0:CENSORED	Yes	No	White	Yes	-8	1	Primary
brca_tcga_pan_can_atlas_2018	TCGA-Z7-A8R5	TCGA-Z7-A8R5-01	61	STAGE IIIA	6TH	21	-13	Breast Cancer	BRCA	Breast Invasive Lobular Carcinoma	3287	-22280	0	NA	NA	108.0645692	0:ALIVE OR DEAD TUMOR FREE	Not Hispanic Or Latino	7/9/14	0.0452	EUR	NA	No	C50.9	2417967	C50.9	Yes	Yes	0.3056	0	23	Yes	ILC	108.0645692	0:LIVING	23F438BD-1DBB-4D46-972F-1E8E74DDBD37	MX	N1A	T3	Tumor Free	5.950619719	1:PROGRESSION	Yes	Yes	White	No	-16	1	Primary
[truncated: 12 more columns]
