# Supplementary material for: Exploring the role of the Rab network in epithelial-to-mesenchymal transition
Source: Bioinform Adv. 2024 Dec 14;5(1):vbae200. doi: 10.1093/bioadv/vbae200 (PMC11684074; doi:10.1093/bioadv/vbae200)
Supplement: vbae200_Supplementary_Data [file vbae200_supplementary_data.zip › luad_met_IDs.txt]

Study ID	Patient ID	Sample ID	Diagnosis Age	Neoplasm Disease Stage American Joint Committee on Cancer Code	American Joint Committee on Cancer Publication Version Type	Aneuploidy Score	Buffa Hypoxia Score	Cancer Type	TCGA PanCanAtlas Cancer Type Acronym	Cancer Type Detailed	Last Communication Contact from Initial Pathologic Diagnosis Date	Birth from Initial Pathologic Diagnosis Date	Last Alive Less Initial Pathologic Diagnosis Date Calculated Day Value	Disease Free (Months)	Disease Free Status	Months of disease-specific survival	Disease-specific Survival status	Ethnicity Category	Form completion date	Fraction Genome Altered	Genetic Ancestry Label	Neoplasm Histologic Grade	Neoadjuvant Therapy Type Administered Prior To Resection Text	ICD-10 Classification	International Classification of Diseases for Oncology, Third Edition ICD-O-3 Histology Code	International Classification of Diseases for Oncology, Third Edition ICD-O-3 Site Code	Informed consent verified	In PanCan Pathway Analysis	MSI MANTIS Score	MSIsensor Score	Mutation Count	New Neoplasm Event Post Initial Therapy Indicator	Oncotree Code	Overall Survival (Months)	Overall Survival Status	Other Patient ID	American Joint Committee on Cancer Metastasis Stage Code	Neoplasm Disease Lymph Node Stage American Joint Committee on Cancer Code	American Joint Committee on Cancer Tumor Stage Code	Person Neoplasm Cancer Status	Progress Free Survival (Months)	Progression Free Status	Primary Lymph Node Presentation Assessment	Prior Diagnosis	Race Category	Radiation Therapy	Ragnum Hypoxia Score	Number of Samples Per Patient	Sample Type
luad_tcga_pan_can_atlas_2018	TCGA-05-4250	TCGA-05-4250-01	79	STAGE IIIA	6TH	17	29	Non-Small Cell Lung Cancer	LUAD	Lung Adenocarcinoma	NA	-29068	0	NA	NA	3.978038597	NA	NA	7/22/10	0.2362	EUR	NA	No	C34.3	8140/3	C34.3	Yes	Yes	0.3059	0.28	312	NA	LUAD	3.978038597	1:DECEASED	f98ecd8a-b878-4f53-b911-20cd8e17281c	M0	N1	T3	NA	3.978038597	0:CENSORED	NA	No	NA	NA	18	1	Primary
luad_tcga_pan_can_atlas_2018	TCGA-05-4384	TCGA-05-4384-01	66	STAGE IIIA	6TH	1	-37	Non-Small Cell Lung Cancer	LUAD	Lung Adenocarcinoma	426	-24411	0	NA	NA	14.00532597	0:ALIVE OR DEAD TUMOR FREE	NA	7/22/10	0.0661	EUR	NA	No	C34.3	8255/3	C34.3	Yes	Yes	0.285	0	117	Yes	LUAD	14.00532597	0:LIVING	9a50e7e4-831d-489f-87d2-979e987561cc	M0	N2	T2	NA	6.016372423	1:PROGRESSION	NA	Yes	NA	Yes	-12	1	Primary
luad_tcga_pan_can_atlas_2018	TCGA-05-4395	TCGA-05-4395-01	76	STAGE IIIB	5TH	25	43	Non-Small Cell Lung Cancer	LUAD	Lung Adenocarcinoma	NA	-27971	0	NA	NA	0	0:ALIVE OR DEAD TUMOR FREE	NA	7/22/10	0.5598	EUR	NA	No	C34.1	8255/3	C34.1	Yes	Yes	0.2956	0.35	231	NA	LUAD	0	1:DECEASED	762dea8a-5b41-4058-979a-b7876ed13d7e	M0	N2	T4	Tumor Free	0	0:CENSORED	NA	No	NA	NA	14	1	Primary
luad_tcga_pan_can_atlas_2018	TCGA-05-4396	TCGA-05-4396-01	76	STAGE IIIB	5TH	11	-19	Non-Small Cell Lung Cancer	LUAD	Lung Adenocarcinoma	NA	-28094	0	NA	NA	9.961534668	NA	NA	7/22/10	0.2340	EUR	NA	No	C34.3	8255/3	C34.3	Yes	Yes	0.2819	0.21	1287	NA	LUAD	9.961534668	1:DECEASED	9f81c602-8afa-4588-b0b6-6e5a1a128d5a	M0	N1	T4	NA	9.961534668	0:CENSORED	NA	Yes	NA	NA	-12	1	Primary
luad_tcga_pan_can_atlas_2018	TCGA-05-4397	TCGA-05-4397-01	65	STAGE IIB	5TH	7	19	Non-Small Cell Lung Cancer	LUAD	Lung Adenocarcinoma	NA	-23833	0	NA	NA	24.03261334	NA	NA	7/22/10	0.2784	EUR	NA	No	C34.2	8255/3	C34.2	Yes	Yes	0.2886	0.18	749	NA	LUAD	24.03261334	1:DECEASED	6dfd47d2-831a-4386-9051-f78199a16bb5	M0	N1	T2	NA	24.03261334	0:CENSORED	NA	No	NA	NA	18	1	Primary
luad_tcga_pan_can_atlas_2018	TCGA-05-4398	TCGA-05-4398-01	47	STAGE IIIB	5TH	23	33	Non-Small Cell Lung Cancer	LUAD	Lung Adenocarcinoma	1431	-17471	0	47.04605977	0:DiseaseFree	47.04605977	0:ALIVE OR DEAD TUMOR FREE	NA	7/22/10	0.3046	EUR	NA	No	C34.1	8255/3	C34.1	Yes	Yes	0.3117	0.11	665	No	LUAD	47.04605977	0:LIVING	31c96e35-5e2f-429c-b12a-7bc5a497a300	M0	N3	T4	Tumor Free	47.04605977	0:CENSORED	NA	No	NA	No	18	1	Primary
luad_tcga_pan_can_atlas_2018	TCGA-05-4415	TCGA-05-4415-01	57	STAGE IIIB	6TH	20	35	Non-Small Cell Lung Cancer	LUAD	Lung Adenocarcinoma	NA	-20880	0	NA	NA	2.991748036	1:DEAD WITH TUMOR	NA	7/22/10	0.1563	EUR	NA	No	C34.3	8255/3	C34.3	Yes	Yes	0.3033	0	187	Yes	LUAD	2.991748036	1:DECEASED	d15b7b29-c5c5-41d8-b83b-7cc12fe92820	M0	N2	T4	With Tumor	1.972581122	1:PROGRESSION	NA	No	NA	No	20	1	Primary
luad_tcga_pan_can_atlas_2018	TCGA-05-4418	TCGA-05-4418-01	69	STAGE IIIA	6TH	6	33	Non-Small Cell Lung Cancer	LUAD	Lung Adenocarcinoma	NA	-25417	0	NA	NA	9.008120459	NA	NA	7/22/10	0.1433	EUR	NA	No	C34.3	8255/3	C34.3	Yes	Yes	0.2744	0.01	245	NA	LUAD	9.008120459	1:DECEASED	d2c1e896-6886-4122-bb48-5fbcd3f641f4	M0	N2	T3	NA	9.008120459	0:CENSORED	NA	Yes	NA	NA	16	1	Primary
luad_tcga_pan_can_atlas_2018	TCGA-05-4427	TCGA-05-4427-01	65	STAGE IIB	6TH	20	-1	Non-Small Cell Lung Cancer	LUAD	Lung Adenocarcinoma	791	-23893	0	26.00519446	0:DiseaseFree	26.00519446	0:ALIVE OR DEAD TUMOR FREE	NA	7/22/10	0.3950	EUR	NA	No	C34.1	8255/3	C34.1	Yes	Yes	0.3043	0.09	952	No	LUAD	26.00519446	0:LIVING	78a24c56-576c-4245-bb42-6603b3d19897	M0	N1	T2	Tumor Free	26.00519446	0:CENSORED	NA	Yes	NA	No	8	1	Primary
luad_tcga_pan_can_atlas_2018	TCGA-05-4432	TCGA-05-4432-01	66	STAGE IIB	6TH	21	9	Non-Small Cell Lung Cancer	LUAD	Lung Adenocarcinoma	761	-24350	0	25.0189039	0:DiseaseFree	25.0189039	0:ALIVE OR DEAD TUMOR FREE	NA	7/22/10	0.4286	EUR	NA	No	C34.1	8255/3	C34.1	Yes	Yes	0.2759	0	535	No	LUAD	25.0189039	0:LIVING	e737f650-b72d-44e7-b750-558a56716803	M0	N1	T2	Tumor Free	25.0189039	0:CENSORED	NA	No	NA	No	14	1	Primary
luad_tcga_pan_can_atlas_2018	TCGA-05-5423	TCGA-05-5423-01	65	STAGE IIB	6TH	15	-3	Non-Small Cell Lung Cancer	LUAD	Lung Adenocarcinoma	151	-23863	0	NA	NA	4.964329158	0:ALIVE OR DEAD TUMOR FREE	NA	3/22/11	0.3749	EUR	NA	No	C34.9	8255/3	C34.9	Yes	Yes	0.3204	0.04	140	NA	LUAD	4.964329158	0:LIVING	33e3f736-7990-4f7a-ac35-863247566541	M0	N1	T2	Tumor Free	4.964329158	0:CENSORED	NA	No	NA	NA	-12	1	Primary
luad_tcga_pan_can_atlas_2018	TCGA-05-5425	TCGA-05-5425-01	68	STAGE IIB	7TH	2	7	Non-Small Cell Lung Cancer	LUAD	Lung Adenocarcinoma	882	-25020	0	NA	NA	28.9969425	0:ALIVE OR DEAD TUMOR FREE	NA	3/22/11	0.2551	EUR	NA	No	C34.9	8255/3	C34.9	Yes	Yes	0.3001	0	536	Yes	LUAD	28.9969425	0:LIVING	9b4eeecb-6aff-435b-a244-ec362af92b7f	M0	N1	T2B	Tumor Free	15.97790709	1:PROGRESSION	NA	No	NA	Yes	4	1	Primary
luad_tcga_pan_can_atlas_2018	TCGA-05-5428	TCGA-05-5428-01	57	STAGE IIA	7TH	20	23	Non-Small Cell Lung Cancer	LUAD	Lung Adenocarcinoma	670	-21061	0	22.02715587	0:DiseaseFree	22.02715587	0:ALIVE OR DEAD TUMOR FREE	NA	3/22/11	0.5655	EUR	NA	No	C34.9	8255/3	C34.9	Yes	Yes	0.298	0.02	351	No	LUAD	22.02715587	0:LIVING	3fe8f8e4-5396-4362-82f5-366e2fb69db2	M0	N1	T1B	Tumor Free	22.02715587	0:CENSORED	NA	No	NA	Yes	10	1	Primary
luad_tcga_pan_can_atlas_2018	TCGA-05-5429	TCGA-05-5429-01	60	STAGE IIIA	7TH	8	21	Non-Small Cell Lung Cancer	LUAD	Lung Adenocarcinoma	30	-22066	0	NA	NA	9.040996811	0:ALIVE OR DEAD TUMOR FREE	NA	3/22/11	0.2466	EUR	NA	No	C34.1	8140/3	C34.9	Yes	Yes	0.3031	0.06	34	NA	LUAD	9.040996811	1:DECEASED	63bd2175-4b7c-44c9-aef3-9efc8f79837b	M0	N2	T3	Tumor Free	9.040996811	0:CENSORED	NA	No	NA	NA	12	1	Primary
luad_tcga_pan_can_atlas_2018	TCGA-35-5375	TCGA-35-5375-01	61	STAGE IIIA	NA	26	35	Non-Small Cell Lung Cancer	LUAD	Lung Adenocarcinoma	264	-22628	0	NA	NA	8.679356939	0:ALIVE OR DEAD TUMOR FREE	Not Hispanic Or Latino	5/20/11	0.5996	EUR	NA	No	C34.1	8140/3	C34.1	Yes	Yes	0.3281	0.08	387	NA	LUAD	8.679356939	0:LIVING	5d2a9a4f-678d-4089-a8c5-81a5cb696629	M0	N2	T2	Tumor Free	8.679356939	0:CENSORED	NA	No	White	NA	22	1	Primary
luad_tcga_pan_can_atlas_2018	TCGA-38-4627	TCGA-38-4627-01	64	STAGE IIA	NA	9	13	Non-Small Cell Lung Cancer	LUAD	Lung Adenocarcinoma	NA	-23510	0	37.70917579	0:DiseaseFree	37.70917579	NA	Not Hispanic Or Latino	12/7/10	0.0002	EUR	NA	No	C34.1	8140/3	C34.1	Yes	Yes	0.2806	0	29	NA	LUAD	37.70917579	1:DECEASED	d717fa33-3c91-4ced-89c6-79ff5542f04c	M0	N1	T1B	NA	37.70917579	0:CENSORED	NA	No	White	No	-6	1	Primary
luad_tcga_pan_can_atlas_2018	TCGA-38-4628	TCGA-38-4628-01	65	STAGE IIB	5TH	24	5	Non-Small Cell Lung Cancer	LUAD	Lung Adenocarcinoma	NA	-24057	0	35.60508926	1:Recurred/Progressed	49.05151724	1:DEAD WITH TUMOR	Not Hispanic Or Latino	12/9/10	0.4864	EUR	NA	No	C34.1	8140/3	C34.1	Yes	Yes	0.3118	0.49	112	Yes	LUAD	49.05151724	1:DECEASED	cc4bd56a-25c5-4c48-b583-ac3aeb778ca6	M0	N1	T2	With Tumor	35.60508926	1:PROGRESSION	NA	No	White	No	2	1	Primary
luad_tcga_pan_can_atlas_2018	TCGA-44-2659	TCGA-44-2659-01	65	STAGE IIB	6TH	25	-15	Non-Small Cell Lung Cancer	LUAD	Lung Adenocarcinoma	1367	-23808	0	37.67629944	1:Recurred/Progressed	44.94197324	0:ALIVE OR DEAD TUMOR FREE	Not Hispanic Or Latino	10/11/10	0.2823	EUR	NA	No	C34.3	8140/3	C34.3	Yes	Yes	0.2806	0.2	395	No	LUAD	44.94197324	0:LIVING	bf15f7ad-9d92-473b-91d1-f24aa373ab97	M0	N1	T1	Tumor Free	37.67629944	1:PROGRESSION	NA	No	White	No	-12	1	Primary
luad_tcga_pan_can_atlas_2018	TCGA-44-2665	TCGA-44-2665-01	55	STAGE IIB	6TH	7	1	Non-Small Cell Lung Cancer	LUAD	Lung Adenocarcinoma	1301	-20349	0	NA	NA	42.772134	0:ALIVE OR DEAD TUMOR FREE	Not Hispanic Or Latino	10/13/10	NA	EUR	NA	No	C34.1	8140/3	C34.1	Yes	Yes	0.3006	0.18	43	No	LUAD	42.772134	0:LIVING	fb79c491-7b01-42ae-8369-8364e442e31b	M0	N1	T2	Tumor Free	42.772134	0:CENSORED	NA	No	White	No	-4	1	Primary
luad_tcga_pan_can_atlas_2018	TCGA-44-3396	TCGA-44-3396-01	74	STAGE IIIA	7TH	6	23	Non-Small Cell Lung Cancer	LUAD	Lung Adenocarcinoma	1130	-27073	0	37.15027781	0:DiseaseFree	37.15027781	0:ALIVE OR DEAD TUMOR FREE	Not Hispanic Or Latino	10/18/10	0.0548	EUR	NA	No	C34.1	8140/3	C34.1	Yes	Yes	0.3466	0.05	184	No	LUAD	37.15027781	0:LIVING	3bd6badb-27ff-4d8d-b206-4d28dc264862	M0	N2	T2	Tumor Free	37.15027781	0:CENSORED	NA	No	White	No	10	1	Primary
luad_tcga_pan_can_atlas_2018	TCGA-44-5643	TCGA-44-5643-01	53	STAGE IIIA	7TH	19	11	Non-Small Cell Lung Cancer	LUAD	Lung Adenocarcinoma	1013	-19426	0	NA	NA	33.30374462	0:ALIVE OR DEAD TUMOR FREE	Not Hispanic Or Latino	4/13/11	0.5689	AFR	NA	No	C34.3	8140/3	C34.3	Yes	Yes	0.321	0.08	114	No	LUAD	33.30374462	0:LIVING	27fceec1-3298-4cdd-a4e6-8f5cf34604f0	M0	N2	T2B	Tumor Free	33.30374462	0:CENSORED	NA	No	Black or African American	Yes	14	1	Primary
luad_tcga_pan_can_atlas_2018	TCGA-44-6774	TCGA-44-6774-01	56	STAGE IIIA	7TH	4	-23	Non-Small Cell Lung Cancer	LUAD	Lung Adenocarcinoma	658	-20462	0	21.63263964	0:DiseaseFree	21.63263964	0:ALIVE OR DEAD TUMOR FREE	Not Hispanic Or Latino	8/24/11	0.2030	EUR	NA	No	C34.3	8140/3	C34.3	Yes	Yes	0.2954	0.01	276	No	LUAD	21.63263964	0:LIVING	33c71ead-4c2a-476d-85ef-885dbbfc2cbd	M0	N2	T1	NA	21.63263964	0:CENSORED	NA	No	White	Yes	-6	1	Primary
luad_tcga_pan_can_atlas_2018	TCGA-44-6779	TCGA-44-6779-01	50	STAGE IIB	6TH	17	9	Non-Small Cell Lung Cancer	LUAD	Lung Adenocarcinoma	NA	-18469	0	NA	NA	16.43817602	1:DEAD WITH TUMOR	NA	8/31/11	0.5993	EUR	NA	No	C34.1	8140/3	C34.9	Yes	Yes	0.2979	0	91	Yes	LUAD	16.43817602	1:DECEASED	cbbea9f1-396a-4bf3-b67c-2cac3394dceb	MX	N1	T2	With Tumor	7.627313673	1:PROGRESSION	NA	No	White	No	4	1	Primary
luad_tcga_pan_can_atlas_2018	TCGA-44-7669	TCGA-44-7669-01	59	STAGE IIA	7TH	22	17	Non-Small Cell Lung Cancer	LUAD	Lung Adenocarcinoma	NA	-21893	0	12.8217773	1:Recurred/Progressed	18.87102607	1:DEAD WITH TUMOR	Not Hispanic Or Latino	12/21/11	0.4144	AFR	NA	No	C34.1	8140/3	C34.1	Yes	Yes	0.3312	0.07	422	Yes	LUAD	18.87102607	1:DECEASED	4b22ad71-c585-4077-ad3c-c6e026d0c7fa	MX	N1	T1B	With Tumor	12.8217773	1:PROGRESSION	NA	No	Black or African American	No	24	1	Primary
luad_tcga_pan_can_atlas_2018	TCGA-44-7670	TCGA-44-7670-01	47	STAGE IIA	7TH	27	11	Non-Small Cell Lung Cancer	LUAD	Lung Adenocarcinoma	882	-17392	0	28.9969425	0:DiseaseFree	28.9969425	0:ALIVE OR DEAD TUMOR FREE	Hispanic Or Latino	1/18/12	0.6345	EUR	NA	No	C34.1	8140/3	C34.1	Yes	Yes	0.3216	0.11	1014	No	LUAD	28.9969425	0:LIVING	9b38eded-3f46-4aaa-9991-68008d97bdbe	M0	N1	T1B	Tumor Free	28.9969425	0:CENSORED	NA	Yes	White	No	18	1	Primary
luad_tcga_pan_can_atlas_2018	TCGA-44-A47F	TCGA-44-A47F-01	74	STAGE IIB	7TH	27	NA	Non-Small Cell Lung Cancer	LUAD	Lung Adenocarcinoma	337	-27122	0	11.07933064	0:DiseaseFree	11.07933064	0:ALIVE OR DEAD TUMOR FREE	Not Hispanic Or Latino	11/23/12	0.3026	EUR	NA	No	C34.1	8140/3	C34.1	Yes	No	0.3397	0	78	No	LUAD	11.07933064	0:LIVING	F61D599A-43BD-4743-9568-678317E75955	M0	N1	T2B	Tumor Free	11.07933064	0:CENSORED	NA	Yes	White	No	NA	1	Primary
luad_tcga_pan_can_atlas_2018	TCGA-49-4490	TCGA-49-4490-01	45	STAGE IIIA	4TH	29	-1	Non-Small Cell Lung Cancer	LUAD	Lung Adenocarcinoma	NA	-16634	0	NA	NA	12.65739554	1:DEAD WITH TUMOR	Not Hispanic Or Latino	8/9/11	0.2916	EUR	NA	No	C34.1	8140/3	C34.1	Yes	Yes	0.3009	0.01	48	No	LUAD	12.65739554	1:DECEASED	6c3655ca-8ae7-4ad7-b3e4-0c3ec293fba7	M0	N2	T3	NA	12.65739554	1:PROGRESSION	NA	No	White	Yes	-8	1	Primary
luad_tcga_pan_can_atlas_2018	TCGA-49-4494	TCGA-49-4494-01	77	STAGE IIIA	4TH	3	33	Non-Small Cell Lung Cancer	LUAD	Lung Adenocarcinoma	NA	-28387	0	NA	NA	35.53933656	1:DEAD WITH TUMOR	Not Hispanic Or Latino	2/3/11	0.1473	EUR	NA	No	C34.1	8140/3	C34.1	Yes	Yes	0.2794	0.02	171	NA	LUAD	35.53933656	1:DECEASED	c6d78e27-e510-4f57-abae-19efa6105a8d	M0	N2	T3	With Tumor	35.53933656	1:PROGRESSION	NA	No	White	NA	20	1	Primary
luad_tcga_pan_can_atlas_2018	TCGA-49-4505	TCGA-49-4505-01	61	STAGE IIB	4TH	21	21	Non-Small Cell Lung Cancer	LUAD	Lung Adenocarcinoma	NA	-22628	0	13.7094388	1:Recurred/Progressed	14.07107867	1:DEAD WITH TUMOR	Not Hispanic Or Latino	2/3/11	0.4730	EUR	NA	No	C34.3	8140/3	C34.3	Yes	Yes	0.3359	0.1	188	Yes	LUAD	14.07107867	1:DECEASED	088edf89-d2b5-40c7-b066-df3bd383f7ea	M0	N1	T2	With Tumor	13.7094388	1:PROGRESSION	NA	No	White	No	-4	1	Primary
luad_tcga_pan_can_atlas_2018	TCGA-49-4506	TCGA-49-4506-01	68	STAGE IIB	4TH	20	27	Non-Small Cell Lung Cancer	LUAD	Lung Adenocarcinoma	NA	-25132	0	22.75043561	1:Recurred/Progressed	32.84347569	NA	Not Hispanic Or Latino	2/3/11	0.0386	EUR	NA	No	C34.1	8140/3	C34.1	Yes	Yes	0.2991	0	117	Yes	LUAD	32.84347569	1:DECEASED	b61abdfd-b7a0-4e1a-b570-d1eaecad3a9e	M0	N1	T2	With Tumor	22.75043561	1:PROGRESSION	NA	No	White	Yes	14	1	Primary
luad_tcga_pan_can_atlas_2018	TCGA-49-4507	TCGA-49-4507-01	73	STAGE IIIA	NA	12	31	Non-Small Cell Lung Cancer	LUAD	Lung Adenocarcinoma	NA	-26851	0	NA	NA	8.810862347	1:DEAD WITH TUMOR	Not Hispanic Or Latino	2/2/11	0.2054	EUR	NA	No	C34.0	8140/3	C34.0	Yes	Yes	0.2769	0.02	184	Yes	LUAD	8.810862347	1:DECEASED	50b2c647-aecd-4c81-af22-0d8116593552	M0	N1	T3	With Tumor	5.194463622	1:PROGRESSION	NA	No	White	Yes	16	1	Primary
luad_tcga_pan_can_atlas_2018	TCGA-49-4510	TCGA-49-4510-01	51	STAGE IIB	5TH	23	-1	Non-Small Cell Lung Cancer	LUAD	Lung Adenocarcinoma	NA	-18762	0	NA	NA	29.45721143	1:DEAD WITH TUMOR	Not Hispanic Or Latino	2/3/11	0.4297	AFR	NA	No	C34.1	8140/3	C34.1	Yes	Yes	0.2923	0.32	56	Yes	LUAD	29.45721143	1:DECEASED	f77b6930-a1ce-446e-a15d-c018cbbecfee	M0	N1	T2	With Tumor	16.50392872	1:PROGRESSION	NA	No	Black or African American	Yes	-16	1	Primary
luad_tcga_pan_can_atlas_2018	TCGA-49-4512	TCGA-49-4512-01	69	STAGE IIIA	6TH	31	-7	Non-Small Cell Lung Cancer	LUAD	Lung Adenocarcinoma	157	-25502	0	NA	NA	29.7530986	1:DEAD WITH TUMOR	Not Hispanic Or Latino	8/9/11	0.3116	EUR	NA	No	C34.2	8140/3	C34.2	Yes	Yes	0.307	0.01	41	No	LUAD	29.7530986	1:DECEASED	a1e65587-24c1-4b41-92a7-4e1f15fffd78	MX	N2	T2	With Tumor	29.7530986	1:PROGRESSION	NA	No	White	No	-16	1	Primary
luad_tcga_pan_can_atlas_2018	TCGA-49-6742	TCGA-49-6742-01	70	STAGE IIA	7TH	19	1	Non-Small Cell Lung Cancer	LUAD	Lung Adenocarcinoma	445	-25839	0	NA	NA	16.0436598	1:DEAD WITH TUMOR	Not Hispanic Or Latino	8/9/11	0.1343	EUR	NA	No	C34.1	8480/3	C34.1	Yes	Yes	0.3036	0.05	237	Yes	LUAD	16.0436598	1:DECEASED	21fb46f9-4bbb-441c-af19-a687e9138344	M0	N1	T2A	Tumor Free	7.035539337	1:PROGRESSION	NA	Yes	White	No	16	1	Primary
luad_tcga_pan_can_atlas_2018	TCGA-49-6743	TCGA-49-6743-01	81	STAGE IIIA	7TH	23	3	Non-Small Cell Lung Cancer	LUAD	Lung Adenocarcinoma	1621	-29807	0	53.29256666	0:DiseaseFree	53.29256666	0:ALIVE OR DEAD TUMOR FREE	NA	8/10/11	0.1102	EUR	NA	No	C34.1	8310/3	C34.1	Yes	Yes	0.2849	0	690	No	LUAD	53.29256666	0:LIVING	a391d49f-a822-460b-981c-6fbe1868ee38	MX	N2	T1	Tumor Free	53.29256666	0:CENSORED	NA	No	White	No	24	1	Primary
luad_tcga_pan_can_atlas_2018	TCGA-49-6744	TCGA-49-6744-01	64	STAGE IIA	7TH	5	-19	Non-Small Cell Lung Cancer	LUAD	Lung Adenocarcinoma	1683	-23484	0	55.33090048	0:DiseaseFree	55.33090048	0:ALIVE OR DEAD TUMOR FREE	NA	8/10/11	0.0901	EUR	NA	No	C34.1	8255/3	C34.1	Yes	Yes	0.2967	0	222	No	LUAD	55.33090048	0:LIVING	15340dd3-84ae-49fb-989a-eb212f3e73da	MX	N1	T2A	Tumor Free	55.33090048	0:CENSORED	NA	No	White	No	-12	1	Primary
luad_tcga_pan_can_atlas_2018	TCGA-49-6745	TCGA-49-6745-01	82	STAGE IIIA	7TH	10	9	Non-Small Cell Lung Cancer	LUAD	Lung Adenocarcinoma	522	-30133	0	NA	NA	17.16145577	0:ALIVE OR DEAD TUMOR FREE	NA	8/11/11	0.0919	EUR	NA	No	C34.1	8260/3	C34.1	Yes	Yes	0.3083	0	128	No	LUAD	17.16145577	0:LIVING	9c7875ad-ab71-4d48-b2e3-e4c7a46393e9	M0	N2	T2A	Tumor Free	17.16145577	0:CENSORED	NA	Yes	White	No	18	1	Primary
luad_tcga_pan_can_atlas_2018	TCGA-49-6761	TCGA-49-6761-01	68	STAGE IIIA	6TH	16	29	Non-Small Cell Lung Cancer	LUAD	Lung Adenocarcinoma	354	-24849	0	11.63822862	0:DiseaseFree	11.63822862	0:ALIVE OR DEAD TUMOR FREE	Not Hispanic Or Latino	3/2/12	0.1291	EUR	NA	No	C34.1	8140/3	C34.1	Yes	Yes	0.2932	0.01	281	No	LUAD	11.63822862	0:LIVING	4cd3d483-2283-4c6a-a57a-444216119d34	MX	N2	T1	Tumor Free	11.63822862	0:CENSORED	NA	Yes	White	No	6	1	Primary
luad_tcga_pan_can_atlas_2018	TCGA-49-AAQV	TCGA-49-AAQV-01	63	STAGE II	7TH	10	31	Non-Small Cell Lung Cancer	LUAD	Lung Adenocarcinoma	NA	-23370	0	16.73406319	1:Recurred/Progressed	22.25729033	0:ALIVE OR DEAD TUMOR FREE	Not Hispanic Or Latino	6/13/14	0.1747	AFR	NA	No	C34.3	8255/3	C34.3	Yes	Yes	0.3294	0	67	Yes	LUAD	22.25729033	1:DECEASED	96DFA373-4597-49A5-942E-D9B4DC5D28FC	MX	N1	T1	Tumor Free	16.73406319	1:PROGRESSION	NA	No	Black or African American	No	14	1	Primary
luad_tcga_pan_can_atlas_2018	TCGA-49-AAR3	TCGA-49-AAR3-01	69	STAGE IIB	6TH	10	5	Non-Small Cell Lung Cancer	LUAD	Lung Adenocarcinoma	1893	-25469	0	62.23493441	1:Recurred/Progressed	62.23493441	0:ALIVE OR DEAD TUMOR FREE	Not Hispanic Or Latino	6/18/14	0.0086	EUR	NA	No	C34.1	8140/3	C34.1	Yes	Yes	0.3164	0	127	No	LUAD	62.23493441	0:LIVING	5813997A-D7DC-4F7C-8D4B-E979832168A9	MX	N1	T2	With Tumor	62.23493441	1:PROGRESSION	NA	No	Black or African American	No	12	1	Primary
luad_tcga_pan_can_atlas_2018	TCGA-49-AAR4	TCGA-49-AAR4-01	51	STAGE IIIA	6TH	8	3	Non-Small Cell Lung Cancer	LUAD	Lung Adenocarcinoma	NA	-18939	0	NA	NA	28.89831344	1:DEAD WITH TUMOR	Not Hispanic Or Latino	6/18/14	0.0166	AFR_ADMIX	NA	No	C34.1	8140/3	C34.1	Yes	Yes	0.3241	0	534	No	LUAD	28.89831344	1:DECEASED	765AD5A5-134B-4680-A6D4-1DD113DC47CC	MX	N2	T2	With Tumor	28.89831344	1:PROGRESSION	NA	No	Black or African American	Yes	6	1	Primary
luad_tcga_pan_can_atlas_2018	TCGA-50-5044	TCGA-50-5044-01	72	STAGE IIIB	5TH	1	35	Non-Small Cell Lung Cancer	LUAD	Lung Adenocarcinoma	NA	-26567	0	NA	NA	20.51484367	1:DEAD WITH TUMOR	Not Hispanic Or Latino	8/25/11	0.0003	EUR	NA	No	C34.3	8140/3	C34.3	Yes	Yes	0.313	0	122	Yes	LUAD	20.51484367	1:DECEASED	fa0c7392-d485-41ac-bf7e-244a528209ae	M0	N1	T4	With Tumor	15.87927804	1:PROGRESSION	NA	No	White	Yes	16	1	Primary
luad_tcga_pan_can_atlas_2018	TCGA-50-5045	TCGA-50-5045-01	57	STAGE IA	6TH	3	25	Non-Small Cell Lung Cancer	LUAD	Lung Adenocarcinoma	NA	-20961	0	NA	NA	71.47318934	1:DEAD WITH TUMOR	Not Hispanic Or Latino	6/30/11	0.0850	AFR_ADMIX	NA	No	C34.3	8140/3	C34.3	Yes	Yes	0.305	0	294	Yes	LUAD	71.47318934	1:DECEASED	9ee20c0d-a1c3-47f3-abda-131b3f190f52	M0	N1	T2	With Tumor	47.11181247	1:PROGRESSION	NA	No	Black or African American	Yes	2	1	Primary
luad_tcga_pan_can_atlas_2018	TCGA-50-5051	TCGA-50-5051-01	42	STAGE IIIA	6TH	22	9	Non-Small Cell Lung Cancer	LUAD	Lung Adenocarcinoma	455	-15585	0	NA	NA	15.71489628	1:DEAD WITH TUMOR	Not Hispanic Or Latino	8/25/11	0.5353	EUR	NA	No	C34.1	8140/3	C34.1	Yes	Yes	0.3028	0	103	Yes	LUAD	15.71489628	1:DECEASED	e1c55bac-bb41-4964-add5-ecd6ba04b58d	M0	N2	T2	Tumor Free	6.049248775	1:PROGRESSION	NA	No	White	Yes	2	1	Primary
luad_tcga_pan_can_atlas_2018	TCGA-50-5055	TCGA-50-5055-01	79	STAGE IIA	6TH	1	-7	Non-Small Cell Lung Cancer	LUAD	Lung Adenocarcinoma	785	-28988	0	NA	NA	60.16372423	1:DEAD WITH TUMOR	Not Hispanic Or Latino	7/2/11	0.0342	EUR	NA	No	C34.3	8255/3	C34.3	Yes	Yes	0.3077	0	21	Yes	LUAD	60.16372423	1:DECEASED	cc3d9750-7ce0-489f-86d4-8017b7ebed29	M0	N1	T1	With Tumor	25.34766742	1:PROGRESSION	NA	No	White	No	-14	1	Primary
luad_tcga_pan_can_atlas_2018	TCGA-50-5068	TCGA-50-5068-01	59	STAGE IIB	6TH	32	5	Non-Small Cell Lung Cancer	LUAD	Lung Adenocarcinoma	1499	-21728	0	NA	NA	49.28165171	1:DEAD WITH TUMOR	Not Hispanic Or Latino	7/2/11	0.0115	EUR	NA	No	C34.3	8140/3	C34.3	Yes	Yes	0.3108	0	85	Yes	LUAD	49.28165171	1:DECEASED	591c068f-bbb1-4df2-9abb-d1a2e4a58372	MX	N1	T2	With Tumor	22.5531775	1:PROGRESSION	NA	No	White	No	4	1	Primary
luad_tcga_pan_can_atlas_2018	TCGA-50-5072	TCGA-50-5072-01	74	STAGE IIIA	6TH	27	33	Non-Small Cell Lung Cancer	LUAD	Lung Adenocarcinoma	246	-27036	0	NA	NA	8.21908801	1:DEAD WITH TUMOR	Not Hispanic Or Latino	8/26/11	0.1721	EUR	NA	Yes	C34.1	8140/3	C34.1	Yes	Yes	0.2997	0.02	155	Yes	LUAD	8.21908801	1:DECEASED	1575148b-0f63-44ee-86fd-93ae1a02be0b	M0	N2	T2	With Tumor	7.002662985	1:PROGRESSION	NA	No	White	Yes	30	1	Primary
luad_tcga_pan_can_atlas_2018	TCGA-50-5930	TCGA-50-5930-01	47	STAGE IIIA	5TH	2	-9	Non-Small Cell Lung Cancer	LUAD	Lung Adenocarcinoma	NA	-17238	0	NA	NA	9.271131275	1:DEAD WITH TUMOR	Not Hispanic Or Latino	6/29/11	0.1503	EUR	NA	No	C34.3	8255/3	C34.3	Yes	Yes	0.2831	0	1030	Yes	LUAD	9.271131275	1:DECEASED	368e23f0-e573-4547-bf5a-14080baf737b	M0	N2	T2	With Tumor	5.819114311	1:PROGRESSION	NA	No	White	Yes	4	1	Primary
luad_tcga_pan_can_atlas_2018	TCGA-50-5932	TCGA-50-5932-01	75	STAGE IIB	5TH	11	-27	Non-Small Cell Lung Cancer	LUAD	Lung Adenocarcinoma	1091	-27454	0	NA	NA	40.60229477	1:DEAD WITH TUMOR	Not Hispanic Or Latino	7/2/11	0.3516	EUR	NA	No	C34.1	8140/3	C34.1	Yes	Yes	0.3033	0.19	70	Yes	LUAD	40.60229477	1:DECEASED	ebcba7f2-ce13-4bae-97cd-91a6b1dcd465	M0	N1	T2	With Tumor	35.83522372	1:PROGRESSION	NA	Yes	White	No	-14	1	Primary
luad_tcga_pan_can_atlas_2018	TCGA-50-5933	TCGA-50-5933-01	72	STAGE IIIB	5TH	24	27	Non-Small Cell Lung Cancer	LUAD	Lung Adenocarcinoma	2370	-26377	0	78.67311043	0:DiseaseFree	78.67311043	0:ALIVE OR DEAD TUMOR FREE	Not Hispanic Or Latino	7/2/11	0.1504	EUR	NA	No	C34.3	8140/3	C34.3	Yes	Yes	0.2962	0.03	495	No	LUAD	78.67311043	1:DECEASED	7a0ea814-f0de-4bc4-a81a-daa000559369	M0	N2	T4	Tumor Free	78.67311043	0:CENSORED	NA	No	White	Yes	16	1	Primary
luad_tcga_pan_can_atlas_2018	TCGA-50-5936	TCGA-50-5936-01	58	STAGE IIIA	6TH	14	19	Non-Small Cell Lung Cancer	LUAD	Lung Adenocarcinoma	NA	-21238	0	NA	NA	8.449222474	1:DEAD WITH TUMOR	Not Hispanic Or Latino	7/2/11	0.3737	EUR	NA	No	C34.30	8480/3	C34.3	Yes	Yes	0.3083	0	106	Yes	LUAD	8.449222474	1:DECEASED	ef42ae4c-a108-468e-beed-437cf3cf2962	M0	N2	T2	NA	4.931452806	1:PROGRESSION	NA	No	White	No	18	1	Primary
luad_tcga_pan_can_atlas_2018	TCGA-50-5941	TCGA-50-5941-01	55	STAGE IIIA	7TH	32	11	Non-Small Cell Lung Cancer	LUAD	Lung Adenocarcinoma	1474	-20350	0	48.45974291	0:DiseaseFree	48.45974291	0:ALIVE OR DEAD TUMOR FREE	NA	7/2/11	0.1134	EUR	NA	No	C34.1	8140/3	C34.1	Yes	Yes	0.292	0	366	No	LUAD	48.45974291	0:LIVING	f3f024c2-52f1-400e-946c-398f5b72e6dc	M0	N2	T2A	NA	48.45974291	0:CENSORED	NA	No	White	No	12	1	Primary
luad_tcga_pan_can_atlas_2018	TCGA-50-6593	TCGA-50-6593-01	49	STAGE IIIA	6TH	29	9	Non-Small Cell Lung Cancer	LUAD	Lung Adenocarcinoma	NA	-18152	0	NA	NA	11.04645429	1:DEAD WITH TUMOR	Not Hispanic Or Latino	8/25/11	0.2090	EUR	NA	No	C34.1	8255/3	C34.1	Yes	Yes	0.2839	0	287	Yes	LUAD	11.04645429	1:DECEASED	e10568fe-0436-43f2-9f0f-48f9903868c4	M0	N2	T1	With Tumor	8.745109643	1:PROGRESSION	NA	No	White	Yes	12	1	Primary
luad_tcga_pan_can_atlas_2018	TCGA-50-6594	TCGA-50-6594-01	79	STAGE IIIA	6TH	17	31	Non-Small Cell Lung Cancer	LUAD	Lung Adenocarcinoma	NA	-28924	0	NA	NA	12.16425026	1:DEAD WITH TUMOR	Not Hispanic Or Latino	8/25/11	0.4787	AFR	NA	No	C34.1	8140/3	C34.1	Yes	Yes	0.3083	0.26	488	Yes	LUAD	12.16425026	1:DECEASED	8504fd86-a70a-4cba-9ec8-25c9e60ca549	M0	N2	T3	With Tumor	9.369760331	1:PROGRESSION	NA	No	Black or African American	No	16	1	Primary
luad_tcga_pan_can_atlas_2018	TCGA-50-6595	TCGA-50-6595-01	74	STAGE IIIA	6TH	12	37	Non-Small Cell Lung Cancer	LUAD	Lung Adenocarcinoma	NA	-27197	0	NA	NA	6.213630536	1:DEAD WITH TUMOR	Not Hispanic Or Latino	8/25/11	0.0248	EUR	NA	No	C34.1	8140/3	C34.1	Yes	Yes	0.3005	0	98	Yes	LUAD	6.213630536	1:DECEASED	82476d2d-e403-4f6b-8dd6-cc84e3329478	M0	N2	T2	With Tumor	5.983496071	1:PROGRESSION	NA	No	White	Yes	22	1	Primary
luad_tcga_pan_can_atlas_2018	TCGA-53-7626	TCGA-53-7626-01	76	STAGE IIA	6TH	10	-35	Non-Small Cell Lung Cancer	LUAD	Lung Adenocarcinoma	NA	-28024	0	NA	NA	30.54213105	1:DEAD WITH TUMOR	Not Hispanic Or Latino	12/13/11	0.2535	EUR	NA	No	C34.1	8140/3	C34.1	Yes	Yes	0.3176	0	1048	Yes	LUAD	30.54213105	1:DECEASED	d3ff328c-2488-47bd-8663-366b6812c7b5	M0	N1	T1	With Tumor	28.43804452	1:PROGRESSION	NA	No	White	No	-6	1	Primary
luad_tcga_pan_can_atlas_2018	TCGA-53-A4EZ	TCGA-53-A4EZ-01	63	STAGE IIA	7TH	23	15	Non-Small Cell Lung Cancer	LUAD	Lung Adenocarcinoma	1071	-23201	0	NA	NA	35.21057304	0:ALIVE OR DEAD TUMOR FREE	Hispanic Or Latino	3/7/13	0.6586	NA	NA	No	C34.1	8550/3	C34.1	Yes	Yes	0.3105	0	453	No	LUAD	35.21057304	0:LIVING	7CA711EC-9AC0-4FA7-8A60-32AE84B8789A	MX	N1	T2A	Tumor Free	35.21057304	0:CENSORED	NA	No	White	Yes	16	1	Primary
luad_tcga_pan_can_atlas_2018	TCGA-55-1594	TCGA-55-1594-01	68	STAGE IIIA	NA	23	9	Non-Small Cell Lung Cancer	LUAD	Lung Adenocarcinoma	1178	-25008	0	NA	NA	38.7283427	0:ALIVE OR DEAD TUMOR FREE	Not Hispanic Or Latino	9/14/10	0.6566	EUR	NA	No	C34.3	8140/3	C34.3	Yes	Yes	0.2912	0.34	169	NA	LUAD	38.7283427	0:LIVING	6d72de06-232a-4983-a06c-eba6d82cb3f1	M0	N2	T2	Tumor Free	38.7283427	0:CENSORED	NA	No	White	NA	18	1	Primary
luad_tcga_pan_can_atlas_2018	TCGA-55-1596	TCGA-55-1596-01	55	STAGE IIB	6TH	28	17	Non-Small Cell Lung Cancer	LUAD	Lung Adenocarcinoma	2065	-20381	0	67.88966696	0:DiseaseFree	67.88966696	0:ALIVE OR DEAD TUMOR FREE	Not Hispanic Or Latino	9/13/10	0.7496	EAS	NA	No	C34.1	8140/3	C34.1	Yes	Yes	0.2772	0.29	178	No	LUAD	67.88966696	0:LIVING	199386c2-bb53-4fad-a1b6-59ab216a4a50	M0	N1	T2	Tumor Free	67.88966696	0:CENSORED	NA	No	Asian	No	24	1	Primary
luad_tcga_pan_can_atlas_2018	TCGA-55-5899	TCGA-55-5899-01	58	STAGE IA	7TH	19	29	Non-Small Cell Lung Cancer	LUAD	Lung Adenocarcinoma	930	NA	0	30.5750074	0:DiseaseFree	30.5750074	0:ALIVE OR DEAD TUMOR FREE	Not Hispanic Or Latino	9/20/10	0.6014	EUR	NA	No	C34.1	8140/3	C34.1	Yes	Yes	0.3053	0.07	386	No	LUAD	30.5750074	0:LIVING	996a0070-e9bf-4601-8ef7-60212108258d	M0	N1	T1A	NA	30.5750074	0:CENSORED	NA	No	White	No	20	1	Primary
luad_tcga_pan_can_atlas_2018	TCGA-55-6712	TCGA-55-6712-01	71	STAGE IIA	7TH	21	5	Non-Small Cell Lung Cancer	LUAD	Lung Adenocarcinoma	24	NA	0	NA	NA	5.621856199	1:DEAD WITH TUMOR	NA	7/19/11	0.3129	EUR	NA	No	C34.1	8140/3	C34.1	Yes	Yes	0.3013	0	129	No	LUAD	5.621856199	1:DECEASED	f17d3463-af6c-42c2-a8e9-fae45f69286f	MX	N1	T2A	With Tumor	5.621856199	1:PROGRESSION	NA	No	White	No	8	1	Primary
luad_tcga_pan_can_atlas_2018	TCGA-55-6970	TCGA-55-6970-01	67	STAGE IIIA	6TH	13	-5	Non-Small Cell Lung Cancer	LUAD	Lung Adenocarcinoma	NA	-24773	0	NA	NA	15.25462735	1:DEAD WITH TUMOR	NA	7/26/11	0.2406	EUR	NA	No	C34.1	8260/3	C34.1	Yes	Yes	0.3069	0	175	Yes	LUAD	15.25462735	1:DECEASED	7cce924f-12a1-4895-9866-5d4b1869dde6	MX	N2	T2	With Tumor	15.02449288	1:PROGRESSION	NA	No	White	Yes	8	1	Primary
luad_tcga_pan_can_atlas_2018	TCGA-55-6975	TCGA-55-6975-01	61	STAGE IIB	6TH	13	19	Non-Small Cell Lung Cancer	LUAD	Lung Adenocarcinoma	NA	NA	0	NA	NA	3.879409541	1:DEAD WITH TUMOR	Not Hispanic Or Latino	7/27/11	0.1960	EUR	NA	No	C34.3	8255/3	C34.3	Yes	Yes	0.2973	0	85	No	LUAD	3.879409541	1:DECEASED	a046888c-f153-4f35-a1b6-23dd1691a91a	M0	N1	T2	With Tumor	3.879409541	1:PROGRESSION	NA	No	White	No	20	1	Primary
luad_tcga_pan_can_atlas_2018	TCGA-55-6979	TCGA-55-6979-01	59	STAGE IIB	6TH	13	11	Non-Small Cell Lung Cancer	LUAD	Lung Adenocarcinoma	NA	-21780	0	NA	NA	7.791695434	1:DEAD WITH TUMOR	NA	7/26/11	0.0568	EUR	NA	No	C34.1	8140/3	C34.1	Yes	Yes	0.2926	0	535	Yes	LUAD	7.791695434	1:DECEASED	5af499be-d2b9-4eaf-9a9f-435dccb51917	M0	N1	T2	With Tumor	6.410888648	1:PROGRESSION	NA	Yes	White	No	2	1	Primary
luad_tcga_pan_can_atlas_2018	TCGA-55-6981	TCGA-55-6981-01	53	STAGE IIIA	6TH	24	11	Non-Small Cell Lung Cancer	LUAD	Lung Adenocarcinoma	NA	-19497	0	45.33648946	0:DiseaseFree	45.33648946	0:ALIVE OR DEAD TUMOR FREE	Not Hispanic Or Latino	7/27/11	0.2902	EUR	NA	No	C34.1	8140/3	C34.1	Yes	Yes	0.275	0	203	No	LUAD	45.33648946	1:DECEASED	0a45f302-5748-48f3-9dc9-66c01843a68e	M0	N2	T1	Tumor Free	45.33648946	0:CENSORED	NA	No	White	Yes	-4	1	Primary
luad_tcga_pan_can_atlas_2018	TCGA-55-6982	TCGA-55-6982-01	79	STAGE IIB	6TH	22	29	Non-Small Cell Lung Cancer	LUAD	Lung Adenocarcinoma	NA	NA	0	NA	NA	32.71197028	1:DEAD WITH TUMOR	NA	7/26/11	0.0799	EUR	NA	No	C34.3	8140/3	C34.3	Yes	Yes	0.2939	0.01	214	Yes	LUAD	32.71197028	1:DECEASED	35cb7841-9b09-465a-90c5-e3b8a9faad49	M0	N1	T2	With Tumor	6.016372423	1:PROGRESSION	NA	No	White	No	16	1	Primary
luad_tcga_pan_can_atlas_2018	TCGA-55-6983	TCGA-55-6983-01	81	STAGE IIB	6TH	6	-27	Non-Small Cell Lung Cancer	LUAD	Lung Adenocarcinoma	2823	NA	0	92.80994181	0:DiseaseFree	92.80994181	0:ALIVE OR DEAD TUMOR FREE	Not Hispanic Or Latino	7/27/11	0.0996	EUR	NA	No	C34.30	8480/3	C34.3	Yes	Yes	0.3045	0	105	No	LUAD	92.80994181	0:LIVING	54a0e4d7-c274-4569-9c25-45bbe26d7f21	M0	N1	T2	Tumor Free	92.80994181	0:CENSORED	NA	No	White	No	-16	1	Primary
luad_tcga_pan_can_atlas_2018	TCGA-55-6984	TCGA-55-6984-01	71	STAGE IIB	6TH	6	11	Non-Small Cell Lung Cancer	LUAD	Lung Adenocarcinoma	NA	NA	0	23.80247888	1:Recurred/Progressed	24.98602755	1:DEAD WITH TUMOR	Not Hispanic Or Latino	7/27/11	0.1609	EUR	NA	No	C34.3	8140/3	C34.3	Yes	Yes	0.3082	0	32	Yes	LUAD	24.98602755	1:DECEASED	f063ddbb-1668-40df-9ec2-b0a23ca2c389	M0	N1	T2	With Tumor	23.80247888	1:PROGRESSION	NA	No	White	No	-2	1	Primary
luad_tcga_pan_can_atlas_2018	TCGA-55-7227	TCGA-55-7227-01	77	STAGE IIIA	7TH	NA	-9	Non-Small Cell Lung Cancer	LUAD	Lung Adenocarcinoma	53	-28458	0	8.38346977	1:Recurred/Progressed	31.29828714	1:DEAD WITH TUMOR	Not Hispanic Or Latino	10/6/11	NA	EUR	NA	No	C34.3	8140/3	C34.3	Yes	No	0.294	0	150	Yes	LUAD	31.29828714	1:DECEASED	4e7b2af4-b158-41a7-be22-bea227a759e6	MX	N1	T3	Tumor Free	8.38346977	1:PROGRESSION	NA	No	White	No	-12	1	Primary
luad_tcga_pan_can_atlas_2018	TCGA-55-7283	TCGA-55-7283-01	76	STAGE IIIA	7TH	18	-29	Non-Small Cell Lung Cancer	LUAD	Lung Adenocarcinoma	609	-27946	0	NA	NA	20.02169839	0:ALIVE OR DEAD TUMOR FREE	Not Hispanic Or Latino	10/6/11	0.2525	EUR	NA	No	C34.1	8252/3	C34.1	Yes	Yes	0.3037	0	209	No	LUAD	20.02169839	0:LIVING	ccfdad76-cc45-447f-bed8-ede8f6a8844d	MX	N2	T3	With Tumor	20.02169839	0:CENSORED	NA	No	White	No	-20	1	Primary
luad_tcga_pan_can_atlas_2018	TCGA-55-7727	TCGA-55-7727-01	70	STAGE IIIA	7TH	12	-1	Non-Small Cell Lung Cancer	LUAD	Lung Adenocarcinoma	119	-25929	0	3.912285893	0:DiseaseFree	3.912285893	0:ALIVE OR DEAD TUMOR FREE	Not Hispanic Or Latino	3/8/12	0.2006	EUR	NA	No	C34.1	8140/3	C34.1	Yes	Yes	0.3554	0.08	221	No	LUAD	3.912285893	0:LIVING	ba49117e-dab6-4e7d-bc44-f11dcafa1318	MX	N2	T1A	Tumor Free	3.912285893	0:CENSORED	NA	No	White	No	6	1	Primary
luad_tcga_pan_can_atlas_2018	TCGA-55-7907	TCGA-55-7907-01	77	STAGE IIA	7TH	24	-23	Non-Small Cell Lung Cancer	LUAD	Lung Adenocarcinoma	16	-28201	0	9.6656475	1:Recurred/Progressed	11.27658875	1:DEAD WITH TUMOR	Not Hispanic Or Latino	3/10/12	0.3482	EUR	NA	No	C34.1	8140/3	C34.1	Yes	Yes	0.3314	0.05	1067	Yes	LUAD	11.27658875	1:DECEASED	bf755bc2-b7aa-4c3c-8b3c-58b089b5cab6	MX	N1	T2A	Tumor Free	9.6656475	1:PROGRESSION	NA	No	White	No	6	1	Primary
luad_tcga_pan_can_atlas_2018	TCGA-55-7914	TCGA-55-7914-01	71	STAGE IIA	7TH	9	-21	Non-Small Cell Lung Cancer	LUAD	Lung Adenocarcinoma	3	-26105	0	NA	NA	6.147877832	1:DEAD WITH TUMOR	Not Hispanic Or Latino	3/10/12	0.2550	EUR	NA	No	C34.1	8140/3	C34.1	Yes	Yes	0.3043	0.06	161	No	LUAD	6.147877832	1:DECEASED	69dba721-a168-47a4-b7ff-80a448bad654	MX	N1	T1B	With Tumor	6.147877832	1:PROGRESSION	NA	Yes	White	No	-10	1	Primary
luad_tcga_pan_can_atlas_2018	TCGA-55-8505	TCGA-55-8505-01	62	STAGE IIIA	7TH	6	31	Non-Small Cell Lung Cancer	LUAD	Lung Adenocarcinoma	440	-22676	0	14.4655949	0:DiseaseFree	14.4655949	0:ALIVE OR DEAD TUMOR FREE	Not Hispanic Or Latino	12/28/12	0.0096	EUR	NA	No	C34.3	8140/3	C34.3	Yes	Yes	0.3302	0.07	27	No	LUAD	14.4655949	0:LIVING	f59e5a76-f803-470b-910c-a897a149d939	MX	N2	T1A	Tumor Free	14.4655949	0:CENSORED	NA	No	White	No	20	1	Primary
luad_tcga_pan_can_atlas_2018	TCGA-55-8508	TCGA-55-8508-01	60	STAGE IIA	7TH	13	3	Non-Small Cell Lung Cancer	LUAD	Lung Adenocarcinoma	617	-22159	0	20.28470921	0:DiseaseFree	20.28470921	0:ALIVE OR DEAD TUMOR FREE	Not Hispanic Or Latino	12/28/12	0.1802	AFR	NA	No	C34.1	8480/3	C34.1	Yes	Yes	0.3292	0	165	No	LUAD	20.28470921	0:LIVING	bab335f9-b241-41a7-b107-79b9676b37b8	MX	N1	T2A	NA	20.28470921	0:CENSORED	NA	No	Black or African American	No	-8	1	Primary
luad_tcga_pan_can_atlas_2018	TCGA-55-8615	TCGA-55-8615-01	67	STAGE IIIA	7TH	23	-21	Non-Small Cell Lung Cancer	LUAD	Lung Adenocarcinoma	446	-24786	0	7.364302857	1:Recurred/Progressed	14.66285301	0:ALIVE OR DEAD TUMOR FREE	Not Hispanic Or Latino	1/11/13	0.6786	EUR	NA	No	C34.2	8140/3	C34.2	Yes	Yes	0.3269	0.17	99	Yes	LUAD	14.66285301	0:LIVING	06fe7f3e-4edd-4150-981c-93787ea19b39	MX	N2	T3	Tumor Free	7.364302857	1:PROGRESSION	NA	No	White	No	0	1	Primary
luad_tcga_pan_can_atlas_2018	TCGA-55-A48X	TCGA-55-A48X-01	63	STAGE IIA	7TH	13	-37	Non-Small Cell Lung Cancer	LUAD	Lung Adenocarcinoma	689	-23341	0	22.65180656	0:DiseaseFree	22.65180656	0:ALIVE OR DEAD TUMOR FREE	Not Hispanic Or Latino	2/21/13	0.0066	EUR	NA	No	C34.3	8140/3	C34.3	Yes	Yes	0.3152	0	364	Yes	LUAD	22.65180656	0:LIVING	32D9935A-F5CD-43B3-88BD-09E6E2B9090D	M0	N1	T1B	Tumor Free	20.21895651	1:PROGRESSION	NA	Yes	White	No	-10	1	Primary
luad_tcga_pan_can_atlas_2018	TCGA-55-A48Z	TCGA-55-A48Z-01	60	STAGE IIIB	7TH	17	11	Non-Small Cell Lung Cancer	LUAD	Lung Adenocarcinoma	651	-22056	0	NA	NA	21.40250518	0:ALIVE OR DEAD TUMOR FREE	Not Hispanic Or Latino	2/21/13	0.3205	EUR	NA	No	C34.1	8255/3	C34.1	Yes	Yes	0.3062	0.03	44	Yes	LUAD	21.40250518	0:LIVING	16D3C1C1-CF3A-44B6-B564-8AE5464B243D	MX	N3	T1A	With Tumor	17.62172469	1:PROGRESSION	NA	No	White	Yes	4	1	Primary
luad_tcga_pan_can_atlas_2018	TCGA-62-8394	TCGA-62-8394-01	65	STAGE IIIB	6TH	17	19	Non-Small Cell Lung Cancer	LUAD	Lung Adenocarcinoma	NA	-23758	0	4.569812934	0:DiseaseFree	4.569812934	0:ALIVE OR DEAD TUMOR FREE	Not Hispanic Or Latino	7/5/12	0.4188	EUR	NA	No	C34.3	8255/3	C34.3	Yes	Yes	0.3238	0.4	117	No	LUAD	4.569812934	1:DECEASED	742e0e32-25b5-4d41-8bf5-364b571cfd93	M0	N2	T4	Tumor Free	4.569812934	0:CENSORED	NA	No	White	No	14	1	Primary
luad_tcga_pan_can_atlas_2018	TCGA-62-8398	TCGA-62-8398-01	55	STAGE IIIA	6TH	24	19	Non-Small Cell Lung Cancer	LUAD	Lung Adenocarcinoma	NA	-20197	0	14.59710031	0:DiseaseFree	14.59710031	0:ALIVE OR DEAD TUMOR FREE	Not Hispanic Or Latino	7/4/12	0.3034	EUR	NA	No	C34.3	8255/3	C34.3	Yes	Yes	0.3196	0.36	74	No	LUAD	14.59710031	1:DECEASED	2fabeb98-05e3-4f55-97f5-fbc675e25a3d	M0	N2	T2	Tumor Free	14.59710031	0:CENSORED	NA	No	White	No	24	1	Primary
luad_tcga_pan_can_atlas_2018	TCGA-62-8399	TCGA-62-8399-01	62	STAGE IIIA	6TH	13	-9	Non-Small Cell Lung Cancer	LUAD	Lung Adenocarcinoma	2696	-22952	0	88.6346451	0:DiseaseFree	88.6346451	0:ALIVE OR DEAD TUMOR FREE	Not Hispanic Or Latino	7/4/12	0.4884	EUR	NA	No	C34.1	8255/3	C34.1	Yes	Yes	0.3201	0.35	466	No	LUAD	88.6346451	0:LIVING	62380447-3b94-4e7c-823a-72dd7b4ccf3a	M0	N2	T2	Tumor Free	88.6346451	0:CENSORED	NA	No	White	No	6	1	Primary
luad_tcga_pan_can_atlas_2018	TCGA-62-8402	TCGA-62-8402-01	73	STAGE IIIA	6TH	31	9	Non-Small Cell Lung Cancer	LUAD	Lung Adenocarcinoma	1445	-26934	0	25.38054378	1:Recurred/Progressed	49.24877536	1:DEAD WITH TUMOR	Not Hispanic Or Latino	7/4/12	0.3729	EUR	NA	No	C34.1	8255/3	C34.1	Yes	Yes	0.335	0.95	41	Yes	LUAD	49.24877536	1:DECEASED	433a32d0-93d1-4897-8e36-beb1ec1d998e	M0	N2	T2	With Tumor	25.38054378	1:PROGRESSION	NA	No	White	No	16	1	Primary
luad_tcga_pan_can_atlas_2018	TCGA-62-A46U	TCGA-62-A46U-01	71	STAGE IIB	6TH	16	-1	Non-Small Cell Lung Cancer	LUAD	Lung Adenocarcinoma	2067	-25998	0	67.95541967	0:DiseaseFree	67.95541967	0:ALIVE OR DEAD TUMOR FREE	Not Hispanic Or Latino	10/30/12	0.1571	EUR	NA	No	C34.3	8255/3	C34.3	Yes	Yes	0.3108	0	40	No	LUAD	67.95541967	0:LIVING	793649E5-F479-4D64-8723-2EF488FE0FD9	M0	N1	T2	Tumor Free	67.95541967	0:CENSORED	NA	No	White	No	4	1	Primary
luad_tcga_pan_can_atlas_2018	TCGA-62-A46Y	TCGA-62-A46Y-01	70	STAGE IIIA	6TH	6	1	Non-Small Cell Lung Cancer	LUAD	Lung Adenocarcinoma	NA	-25905	0	10.32317454	1:Recurred/Progressed	13.61080975	1:DEAD WITH TUMOR	Not Hispanic Or Latino	10/30/12	0.1431	EUR	NA	No	C34.3	8255/3	C34.3	Yes	Yes	0.3295	0	35	Yes	LUAD	13.61080975	1:DECEASED	562A562B-CA03-44AC-B282-B51B457D8DAE	M0	N2	T2	With Tumor	10.32317454	1:PROGRESSION	NA	No	White	Yes	-4	1	Primary
luad_tcga_pan_can_atlas_2018	TCGA-62-A471	TCGA-62-A471-01	64	STAGE IIB	7TH	24	39	Non-Small Cell Lung Cancer	LUAD	Lung Adenocarcinoma	1246	-23689	0	40.96393464	0:DiseaseFree	40.96393464	0:ALIVE OR DEAD TUMOR FREE	Not Hispanic Or Latino	10/30/12	0.4409	EUR	NA	No	C34.1	8140/3	C34.1	Yes	Yes	0.3326	0.01	90	No	LUAD	40.96393464	0:LIVING	0075437E-BA1A-46BE-86D6-9773209A2B5E	M0	N1	T2B	Tumor Free	40.96393464	0:CENSORED	NA	No	White	No	24	1	Primary
luad_tcga_pan_can_atlas_2018	TCGA-64-1677	TCGA-64-1677-01	77	STAGE IIIA	NA	21	35	Non-Small Cell Lung Cancer	LUAD	Lung Adenocarcinoma	NA	-28482	0	NA	NA	20.64634908	NA	Not Hispanic Or Latino	2/18/11	0.1277	EUR	NA	No	C34.1	8140/3	C34.1	Yes	Yes	0.2728	0.04	195	Yes	LUAD	20.64634908	1:DECEASED	8a16ddb3-4861-4128-bed9-0b1f94fe8cf7	M0	N2	T2	NA	11.83548673	1:PROGRESSION	NA	Yes	White	No	28	1	Primary
luad_tcga_pan_can_atlas_2018	TCGA-64-1679	TCGA-64-1679-01	58	STAGE IIIA	6TH	25	29	Non-Small Cell Lung Cancer	LUAD	Lung Adenocarcinoma	2488	-21310	0	81.79636388	0:DiseaseFree	81.79636388	0:ALIVE OR DEAD TUMOR FREE	Not Hispanic Or Latino	12/21/11	0.1979	EUR	NA	No	C34.1	8140/3	C34.1	Yes	Yes	0.3127	0	480	No	LUAD	81.79636388	0:LIVING	81a0b2ff-a3d3-41bb-9ce6-765e6ae894af	M0	N2	T1	Tumor Free	81.79636388	0:CENSORED	NA	No	White	No	10	1	Primary
luad_tcga_pan_can_atlas_2018	TCGA-64-5779	TCGA-64-5779-01	61	STAGE IIIA	6TH	19	5	Non-Small Cell Lung Cancer	LUAD	Lung Adenocarcinoma	864	-22305	0	NA	NA	28.40516816	0:ALIVE OR DEAD TUMOR FREE	Not Hispanic Or Latino	5/2/11	0.6682	EUR	NA	No	C34.3	8550/3	C34.3	Yes	Yes	0.3101	0	325	Yes	LUAD	28.40516816	0:LIVING	1c58d9b8-17a2-4fc6-9898-fe6f47bd2c2a	M0	N2	T2	Tumor Free	26.13669987	1:PROGRESSION	NA	No	White	Yes	14	1	Primary
luad_tcga_pan_can_atlas_2018	TCGA-64-5815	TCGA-64-5815-01	74	STAGE IIB	6TH	8	23	Non-Small Cell Lung Cancer	LUAD	Lung Adenocarcinoma	866	-27280	0	28.47092087	0:DiseaseFree	28.47092087	0:ALIVE OR DEAD TUMOR FREE	Not Hispanic Or Latino	5/2/11	0.1850	EUR	NA	No	C34.1	8255/3	C34.1	Yes	Yes	0.2793	0	147	NA	LUAD	28.47092087	0:LIVING	a65700c2-e58c-4fd4-aeb1-5686b8f4d212	M0	N1	T2	Tumor Free	28.47092087	0:CENSORED	NA	No	White	No	-4	1	Primary
luad_tcga_pan_can_atlas_2018	TCGA-67-6217	TCGA-67-6217-01	73	STAGE IIA	7TH	22	-23	Non-Small Cell Lung Cancer	LUAD	Lung Adenocarcinoma	422	-26920	0	NA	NA	13.87382056	0:ALIVE OR DEAD TUMOR FREE	Not Hispanic Or Latino	6/6/11	0.4314	EUR	NA	No	C34.1	8140/3	C34.1	Yes	Yes	0.2965	0.01	177	Yes	LUAD	13.87382056	0:LIVING	108a71cf-b9db-47cd-aa74-c03ec989b41b	M0	N1	T2A	With Tumor	9.731400204	1:PROGRESSION	NA	Yes	White	No	-16	1	Primary
luad_tcga_pan_can_atlas_2018	TCGA-69-7974	TCGA-69-7974-01	54	STAGE IIIA	7TH	21	17	Non-Small Cell Lung Cancer	LUAD	Lung Adenocarcinoma	184	-20021	0	NA	NA	6.049248775	0:ALIVE OR DEAD TUMOR FREE	Not Hispanic Or Latino	4/9/12	0.1959	EUR	NA	No	C34.1	8255/3	C34.1	Yes	Yes	0.3588	0	482	No	LUAD	6.049248775	0:LIVING	3e1df30f-744a-41e9-a169-7dbbff66622e	MX	N2	T2A	With Tumor	6.049248775	0:CENSORED	NA	No	White	Yes	20	1	Primary
luad_tcga_pan_can_atlas_2018	TCGA-69-7978	TCGA-69-7978-01	59	STAGE IIB	7TH	16	3	Non-Small Cell Lung Cancer	LUAD	Lung Adenocarcinoma	134	-21785	0	NA	NA	4.405431173	0:ALIVE OR DEAD TUMOR FREE	Not Hispanic Or Latino	4/9/12	0.0369	EUR	NA	No	C34.1	8255/3	C34.1	Yes	Yes	0.3431	0	542	No	LUAD	4.405431173	0:LIVING	f462cfef-f60a-4d3e-b92d-b8d8f50b6bb3	MX	N1	T2B	With Tumor	4.405431173	0:CENSORED	NA	No	White	No	2	1	Primary
luad_tcga_pan_can_atlas_2018	TCGA-69-8253	TCGA-69-8253-01	59	STAGE IIA	7TH	16	-3	Non-Small Cell Lung Cancer	LUAD	Lung Adenocarcinoma	426	-21771	0	14.00532597	0:DiseaseFree	14.00532597	0:ALIVE OR DEAD TUMOR FREE	Not Hispanic Or Latino	6/1/12	0.2314	AFR_ADMIX	NA	No	C34.3	8255/3	C34.3	Yes	Yes	0.3411	0.25	133	No	LUAD	14.00532597	0:LIVING	44d8c859-4b7a-4e9d-bffc-0de0e6afdcc4	MX	N1	T1A	NA	14.00532597	0:CENSORED	NA	No	Black or African American	No	-12	1	Primary
luad_tcga_pan_can_atlas_2018	TCGA-73-4659	TCGA-73-4659-01	66	STAGE IIIA	6TH	24	25	Non-Small Cell Lung Cancer	LUAD	Lung Adenocarcinoma	711	-24253	0	NA	NA	23.3750863	1:DEAD WITH TUMOR	Not Hispanic Or Latino	1/3/11	0.2490	EUR	NA	No	C34.1	8140/3	C34.9	Yes	Yes	0.2919	0	192	Yes	LUAD	23.3750863	1:DECEASED	cd0dc947-b708-464e-beb7-954c9d4583e7	M0	N2	T2	With Tumor	1.150672321	1:PROGRESSION	NA	No	White	No	12	1	Primary
luad_tcga_pan_can_atlas_2018	TCGA-73-4668	TCGA-73-4668-01	66	STAGE IIB	NA	24	23	Non-Small Cell Lung Cancer	LUAD	Lung Adenocarcinoma	467	-24255	0	7.758819081	1:Recurred/Progressed	15.3532564	0:ALIVE OR DEAD TUMOR FREE	Not Hispanic Or Latino	1/6/11	0.4990	NA	NA	No	C34.1	8507/3	C34.1	Yes	Yes	0.2789	0.03	485	Yes	LUAD	15.3532564	0:LIVING	b2285924-9813-4f46-bb8f-91a0efd8a9b6	M0	N1	T2	With Tumor	7.758819081	1:PROGRESSION	NA	No	American Indian or Alaska Native	No	8	1	Primary
luad_tcga_pan_can_atlas_2018	TCGA-73-4675	TCGA-73-4675-01	59	STAGE IIIA	7TH	24	3	Non-Small Cell Lung Cancer	LUAD	Lung Adenocarcinoma	40	-21614	0	NA	NA	30.31199658	0:ALIVE OR DEAD TUMOR FREE	Not Hispanic Or Latino	1/7/11	0.2590	EUR	NA	No	C34.3	8140/3	C34.3	Yes	Yes	0.2958	0.01	63	Yes	LUAD	30.31199658	1:DECEASED	ae39e358-08d7-4367-ae68-82b469e791e4	M0	N1	T3	Tumor Free	11.86836309	1:PROGRESSION	NA	No	White	No	0	1	Primary
luad_tcga_pan_can_atlas_2018	TCGA-73-4676	TCGA-73-4676-01	45	STAGE IIA	7TH	9	37	Non-Small Cell Lung Cancer	LUAD	Lung Adenocarcinoma	164	-16746	0	NA	NA	9.238254923	1:DEAD WITH TUMOR	Not Hispanic Or Latino	5/18/11	0.2108	EUR	NA	Yes	C34.1	8140/3	C34.1	Yes	Yes	0.3162	0.02	85	NA	LUAD	9.238254923	1:DECEASED	195a5afb-b79f-44d2-9d12-884487630c2b	M0	N1	T2A	Tumor Free	9.238254923	1:PROGRESSION	NA	No	White	Yes	24	1	Primary
luad_tcga_pan_can_atlas_2018	TCGA-75-5125	TCGA-75-5125-01	NA	STAGE IIB	6TH	20	33	Non-Small Cell Lung Cancer	LUAD	Lung Adenocarcinoma	NA	NA	NA	57.59936877	1:Recurred/Progressed	66.64036559	1:DEAD WITH TUMOR	NA	3/31/11	0.3035	EUR	NA	No	C34.1	8140/3	C34.1	Yes	Yes	0.3003	0	164	Yes	LUAD	66.64036559	1:DECEASED	205759a6-6391-491b-9857-0080c3a5871e	M0	N1	T2	Tumor Free	57.59936877	1:PROGRESSION	NA	No	NA	No	16	1	Primary
luad_tcga_pan_can_atlas_2018	TCGA-75-5126	TCGA-75-5126-01	NA	STAGE IIIA	NA	7	35	Non-Small Cell Lung Cancer	LUAD	Lung Adenocarcinoma	NA	NA	NA	NA	NA	NA	0:ALIVE OR DEAD TUMOR FREE	NA	3/31/11	0.0549	EUR	NA	No	C34.1	8260/3	C34.1	Yes	Yes	0.2958	0	584	Yes	LUAD	NA	0:LIVING	93766482-2f20-4c8f-bbd8-bdd203c37d5a	M0	N2	T3	With Tumor	NA	0:CENSORED	NA	No	NA	No	24	1	Primary
luad_tcga_pan_can_atlas_2018	TCGA-75-6203	TCGA-75-6203-01	NA	STAGE IIIA	6TH	10	-33	Non-Small Cell Lung Cancer	LUAD	Lung Adenocarcinoma	NA	NA	NA	NA	0:DiseaseFree	NA	0:ALIVE OR DEAD TUMOR FREE	NA	8/15/11	0.0169	EUR	NA	No	C34.3	8140/3	C34.3	Yes	Yes	0.2893	0	11	NA	LUAD	NA	0:LIVING	a8d6694c-a213-4544-ac0b-63bce16d8f4e	M0	N2	T2	Tumor Free	NA	0:CENSORED	NA	No	NA	No	-16	1	Primary
luad_tcga_pan_can_atlas_2018	TCGA-75-6207	TCGA-75-6207-01	NA	STAGE IIIA	6TH	11	15	Non-Small Cell Lung Cancer	LUAD	Lung Adenocarcinoma	NA	NA	NA	NA	0:DiseaseFree	NA	NA	NA	7/21/11	0.3714	EAS	NA	No	C34.1	8140/3	C34.9	Yes	Yes	0.2953	0.18	60	NA	LUAD	NA	1:DECEASED	58babefe-7e81-4594-ba29-50d1de92a5ab	M0	N2	T2	NA	NA	0:CENSORED	NA	No	NA	No	8	1	Primary
luad_tcga_pan_can_atlas_2018	TCGA-75-6212	TCGA-75-6212-01	NA	STAGE IIB	6TH	19	-1	Non-Small Cell Lung Cancer	LUAD	Lung Adenocarcinoma	NA	NA	NA	49.84054969	0:DiseaseFree	49.84054969	1:DEAD WITH TUMOR	NA	7/21/11	0.2365	EUR	NA	No	C34.3	8507/3	C34.3	Yes	Yes	0.2999	0	20	Yes	LUAD	49.84054969	1:DECEASED	23069f19-eba5-4ea5-ae7d-1ee4399ce7c1	M0	N1	T2	Tumor Free	44.05431173	1:PROGRESSION	NA	No	NA	No	-6	1	Primary
luad_tcga_pan_can_atlas_2018	TCGA-75-6214	TCGA-75-6214-01	NA	STAGE IIIA	6TH	21	17	Non-Small Cell Lung Cancer	LUAD	Lung Adenocarcinoma	NA	NA	NA	13.77519151	1:Recurred/Progressed	36.65713253	1:DEAD WITH TUMOR	NA	8/12/11	0.5190	EUR	NA	No	C34.1	8140/3	C34.1	Yes	Yes	0.2991	0.2	642	Yes	LUAD	36.65713253	1:DECEASED	32592562-11fa-435a-b40b-2b242bae53aa	M0	N2	T2	With Tumor	13.77519151	1:PROGRESSION	NA	No	NA	No	14	1	Primary
luad_tcga_pan_can_atlas_2018	TCGA-78-7146	TCGA-78-7146-01	71	STAGE IIIA	6TH	17	31	Non-Small Cell Lung Cancer	LUAD	Lung Adenocarcinoma	NA	-26272	0	NA	NA	5.687608903	NA	NA	9/28/11	0.5733	EUR	NA	No	C34.3	8255/3	C34.3	Yes	Yes	0.2965	4.5	347	NA	LUAD	5.687608903	1:DECEASED	ff9def3d-17e5-4ef6-b74e-933f11ed6f00	M0	N2	T2	NA	5.687608903	0:CENSORED	NA	No	White	No	24	1	Primary
luad_tcga_pan_can_atlas_2018	TCGA-78-7147	TCGA-78-7147-01	67	STAGE IIB	6TH	21	9	Non-Small Cell Lung Cancer	LUAD	Lung Adenocarcinoma	NA	-24809	0	NA	NA	19.2655423	1:DEAD WITH TUMOR	NA	9/28/11	0.5989	EUR	NA	No	C34.1	8140/3	C34.1	Yes	Yes	0.3081	0.03	305	Yes	LUAD	19.2655423	1:DECEASED	e7d30bc2-42e8-49c5-a5b3-9f58411b007a	M0	N1	T2	With Tumor	19.00253148	1:PROGRESSION	NA	No	White	No	8	1	Primary
luad_tcga_pan_can_atlas_2018	TCGA-78-7148	TCGA-78-7148-01	71	STAGE IIB	6TH	6	13	Non-Small Cell Lung Cancer	LUAD	Lung Adenocarcinoma	NA	-25990	0	NA	NA	20.58059638	NA	NA	10/4/11	0.2875	EUR	NA	No	C34.1	8255/3	C34.1	Yes	Yes	0.3143	0.02	212	Yes	LUAD	20.58059638	1:DECEASED	e8060c45-451d-4779-9584-f284db47e63e	M0	N1	T2	NA	5.983496071	1:PROGRESSION	NA	No	White	No	16	1	Primary
luad_tcga_pan_can_atlas_2018	TCGA-78-7150	TCGA-78-7150-01	59	STAGE IIB	6TH	15	23	Non-Small Cell Lung Cancer	LUAD	Lung Adenocarcinoma	NA	-21891	0	NA	NA	21.89565046	1:DEAD WITH TUMOR	NA	9/28/11	0.4589	EUR	NA	No	C34.3	8140/3	C34.3	Yes	Yes	0.312	0.26	363	Yes	LUAD	21.89565046	1:DECEASED	a0e57b39-960e-4e46-8aa0-d0ee2fd9a7cc	M0	N1	T2	With Tumor	4.569812934	1:PROGRESSION	NA	No	White	No	22	1	Primary
luad_tcga_pan_can_atlas_2018	TCGA-78-7154	TCGA-78-7154-01	72	STAGE IIIA	6TH	22	25	Non-Small Cell Lung Cancer	LUAD	Lung Adenocarcinoma	NA	-26481	0	NA	NA	19.49567676	NA	NA	9/27/11	0.3566	EUR	NA	No	C34.1	8140/3	C34.1	Yes	Yes	0.3163	0.44	210	NA	LUAD	19.49567676	1:DECEASED	d288b69f-1e79-4429-8646-9994b7c54f8f	M0	N2	T3	NA	19.49567676	0:CENSORED	NA	No	White	NA	14	1	Primary
luad_tcga_pan_can_atlas_2018	TCGA-78-7158	TCGA-78-7158-01	59	STAGE IIIB	6TH	4	-21	Non-Small Cell Lung Cancer	LUAD	Lung Adenocarcinoma	NA	-21742	0	NA	NA	5.884867015	1:DEAD WITH TUMOR	NA	9/15/11	0.1432	EUR	NA	No	C34.3	8255/3	C34.3	Yes	Yes	0.3136	0	249	Yes	LUAD	5.884867015	1:DECEASED	501c987e-d1eb-48a9-89eb-72a5062c90b4	M0	N2	T4	With Tumor	4.339678469	1:PROGRESSION	NA	No	White	No	-12	1	Primary
luad_tcga_pan_can_atlas_2018	TCGA-78-7166	TCGA-78-7166-01	84	STAGE IIB	6TH	3	25	Non-Small Cell Lung Cancer	LUAD	Lung Adenocarcinoma	NA	-30869	0	NA	NA	8.482098826	NA	NA	9/28/11	0.0935	EUR	NA	No	C34.3	8140/3	C34.3	Yes	Yes	0.3093	0	194	No	LUAD	8.482098826	1:DECEASED	b40d0849-f4ef-4a14-9732-9beb708cb46b	M0	N1	T2	NA	8.482098826	0:CENSORED	NA	Yes	White	Yes	18	1	Primary
luad_tcga_pan_can_atlas_2018	TCGA-78-7220	TCGA-78-7220-01	53	STAGE IIIA	6TH	28	-1	Non-Small Cell Lung Cancer	LUAD	Lung Adenocarcinoma	NA	-19480	0	NA	NA	26.5312161	1:DEAD WITH TUMOR	NA	12/8/11	0.5333	EUR	NA	No	C34.1	8255/3	C34.1	Yes	Yes	0.317	0.21	740	Yes	LUAD	26.5312161	1:DECEASED	fd5c44ef-ea50-4fba-9e8d-e371cf34ebdb	M0	N2	T2	With Tumor	17.45734293	1:PROGRESSION	NA	No	White	Yes	24	1	Primary
luad_tcga_pan_can_atlas_2018	TCGA-78-7536	TCGA-78-7536-01	69	STAGE IIIA	6TH	16	19	Non-Small Cell Lung Cancer	LUAD	Lung Adenocarcinoma	NA	-25558	0	NA	NA	8.021829898	1:DEAD WITH TUMOR	NA	1/19/12	0.7212	EUR	NA	No	C34.1	8140/3	C34.1	Yes	Yes	0.3287	0.72	595	Yes	LUAD	8.021829898	1:DECEASED	daf0e08e-1738-43f8-874a-b37d79cbe3a7	M0	N2	T2	With Tumor	7.594437321	1:PROGRESSION	NA	No	White	Yes	22	1	Primary
luad_tcga_pan_can_atlas_2018	TCGA-78-8640	TCGA-78-8640-01	59	STAGE IIA	6TH	15	31	Non-Small Cell Lung Cancer	LUAD	Lung Adenocarcinoma	7062	-21832	0	232.1727981	0:DiseaseFree	232.1727981	0:ALIVE OR DEAD TUMOR FREE	NA	10/23/12	0.1728	EUR	NA	No	C34.1	8140/3	C34.1	Yes	Yes	0.323	0.01	648	NA	LUAD	232.1727981	0:LIVING	18478121-f1d1-4bdd-9511-8ab22f4a0660	M0	N1	T1	Tumor Free	232.1727981	0:CENSORED	NA	No	NA	No	26	1	Primary
luad_tcga_pan_can_atlas_2018	TCGA-78-8660	TCGA-78-8660-01	69	STAGE IIB	6TH	8	25	Non-Small Cell Lung Cancer	LUAD	Lung Adenocarcinoma	NA	-25422	0	NA	NA	10.55330901	1:DEAD WITH TUMOR	NA	10/23/12	0.0071	EUR	NA	No	C34.3	8140/3	C34.3	Yes	Yes	0.3233	0.42	221	Yes	LUAD	10.55330901	1:DECEASED	781f40c9-c099-4c96-8269-ebe2a449c93d	M0	N1	T2	With Tumor	7.956077194	1:PROGRESSION	NA	Yes	NA	Yes	26	1	Primary
luad_tcga_pan_can_atlas_2018	TCGA-80-5607	TCGA-80-5607-01	NA	STAGE IIB	6TH	3	13	Non-Small Cell Lung Cancer	LUAD	Lung Adenocarcinoma	NA	NA	NA	NA	NA	NA	0:ALIVE OR DEAD TUMOR FREE	NA	8/12/11	0.0990	EUR	NA	No	C34.1	8140/3	C34.1	Yes	Yes	0.3103	0.06	112	Yes	LUAD	NA	0:LIVING	645903b5-ba37-48a1-985b-a019b8db3236	M0	N1	T2	With Tumor	NA	0:CENSORED	NA	Yes	NA	No	14	1	Primary
luad_tcga_pan_can_atlas_2018	TCGA-86-6562	TCGA-86-6562-01	52	STAGE IIA	7TH	17	-1	Non-Small Cell Lung Cancer	LUAD	Lung Adenocarcinoma	0	-19301	0	NA	NA	12.36150837	1:DEAD WITH TUMOR	Not Hispanic Or Latino	6/21/11	0.3789	EUR	NA	No	C34.1	8140/3	C34.1	Yes	Yes	0.2982	0	52	Yes	LUAD	12.36150837	1:DECEASED	dcd066ba-5894-453e-b1da-82092858c3db	M0	N1	T2A	Tumor Free	9.008120459	1:PROGRESSION	NA	No	White	No	10	1	Primary
luad_tcga_pan_can_atlas_2018	TCGA-86-6851	TCGA-86-6851-01	73	STAGE IIA	7TH	18	-21	Non-Small Cell Lung Cancer	LUAD	Lung Adenocarcinoma	179	-26808	0	5.884867015	0:DiseaseFree	5.884867015	0:ALIVE OR DEAD TUMOR FREE	Not Hispanic Or Latino	10/7/11	0.1787	EUR	NA	No	C34.1	8255/3	C34.1	Yes	Yes	0.3143	0	836	No	LUAD	5.884867015	0:LIVING	035c0b2b-c722-443b-8962-db4ee92c7532	M0	N1	T1B	Tumor Free	5.884867015	0:CENSORED	NA	No	White	No	-2	1	Primary
luad_tcga_pan_can_atlas_2018	TCGA-86-7711	TCGA-86-7711-01	70	STAGE IIA	7TH	16	19	Non-Small Cell Lung Cancer	LUAD	Lung Adenocarcinoma	630	-25719	0	NA	NA	34.38866423	1:DEAD WITH TUMOR	Hispanic Or Latino	5/2/11	0.4361	EUR	NA	No	C34.3	8140/3	C34.3	Yes	Yes	0.3021	0	208	No	LUAD	34.38866423	1:DECEASED	9c894668-88f5-4308-a1c0-6b8acc6aaaec	M0	N1	T2A	Tumor Free	34.38866423	1:PROGRESSION	NA	No	White	No	16	1	Primary
luad_tcga_pan_can_atlas_2018	TCGA-86-7714	TCGA-86-7714-01	61	STAGE IIIA	7TH	3	-27	Non-Small Cell Lung Cancer	LUAD	Lung Adenocarcinoma	0	-22619	0	NA	NA	20.54772003	1:DEAD WITH TUMOR	Not Hispanic Or Latino	7/12/11	0.0639	AFR	NA	No	C34.3	8255/3	C34.3	Yes	Yes	0.3042	0	67	No	LUAD	20.54772003	1:DECEASED	532c1852-76dd-489f-9380-36766d6e3c34	M0	N2	T1B	With Tumor	20.54772003	1:PROGRESSION	NA	No	Black or African American	No	-14	1	Primary
luad_tcga_pan_can_atlas_2018	TCGA-86-8054	TCGA-86-8054-01	61	STAGE IIB	7TH	19	29	Non-Small Cell Lung Cancer	LUAD	Lung Adenocarcinoma	1148	-22584	0	37.74205214	0:DiseaseFree	37.74205214	0:ALIVE OR DEAD TUMOR FREE	Not Hispanic Or Latino	5/2/12	0.6000	EUR	NA	No	C34.1	8550/3	C34.1	Yes	Yes	0.3127	0.23	199	No	LUAD	37.74205214	0:LIVING	0fe909ea-d52c-4b71-816f-57f62d4a5744	M0	N1	T2B	Tumor Free	37.74205214	0:CENSORED	NA	No	White	No	26	1	Primary
luad_tcga_pan_can_atlas_2018	TCGA-86-8055	TCGA-86-8055-01	79	STAGE IIA	7TH	20	17	Non-Small Cell Lung Cancer	LUAD	Lung Adenocarcinoma	10	-29124	0	4.076667653	0:DiseaseFree	4.076667653	0:ALIVE OR DEAD TUMOR FREE	Not Hispanic Or Latino	5/9/12	0.1831	EUR	NA	No	C34.1	8140/3	C34.1	Yes	Yes	0.3385	0.02	41	No	LUAD	4.076667653	1:DECEASED	34d8e84e-c3e1-417d-8b9b-8563d9fa0f8e	M0	N1	T2A	Tumor Free	4.076667653	0:CENSORED	NA	No	White	No	8	1	Primary
luad_tcga_pan_can_atlas_2018	TCGA-86-8074	TCGA-86-8074-01	62	STAGE IIA	7TH	18	19	Non-Small Cell Lung Cancer	LUAD	Lung Adenocarcinoma	24	-22862	0	NA	NA	0.789032449	0:ALIVE OR DEAD TUMOR FREE	Not Hispanic Or Latino	5/9/12	0.4639	EUR	NA	No	C34.3	8260/3	C34.3	Yes	Yes	0.3273	0.36	63	NA	LUAD	0.789032449	0:LIVING	482eb2a7-6fed-4e4c-b1b6-14d6d869f855	M0	N1	T1B	Tumor Free	0.789032449	0:CENSORED	NA	No	White	NA	12	1	Primary
luad_tcga_pan_can_atlas_2018	TCGA-86-8278	TCGA-86-8278-01	63	STAGE IIB	7TH	8	-11	Non-Small Cell Lung Cancer	LUAD	Lung Adenocarcinoma	944	-23117	0	0.953414209	1:Recurred/Progressed	31.03527633	0:ALIVE OR DEAD TUMOR FREE	Not Hispanic Or Latino	6/6/12	0.2129	EUR	NA	No	C34.30	8480/3	C34.3	Yes	Yes	0.3248	0.09	91	No	LUAD	31.03527633	0:LIVING	a816e355-be6f-4d16-b051-b6d86ed8cded	M0	N1	T2	Tumor Free	0.953414209	1:PROGRESSION	NA	No	White	No	-2	1	Primary
luad_tcga_pan_can_atlas_2018	TCGA-86-8279	TCGA-86-8279-01	46	STAGE IIA	7TH	28	7	Non-Small Cell Lung Cancer	LUAD	Lung Adenocarcinoma	949	-17032	0	31.19965809	0:DiseaseFree	31.19965809	0:ALIVE OR DEAD TUMOR FREE	Not Hispanic Or Latino	6/6/12	0.5986	EUR	NA	No	C34.1	8140/3	C34.1	Yes	Yes	0.341	0.56	455	No	LUAD	31.19965809	0:LIVING	2923e404-38f2-437a-b57e-23401fbe0273	M0	N1	T2A	Tumor Free	31.19965809	0:CENSORED	NA	No	White	Yes	6	1	Primary
luad_tcga_pan_can_atlas_2018	TCGA-86-8359	TCGA-86-8359-01	52	STAGE IIIA	7TH	16	-5	Non-Small Cell Lung Cancer	LUAD	Lung Adenocarcinoma	26	-19088	0	NA	NA	14.59710031	0:ALIVE OR DEAD TUMOR FREE	Not Hispanic Or Latino	7/17/12	0.3875	EUR	NA	No	C34.3	8140/3	C34.3	Yes	Yes	0.3167	0.21	143	NA	LUAD	14.59710031	1:DECEASED	7e7f089c-25f7-4e14-aed5-d741047b9e42	M0	N2	T3	Tumor Free	14.59710031	0:CENSORED	NA	No	White	NA	-12	1	Primary
luad_tcga_pan_can_atlas_2018	TCGA-86-8671	TCGA-86-8671-01	72	STAGE IIB	7TH	0	-33	Non-Small Cell Lung Cancer	LUAD	Lung Adenocarcinoma	839	-26448	0	27.58325936	0:DiseaseFree	27.58325936	0:ALIVE OR DEAD TUMOR FREE	Not Hispanic Or Latino	8/30/12	0.0023	EUR	NA	No	C34.1	8260/3	C34.1	Yes	Yes	0.3378	0.22	34	No	LUAD	27.58325936	0:LIVING	c4cfa3cc-e305-42dd-be57-97efbb891659	M0	N1	T2B	With Tumor	27.58325936	0:CENSORED	NA	No	White	No	-16	1	Primary
luad_tcga_pan_can_atlas_2018	TCGA-86-8674	TCGA-86-8674-01	50	STAGE IIA	7TH	5	-15	Non-Small Cell Lung Cancer	LUAD	Lung Adenocarcinoma	806	-18479	0	10.98070158	1:Recurred/Progressed	26.49833974	0:ALIVE OR DEAD TUMOR FREE	Not Hispanic Or Latino	8/30/12	0.1477	EUR	NA	No	C34.2	8260/3	C34.2	Yes	Yes	0.334	0.63	270	No	LUAD	26.49833974	0:LIVING	0a1eea76-e19a-4547-9b24-abf7051cc4db	M0	N1	T2A	Tumor Free	10.98070158	1:PROGRESSION	NA	No	White	No	-16	1	Primary
luad_tcga_pan_can_atlas_2018	TCGA-86-A4P8	TCGA-86-A4P8-01	59	STAGE IIIA	7TH	0	-37	Non-Small Cell Lung Cancer	LUAD	Lung Adenocarcinoma	805	-21738	0	26.46546339	0:DiseaseFree	26.46546339	0:ALIVE OR DEAD TUMOR FREE	Not Hispanic Or Latino	2/7/13	0.0001	EUR	NA	No	C34.3	8140/3	C34.3	Yes	Yes	0.3062	0.01	NA	No	LUAD	26.46546339	0:LIVING	646910EE-5F5D-40AC-A21A-75790F89430A	MX	N2	T1B	NA	26.46546339	0:CENSORED	NA	No	White	Yes	-22	1	Primary
luad_tcga_pan_can_atlas_2018	TCGA-91-6830	TCGA-91-6830-01	65	STAGE IIA	5TH	11	-1	Non-Small Cell Lung Cancer	LUAD	Lung Adenocarcinoma	60	-23922	0	NA	NA	1.972581122	0:ALIVE OR DEAD TUMOR FREE	Not Hispanic Or Latino	7/19/11	0.0451	EUR	NA	No	C34.1	8140/3	C34.1	Yes	Yes	0.3068	0	243	Yes	LUAD	1.972581122	0:LIVING	5a2f8140-8f90-4e94-b703-5fa5aa96be7b	MX	N1	T1	With Tumor	0.591774337	1:PROGRESSION	NA	No	White	No	4	1	Primary
luad_tcga_pan_can_atlas_2018	TCGA-91-6848	TCGA-91-6848-01	59	STAGE IIIA	6TH	15	15	Non-Small Cell Lung Cancer	LUAD	Lung Adenocarcinoma	224	-21829	0	7.364302857	0:DiseaseFree	7.364302857	0:ALIVE OR DEAD TUMOR FREE	Not Hispanic Or Latino	7/19/11	0.2565	EUR	NA	No	C34.1	8140/3	C34.1	Yes	Yes	0.2978	0	561	No	LUAD	7.364302857	0:LIVING	0232d299-4cdf-4fd7-9a5e-8d13c208b40c	MX	N2	T2	NA	7.364302857	0:CENSORED	NA	No	White	No	14	1	Primary
luad_tcga_pan_can_atlas_2018	TCGA-91-6849	TCGA-91-6849-01	75	STAGE IIIA	6TH	4	-37	Non-Small Cell Lung Cancer	LUAD	Lung Adenocarcinoma	35	-27676	0	NA	NA	1.150672321	0:ALIVE OR DEAD TUMOR FREE	Not Hispanic Or Latino	7/20/11	0.1555	AFR_ADMIX	NA	No	C34.1	8140/3	C34.1	Yes	Yes	0.3012	0	108	NA	LUAD	1.150672321	0:LIVING	953a908d-0993-42f6-853b-512611d19a2c	MX	N2	T2	NA	1.150672321	0:CENSORED	NA	No	Black or African American	NA	-12	1	Primary
luad_tcga_pan_can_atlas_2018	TCGA-91-A4BD	TCGA-91-A4BD-01	78	STAGE IIA	7TH	6	-9	Non-Small Cell Lung Cancer	LUAD	Lung Adenocarcinoma	603	-28544	0	19.82444028	0:DiseaseFree	19.82444028	0:ALIVE OR DEAD TUMOR FREE	Not Hispanic Or Latino	2/5/13	0.1370	EUR	NA	No	C34.3	8140/3	C34.3	Yes	Yes	0.3219	0	17	No	LUAD	19.82444028	0:LIVING	0D980584-4484-4063-8243-C3CD67F6F588	MX	N1	T1B	Tumor Free	19.82444028	0:CENSORED	NA	No	White	No	-10	1	Primary
luad_tcga_pan_can_atlas_2018	TCGA-95-7562	TCGA-95-7562-01	71	STAGE IIA	7TH	27	35	Non-Small Cell Lung Cancer	LUAD	Lung Adenocarcinoma	NA	-26000	0	NA	NA	2.860242628	0:ALIVE OR DEAD TUMOR FREE	Not Hispanic Or Latino	6/13/12	0.4101	AFR_ADMIX	NA	No	C34.3	8140/3	C34.3	Yes	Yes	0.3409	0.12	391	No	LUAD	2.860242628	1:DECEASED	193201a3-1447-47b1-bdf1-11ae0eb3b2f3	M0	N1	T2A	Tumor Free	2.860242628	0:CENSORED	NA	Yes	Black or African American	No	22	1	Primary
luad_tcga_pan_can_atlas_2018	TCGA-95-7567	TCGA-95-7567-01	61	STAGE IIB	7TH	15	1	Non-Small Cell Lung Cancer	LUAD	Lung Adenocarcinoma	568	-22437	0	NA	NA	18.67376796	0:ALIVE OR DEAD TUMOR FREE	Not Hispanic Or Latino	1/31/12	0.3249	EUR	NA	No	C34.1	8255/3	C34.1	Yes	Yes	0.4503	1.94	846	No	LUAD	18.67376796	0:LIVING	3bc7026f-73f2-418b-bd62-f4768582b790	M0	N1	T2B	Tumor Free	18.67376796	0:CENSORED	NA	No	White	No	14	1	Primary
luad_tcga_pan_can_atlas_2018	TCGA-95-8494	TCGA-95-8494-01	67	STAGE IIA	7TH	21	35	Non-Small Cell Lung Cancer	LUAD	Lung Adenocarcinoma	84	-24773	0	2.761613571	0:DiseaseFree	2.761613571	0:ALIVE OR DEAD TUMOR FREE	Not Hispanic Or Latino	8/30/12	0.4034	EUR	NA	No	C34.2	8140/3	C34.2	Yes	Yes	0.3051	0.95	90	NA	LUAD	2.761613571	0:LIVING	6ee9caec-65ac-46db-9426-ffaa31967ae2	M0	N1	T2A	NA	2.761613571	0:CENSORED	NA	No	White	No	18	1	Primary
luad_tcga_pan_can_atlas_2018	TCGA-95-A4VK	TCGA-95-A4VK-01	74	STAGE IIIA	7TH	7	-23	Non-Small Cell Lung Cancer	LUAD	Lung Adenocarcinoma	651	-27040	0	NA	NA	21.40250518	0:ALIVE OR DEAD TUMOR FREE	Not Hispanic Or Latino	2/21/13	0.1907	EUR	NA	No	C34.1	8255/3	C34.1	Yes	Yes	0.3282	0	223	Yes	LUAD	21.40250518	0:LIVING	D344DAE0-ADF4-4697-B703-7690C13D8331	M0	N2	T2B	Tumor Free	16.30667061	1:PROGRESSION	NA	Yes	White	Yes	-8	1	Primary
luad_tcga_pan_can_atlas_2018	TCGA-95-A4VN	TCGA-95-A4VN-01	62	STAGE IIA	7TH	27	27	Non-Small Cell Lung Cancer	LUAD	Lung Adenocarcinoma	553	-22927	0	NA	NA	18.18062268	0:ALIVE OR DEAD TUMOR FREE	Not Hispanic Or Latino	2/22/13	0.1669	EUR	NA	No	C34.3	8140/3	C34.3	Yes	Yes	0.3233	0	422	No	LUAD	18.18062268	0:LIVING	389F78A3-FA0B-406C-9434-AA0298341A8C	M0	N1	T2A	Tumor Free	18.18062268	0:CENSORED	NA	Yes	White	No	18	1	Primary
luad_tcga_pan_can_atlas_2018	TCGA-95-A4VP	TCGA-95-A4VP-01	66	STAGE IIIA	7TH	21	-3	Non-Small Cell Lung Cancer	LUAD	Lung Adenocarcinoma	605	-24130	0	NA	NA	19.89019298	0:ALIVE OR DEAD TUMOR FREE	NA	2/22/13	0.1430	EUR	NA	No	C34.3	8550/3	C34.3	Yes	Yes	0.3285	0	114	Yes	LUAD	19.89019298	0:LIVING	9E22A3AF-7F28-4757-8684-ED64A2A27AD1	M0	N2	T2B	Tumor Free	7.101292041	1:PROGRESSION	NA	No	White	No	0	1	Primary
luad_tcga_pan_can_atlas_2018	TCGA-97-7554	TCGA-97-7554-01	83	STAGE IIIA	7TH	27	-17	Non-Small Cell Lung Cancer	LUAD	Lung Adenocarcinoma	775	-30327	0	25.47917283	0:DiseaseFree	25.47917283	0:ALIVE OR DEAD TUMOR FREE	Not Hispanic Or Latino	11/17/11	0.3163	EUR	NA	No	C34.3	8260/3	C34.3	Yes	Yes	0.305	0	415	No	LUAD	25.47917283	0:LIVING	a9644274-13bb-4228-9b4f-14260ccc26eb	M0	N2	T2A	Tumor Free	25.47917283	0:CENSORED	NA	No	White	No	-2	1	Primary
luad_tcga_pan_can_atlas_2018	TCGA-97-8176	TCGA-97-8176-01	63	STAGE IIIA	7TH	8	21	Non-Small Cell Lung Cancer	LUAD	Lung Adenocarcinoma	252	-23170	0	NA	NA	15.38613276	0:ALIVE OR DEAD TUMOR FREE	Not Hispanic Or Latino	10/5/12	0.1748	EUR	NA	No	C34.3	8550/3	C34.3	Yes	Yes	0.3459	0	137	No	LUAD	15.38613276	1:DECEASED	12c27db5-db2f-48dc-a2ca-9557b951f43e	M0	N1	T3	Tumor Free	1.28217773	1:PROGRESSION	NA	No	White	Yes	22	1	Primary
luad_tcga_pan_can_atlas_2018	TCGA-97-8547	TCGA-97-8547-01	78	STAGE IIIA	7TH	10	3	Non-Small Cell Lung Cancer	LUAD	Lung Adenocarcinoma	657	-28801	0	21.59976329	0:DiseaseFree	21.59976329	0:ALIVE OR DEAD TUMOR FREE	NA	9/27/12	0.3273	NA	NA	No	C34.3	8550/3	C34.3	Yes	Yes	0.3431	0.23	54	No	LUAD	21.59976329	0:LIVING	ac0d7a82-82cb-4aec-b859-e37375f3de8b	MX	N2	T2A	Tumor Free	21.59976329	0:CENSORED	NA	No	NA	No	-12	1	Primary
luad_tcga_pan_can_atlas_2018	TCGA-99-8025	TCGA-99-8025-01	72	STAGE IIIA	7TH	20	1	Non-Small Cell Lung Cancer	LUAD	Lung Adenocarcinoma	1060	-26634	0	34.84893316	0:DiseaseFree	34.84893316	0:ALIVE OR DEAD TUMOR FREE	Not Hispanic Or Latino	6/25/12	0.5108	AFR	NA	No	C34.1	8140/3	C34.1	Yes	Yes	0.3262	0.1	436	No	LUAD	34.84893316	0:LIVING	84c3ba70-afa7-4b69-be69-7ec8d6022c56	M0	N2	T3	Tumor Free	34.84893316	0:CENSORED	NA	No	Black or African American	No	0	1	Primary
luad_tcga_pan_can_atlas_2018	TCGA-J2-8192	TCGA-J2-8192-01	65	STAGE IIA	7TH	16	-7	Non-Small Cell Lung Cancer	LUAD	Lung Adenocarcinoma	739	-23892	0	NA	NA	24.29562416	0:ALIVE OR DEAD TUMOR FREE	Not Hispanic Or Latino	6/6/12	0.0667	EUR	NA	No	C34.1	8140/3	C34.1	Yes	Yes	0.3327	0	67	Yes	LUAD	24.29562416	0:LIVING	369f14c4-2191-4962-a309-3e23ddc4e5fc	MX	N1	T2A	Tumor Free	15.84640168	1:PROGRESSION	NA	Yes	White	No	-6	1	Primary
luad_tcga_pan_can_atlas_2018	TCGA-L9-A50W	TCGA-L9-A50W-01	75	STAGE IIA	7TH	10	-21	Non-Small Cell Lung Cancer	LUAD	Lung Adenocarcinoma	266	-27414	0	12.78890094	1:Recurred/Progressed	14.5313476	1:DEAD WITH TUMOR	Not Hispanic Or Latino	3/8/13	0.2589	AFR	NA	No	C34.3	8255/3	C34.3	Yes	Yes	0.3098	0	31	Yes	LUAD	14.5313476	1:DECEASED	A815619F-DBBA-469F-A1F7-DFBD51CD86C5	MX	N1	T1B	Tumor Free	12.78890094	1:PROGRESSION	NA	No	Black or African American	No	-12	1	Primary
luad_tcga_pan_can_atlas_2018	TCGA-L9-A743	TCGA-L9-A743-01	56	STAGE IIA	7TH	16	1	Non-Small Cell Lung Cancer	LUAD	Lung Adenocarcinoma	664	-20780	0	21.82989776	0:DiseaseFree	21.82989776	0:ALIVE OR DEAD TUMOR FREE	Not Hispanic Or Latino	4/14/14	0.0135	AFR	NA	No	C34.1	8140/3	C34.1	Yes	Yes	0.3215	0	117	No	LUAD	21.82989776	0:LIVING	A5F2576A-D628-47DE-A5DF-76A4F3105DCC	M0	N1	T2A	Tumor Free	21.82989776	0:CENSORED	NA	Yes	Black or African American	No	4	1	Primary
luad_tcga_pan_can_atlas_2018	TCGA-L9-A7SV	TCGA-L9-A7SV-01	69	STAGE IIA	7TH	19	-15	Non-Small Cell Lung Cancer	LUAD	Lung Adenocarcinoma	565	-25298	0	18.5751389	0:DiseaseFree	18.5751389	0:ALIVE OR DEAD TUMOR FREE	Not Hispanic Or Latino	1/7/14	0.6218	AFR	NA	No	C34.3	8140/3	C34.3	Yes	Yes	0.3574	0.22	1390	No	LUAD	18.5751389	0:LIVING	54E90433-5218-4D83-848F-F995ECBA2A63	M0	N1	T2A	Tumor Free	18.5751389	0:CENSORED	NA	No	Black or African American	No	0	1	Primary
luad_tcga_pan_can_atlas_2018	TCGA-MN-A4N1	TCGA-MN-A4N1-01	60	STAGE IIA	7TH	23	15	Non-Small Cell Lung Cancer	LUAD	Lung Adenocarcinoma	827	-21939	0	27.18874314	0:DiseaseFree	27.18874314	0:ALIVE OR DEAD TUMOR FREE	Not Hispanic Or Latino	12/4/12	0.4939	AFR_ADMIX	NA	No	C34.1	8140/3	C34.1	Yes	Yes	0.3314	0.09	406	No	LUAD	27.18874314	0:LIVING	75A0BB0B-6528-4FB8-A9E6-254905D21DF4	M0	N1	T2A	NA	27.18874314	0:CENSORED	NA	Yes	Black or African American	No	14	1	Primary
luad_tcga_pan_can_atlas_2018	TCGA-MP-A4SW	TCGA-MP-A4SW-01	53	STAGE IIB	5TH	7	1	Non-Small Cell Lung Cancer	LUAD	Lung Adenocarcinoma	NA	-19640	0	58.45415393	0:DiseaseFree	58.45415393	NA	NA	4/2/13	0.2806	EUR	NA	No	C34.1	8140/3	C34.1	Yes	Yes	0.3122	0	60	NA	LUAD	58.45415393	1:DECEASED	15F12D2C-B834-4BFC-B526-F03BF85BFE96	M0	N1	T2	NA	58.45415393	0:CENSORED	NA	No	White	No	0	1	Primary
luad_tcga_pan_can_atlas_2018	TCGA-MP-A4SY	TCGA-MP-A4SY-01	61	STAGE IIB	5TH	9	29	Non-Small Cell Lung Cancer	LUAD	Lung Adenocarcinoma	NA	-22448	0	16.07653615	1:Recurred/Progressed	49.34740441	0:ALIVE OR DEAD TUMOR FREE	Not Hispanic Or Latino	4/2/13	0.0944	EUR	NA	No	C34.3	8140/3	C34.3	Yes	Yes	0.3095	0	158	Yes	LUAD	49.34740441	1:DECEASED	8CC6BCEC-65DF-46A9-A88C-09762A132857	M0	N1	T2	Tumor Free	16.07653615	1:PROGRESSION	NA	No	White	No	0	1	Primary
luad_tcga_pan_can_atlas_2018	TCGA-MP-A4T4	TCGA-MP-A4T4-01	68	STAGE IIB	6TH	NA	1	Non-Small Cell Lung Cancer	LUAD	Lung Adenocarcinoma	NA	-25052	0	86.03741329	0:DiseaseFree	86.03741329	NA	NA	4/2/13	0.0677	EUR	NA	No	C34.3	8140/3	C34.3	Yes	Yes	0.3216	0	353	NA	LUAD	86.03741329	1:DECEASED	301CA6E8-7981-4264-B4AE-38F56F7F9225	M0	N1	T2	NA	86.03741329	0:CENSORED	NA	No	White	No	2	1	Primary
luad_tcga_pan_can_atlas_2018	TCGA-MP-A4T6	TCGA-MP-A4T6-01	76	STAGE IIIA	6TH	NA	-25	Non-Small Cell Lung Cancer	LUAD	Lung Adenocarcinoma	NA	-27993	0	58.84867015	0:DiseaseFree	58.84867015	0:ALIVE OR DEAD TUMOR FREE	Not Hispanic Or Latino	4/2/13	0.7107	EUR	NA	No	C34.3	8140/3	C34.3	Yes	Yes	0.3441	0.01	58	No	LUAD	58.84867015	1:DECEASED	5F4934BE-EEE3-40E1-8838-38103BADC898	MX	N2	T1	Tumor Free	58.84867015	0:CENSORED	NA	No	White	No	-14	1	Primary
luad_tcga_pan_can_atlas_2018	TCGA-MP-A4T8	TCGA-MP-A4T8-01	68	STAGE IIIA	6TH	13	19	Non-Small Cell Lung Cancer	LUAD	Lung Adenocarcinoma	NA	-25069	0	NA	NA	5.293092678	NA	NA	4/2/13	0.3599	EUR	NA	No	C34.1	8140/3	C34.1	Yes	Yes	0.3315	0.03	108	NA	LUAD	5.293092678	1:DECEASED	7C4ED533-EE66-48BE-A84B-FF8607742818	M0	N2	T2	NA	5.293092678	0:CENSORED	NA	Yes	NA	No	12	1	Primary
luad_tcga_pan_can_atlas_2018	TCGA-MP-A4T9	TCGA-MP-A4T9-01	54	STAGE IIIA	6TH	10	3	Non-Small Cell Lung Cancer	LUAD	Lung Adenocarcinoma	NA	-19767	0	11.21083605	1:Recurred/Progressed	41.58858533	1:DEAD WITH TUMOR	Not Hispanic Or Latino	4/2/13	0.0198	EUR	NA	No	C34.1	8140/3	C34.1	Yes	Yes	0.307	0	31	Yes	LUAD	41.58858533	1:DECEASED	70081320-540F-41D2-8687-EE6D011F8EB0	MX	N2	T2	With Tumor	11.21083605	1:PROGRESSION	NA	No	White	Yes	-4	1	Primary
luad_tcga_pan_can_atlas_2018	TCGA-MP-A4TC	TCGA-MP-A4TC-01	77	STAGE IIIA	6TH	12	27	Non-Small Cell Lung Cancer	LUAD	Lung Adenocarcinoma	NA	-28471	0	2.432850051	0:DiseaseFree	2.432850051	0:ALIVE OR DEAD TUMOR FREE	Not Hispanic Or Latino	4/2/13	0.1356	EUR	NA	No	C34.2	8140/3	C34.2	Yes	Yes	0.3095	0	227	No	LUAD	2.432850051	1:DECEASED	99C35245-E1C8-4805-B7A5-F703BB506030	M0	N2	T1	Tumor Free	2.432850051	0:CENSORED	NA	Yes	White	No	16	1	Primary
luad_tcga_pan_can_atlas_2018	TCGA-MP-A4TD	TCGA-MP-A4TD-01	71	STAGE IIIA	6TH	NA	-21	Non-Small Cell Lung Cancer	LUAD	Lung Adenocarcinoma	NA	-25983	0	7.430055561	1:Recurred/Progressed	10.09304008	NA	NA	5/8/13	0.2191	EUR	NA	No	C34.3	8140/3	C34.3	Yes	Yes	0.3054	0.03	70	Yes	LUAD	10.09304008	1:DECEASED	383D1253-349F-43B3-BEBD-9F1D1CF14B3D	M0	N2	T2	NA	7.430055561	1:PROGRESSION	NA	Yes	White	No	-16	1	Primary
luad_tcga_pan_can_atlas_2018	TCGA-MP-A4TI	TCGA-MP-A4TI-01	72	STAGE IIA	7TH	8	29	Non-Small Cell Lung Cancer	LUAD	Lung Adenocarcinoma	NA	-26565	0	NA	NA	14.10395503	1:DEAD WITH TUMOR	Not Hispanic Or Latino	4/2/13	0.0114	EUR	NA	No	C34.3	8140/3	C34.3	Yes	Yes	0.3151	0	205	Yes	LUAD	14.10395503	1:DECEASED	F327DEA0-2D30-482F-809C-76A148A749B7	M0	N1	T2A	With Tumor	2.761613571	1:PROGRESSION	NA	No	White	NA	20	1	Primary
luad_tcga_pan_can_atlas_2018	TCGA-MP-A4TK	TCGA-MP-A4TK-01	56	STAGE IIB	5TH	18	17	Non-Small Cell Lung Cancer	LUAD	Lung Adenocarcinoma	NA	-20581	0	13.05191176	1:Recurred/Progressed	19.13403689	1:DEAD WITH TUMOR	NA	4/2/13	0.1971	EUR	NA	No	C34.3	8140/3	C34.3	Yes	Yes	0.31	0	314	Yes	LUAD	19.13403689	1:DECEASED	F7F9F522-DE88-4F9C-8BA4-7BE3726FAAF8	MX	N1	T2	With Tumor	13.05191176	1:PROGRESSION	NA	No	NA	No	8	1	Primary
luad_tcga_pan_can_atlas_2018	TCGA-NJ-A4YI	TCGA-NJ-A4YI-01	87	STAGE IIIA	6TH	18	-33	Non-Small Cell Lung Cancer	LUAD	Lung Adenocarcinoma	NA	-31867	0	NA	NA	0.131505408	NA	NA	4/24/13	0.2579	EUR	NA	No	C34.1	8550/3	C34.1	Yes	Yes	0.3335	0.04	394	No	LUAD	0.131505408	1:DECEASED	2C03141E-A0BD-4E8D-91E4-9744D139CCCE	M0	N2	T2	NA	0.131505408	0:CENSORED	NA	No	White	No	-20	1	Primary
luad_tcga_pan_can_atlas_2018	TCGA-NJ-A55O	TCGA-NJ-A55O-01	56	STAGE IIA	7TH	NA	-27	Non-Small Cell Lung Cancer	LUAD	Lung Adenocarcinoma	13	-20628	0	NA	NA	0.427392577	0:ALIVE OR DEAD TUMOR FREE	Not Hispanic Or Latino	9/27/13	0.0194	EUR	NA	No	C34.1	8480/3	C34.1	Yes	Yes	0.321	0	124	No	LUAD	0.427392577	0:LIVING	8AB8C4BA-311E-41D0-85EA-A0245ACA1BDD	M0	N1	T1B	Tumor Free	0.427392577	0:CENSORED	NA	No	White	No	-20	1	Primary
luad_tcga_pan_can_atlas_2018	TCGA-NJ-A7XG	TCGA-NJ-A7XG-01	49	STAGE IIIA	7TH	16	-21	Non-Small Cell Lung Cancer	LUAD	Lung Adenocarcinoma	617	-18127	0	NA	NA	20.28470921	0:ALIVE OR DEAD TUMOR FREE	Not Hispanic Or Latino	5/22/14	0.4205	AFR_ADMIX	NA	No	C34.1	8140/3	C34.1	Yes	Yes	0.3235	0	27	No	LUAD	20.28470921	0:LIVING	01E9888D-B5B9-48F1-8BA6-8A89AF108A04	M0	N1	T4	With Tumor	20.28470921	0:CENSORED	NA	No	Black or African American	No	-16	1	Primary
luad_tcga_pan_can_atlas_2018	TCGA-05-4244	TCGA-05-4244-01	70	STAGE IV	6TH	17	11	Non-Small Cell Lung Cancer	LUAD	Lung Adenocarcinoma	0	-25752	0	NA	NA	0	0:ALIVE OR DEAD TUMOR FREE	NA	7/22/10	0.4565	EUR	NA	No	C34.3	8140/3	C34.3	Yes	Yes	0.2886	0.03	192	NA	LUAD	0	0:LIVING	34040b83-7e8a-4264-a551-b16621843e28	M1	N2	T2	Tumor Free	0	0:CENSORED	NA	No	NA	NA	12	1	Primary
luad_tcga_pan_can_atlas_2018	TCGA-05-4402	TCGA-05-4402-01	57	STAGE IV	6TH	31	17	Non-Small Cell Lung Cancer	LUAD	Lung Adenocarcinoma	NA	-20819	0	NA	NA	8.021829898	0:ALIVE OR DEAD TUMOR FREE	NA	7/22/10	0.2949	EUR	NA	No	C34.3	8255/3	C34.3	Yes	Yes	0.2803	0.01	122	No	LUAD	8.021829898	1:DECEASED	722d6818-f1cb-49f4-b68a-fd0a31304681	M1	NX	T2	Tumor Free	8.021829898	0:CENSORED	NA	Yes	NA	No	12	1	Primary
luad_tcga_pan_can_atlas_2018	TCGA-05-4425	TCGA-05-4425-01	70	STAGE IV	6TH	10	-5	Non-Small Cell Lung Cancer	LUAD	Lung Adenocarcinoma	669	-25902	0	NA	NA	21.99427952	0:ALIVE OR DEAD TUMOR FREE	NA	7/22/10	0.2352	EUR	NA	No	C34.2	8255/3	C34.2	Yes	Yes	0.3179	0.01	40	NA	LUAD	21.99427952	0:LIVING	69b23036-add9-42c9-941f-02fb74d9b08c	M1	N0	T2	NA	21.99427952	0:CENSORED	NA	No	NA	NA	10	1	Primary
luad_tcga_pan_can_atlas_2018	TCGA-05-4434	TCGA-05-4434-01	67	STAGE IV	6TH	2	29	Non-Small Cell Lung Cancer	LUAD	Lung Adenocarcinoma	NA	-24472	0	NA	NA	15.02449288	NA	NA	7/22/10	0.1237	EUR	NA	No	C34.3	8255/3	C34.3	Yes	Yes	0.2715	0	44	NA	LUAD	15.02449288	1:DECEASED	d94fe32f-bedd-4f4c-9feb-fcb60d40f4bb	M1	N1	T4	NA	15.02449288	0:CENSORED	NA	Yes	NA	NA	24	1	Primary
luad_tcga_pan_can_atlas_2018	TCGA-38-4632	TCGA-38-4632-01	42	STAGE IV	5TH	23	33	Non-Small Cell Lung Cancer	LUAD	Lung Adenocarcinoma	NA	-15418	0	NA	NA	44.61320972	1:DEAD WITH TUMOR	Not Hispanic Or Latino	12/13/10	0.4325	AFR	NA	No	C34.1	8140/3	C34.1	Yes	Yes	0.2967	0.06	497	Yes	LUAD	44.61320972	1:DECEASED	875333ab-9048-462d-aaa2-693ad127e3cc	M1	N1	T2	With Tumor	22.35591939	1:PROGRESSION	NA	No	Black or African American	No	20	1	Primary
luad_tcga_pan_can_atlas_2018	TCGA-50-6591	TCGA-50-6591-01	63	STAGE IV	6TH	28	21	Non-Small Cell Lung Cancer	LUAD	Lung Adenocarcinoma	NA	-23067	0	NA	NA	3.912285893	1:DEAD WITH TUMOR	Not Hispanic Or Latino	8/25/11	0.5794	EUR	NA	No	C34.3	8140/3	C34.3	Yes	Yes	0.3244	0.79	55	No	LUAD	3.912285893	1:DECEASED	9b132e4f-7e35-4cc5-8711-43ad62b906d0	M1	N0	T2	With Tumor	3.912285893	1:PROGRESSION	NA	No	White	No	14	1	Primary
luad_tcga_pan_can_atlas_2018	TCGA-53-7624	TCGA-53-7624-01	40	STAGE IV	6TH	18	23	Non-Small Cell Lung Cancer	LUAD	Lung Adenocarcinoma	NA	-14794	0	NA	NA	34.29003518	1:DEAD WITH TUMOR	Hispanic Or Latino	12/13/11	0.6673	AMR	NA	No	C34.1	8140/3	C34.1	Yes	Yes	0.317	0.42	743	Yes	LUAD	34.29003518	1:DECEASED	54a9cc9e-3eee-4caa-9f33-4ea64a2999ba	M1	N0	T2	With Tumor	13.15054082	1:PROGRESSION	NA	No	White	No	24	1	Primary
luad_tcga_pan_can_atlas_2018	TCGA-55-6968	TCGA-55-6968-01	61	STAGE IV	6TH	12	15	Non-Small Cell Lung Cancer	LUAD	Lung Adenocarcinoma	NA	-22344	0	NA	NA	42.50912319	1:DEAD WITH TUMOR	Not Hispanic Or Latino	7/28/11	0.3815	EUR	NA	No	C34.3	8140/3	C34.3	Yes	Yes	0.3192	0.02	460	No	LUAD	42.50912319	1:DECEASED	83a6ed20-b3cf-48b9-8ed3-a080cd4951fa	M1	N0	T1	With Tumor	42.50912319	1:PROGRESSION	NA	No	White	Yes	18	1	Primary
luad_tcga_pan_can_atlas_2018	TCGA-55-8094	TCGA-55-8094-01	51	STAGE IV	7TH	18	19	Non-Small Cell Lung Cancer	LUAD	Lung Adenocarcinoma	541	-18903	0	NA	NA	17.78610645	0:ALIVE OR DEAD TUMOR FREE	Not Hispanic Or Latino	7/8/12	0.6613	EUR	NA	No	C34.1	8140/3	C34.1	Yes	Yes	0.3206	0.24	394	No	LUAD	17.78610645	0:LIVING	69584d55-18f7-4786-b3cc-cd528500be44	M1B	N0	T2B	With Tumor	17.78610645	0:CENSORED	NA	No	White	Yes	16	1	Primary
luad_tcga_pan_can_atlas_2018	TCGA-55-8512	TCGA-55-8512-01	41	STAGE IV	7TH	9	-41	Non-Small Cell Lung Cancer	LUAD	Lung Adenocarcinoma	3	-15266	0	NA	NA	19.95594569	1:DEAD WITH TUMOR	Not Hispanic Or Latino	1/11/13	0.1895	EUR	NA	No	C34.3	8252/3	C34.3	Yes	Yes	0.318	0	35	No	LUAD	19.95594569	1:DECEASED	202e5df9-69f2-432c-a59d-cc5aa176e973	M1B	N1	T1A	With Tumor	19.95594569	1:PROGRESSION	NA	No	White	No	-18	1	Primary
luad_tcga_pan_can_atlas_2018	TCGA-55-8620	TCGA-55-8620-01	60	STAGE IV	7TH	15	29	Non-Small Cell Lung Cancer	LUAD	Lung Adenocarcinoma	66	-22091	0	NA	NA	12.32863202	1:DEAD WITH TUMOR	Not Hispanic Or Latino	1/11/13	0.3493	EUR	NA	No	C34.1	8140/3	C34.1	Yes	Yes	0.3391	1.13	437	No	LUAD	12.32863202	1:DECEASED	5510ad32-62fd-4adc-964a-ae4e997c2f4b	M1B	N1	T1A	With Tumor	12.32863202	1:PROGRESSION	NA	No	White	Yes	24	1	Primary
luad_tcga_pan_can_atlas_2018	TCGA-64-1680	TCGA-64-1680-01	63	STAGE IV	6TH	18	-5	Non-Small Cell Lung Cancer	LUAD	Lung Adenocarcinoma	1126	-23267	0	NA	NA	37.0187724	0:ALIVE OR DEAD TUMOR FREE	Not Hispanic Or Latino	11/16/10	0.3404	EUR	NA	No	C34.8	8255/3	C34.8	Yes	Yes	0.2725	1.04	54	No	LUAD	37.0187724	0:LIVING	1ab7ad70-0f80-41d8-8efa-3baebc8223cc	M1	N2	T2A	Tumor Free	37.0187724	0:CENSORED	NA	No	White	Yes	-10	1	Primary
luad_tcga_pan_can_atlas_2018	TCGA-73-4666	TCGA-73-4666-01	52	STAGE IV	NA	22	23	Non-Small Cell Lung Cancer	LUAD	Lung Adenocarcinoma	800	-19074	0	NA	NA	26.30108163	0:ALIVE OR DEAD TUMOR FREE	Not Hispanic Or Latino	1/6/11	0.3709	EUR	NA	No	C34.1	8140/3	C34.1	Yes	Yes	0.2944	0.22	342	Yes	LUAD	26.30108163	0:LIVING	4c31127e-d095-4978-9dac-35153c27f6ed	M1	N0	T1	Tumor Free	26.30108163	0:CENSORED	NA	No	White	Yes	26	1	Primary
luad_tcga_pan_can_atlas_2018	TCGA-73-4670	TCGA-73-4670-01	69	STAGE IV	NA	26	35	Non-Small Cell Lung Cancer	LUAD	Lung Adenocarcinoma	131	-25526	0	NA	NA	4.306802117	0:ALIVE OR DEAD TUMOR FREE	Not Hispanic Or Latino	1/6/11	0.6786	EUR	NA	No	C34.1	8140/3	C34.1	Yes	Yes	0.2934	0.38	330	No	LUAD	4.306802117	0:LIVING	1b354837-4925-4480-ac32-6b44d0957314	M1	N0	T2	With Tumor	4.306802117	0:CENSORED	NA	No	White	No	26	1	Primary
luad_tcga_pan_can_atlas_2018	TCGA-78-7145	TCGA-78-7145-01	52	STAGE IV	6TH	20	23	Non-Small Cell Lung Cancer	LUAD	Lung Adenocarcinoma	NA	-19080	0	NA	NA	27.15586679	1:DEAD WITH TUMOR	NA	9/23/11	0.5585	EUR	NA	No	C34.2	8140/3	C34.2	Yes	Yes	0.296	0	185	Yes	LUAD	27.15586679	1:DECEASED	4ef872e1-82c9-4939-9248-41ed9d3085b2	M1	N1	T4	With Tumor	13.87382056	1:PROGRESSION	NA	No	White	No	10	1	Primary
luad_tcga_pan_can_atlas_2018	TCGA-78-7156	TCGA-78-7156-01	62	STAGE IV	6TH	4	-35	Non-Small Cell Lung Cancer	LUAD	Lung Adenocarcinoma	NA	-22720	0	NA	NA	32.08731959	NA	NA	9/29/11	0.1115	EUR	NA	No	C34.9	8255/3	C34.9	Yes	Yes	0.2956	1.28	309	NA	LUAD	32.08731959	1:DECEASED	7b0622ab-63ea-483f-ae40-d3ea587bdbba	M1	N1	T4	NA	32.08731959	0:CENSORED	NA	No	White	No	-20	1	Primary
luad_tcga_pan_can_atlas_2018	TCGA-78-7160	TCGA-78-7160-01	61	STAGE IV	6TH	16	-19	Non-Small Cell Lung Cancer	LUAD	Lung Adenocarcinoma	678	-22385	0	NA	NA	22.91481737	NA	NA	9/29/11	0.0345	EUR	NA	No	C34.3	8255/3	C34.3	Yes	Yes	0.2959	0	49	NA	LUAD	22.91481737	1:DECEASED	c1a01e8c-1f7e-4e24-bfad-90b73f88e992	M1	N2	T4	NA	22.91481737	0:CENSORED	NA	No	White	No	4	1	Primary
luad_tcga_pan_can_atlas_2018	TCGA-78-7167	TCGA-78-7167-01	77	STAGE IV	6TH	17	-31	Non-Small Cell Lung Cancer	LUAD	Lung Adenocarcinoma	NA	-28295	0	NA	NA	88.14149982	1:DEAD WITH TUMOR	NA	10/4/11	0.4895	EUR	NA	No	C34.9	8260/3	C34.9	Yes	Yes	0.2999	0.1	103	Yes	LUAD	88.14149982	1:DECEASED	fe3eeeb6-0db4-46d7-a020-55604d474c12	M1	N0	T2	With Tumor	23.86823158	1:PROGRESSION	NA	No	White	No	-18	1	Primary
luad_tcga_pan_can_atlas_2018	TCGA-86-7701	TCGA-86-7701-01	66	STAGE IV	7TH	19	9	Non-Small Cell Lung Cancer	LUAD	Lung Adenocarcinoma	947	-24209	0	NA	NA	31.13390538	0:ALIVE OR DEAD TUMOR FREE	Not Hispanic Or Latino	1/18/12	0.1685	EUR	NA	No	C34.1	8140/3	C34.1	Yes	Yes	0.3447	0.02	376	Yes	LUAD	31.13390538	0:LIVING	a3f6bc1c-19ab-4eeb-a9ac-3d2fac850bde	M1	N0	T2	Tumor Free	13.93957327	1:PROGRESSION	NA	No	White	No	12	1	Primary
luad_tcga_pan_can_atlas_2018	TCGA-93-A4JN	TCGA-93-A4JN-01	71	STAGE IV	7TH	25	-19	Non-Small Cell Lung Cancer	LUAD	Lung Adenocarcinoma	718	-26273	0	NA	NA	23.60522077	0:ALIVE OR DEAD TUMOR FREE	Not Hispanic Or Latino	2/27/14	0.2203	EUR	NA	No	C34.1	8550/3	C34.1	Yes	Yes	0.3078	0.01	73	No	LUAD	23.60522077	0:LIVING	9DDA72EC-1698-44E2-B35C-11E9A2704380	M1A	N0	T2A	With Tumor	23.60522077	0:CENSORED	NA	No	White	No	4	1	Primary
luad_tcga_pan_can_atlas_2018	TCGA-93-A4JP	TCGA-93-A4JP-01	64	STAGE IV	7TH	10	-29	Non-Small Cell Lung Cancer	LUAD	Lung Adenocarcinoma	578	-23620	0	NA	NA	19.00253148	0:ALIVE OR DEAD TUMOR FREE	Not Hispanic Or Latino	2/27/14	0.0381	EAS	NA	No	C34.3	8260/3	C34.3	Yes	Yes	0.2995	0.01	54	Yes	LUAD	19.00253148	0:LIVING	30F276A8-3A4B-4DE8-AEA0-7F605D100401	M1B	NX	TX	With Tumor	16.33954696	1:PROGRESSION	NA	No	Asian	No	-6	1	Primary
luad_tcga_pan_can_atlas_2018	TCGA-97-8171	TCGA-97-8171-01	81	STAGE IV	7TH	6	-11	Non-Small Cell Lung Cancer	LUAD	Lung Adenocarcinoma	568	-29627	0	NA	NA	18.67376796	0:ALIVE OR DEAD TUMOR FREE	Not Hispanic Or Latino	6/13/12	0.2181	EAS	NA	No	C34.8	8260/3	C34.8	Yes	Yes	0.3261	0.61	54	Yes	LUAD	18.67376796	0:LIVING	397d3f69-1453-4057-b177-8723eec923d1	M1A	N2	T2A	With Tumor	14.49847125	1:PROGRESSION	NA	No	Asian	No	-2	1	Primary
luad_tcga_pan_can_atlas_2018	TCGA-99-8033	TCGA-99-8033-01	74	STAGE IV	7TH	21	31	Non-Small Cell Lung Cancer	LUAD	Lung Adenocarcinoma	170	-27342	0	NA	NA	21.56688694	1:DEAD WITH TUMOR	Not Hispanic Or Latino	6/18/12	0.0930	EUR	NA	No	C34.1	8140/3	C34.1	Yes	Yes	0.3357	0.11	168	No	LUAD	21.56688694	1:DECEASED	9582b436-145b-4f84-8f7f-8b39b8254cc1	M1	NX	TX	With Tumor	21.56688694	1:PROGRESSION	NA	No	White	Yes	26	1	Primary
luad_tcga_pan_can_atlas_2018	TCGA-L9-A5IP	TCGA-L9-A5IP-01	40	STAGE IV	7TH	26	27	Non-Small Cell Lung Cancer	LUAD	Lung Adenocarcinoma	NA	-14681	0	NA	NA	1.906828418	1:DEAD WITH TUMOR	Not Hispanic Or Latino	5/14/13	0.2286	AFR	NA	No	C34.1	8140/3	C34.1	Yes	Yes	0.3419	0.33	259	Yes	LUAD	1.906828418	1:DECEASED	2A43E61E-2151-4C5A-B062-74CE9DFD8D4A	M1B	N2	T3	With Tumor	1.61094125	1:PROGRESSION	NA	No	Black or African American	No	8	1	Primary
luad_tcga_pan_can_atlas_2018	TCGA-MP-A4T7	TCGA-MP-A4T7-01	75	STAGE IV	6TH	19	-1	Non-Small Cell Lung Cancer	LUAD	Lung Adenocarcinoma	NA	-27603	0	NA	NA	5.490350791	NA	NA	4/2/13	0.2738	EUR	NA	No	C34.3	8140/3	C34.3	Yes	Yes	0.3288	0	125	NA	LUAD	5.490350791	1:DECEASED	47062AD2-BA82-45C8-A871-BDEA84F0C405	M1	N0	T2	NA	5.490350791	0:CENSORED	NA	No	NA	No	10	1	Primary
[truncated: 89 more columns]
