# Supplementary material for: Exploring the role of the Rab network in epithelial-to-mesenchymal transition
Source: Bioinform Adv. 2024 Dec 14;5(1):vbae200. doi: 10.1093/bioadv/vbae200 (PMC11684074; doi:10.1093/bioadv/vbae200)
Supplement: vbae200_Supplementary_Data [file vbae200_supplementary_data.zip › F3-Readme.txt]

# Filename- F3.txt
# Author- Unmani Jaygude
# Column descriptors
#
#
#
#
#
GeneSymbol - Gene name	
Cancer Type	- Cancer Type
Gene Category - Type of gene if it is a candidate or EMT-gene
#
#
Mean FPKM (GTEx) - Mean mRNA expression (FPKM) of gene in samples from 'normal' tissue counterpart of the given cancer type from GTEx
Mean FPKM (TCGA-Normal) - Mean mRNA expression (FPKM) of gene in samples from 'normal' tissue counterpart of the given cancer type from TCGA
Mean FPKM (TCGA-Primary-site) - Mean mRNA expression (FPKM) of gene in patient samples with primary-site, non-metastatic cancer (Source-TCGA)
Mean FPKM (Combined-GTEX-TCGAN)	- Mean mRNA expression (FPKM) of gene in samples from 'normal' tissue counterpart of the given cancer type from GTEx& TCGA combined
Mean FPKM (TCGA-Metastatic)	- Mean mRNA expression (FPKM) of gene in patient samples with metastatic cancer (Source-TCGA)
#
#
Log2FC (GTEx-to-Primary) -  Log2FC in gene expression during the transition normal-to-primary where, normal expression values are from GTEx
Log2FC (TCGA N-to-Primary) - Log2FC in gene expression during the transition normal-to-primary where, normal expression values are from TCGA
Log2FC (Combined Normal-to-Prim) - Log2FC in gene expression during the transition normal-to-primary where, normal expression values are from GTEx& TCGA combined
Log2FC (Primary-to-Metastatic) - Log2FC in gene expression during the transition primary-to-metastatic where, the expression values are from TCGA
#
#
#Samples (GTEx) - Count of samples from 'normal' tissue counterpart of the given cancer type from GTEx
#Samples (TCGA-Normal) - Count of samples from 'normal' tissue counterpart of the given cancer type from TCGA
#Samples (TCGA Primary-site) - Count of patient samples with primary-site, non-metastatic cancer (Source-TCGA)
#Samples (Combined GTEx & TCGAN samples) - Combined count from '#Samples (GTEx)' and '#Samples (TCGA-Normal)'
#Samples (TCGA-Metastatic) - Count of patient samples with metastasised cancer (Source-TCGA)
#
#
P-value (GTEx-to-Primary) - P-value from Kruskal-Wallis test, assessing the gene expression from two groups-normal tissues (GTEx) vs primary-site tissues (TCGA)
P-value (TCGA N-to-Primary) - P-value from Kruskal-Wallis test, assessing the gene expression from two groups-normal tissues (TCGA) vs primary-site tissues (TCGA)
P-value (Combined Normal-to-Prim) - P-value from Kruskal-Wallis test, assessing the gene expression from two groups-normal tissues (GTEx & TCGA combined) vs primary-site tissues (TCGA)
P-value (Primary-to-Metastatic) - P-value from Kruskal-Wallis test, assessing the gene expression from two groups-primary-site tissues (TCGA) vs metastatic tissues (TCGA)
#
#
%Log2FC change for Combined-vs-GTEx - % change in Log2FC (GTEx-to-Primary) and Log2FC (Combined Normal-to-Prim)
%Log2FC change for Combined-vs-TCGA(Normal) - % change in Log2FC (TCGA N-to-Primary) and Log2FC (Combined Normal-to-Prim)
