# Supplementary material for: Exploring the role of the Rab network in epithelial-to-mesenchymal transition
Source: Bioinform Adv. 2024 Dec 14;5(1):vbae200. doi: 10.1093/bioadv/vbae200 (PMC11684074; doi:10.1093/bioadv/vbae200)
Supplement: vbae200_Supplementary_Data [file vbae200_supplementary_data.zip › F6.sif]

9606.ENSP00000363019	pp	9606.ENSP00000264033
9606.ENSP00000363019	pp	9606.ENSP00000451828
9606.ENSP00000363019	pp	9606.ENSP00000441543
9606.ENSP00000363019	pp	9606.ENSP00000272317
9606.ENSP00000363019	pp	9606.ENSP00000481570
9606.ENSP00000363019	pp	9606.ENSP00000477613
9606.ENSP00000363019	pp	9606.ENSP00000259808
9606.ENSP00000363019	pp	9606.ENSP00000415139
9606.ENSP00000363019	pp	9606.ENSP00000228872
9606.ENSP00000363019	pp	9606.ENSP00000385675
9606.ENSP00000363019	pp	9606.ENSP00000430684
9606.ENSP00000363019	pp	RNF115
9606.ENSP00000363019	pp	9606.ENSP00000437955
9606.ENSP00000363019	pp	9606.ENSP00000346437
9606.ENSP00000363019	pp	9606.ENSP00000359424
9606.ENSP00000363019	pp	9606.ENSP00000216797
9606.ENSP00000363019	pp	9606.ENSP00000388107
9606.ENSP00000363019	pp	9606.ENSP00000483825
9606.ENSP00000363019	pp	9606.ENSP00000363089
9606.ENSP00000363019	pp	9606.ENSP00000263253
9606.ENSP00000363019	pp	9606.ENSP00000265171
9606.ENSP00000363019	pp	9606.ENSP00000384849
9606.ENSP00000363019	pp	9606.ENSP00000263464
9606.ENSP00000363019	pp	9606.ENSP00000304697
9606.ENSP00000363019	pp	9606.ENSP00000433623
9606.ENSP00000363019	pp	9606.ENSP00000226574
9606.ENSP00000363019	pp	9606.ENSP00000306512
9606.ENSP00000363019	pp	EGFR
9606.ENSP00000363019	pp	9606.ENSP00000384273
9606.ENSP00000363019	pp	9606.ENSP00000269305
9606.ENSP00000363019	pp	9606.ENSP00000258149
9606.ENSP00000363019	pp	9606.ENSP00000262367
9606.ENSP00000403495	pp	9606.ENSP00000263464
9606.ENSP00000403495	pp	9606.ENSP00000231449
9606.ENSP00000403495	pp	9606.ENSP00000162749
9606.ENSP00000403495	pp	9606.ENSP00000482259
9606.ENSP00000403495	pp	9606.ENSP00000361359
9606.ENSP00000403495	pp	9606.ENSP00000477613
9606.ENSP00000403495	pp	9606.ENSP00000296870
9606.ENSP00000403495	pp	9606.ENSP00000362994
9606.ENSP00000403495	pp	9606.ENSP00000306512
9606.ENSP00000403495	pp	9606.ENSP00000263341
9606.ENSP00000403495	pp	9606.ENSP00000247668
9606.ENSP00000403495	pp	9606.ENSP00000229135
9606.ENSP00000403495	pp	9606.ENSP00000412237
9606.ENSP00000403495	pp	9606.ENSP00000302234
9606.ENSP00000403495	pp	TRAF3
9606.ENSP00000403495	pp	9606.ENSP00000226730
9606.ENSP00000403495	pp	9606.ENSP00000376505
9606.ENSP00000403495	pp	9606.ENSP00000259808
9606.ENSP00000403495	pp	9606.ENSP00000359663
9606.ENSP00000403495	pp	9606.ENSP00000398698
9606.ENSP00000403495	pp	9606.ENSP00000382423
9606.ENSP00000403495	pp	9606.ENSP00000385675
9606.ENSP00000403495	pp	9606.ENSP00000296871
9606.ENSP00000403495	pp	9606.ENSP00000011653
9606.ENSP00000403495	pp	9606.ENSP00000482657
9606.ENSP00000403495	pp	9606.ENSP00000263851
9606.ENSP00000403495	pp	9606.ENSP00000231454
9606.ENSP00000368752	pp	9606.ENSP00000264039
9606.ENSP00000368752	pp	9606.ENSP00000375778
9606.ENSP00000368752	pp	TMED10
9606.ENSP00000368752	pp	9606.ENSP00000258341
9606.ENSP00000368752	pp	9606.ENSP00000324532
9606.ENSP00000368752	pp	9606.ENSP00000400365
9606.ENSP00000368752	pp	9606.ENSP00000226218
9606.ENSP00000368752	pp	CACNA1D
9606.ENSP00000368752	pp	9606.ENSP00000374309
9606.ENSP00000368752	pp	9606.ENSP00000354360
9606.ENSP00000368752	pp	9606.ENSP00000340820
9606.ENSP00000368752	pp	9606.ENSP00000388325
9606.ENSP00000368752	pp	9606.ENSP00000230538
9606.ENSP00000368752	pp	9606.ENSP00000222399
9606.ENSP00000368752	pp	HTT
9606.ENSP00000368752	pp	9606.ENSP00000284981
9606.ENSP00000368752	pp	9606.ENSP00000264144
9606.ENSP00000368752	pp	9606.ENSP00000252999
9606.ENSP00000368752	pp	9606.ENSP00000358866
9606.ENSP00000368752	pp	HSP90AA1
9606.ENSP00000368752	pp	9606.ENSP00000266376
9606.ENSP00000368752	pp	PSEN1
9606.ENSP00000368752	pp	SNCA
9606.ENSP00000368752	pp	SYN1
9606.ENSP00000368752	pp	9606.ENSP00000339191
9606.ENSP00000368752	pp	9606.ENSP00000346671
9606.ENSP00000368752	pp	9606.ENSP00000376345
9606.ENSP00000261349	pp	9606.ENSP00000324804
9606.ENSP00000261349	pp	9606.ENSP00000412324
9606.ENSP00000261349	pp	9606.ENSP00000398632
9606.ENSP00000261349	pp	9606.ENSP00000272317
9606.ENSP00000261349	pp	9606.ENSP00000337641
9606.ENSP00000261349	pp	9606.ENSP00000304697
9606.ENSP00000261349	pp	9606.ENSP00000359665
9606.ENSP00000261349	pp	9606.ENSP00000005340
9606.ENSP00000261349	pp	9606.ENSP00000262320
9606.ENSP00000261349	pp	9606.ENSP00000324806
9606.ENSP00000261349	pp	LRRK2
9606.ENSP00000261349	pp	9606.ENSP00000418447
9606.ENSP00000261349	pp	9606.ENSP00000354607
9606.ENSP00000261349	pp	9606.ENSP00000388107
9606.ENSP00000261349	pp	9606.ENSP00000339191
9606.ENSP00000261349	pp	9606.ENSP00000441543
9606.ENSP00000261349	pp	9606.ENSP00000368169
9606.ENSP00000261349	pp	9606.ENSP00000323901
9606.ENSP00000261349	pp	9606.ENSP00000417963
9606.ENSP00000261349	pp	NDRG1
9606.ENSP00000261349	pp	CTNNB1
9606.ENSP00000261349	pp	9606.ENSP00000316054
9606.ENSP00000261349	pp	9606.ENSP00000261461
9606.ENSP00000261349	pp	9606.ENSP00000164133
9606.ENSP00000261349	pp	9606.ENSP00000221138
9606.ENSP00000261349	pp	9606.ENSP00000421689
9606.ENSP00000261349	pp	9606.ENSP00000311344
9606.ENSP00000294728	pp	9606.ENSP00000380948
9606.ENSP00000294728	pp	9606.ENSP00000304915
9606.ENSP00000294728	pp	9606.ENSP00000454623
9606.ENSP00000294728	pp	9606.ENSP00000356505
9606.ENSP00000294728	pp	9606.ENSP00000346839
9606.ENSP00000294728	pp	9606.ENSP00000478570
9606.ENSP00000294728	pp	9606.ENSP00000441691
9606.ENSP00000294728	pp	9606.ENSP00000344115
9606.ENSP00000294728	pp	9606.ENSP00000356042
9606.ENSP00000294728	pp	9606.ENSP00000380638
9606.ENSP00000294728	pp	9606.ENSP00000457421
9606.ENSP00000294728	pp	9606.ENSP00000398632
9606.ENSP00000294728	pp	9606.ENSP00000398698
9606.ENSP00000294728	pp	9606.ENSP00000011653
9606.ENSP00000294728	pp	9606.ENSP00000264741
9606.ENSP00000294728	pp	9606.ENSP00000412237
9606.ENSP00000294728	pp	9606.ENSP00000362680
9606.ENSP00000294728	pp	9606.ENSP00000403495
9606.ENSP00000294728	pp	9606.ENSP00000297494
9606.ENSP00000294728	pp	9606.ENSP00000411355
9606.ENSP00000294728	pp	9606.ENSP00000264832
9606.ENSP00000294728	pp	9606.ENSP00000267257
9606.ENSP00000294728	pp	9606.ENSP00000365312
9606.ENSP00000294728	pp	9606.ENSP00000341189
9606.ENSP00000294728	pp	9606.ENSP00000379140
9606.ENSP00000294728	pp	9606.ENSP00000267082
9606.ENSP00000294728	pp	ITGB1
9606.ENSP00000294728	pp	MSN
9606.ENSP00000294728	pp	9606.ENSP00000231449
9606.ENSP00000294728	pp	9606.ENSP00000349252
9606.ENSP00000294728	pp	9606.ENSP00000380227
9606.ENSP00000294728	pp	9606.ENSP00000316029
9606.ENSP00000294728	pp	9606.ENSP00000373854
9606.ENSP00000294728	pp	9606.ENSP00000385675
9606.ENSP00000294728	pp	9606.ENSP00000306512
9606.ENSP00000294728	pp	9606.ENSP00000263341
9606.ENSP00000294728	pp	9606.ENSP00000368683
9606.ENSP00000469613	pp	9606.ENSP00000454623
9606.ENSP00000469613	pp	9606.ENSP00000296870
9606.ENSP00000469613	pp	9606.ENSP00000272317
9606.ENSP00000469613	pp	9606.ENSP00000441543
9606.ENSP00000469613	pp	9606.ENSP00000204615
9606.ENSP00000469613	pp	9606.ENSP00000296871
9606.ENSP00000469613	pp	9606.ENSP00000288135
9606.ENSP00000469613	pp	9606.ENSP00000337825
9606.ENSP00000469613	pp	9606.ENSP00000341208
9606.ENSP00000469613	pp	9606.ENSP00000228280
9606.ENSP00000469613	pp	9606.ENSP00000256078
9606.ENSP00000469613	pp	9606.ENSP00000400010
9606.ENSP00000469613	pp	9606.ENSP00000358548
9606.ENSP00000469613	pp	9606.ENSP00000228872
9606.ENSP00000469613	pp	9606.ENSP00000293328
9606.ENSP00000469613	pp	9606.ENSP00000263851
9606.ENSP00000469613	pp	9606.ENSP00000431418
9606.ENSP00000469613	pp	9606.ENSP00000264498
9606.ENSP00000469613	pp	9606.ENSP00000407586
9606.ENSP00000469613	pp	9606.ENSP00000304697
9606.ENSP00000364979	pp	9606.ENSP00000351273
9606.ENSP00000364979	pp	ITGB1
9606.ENSP00000364979	pp	9606.ENSP00000367316
9606.ENSP00000364979	pp	9606.ENSP00000346508
9606.ENSP00000364979	pp	ITGA1
9606.ENSP00000364979	pp	9606.ENSP00000327290
9606.ENSP00000364979	pp	9606.ENSP00000222399
9606.ENSP00000364979	pp	9606.ENSP00000284981
9606.ENSP00000364979	pp	9606.ENSP00000346839
9606.ENSP00000364979	pp	9606.ENSP00000330382
9606.ENSP00000364979	pp	9606.ENSP00000380227
9606.ENSP00000364979	pp	ITGA5
9606.ENSP00000364979	pp	ITGA2
9606.ENSP00000364979	pp	9606.ENSP00000222573
9606.ENSP00000364979	pp	9606.ENSP00000283249
9606.ENSP00000364979	pp	9606.ENSP00000452120
9606.ENSP00000364979	pp	9606.ENSP00000258341
9606.ENSP00000364979	pp	9606.ENSP00000264741
9606.ENSP00000364979	pp	9606.ENSP00000261023
9606.ENSP00000364979	pp	ITGA6
9606.ENSP00000364979	pp	9606.ENSP00000341189
9606.ENSP00000364979	pp	ITGB3
9606.ENSP00000364979	pp	9606.ENSP00000296181
9606.ENSP00000364979	pp	9606.ENSP00000200181
9606.ENSP00000364979	pp	9606.ENSP00000007722
9606.ENSP00000364979	pp	9606.ENSP00000370542
9606.ENSP00000358464	pp	9606.ENSP00000361930
9606.ENSP00000358464	pp	9606.ENSP00000302486
9606.ENSP00000358464	pp	9606.ENSP00000325074
9606.ENSP00000358464	pp	9606.ENSP00000216373
9606.ENSP00000358464	pp	9606.ENSP00000261461
9606.ENSP00000358464	pp	9606.ENSP00000377036
9606.ENSP00000358464	pp	9606.ENSP00000256196
9606.ENSP00000358464	pp	9606.ENSP00000377936
9606.ENSP00000358464	pp	9606.ENSP00000407586
9606.ENSP00000358464	pp	9606.ENSP00000290277
9606.ENSP00000358464	pp	9606.ENSP00000246792
9606.ENSP00000358464	pp	9606.ENSP00000251849
9606.ENSP00000358464	pp	9606.ENSP00000381958
9606.ENSP00000358464	pp	9606.ENSP00000324804
9606.ENSP00000358464	pp	9606.ENSP00000256078
9606.ENSP00000358464	pp	9606.ENSP00000412324
9606.ENSP00000358464	pp	9606.ENSP00000340944
9606.ENSP00000358464	pp	9606.ENSP00000418447
9606.ENSP00000358464	pp	9606.ENSP00000387784
9606.ENSP00000358464	pp	9606.ENSP00000417273
9606.ENSP00000358464	pp	9606.ENSP00000262948
9606.ENSP00000358464	pp	9606.ENSP00000221138
9606.ENSP00000358464	pp	9606.ENSP00000288602
9606.ENSP00000358464	pp	9606.ENSP00000358548
9606.ENSP00000294016	pp	9606.ENSP00000481878
9606.ENSP00000294016	pp	9606.ENSP00000359719
9606.ENSP00000294016	pp	9606.ENSP00000265563
9606.ENSP00000294016	pp	9606.ENSP00000305260
9606.ENSP00000294016	pp	9606.ENSP00000478892
9606.ENSP00000294016	pp	9606.ENSP00000385749
9606.ENSP00000294016	pp	9606.ENSP00000395708
9606.ENSP00000294016	pp	9606.ENSP00000360021
9606.ENSP00000294016	pp	9606.ENSP00000312999
9606.ENSP00000294016	pp	9606.ENSP00000375727
9606.ENSP00000294016	pp	9606.ENSP00000248150
9606.ENSP00000294016	pp	9606.ENSP00000358867
9606.ENSP00000294016	pp	CALM2
9606.ENSP00000294016	pp	9606.ENSP00000378217
9606.ENSP00000294016	pp	9606.ENSP00000371594
9606.ENSP00000294016	pp	9606.ENSP00000343027
9606.ENSP00000294016	pp	9606.ENSP00000262494
9606.ENSP00000294016	pp	9606.ENSP00000261837
9606.ENSP00000294016	pp	9606.ENSP00000380271
9606.ENSP00000294016	pp	PRKACA
9606.ENSP00000294016	pp	9606.ENSP00000376475
9606.ENSP00000294016	pp	9606.ENSP00000229264
9606.ENSP00000294016	pp	9606.ENSP00000232564
9606.ENSP00000294016	pp	9606.ENSP00000363411
9606.ENSP00000294016	pp	9606.ENSP00000306124
9606.ENSP00000294016	pp	9606.ENSP00000360141
9606.ENSP00000294016	pp	9606.ENSP00000368683
9606.ENSP00000294016	pp	9606.ENSP00000366488
9606.ENSP00000294016	pp	9606.ENSP00000265717
9606.ENSP00000254101	pp	PIK3C3
9606.ENSP00000254101	pp	9606.ENSP00000323867
9606.ENSP00000254101	pp	9606.ENSP00000354558
9606.ENSP00000254101	pp	9606.ENSP00000349205
9606.ENSP00000254101	pp	9606.ENSP00000247178
9606.ENSP00000254101	pp	PRKACA
9606.ENSP00000254101	pp	9606.ENSP00000307272
9606.ENSP00000254101	pp	9606.ENSP00000376297
9606.ENSP00000254101	pp	9606.ENSP00000265563
9606.ENSP00000254101	pp	9606.ENSP00000269305
9606.ENSP00000254101	pp	9606.ENSP00000358335
9606.ENSP00000254101	pp	9606.ENSP00000432083
9606.ENSP00000254101	pp	9606.ENSP00000262187
9606.ENSP00000254101	pp	9606.ENSP00000298552
9606.ENSP00000254101	pp	TSC2
9606.ENSP00000254101	pp	TBC1D1
9606.ENSP00000254101	pp	9606.ENSP00000424183
9606.ENSP00000254101	pp	9606.ENSP00000477310
9606.ENSP00000254101	pp	9606.ENSP00000324560
9606.ENSP00000254101	pp	9606.ENSP00000376475
9606.ENSP00000254101	pp	9606.ENSP00000362092
9606.ENSP00000254101	pp	9606.ENSP00000340820
9606.ENSP00000254101	pp	9606.ENSP00000456405
9606.ENSP00000254101	pp	PLIN3
9606.ENSP00000254101	pp	9606.ENSP00000355231
9606.ENSP00000270139	pp	9606.ENSP00000356713
9606.ENSP00000270139	pp	9606.ENSP00000343957
9606.ENSP00000270139	pp	9606.ENSP00000340944
9606.ENSP00000270139	pp	9606.ENSP00000226730
9606.ENSP00000270139	pp	9606.ENSP00000391676
9606.ENSP00000270139	pp	9606.ENSP00000304915
9606.ENSP00000270139	pp	9606.ENSP00000330341
9606.ENSP00000270139	pp	9606.ENSP00000401980
9606.ENSP00000270139	pp	9606.ENSP00000432083
9606.ENSP00000270139	pp	9606.ENSP00000231454
9606.ENSP00000270139	pp	9606.ENSP00000431885
9606.ENSP00000270139	pp	9606.ENSP00000329418
9606.ENSP00000270139	pp	9606.ENSP00000412237
9606.ENSP00000270139	pp	9606.ENSP00000263851
9606.ENSP00000270139	pp	9606.ENSP00000296545
9606.ENSP00000270139	pp	9606.ENSP00000371067
9606.ENSP00000270139	pp	9606.ENSP00000426909
9606.ENSP00000270139	pp	9606.ENSP00000369581
9606.ENSP00000270139	pp	9606.ENSP00000231449
9606.ENSP00000270139	pp	9606.ENSP00000354394
9606.ENSP00000270139	pp	9606.ENSP00000360683
9606.ENSP00000270139	pp	9606.ENSP00000391592
9606.ENSP00000270139	pp	9606.ENSP00000385675
9606.ENSP00000270139	pp	9606.ENSP00000264657
9606.ENSP00000270139	pp	9606.ENSP00000343204
9606.ENSP00000270139	pp	9606.ENSP00000290219
9606.ENSP00000270139	pp	9606.ENSP00000229135
9606.ENSP00000270139	pp	9606.ENSP00000292807
9606.ENSP00000270139	pp	9606.ENSP00000296871
9606.ENSP00000270139	pp	9606.ENSP00000376134
9606.ENSP00000269886	pp	9606.ENSP00000362680
9606.ENSP00000269886	pp	9606.ENSP00000264033
9606.ENSP00000269886	pp	9606.ENSP00000347792
9606.ENSP00000269886	pp	9606.ENSP00000462468
9606.ENSP00000269886	pp	9606.ENSP00000362014
9606.ENSP00000269886	pp	9606.ENSP00000263904
9606.ENSP00000269886	pp	9606.ENSP00000380921
9606.ENSP00000269886	pp	LRRK2
9606.ENSP00000269886	pp	9606.ENSP00000369981
9606.ENSP00000269886	pp	9606.ENSP00000242285
9606.ENSP00000269886	pp	9606.ENSP00000409667
9606.ENSP00000269886	pp	9606.ENSP00000264122
9606.ENSP00000269886	pp	9606.ENSP00000360798
9606.ENSP00000269886	pp	DNM2
9606.ENSP00000269886	pp	9606.ENSP00000479606
9606.ENSP00000269886	pp	9606.ENSP00000341189
9606.ENSP00000269886	pp	9606.ENSP00000337825
9606.ENSP00000269886	pp	9606.ENSP00000406209
9606.ENSP00000269886	pp	9606.ENSP00000346671
9606.ENSP00000433642	pp	9606.ENSP00000327890
9606.ENSP00000433642	pp	9606.ENSP00000264246
9606.ENSP00000433642	pp	9606.ENSP00000263341
9606.ENSP00000433642	pp	9606.ENSP00000356946
9606.ENSP00000433642	pp	PIK3CA
9606.ENSP00000433642	pp	PIK3R1
9606.ENSP00000433642	pp	9606.ENSP00000306157
9606.ENSP00000433642	pp	9606.ENSP00000349252
9606.ENSP00000433642	pp	9606.ENSP00000411355
9606.ENSP00000433642	pp	9606.ENSP00000011653
9606.ENSP00000433642	pp	9606.ENSP00000478289
9606.ENSP00000433642	pp	9606.ENSP00000358490
9606.ENSP00000433642	pp	9606.ENSP00000386559
9606.ENSP00000433642	pp	9606.ENSP00000303939
9606.ENSP00000433642	pp	CD247
9606.ENSP00000433642	pp	9606.ENSP00000428924
9606.ENSP00000433642	pp	9606.ENSP00000398698
9606.ENSP00000433642	pp	9606.ENSP00000441691
9606.ENSP00000433642	pp	9606.ENSP00000437940
9606.ENSP00000433642	pp	9606.ENSP00000289902
9606.ENSP00000433642	pp	9606.ENSP00000332049
9606.ENSP00000433642	pp	9606.ENSP00000226730
9606.ENSP00000433642	pp	9606.ENSP00000364907
9606.ENSP00000433642	pp	9606.ENSP00000412237
9606.ENSP00000433642	pp	9606.ENSP00000324890
9606.ENSP00000433642	pp	9606.ENSP00000454623
9606.ENSP00000433642	pp	9606.ENSP00000444986
9606.ENSP00000421689	pp	9606.ENSP00000361930
9606.ENSP00000421689	pp	9606.ENSP00000005340
9606.ENSP00000421689	pp	9606.ENSP00000377036
9606.ENSP00000421689	pp	9606.ENSP00000316054
9606.ENSP00000421689	pp	9606.ENSP00000319279
9606.ENSP00000421689	pp	9606.ENSP00000382423
9606.ENSP00000421689	pp	9606.ENSP00000272317
9606.ENSP00000421689	pp	9606.ENSP00000403701
9606.ENSP00000421689	pp	9606.ENSP00000261461
9606.ENSP00000421689	pp	9606.ENSP00000360058
9606.ENSP00000421689	pp	CDC42
9606.ENSP00000421689	pp	9606.ENSP00000306330
9606.ENSP00000421689	pp	9606.ENSP00000368880
9606.ENSP00000421689	pp	9606.ENSP00000264335
9606.ENSP00000421689	pp	9606.ENSP00000371267
9606.ENSP00000421689	pp	9606.ENSP00000418447
9606.ENSP00000421689	pp	9606.ENSP00000379287
9606.ENSP00000421689	pp	9606.ENSP00000312262
9606.ENSP00000421689	pp	9606.ENSP00000323901
9606.ENSP00000421689	pp	9606.ENSP00000340989
9606.ENSP00000421689	pp	CTNNB1
9606.ENSP00000421689	pp	9606.ENSP00000248975
9606.ENSP00000421689	pp	9606.ENSP00000368169
9606.ENSP00000421689	pp	HSP90AA1
9606.ENSP00000421689	pp	9606.ENSP00000258149
9606.ENSP00000421689	pp	9606.ENSP00000269305
9606.ENSP00000421689	pp	9606.ENSP00000359612
9606.ENSP00000312664	pp	9606.ENSP00000358525
9606.ENSP00000312664	pp	9606.ENSP00000311032
9606.ENSP00000312664	pp	9606.ENSP00000398698
9606.ENSP00000312664	pp	9606.ENSP00000376505
9606.ENSP00000312664	pp	NGFR
9606.ENSP00000312664	pp	MAP4K2
9606.ENSP00000312664	pp	9606.ENSP00000351908
9606.ENSP00000312664	pp	9606.ENSP00000482657
9606.ENSP00000312664	pp	9606.ENSP00000259808
9606.ENSP00000312664	pp	9606.ENSP00000379287
9606.ENSP00000312664	pp	9606.ENSP00000318822
9606.ENSP00000312664	pp	9606.ENSP00000343658
9606.ENSP00000312664	pp	HTT
9606.ENSP00000312664	pp	9606.ENSP00000301838
9606.ENSP00000312664	pp	9606.ENSP00000269305
9606.ENSP00000312664	pp	9606.ENSP00000247668
9606.ENSP00000312664	pp	9606.ENSP00000477613
9606.ENSP00000312664	pp	9606.ENSP00000162749
9606.ENSP00000312664	pp	9606.ENSP00000263464
9606.ENSP00000312664	pp	9606.ENSP00000302564
9606.ENSP00000312664	pp	9606.ENSP00000362994
9606.ENSP00000312664	pp	9606.ENSP00000381070
9606.ENSP00000312664	pp	MADD
9606.ENSP00000312664	pp	9606.ENSP00000439068
9606.ENSP00000312664	pp	9606.ENSP00000341268
9606.ENSP00000312664	pp	9606.ENSP00000306330
9606.ENSP00000420321	pp	9606.ENSP00000441543
9606.ENSP00000420321	pp	9606.ENSP00000389140
9606.ENSP00000420321	pp	9606.ENSP00000417273
9606.ENSP00000420321	pp	RAC1
9606.ENSP00000420321	pp	9606.ENSP00000469413
9606.ENSP00000420321	pp	9606.ENSP00000272317
9606.ENSP00000420321	pp	9606.ENSP00000387784
9606.ENSP00000420321	pp	9606.ENSP00000442600
9606.ENSP00000420321	pp	CDC42
9606.ENSP00000420321	pp	9606.ENSP00000314067
9606.ENSP00000420321	pp	9606.ENSP00000304697
9606.ENSP00000420321	pp	9606.ENSP00000346671
9606.ENSP00000420321	pp	9606.ENSP00000216373
9606.ENSP00000420321	pp	9606.ENSP00000400175
9606.ENSP00000420321	pp	9606.ENSP00000233154
9606.ENSP00000420321	pp	9606.ENSP00000353864
9606.ENSP00000420321	pp	9606.ENSP00000379140
9606.ENSP00000420321	pp	9606.ENSP00000361423
9606.ENSP00000420321	pp	CTNNB1
9606.ENSP00000420321	pp	9606.ENSP00000367686
9606.ENSP00000420321	pp	9606.ENSP00000382004
9606.ENSP00000420321	pp	9606.ENSP00000269141
9606.ENSP00000420321	pp	9606.ENSP00000245932
9606.ENSP00000420321	pp	CTNNA1
9606.ENSP00000420321	pp	9606.ENSP00000278568
9606.ENSP00000297494	pp	DNM2
9606.ENSP00000297494	pp	9606.ENSP00000334448
9606.ENSP00000297494	pp	9606.ENSP00000339191
9606.ENSP00000297494	pp	9606.ENSP00000244007
9606.ENSP00000297494	pp	PRKACA
9606.ENSP00000297494	pp	9606.ENSP00000375892
9606.ENSP00000297494	pp	9606.ENSP00000380432
9606.ENSP00000297494	pp	9606.ENSP00000482457
9606.ENSP00000297494	pp	9606.ENSP00000403701
9606.ENSP00000297494	pp	9606.ENSP00000349960
9606.ENSP00000297494	pp	9606.ENSP00000408695
9606.ENSP00000297494	pp	9606.ENSP00000381412
9606.ENSP00000297494	pp	9606.ENSP00000405330
9606.ENSP00000297494	pp	9606.ENSP00000368683
9606.ENSP00000297494	pp	9606.ENSP00000304895
9606.ENSP00000297494	pp	9606.ENSP00000437955
9606.ENSP00000297494	pp	9606.ENSP00000379098
9606.ENSP00000297494	pp	9606.ENSP00000385675
9606.ENSP00000297494	pp	9606.ENSP00000344220
9606.ENSP00000297494	pp	AGTR1
9606.ENSP00000297494	pp	9606.ENSP00000344115
9606.ENSP00000297494	pp	9606.ENSP00000377036
9606.ENSP00000297494	pp	HSP90AA1
9606.ENSP00000297494	pp	9606.ENSP00000398698
9606.ENSP00000297494	pp	9606.ENSP00000451828
9606.ENSP00000297494	pp	9606.ENSP00000360266
9606.ENSP00000297494	pp	9606.ENSP00000481878
9606.ENSP00000297494	pp	9606.ENSP00000362680
9606.ENSP00000297494	pp	9606.ENSP00000264832
9606.ENSP00000297494	pp	9606.ENSP00000387699
9606.ENSP00000297494	pp	GAPDH
9606.ENSP00000297494	pp	9606.ENSP00000478892
9606.ENSP00000297494	pp	CALM2
9606.ENSP00000297494	pp	9606.ENSP00000262494
9606.ENSP00000297494	pp	9606.ENSP00000340944
9606.ENSP00000297494	pp	9606.ENSP00000263253
9606.ENSP00000297494	pp	9606.ENSP00000262995
9606.ENSP00000297494	pp	9606.ENSP00000358867
9606.ENSP00000297494	pp	9606.ENSP00000324804
9606.ENSP00000297494	pp	9606.ENSP00000263826
9606.ENSP00000297494	pp	9606.ENSP00000378338
9606.ENSP00000297494	pp	9606.ENSP00000457421
9606.ENSP00000297494	pp	9606.ENSP00000343027
9606.ENSP00000297494	pp	9606.ENSP00000478570
9606.ENSP00000297494	pp	9606.ENSP00000378217
9606.ENSP00000297494	pp	9606.ENSP00000263923
9606.ENSP00000297494	pp	9606.ENSP00000339740
9606.ENSP00000297494	pp	9606.ENSP00000360609
9606.ENSP00000297494	pp	9606.ENSP00000312999
9606.ENSP00000380271	pp	9606.ENSP00000343027
9606.ENSP00000380271	pp	RIMS2
9606.ENSP00000380271	pp	RABAC1
9606.ENSP00000380271	pp	RIMS1
9606.ENSP00000380271	pp	9606.ENSP00000376475
9606.ENSP00000380271	pp	9606.ENSP00000358867
9606.ENSP00000380271	pp	9606.ENSP00000229795
9606.ENSP00000380271	pp	9606.ENSP00000254976
9606.ENSP00000380271	pp	9606.ENSP00000333685
9606.ENSP00000380271	pp	9606.ENSP00000352157
9606.ENSP00000380271	pp	9606.ENSP00000312999
9606.ENSP00000380271	pp	9606.ENSP00000359719
9606.ENSP00000380271	pp	9606.ENSP00000378207
9606.ENSP00000380271	pp	9606.ENSP00000211287
9606.ENSP00000380271	pp	9606.ENSP00000215659
9606.ENSP00000380271	pp	9606.ENSP00000394560
9606.ENSP00000380271	pp	9606.ENSP00000250559
9606.ENSP00000380271	pp	9606.ENSP00000378974
9606.ENSP00000380271	pp	9606.ENSP00000256196
9606.ENSP00000380271	pp	9606.ENSP00000360141
9606.ENSP00000380271	pp	9606.ENSP00000366488
9606.ENSP00000380271	pp	9606.ENSP00000395708
9606.ENSP00000380271	pp	9606.ENSP00000265717
9606.ENSP00000380271	pp	9606.ENSP00000246792
9606.ENSP00000380271	pp	9606.ENSP00000251849
9606.ENSP00000380271	pp	PRKACA
9606.ENSP00000380271	pp	9606.ENSP00000358723
9606.ENSP00000315112	pp	9606.ENSP00000362994
9606.ENSP00000315112	pp	9606.ENSP00000477613
9606.ENSP00000315112	pp	9606.ENSP00000247668
9606.ENSP00000315112	pp	9606.ENSP00000361359
9606.ENSP00000315112	pp	9606.ENSP00000363019
9606.ENSP00000315112	pp	9606.ENSP00000356981
9606.ENSP00000315112	pp	9606.ENSP00000220751
9606.ENSP00000315112	pp	9606.ENSP00000430684
9606.ENSP00000315112	pp	9606.ENSP00000162749
9606.ENSP00000315112	pp	9606.ENSP00000433623
9606.ENSP00000315112	pp	9606.ENSP00000341268
9606.ENSP00000315112	pp	9606.ENSP00000263464
9606.ENSP00000315112	pp	9606.ENSP00000392025
9606.ENSP00000315112	pp	9606.ENSP00000426909
9606.ENSP00000315112	pp	TBK1
9606.ENSP00000315112	pp	9606.ENSP00000481570
9606.ENSP00000315112	pp	9606.ENSP00000304697
9606.ENSP00000315112	pp	9606.ENSP00000441543
9606.ENSP00000315112	pp	9606.ENSP00000398698
9606.ENSP00000315112	pp	9606.ENSP00000359424
9606.ENSP00000315112	pp	9606.ENSP00000259808
9606.ENSP00000315112	pp	TRAF3
9606.ENSP00000315112	pp	9606.ENSP00000272317
9606.ENSP00000315112	pp	9606.ENSP00000483825
9606.ENSP00000315112	pp	9606.ENSP00000462729
9606.ENSP00000315112	pp	9606.ENSP00000388107
9606.ENSP00000300589	pp	9606.ENSP00000481570
9606.ENSP00000300589	pp	9606.ENSP00000425107
9606.ENSP00000300589	pp	LRRK2
9606.ENSP00000300589	pp	9606.ENSP00000412237
9606.ENSP00000300589	pp	9606.ENSP00000359424
9606.ENSP00000300589	pp	9606.ENSP00000398698
9606.ENSP00000300589	pp	9606.ENSP00000229795
9606.ENSP00000300589	pp	9606.ENSP00000321345
9606.ENSP00000300589	pp	ATG16L1
9606.ENSP00000300589	pp	9606.ENSP00000468348
9606.ENSP00000300589	pp	TBK1
9606.ENSP00000300589	pp	9606.ENSP00000483825
9606.ENSP00000300589	pp	ATG5
9606.ENSP00000300589	pp	9606.ENSP00000220751
9606.ENSP00000300589	pp	9606.ENSP00000430684
9606.ENSP00000300589	pp	HSP90AA1
9606.ENSP00000300589	pp	9606.ENSP00000392025
9606.ENSP00000300589	pp	CASP1
9606.ENSP00000300589	pp	9606.ENSP00000315112
9606.ENSP00000300589	pp	9606.ENSP00000345083
9606.ENSP00000300589	pp	CD147
9606.ENSP00000300589	pp	9606.ENSP00000263464
9606.ENSP00000300589	pp	9606.ENSP00000401980
9606.ENSP00000300589	pp	9606.ENSP00000410402
9606.ENSP00000300589	pp	VIM
9606.ENSP00000300589	pp	9606.ENSP00000433623
9606.ENSP00000300589	pp	9606.ENSP00000356426
9606.ENSP00000300589	pp	9606.ENSP00000368215
9606.ENSP00000300589	pp	9606.ENSP00000216160
9606.ENSP00000300589	pp	9606.ENSP00000363089
9606.ENSP00000300589	pp	9606.ENSP00000401399
9606.ENSP00000300589	pp	9606.ENSP00000358997
9606.ENSP00000300589	pp	9606.ENSP00000381070
9606.ENSP00000300589	pp	9606.ENSP00000358335
9606.ENSP00000300589	pp	9606.ENSP00000477613
9606.ENSP00000300589	pp	9606.ENSP00000263341
9606.ENSP00000417573	pp	9606.ENSP00000432083
9606.ENSP00000417573	pp	9606.ENSP00000341737
9606.ENSP00000417573	pp	9606.ENSP00000256637
9606.ENSP00000417573	pp	RAB5C
9606.ENSP00000417573	pp	9606.ENSP00000357674
9606.ENSP00000417573	pp	OCRL
9606.ENSP00000417573	pp	9606.ENSP00000265970
9606.ENSP00000417573	pp	9606.ENSP00000349437
9606.ENSP00000417573	pp	9606.ENSP00000386443
9606.ENSP00000417573	pp	TBC1D8B
9606.ENSP00000417573	pp	9606.ENSP00000366998
9606.ENSP00000417573	pp	9606.ENSP00000376024
9606.ENSP00000417573	pp	9606.ENSP00000253083
9606.ENSP00000417573	pp	9606.ENSP00000325369
9606.ENSP00000417573	pp	9606.ENSP00000368831
9606.ENSP00000417573	pp	9606.ENSP00000377015
9606.ENSP00000417573	pp	RABAC1
9606.ENSP00000267843	pp	9606.ENSP00000358548
9606.ENSP00000267843	pp	9606.ENSP00000256078
9606.ENSP00000267843	pp	9606.ENSP00000317272
9606.ENSP00000267843	pp	9606.ENSP00000261937
9606.ENSP00000267843	pp	9606.ENSP00000269571
9606.ENSP00000267843	pp	9606.ENSP00000393312
9606.ENSP00000267843	pp	9606.ENSP00000288135
9606.ENSP00000267843	pp	9606.ENSP00000292408
9606.ENSP00000267843	pp	9606.ENSP00000282397
9606.ENSP00000267843	pp	9606.ENSP00000257290
9606.ENSP00000267843	pp	9606.ENSP00000222390
9606.ENSP00000267843	pp	9606.ENSP00000263923
9606.ENSP00000267843	pp	9606.ENSP00000431418
9606.ENSP00000267843	pp	9606.ENSP00000244007
9606.ENSP00000267843	pp	9606.ENSP00000302665
9606.ENSP00000267843	pp	9606.ENSP00000215832
9606.ENSP00000267843	pp	9606.ENSP00000265171
9606.ENSP00000267843	pp	9606.ENSP00000369375
9606.ENSP00000267843	pp	KL
9606.ENSP00000267843	pp	9606.ENSP00000261799
9606.ENSP00000267843	pp	9606.ENSP00000410294
9606.ENSP00000267843	pp	9606.ENSP00000263025
9606.ENSP00000267843	pp	9606.ENSP00000339824
9606.ENSP00000267843	pp	9606.ENSP00000407586
9606.ENSP00000267843	pp	EGFR
9606.ENSP00000267843	pp	9606.ENSP00000380432
9606.ENSP00000267843	pp	9606.ENSP00000268035
9606.ENSP00000267843	pp	9606.ENSP00000447241
9606.ENSP00000341551	pp	9606.ENSP00000352157
9606.ENSP00000341551	pp	9606.ENSP00000361021
9606.ENSP00000341551	pp	9606.ENSP00000368880
9606.ENSP00000341551	pp	9606.ENSP00000360266
9606.ENSP00000341551	pp	9606.ENSP00000363668
9606.ENSP00000341551	pp	9606.ENSP00000306245
9606.ENSP00000341551	pp	9606.ENSP00000261769
9606.ENSP00000341551	pp	9606.ENSP00000263253
9606.ENSP00000341551	pp	9606.ENSP00000415151
9606.ENSP00000341551	pp	9606.ENSP00000221930
9606.ENSP00000341551	pp	9606.ENSP00000363377
9606.ENSP00000341551	pp	9606.ENSP00000385824
9606.ENSP00000341551	pp	9606.ENSP00000363822
9606.ENSP00000341551	pp	9606.ENSP00000227507
9606.ENSP00000341551	pp	9606.ENSP00000384849
9606.ENSP00000341551	pp	VPS39
9606.ENSP00000341551	pp	CTNNB1
9606.ENSP00000341551	pp	CTBP1
9606.ENSP00000341551	pp	9606.ENSP00000284981
9606.ENSP00000341551	pp	9606.ENSP00000407586
9606.ENSP00000341551	pp	9606.ENSP00000405330
9606.ENSP00000341551	pp	9606.ENSP00000346839
9606.ENSP00000341551	pp	9606.ENSP00000262367
9606.ENSP00000341551	pp	9606.ENSP00000378974
9606.ENSP00000341551	pp	9606.ENSP00000228872
9606.ENSP00000341551	pp	9606.ENSP00000269305
9606.ENSP00000341551	pp	9606.ENSP00000272317
9606.ENSP00000341551	pp	9606.ENSP00000256078
9606.ENSP00000341551	pp	9606.ENSP00000432083
9606.ENSP00000341551	pp	9606.ENSP00000437955
9606.ENSP00000341551	pp	9606.ENSP00000360493
9606.ENSP00000341551	pp	9606.ENSP00000451828
9606.ENSP00000341551	pp	9606.ENSP00000394560
9606.ENSP00000341551	pp	9606.ENSP00000231509
9606.ENSP00000341551	pp	9606.ENSP00000376943
9606.ENSP00000341551	pp	9606.ENSP00000329357
9606.ENSP00000341551	pp	9606.ENSP00000264657
9606.ENSP00000341551	pp	PIK3CA
9606.ENSP00000341551	pp	9606.ENSP00000363019
9606.ENSP00000341551	pp	9606.ENSP00000479618
9606.ENSP00000388996	pp	9606.ENSP00000309415
9606.ENSP00000388996	pp	9606.ENSP00000351926
9606.ENSP00000388996	pp	9606.ENSP00000263270
9606.ENSP00000388996	pp	9606.ENSP00000000412
9606.ENSP00000388996	pp	9606.ENSP00000362014
9606.ENSP00000388996	pp	9606.ENSP00000349437
9606.ENSP00000388996	pp	9606.ENSP00000377015
9606.ENSP00000388996	pp	9606.ENSP00000325369
9606.ENSP00000388996	pp	AP1G1
9606.ENSP00000388996	pp	9606.ENSP00000253083
9606.ENSP00000388996	pp	DNM2
9606.ENSP00000388996	pp	9606.ENSP00000327694
9606.ENSP00000388996	pp	9606.ENSP00000482835
9606.ENSP00000388996	pp	9606.ENSP00000304895
9606.ENSP00000388996	pp	9606.ENSP00000386443
9606.ENSP00000388996	pp	PIP5K1C
9606.ENSP00000388996	pp	9606.ENSP00000261769
9606.ENSP00000388996	pp	9606.ENSP00000432083
9606.ENSP00000388996	pp	9606.ENSP00000256637
9606.ENSP00000388996	pp	CTNNB1
9606.ENSP00000388996	pp	9606.ENSP00000440005
9606.ENSP00000388996	pp	9606.ENSP00000479606
9606.ENSP00000388996	pp	9606.ENSP00000242285
9606.ENSP00000388996	pp	9606.ENSP00000236192
9606.ENSP00000221847	pp	9606.ENSP00000371067
9606.ENSP00000221847	pp	9606.ENSP00000431885
9606.ENSP00000221847	pp	9606.ENSP00000264657
9606.ENSP00000221847	pp	9606.ENSP00000303231
9606.ENSP00000221847	pp	9606.ENSP00000263379
9606.ENSP00000221847	pp	9606.ENSP00000370698
9606.ENSP00000221847	pp	9606.ENSP00000341208
9606.ENSP00000221847	pp	9606.ENSP00000262345
9606.ENSP00000221847	pp	9606.ENSP00000376134
9606.ENSP00000221847	pp	9606.ENSP00000354394
9606.ENSP00000221847	pp	9606.ENSP00000343204
9606.ENSP00000215781	pp	9606.ENSP00000221930
9606.ENSP00000215781	pp	9606.ENSP00000370698
9606.ENSP00000215781	pp	9606.ENSP00000343204
9606.ENSP00000215781	pp	9606.ENSP00000357470
9606.ENSP00000215781	pp	9606.ENSP00000385675
9606.ENSP00000215781	pp	9606.ENSP00000263341
9606.ENSP00000215781	pp	EGFR
9606.ENSP00000215781	pp	9606.ENSP00000384053
9606.ENSP00000215781	pp	9606.ENSP00000222390
9606.ENSP00000215781	pp	9606.ENSP00000222139
9606.ENSP00000215781	pp	9606.ENSP00000371067
9606.ENSP00000215781	pp	9606.ENSP00000264657
9606.ENSP00000215781	pp	9606.ENSP00000398698
9606.ENSP00000215781	pp	9606.ENSP00000263379
9606.ENSP00000215781	pp	9606.ENSP00000363318
9606.ENSP00000215781	pp	9606.ENSP00000264498
9606.ENSP00000215781	pp	9606.ENSP00000344192
9606.ENSP00000215781	pp	9606.ENSP00000249075
9606.ENSP00000215781	pp	9606.ENSP00000263339
9606.ENSP00000215781	pp	9606.ENSP00000478570
9606.ENSP00000215781	pp	9606.ENSP00000228534
9606.ENSP00000215781	pp	9606.ENSP00000412237
9606.ENSP00000215781	pp	9606.ENSP00000431885
9606.ENSP00000215781	pp	9606.ENSP00000391676
9606.ENSP00000215781	pp	9606.ENSP00000306157
9606.ENSP00000377936	pp	9606.ENSP00000403701
9606.ENSP00000377936	pp	9606.ENSP00000451828
9606.ENSP00000377936	pp	9606.ENSP00000377036
9606.ENSP00000377936	pp	9606.ENSP00000409581
9606.ENSP00000377936	pp	9606.ENSP00000325074
9606.ENSP00000377936	pp	9606.ENSP00000361930
9606.ENSP00000377936	pp	9606.ENSP00000306330
9606.ENSP00000377936	pp	9606.ENSP00000264335
9606.ENSP00000377936	pp	9606.ENSP00000302486
9606.ENSP00000377936	pp	9606.ENSP00000261461
9606.ENSP00000377936	pp	9606.ENSP00000248975
9606.ENSP00000377936	pp	9606.ENSP00000381958
9606.ENSP00000377936	pp	9606.ENSP00000262948
9606.ENSP00000377936	pp	9606.ENSP00000340989
9606.ENSP00000377936	pp	9606.ENSP00000379287
9606.ENSP00000377936	pp	9606.ENSP00000337641
9606.ENSP00000377936	pp	9606.ENSP00000418447
9606.ENSP00000377936	pp	9606.ENSP00000164133
9606.ENSP00000377936	pp	9606.ENSP00000288602
9606.ENSP00000377936	pp	9606.ENSP00000221138
9606.ENSP00000377936	pp	9606.ENSP00000311344
9606.ENSP00000377936	pp	9606.ENSP00000371267
9606.ENSP00000377936	pp	9606.ENSP00000417963
9606.ENSP00000377936	pp	9606.ENSP00000251849
9606.ENSP00000377936	pp	9606.ENSP00000412324
9606.ENSP00000377936	pp	9606.ENSP00000324804
9606.ENSP00000238682	pp	9606.ENSP00000262320
9606.ENSP00000238682	pp	9606.ENSP00000401303
9606.ENSP00000238682	pp	9606.ENSP00000363668
9606.ENSP00000238682	pp	9606.ENSP00000296181
9606.ENSP00000238682	pp	9606.ENSP00000283249
9606.ENSP00000238682	pp	9606.ENSP00000306245
9606.ENSP00000238682	pp	9606.ENSP00000221930
9606.ENSP00000238682	pp	DYNLRB1
9606.ENSP00000238682	pp	9606.ENSP00000344220
9606.ENSP00000238682	pp	9606.ENSP00000225577
9606.ENSP00000238682	pp	9606.ENSP00000264498
9606.ENSP00000238682	pp	9606.ENSP00000264039
9606.ENSP00000238682	pp	9606.ENSP00000302665
9606.ENSP00000238682	pp	9606.ENSP00000219255
9606.ENSP00000238682	pp	9606.ENSP00000362339
9606.ENSP00000238682	pp	9606.ENSP00000332973
9606.ENSP00000238682	pp	9606.ENSP00000377508
9606.ENSP00000238682	pp	9606.ENSP00000261023
9606.ENSP00000238682	pp	9606.ENSP00000339191
9606.ENSP00000238682	pp	9606.ENSP00000360266
9606.ENSP00000238682	pp	CTNNB1
9606.ENSP00000238682	pp	ITGB1
9606.ENSP00000238682	pp	9606.ENSP00000384273
9606.ENSP00000238682	pp	9606.ENSP00000325074
9606.ENSP00000238682	pp	9606.ENSP00000358335
9606.ENSP00000238682	pp	9606.ENSP00000417963
9606.ENSP00000238682	pp	9606.ENSP00000356426
9606.ENSP00000238682	pp	9606.ENSP00000222573
9606.ENSP00000238682	pp	9606.ENSP00000341551
9606.ENSP00000238682	pp	9606.ENSP00000216160
9606.ENSP00000286355	pp	9606.ENSP00000343027
9606.ENSP00000286355	pp	9606.ENSP00000378217
9606.ENSP00000286355	pp	9606.ENSP00000339740
9606.ENSP00000286355	pp	9606.ENSP00000300873
9606.ENSP00000286355	pp	9606.ENSP00000358867
9606.ENSP00000286355	pp	9606.ENSP00000312999
9606.ENSP00000286355	pp	CALM2
9606.ENSP00000286355	pp	9606.ENSP00000426022
9606.ENSP00000286355	pp	9606.ENSP00000248150
9606.ENSP00000286355	pp	9606.ENSP00000262494
9606.ENSP00000286355	pp	9606.ENSP00000481878
9606.ENSP00000286355	pp	9606.ENSP00000305260
9606.ENSP00000286355	pp	9606.ENSP00000478892
9606.ENSP00000286355	pp	9606.ENSP00000385749
9606.ENSP00000286355	pp	PDE6D
9606.ENSP00000286355	pp	9606.ENSP00000359719
9606.ENSP00000286355	pp	9606.ENSP00000387699
9606.ENSP00000286355	pp	9606.ENSP00000395708
9606.ENSP00000286355	pp	9606.ENSP00000408695
9606.ENSP00000286355	pp	9606.ENSP00000375727
9606.ENSP00000286355	pp	9606.ENSP00000232564
9606.ENSP00000286355	pp	9606.ENSP00000381412
9606.ENSP00000286355	pp	9606.ENSP00000265563
9606.ENSP00000286355	pp	9606.ENSP00000294117
9606.ENSP00000286355	pp	9606.ENSP00000263431
9606.ENSP00000286355	pp	9606.ENSP00000376475
9606.ENSP00000286355	pp	9606.ENSP00000378207
9606.ENSP00000286355	pp	9606.ENSP00000363411
9606.ENSP00000286355	pp	9606.ENSP00000334448
9606.ENSP00000286355	pp	9606.ENSP00000379098
9606.ENSP00000286355	pp	9606.ENSP00000380271
9606.ENSP00000286355	pp	9606.ENSP00000265717
9606.ENSP00000286355	pp	9606.ENSP00000294016
9606.ENSP00000286355	pp	PRKACA
9606.ENSP00000286355	pp	9606.ENSP00000366488
9606.ENSP00000286355	pp	9606.ENSP00000368683
9606.ENSP00000286355	pp	9606.ENSP00000360141
9606.ENSP00000286355	pp	9606.ENSP00000306124
9606.ENSP00000316176	pp	9606.ENSP00000220751
9606.ENSP00000316176	pp	9606.ENSP00000345083
9606.ENSP00000316176	pp	9606.ENSP00000361359
9606.ENSP00000316176	pp	9606.ENSP00000401399
9606.ENSP00000316176	pp	9606.ENSP00000363019
9606.ENSP00000316176	pp	9606.ENSP00000379612
9606.ENSP00000316176	pp	9606.ENSP00000368215
9606.ENSP00000316176	pp	9606.ENSP00000247668
9606.ENSP00000316176	pp	9606.ENSP00000477613
9606.ENSP00000316176	pp	9606.ENSP00000216160
9606.ENSP00000316176	pp	9606.ENSP00000441543
9606.ENSP00000316176	pp	9606.ENSP00000380150
9606.ENSP00000316176	pp	9606.ENSP00000356426
9606.ENSP00000316176	pp	9606.ENSP00000272317
9606.ENSP00000316176	pp	9606.ENSP00000340305
9606.ENSP00000316176	pp	9606.ENSP00000363089
9606.ENSP00000316176	pp	9606.ENSP00000259808
9606.ENSP00000316176	pp	9606.ENSP00000344220
9606.ENSP00000316176	pp	9606.ENSP00000415139
9606.ENSP00000316176	pp	HSP90AA1
9606.ENSP00000316176	pp	9606.ENSP00000430684
9606.ENSP00000316176	pp	9606.ENSP00000433623
9606.ENSP00000316176	pp	9606.ENSP00000263464
9606.ENSP00000316176	pp	9606.ENSP00000382423
9606.ENSP00000316176	pp	9606.ENSP00000410402
9606.ENSP00000316176	pp	9606.ENSP00000359612
9606.ENSP00000316176	pp	9606.ENSP00000319279
9606.ENSP00000316176	pp	9606.ENSP00000358997
9606.ENSP00000316176	pp	9606.ENSP00000358335
9606.ENSP00000316176	pp	9606.ENSP00000269305
9606.ENSP00000316176	pp	9606.ENSP00000381070
9606.ENSP00000316176	pp	9606.ENSP00000359424
9606.ENSP00000316176	pp	9606.ENSP00000263125
9606.ENSP00000316176	pp	9606.ENSP00000226574
9606.ENSP00000316176	pp	TRAF3
9606.ENSP00000316176	pp	9606.ENSP00000384273
9606.ENSP00000316176	pp	STAMBPL1
9606.ENSP00000316176	pp	9606.ENSP00000304697
9606.ENSP00000316176	pp	9606.ENSP00000346437
9606.ENSP00000316176	pp	9606.ENSP00000388107
9606.ENSP00000316176	pp	9606.ENSP00000216797
9606.ENSP00000316176	pp	9606.ENSP00000483825
9606.ENSP00000316176	pp	9606.ENSP00000468348
9606.ENSP00000484824	pp	9606.ENSP00000361423
9606.ENSP00000484824	pp	9606.ENSP00000162749
9606.ENSP00000484824	pp	9606.ENSP00000354394
9606.ENSP00000484824	pp	CTNNB1
9606.ENSP00000484824	pp	9606.ENSP00000384273
9606.ENSP00000484824	pp	9606.ENSP00000382004
9606.ENSP00000484824	pp	9606.ENSP00000264972
9606.ENSP00000484824	pp	9606.ENSP00000263253
9606.ENSP00000484824	pp	9606.ENSP00000380921
9606.ENSP00000484824	pp	9606.ENSP00000264657
9606.ENSP00000484824	pp	9606.ENSP00000357470
9606.ENSP00000484824	pp	9606.ENSP00000220003
9606.ENSP00000484824	pp	9606.ENSP00000351273
9606.ENSP00000484824	pp	EGFR
9606.ENSP00000484824	pp	9606.ENSP00000339824
9606.ENSP00000484824	pp	HSP90AA1
9606.ENSP00000484824	pp	9606.ENSP00000269305
9606.ENSP00000484824	pp	9606.ENSP00000376345
9606.ENSP00000484824	pp	9606.ENSP00000261769
9606.ENSP00000484824	pp	9606.ENSP00000362680
9606.ENSP00000484824	pp	9606.ENSP00000377508
9606.ENSP00000484824	pp	9606.ENSP00000430684
9606.ENSP00000484824	pp	9606.ENSP00000378217
9606.ENSP00000484824	pp	9606.ENSP00000269571
9606.ENSP00000484824	pp	9606.ENSP00000264832
9606.ENSP00000484824	pp	9606.ENSP00000483825
9606.ENSP00000484824	pp	9606.ENSP00000405330
9606.ENSP00000484824	pp	9606.ENSP00000267101
9606.ENSP00000478289	pp	EGFR
9606.ENSP00000478289	pp	9606.ENSP00000358165
9606.ENSP00000478289	pp	9606.ENSP00000437940
9606.ENSP00000478289	pp	9606.ENSP00000269305
9606.ENSP00000478289	pp	9606.ENSP00000384371
9606.ENSP00000478289	pp	9606.ENSP00000227507
9606.ENSP00000478289	pp	9606.ENSP00000479618
9606.ENSP00000478289	pp	9606.ENSP00000482457
9606.ENSP00000478289	pp	9606.ENSP00000264972
9606.ENSP00000478289	pp	9606.ENSP00000356946
9606.ENSP00000478289	pp	PIGR
9606.ENSP00000478289	pp	9606.ENSP00000244007
9606.ENSP00000478289	pp	9606.ENSP00000370542
9606.ENSP00000478289	pp	9606.ENSP00000351497
9606.ENSP00000478289	pp	9606.ENSP00000431254
9606.ENSP00000478289	pp	9606.ENSP00000357097
9606.ENSP00000478289	pp	9606.ENSP00000289902
9606.ENSP00000478289	pp	9606.ENSP00000376544
9606.ENSP00000478289	pp	9606.ENSP00000364907
9606.ENSP00000478289	pp	9606.ENSP00000278888
9606.ENSP00000478289	pp	9606.ENSP00000221972
9606.ENSP00000478289	pp	9606.ENSP00000428924
9606.ENSP00000478289	pp	9606.ENSP00000271450
9606.ENSP00000241453	pp	9606.ENSP00000380432
9606.ENSP00000241453	pp	9606.ENSP00000376345
9606.ENSP00000241453	pp	9606.ENSP00000306157
9606.ENSP00000241453	pp	9606.ENSP00000480791
9606.ENSP00000241453	pp	9606.ENSP00000265171
9606.ENSP00000241453	pp	9606.ENSP00000428340
9606.ENSP00000241453	pp	9606.ENSP00000296870
9606.ENSP00000241453	pp	HSP90AA1
9606.ENSP00000241453	pp	9606.ENSP00000346508
9606.ENSP00000241453	pp	PIK3R1
9606.ENSP00000241453	pp	9606.ENSP00000411355
9606.ENSP00000241453	pp	9606.ENSP00000330382
9606.ENSP00000241453	pp	PIK3CA
9606.ENSP00000241453	pp	9606.ENSP00000262741
9606.ENSP00000241453	pp	9606.ENSP00000267843
9606.ENSP00000241453	pp	9606.ENSP00000264657
9606.ENSP00000241453	pp	9606.ENSP00000381793
9606.ENSP00000241453	pp	9606.ENSP00000400010
9606.ENSP00000241453	pp	9606.ENSP00000228280
9606.ENSP00000241453	pp	9606.ENSP00000407586
9606.ENSP00000241453	pp	9606.ENSP00000289153
9606.ENSP00000241453	pp	9606.ENSP00000385675
9606.ENSP00000241453	pp	9606.ENSP00000297904
9606.ENSP00000241453	pp	9606.ENSP00000480043
9606.ENSP00000241453	pp	9606.ENSP00000256078
9606.ENSP00000241453	pp	9606.ENSP00000358548
9606.ENSP00000241453	pp	9606.ENSP00000340944
9606.ENSP00000241453	pp	9606.ENSP00000366563
9606.ENSP00000241453	pp	9606.ENSP00000478570
9606.ENSP00000241453	pp	9606.ENSP00000444986
9606.ENSP00000241453	pp	9606.ENSP00000341208
9606.ENSP00000241453	pp	9606.ENSP00000388107
9606.ENSP00000241453	pp	9606.ENSP00000327513
9606.ENSP00000241453	pp	9606.ENSP00000364907
9606.ENSP00000241453	pp	9606.ENSP00000441543
9606.ENSP00000241453	pp	9606.ENSP00000454623
9606.ENSP00000241453	pp	9606.ENSP00000401303
9606.ENSP00000241453	pp	9606.ENSP00000272317
9606.ENSP00000241453	pp	9606.ENSP00000204615
9606.ENSP00000241453	pp	9606.ENSP00000441691
9606.ENSP00000241453	pp	9606.ENSP00000304697
9606.ENSP00000241453	pp	9606.ENSP00000222254
9606.ENSP00000241453	pp	9606.ENSP00000469613
9606.ENSP00000241453	pp	9606.ENSP00000264498
9606.ENSP00000241453	pp	9606.ENSP00000222390
9606.ENSP00000241453	pp	9606.ENSP00000437940
9606.ENSP00000241453	pp	9606.ENSP00000329418
9606.ENSP00000241453	pp	9606.ENSP00000302665
9606.ENSP00000241453	pp	9606.ENSP00000358525
9606.ENSP00000241453	pp	9606.ENSP00000264033
9606.ENSP00000241453	pp	9606.ENSP00000293328
9606.ENSP00000241453	pp	9606.ENSP00000228872
9606.ENSP00000241453	pp	9606.ENSP00000296871
9606.ENSP00000241453	pp	9606.ENSP00000451828
9606.ENSP00000262187	pp	9606.ENSP00000344220
9606.ENSP00000262187	pp	9606.ENSP00000286234
9606.ENSP00000262187	pp	SDCBP
9606.ENSP00000262187	pp	RAB3IP
9606.ENSP00000262187	pp	TSC2
9606.ENSP00000262187	pp	9606.ENSP00000373312
9606.ENSP00000262187	pp	9606.ENSP00000304895
9606.ENSP00000262187	pp	9606.ENSP00000451828
9606.ENSP00000262187	pp	TBC1D7
9606.ENSP00000262187	pp	9606.ENSP00000338990
9606.ENSP00000262187	pp	9606.ENSP00000225577
9606.ENSP00000262187	pp	9606.ENSP00000324560
9606.ENSP00000262187	pp	9606.ENSP00000456405
9606.ENSP00000262187	pp	9606.ENSP00000361930
9606.ENSP00000262187	pp	9606.ENSP00000375892
9606.ENSP00000262187	pp	9606.ENSP00000328777
9606.ENSP00000262187	pp	9606.ENSP00000298552
9606.ENSP00000262187	pp	9606.ENSP00000323867
9606.ENSP00000262187	pp	9606.ENSP00000380432
9606.ENSP00000262187	pp	9606.ENSP00000375711
9606.ENSP00000262187	pp	9606.ENSP00000308413
9606.ENSP00000262187	pp	9606.ENSP00000307272
9606.ENSP00000262187	pp	9606.ENSP00000424183
9606.ENSP00000262187	pp	PDE6D
9606.ENSP00000262187	pp	9606.ENSP00000362092
9606.ENSP00000262187	pp	9606.ENSP00000385824
9606.ENSP00000262187	pp	9606.ENSP00000361021
9606.ENSP00000262187	pp	HTT
9606.ENSP00000262187	pp	9606.ENSP00000025008
9606.ENSP00000262187	pp	9606.ENSP00000251849
9606.ENSP00000262187	pp	PIK3C3
9606.ENSP00000262187	pp	9606.ENSP00000354558
9606.ENSP00000262187	pp	GAPDH
9606.ENSP00000262187	pp	9606.ENSP00000263826
9606.ENSP00000262187	pp	9606.ENSP00000432412
9606.ENSP00000262187	pp	FLCN
9606.ENSP00000395708	pp	9606.ENSP00000343027
9606.ENSP00000395708	pp	9606.ENSP00000312262
9606.ENSP00000395708	pp	9606.ENSP00000229795
9606.ENSP00000395708	pp	9606.ENSP00000356042
9606.ENSP00000395708	pp	9606.ENSP00000403701
9606.ENSP00000395708	pp	9606.ENSP00000352157
9606.ENSP00000395708	pp	9606.ENSP00000451828
9606.ENSP00000395708	pp	9606.ENSP00000333685
9606.ENSP00000395708	pp	9606.ENSP00000250559
9606.ENSP00000395708	pp	9606.ENSP00000358867
9606.ENSP00000395708	pp	9606.ENSP00000359719
9606.ENSP00000395708	pp	9606.ENSP00000312999
9606.ENSP00000395708	pp	9606.ENSP00000246792
9606.ENSP00000395708	pp	9606.ENSP00000215659
9606.ENSP00000395708	pp	9606.ENSP00000265717
9606.ENSP00000395708	pp	9606.ENSP00000360141
9606.ENSP00000395708	pp	9606.ENSP00000358723
9606.ENSP00000395708	pp	9606.ENSP00000211287
9606.ENSP00000395708	pp	9606.ENSP00000256196
9606.ENSP00000395708	pp	PRKACA
9606.ENSP00000395708	pp	ADRB2
9606.ENSP00000395708	pp	9606.ENSP00000378207
9606.ENSP00000395708	pp	9606.ENSP00000378974
9606.ENSP00000395708	pp	9606.ENSP00000394560
9606.ENSP00000395708	pp	9606.ENSP00000251849
9606.ENSP00000395708	pp	9606.ENSP00000385749
9606.ENSP00000321203	pp	9606.ENSP00000398698
9606.ENSP00000321203	pp	9606.ENSP00000369375
9606.ENSP00000321203	pp	9606.ENSP00000304697
9606.ENSP00000321203	pp	9606.ENSP00000441543
9606.ENSP00000321203	pp	9606.ENSP00000483825
9606.ENSP00000321203	pp	9606.ENSP00000428340
9606.ENSP00000321203	pp	9606.ENSP00000302486
9606.ENSP00000321203	pp	9606.ENSP00000162749
9606.ENSP00000321203	pp	9606.ENSP00000272317
9606.ENSP00000321203	pp	9606.ENSP00000388107
9606.ENSP00000321203	pp	9606.ENSP00000359424
9606.ENSP00000321203	pp	9606.ENSP00000384273
9606.ENSP00000321203	pp	9606.ENSP00000430684
9606.ENSP00000321203	pp	9606.ENSP00000481570
9606.ENSP00000321203	pp	9606.ENSP00000226574
9606.ENSP00000386380	pp	9606.ENSP00000327513
9606.ENSP00000386380	pp	9606.ENSP00000382423
9606.ENSP00000386380	pp	9606.ENSP00000398698
9606.ENSP00000386380	pp	9606.ENSP00000343658
9606.ENSP00000386380	pp	9606.ENSP00000332049
9606.ENSP00000386380	pp	9606.ENSP00000216160
9606.ENSP00000386380	pp	9606.ENSP00000264246
9606.ENSP00000386380	pp	9606.ENSP00000412237
9606.ENSP00000386380	pp	9606.ENSP00000415139
9606.ENSP00000386380	pp	9606.ENSP00000401399
9606.ENSP00000386380	pp	9606.ENSP00000264657
9606.ENSP00000386380	pp	9606.ENSP00000359424
9606.ENSP00000386380	pp	9606.ENSP00000358997
9606.ENSP00000386380	pp	9606.ENSP00000385675
9606.ENSP00000386380	pp	9606.ENSP00000358335
9606.ENSP00000386380	pp	9606.ENSP00000263341
9606.ENSP00000386380	pp	9606.ENSP00000162749
9606.ENSP00000386380	pp	9606.ENSP00000226574
9606.ENSP00000386380	pp	9606.ENSP00000306512
9606.ENSP00000386380	pp	9606.ENSP00000264832
9606.ENSP00000386380	pp	PIK3CA
9606.ENSP00000386380	pp	9606.ENSP00000433623
9606.ENSP00000386380	pp	CASP1
9606.ENSP00000386380	pp	9606.ENSP00000363089
9606.ENSP00000386380	pp	9606.ENSP00000384273
9606.ENSP00000386380	pp	PIK3R1
9606.ENSP00000394794	pp	9606.ENSP00000356694
9606.ENSP00000394794	pp	NGFR
9606.ENSP00000394794	pp	9606.ENSP00000363763
9606.ENSP00000394794	pp	9606.ENSP00000381097
9606.ENSP00000394794	pp	9606.ENSP00000311857
9606.ENSP00000394794	pp	9606.ENSP00000337825
9606.ENSP00000394794	pp	9606.ENSP00000362680
9606.ENSP00000394794	pp	9606.ENSP00000363117
9606.ENSP00000394794	pp	9606.ENSP00000361021
9606.ENSP00000394794	pp	9606.ENSP00000351273
9606.ENSP00000394794	pp	9606.ENSP00000301838
9606.ENSP00000394794	pp	9606.ENSP00000428924
9606.ENSP00000394794	pp	9606.ENSP00000340944
9606.ENSP00000394794	pp	9606.ENSP00000248594
9606.ENSP00000394794	pp	9606.ENSP00000341189
9606.ENSP00000394794	pp	9606.ENSP00000444986
9606.ENSP00000394794	pp	9606.ENSP00000259089
9606.ENSP00000394794	pp	9606.ENSP00000347979
9606.ENSP00000394794	pp	9606.ENSP00000391592
9606.ENSP00000394794	pp	9606.ENSP00000346671
9606.ENSP00000394794	pp	9606.ENSP00000462468
9606.ENSP00000394794	pp	9606.ENSP00000204961
9606.ENSP00000001008	pp	9606.ENSP00000215832
9606.ENSP00000001008	pp	9606.ENSP00000477310
9606.ENSP00000001008	pp	9606.ENSP00000426909
9606.ENSP00000001008	pp	9606.ENSP00000254286
9606.ENSP00000001008	pp	9606.ENSP00000363822
9606.ENSP00000001008	pp	9606.ENSP00000360609
9606.ENSP00000001008	pp	9606.ENSP00000263025
9606.ENSP00000001008	pp	HSP90AA1
9606.ENSP00000001008	pp	9606.ENSP00000222005
9606.ENSP00000001008	pp	DCTN6
9606.ENSP00000001008	pp	9606.ENSP00000258198
9606.ENSP00000001008	pp	9606.ENSP00000354947
9606.ENSP00000001008	pp	DCTN2
9606.ENSP00000001008	pp	9606.ENSP00000354558
9606.ENSP00000001008	pp	DYNC1I1
9606.ENSP00000001008	pp	9606.ENSP00000263168
9606.ENSP00000001008	pp	9606.ENSP00000482075
9606.ENSP00000001008	pp	9606.ENSP00000340820
9606.ENSP00000001008	pp	9606.ENSP00000348965
9606.ENSP00000001008	pp	9606.ENSP00000358921
9606.ENSP00000001008	pp	9606.ENSP00000300087
9606.ENSP00000001008	pp	9606.ENSP00000405330
9606.ENSP00000001008	pp	9606.ENSP00000354791
9606.ENSP00000001008	pp	9606.ENSP00000432083
9606.ENSP00000001008	pp	9606.ENSP00000231509
9606.ENSP00000001008	pp	9606.ENSP00000259632
9606.ENSP00000001008	pp	DYNC1I2
9606.ENSP00000001008	pp	9606.ENSP00000414906
9606.ENSP00000001008	pp	9606.ENSP00000376297
9606.ENSP00000001008	pp	9606.ENSP00000401010
9606.ENSP00000001008	pp	DYNC1LI1
9606.ENSP00000365380	pp	9606.ENSP00000306245
9606.ENSP00000365380	pp	9606.ENSP00000454623
9606.ENSP00000365380	pp	9606.ENSP00000332049
9606.ENSP00000365380	pp	9606.ENSP00000437940
9606.ENSP00000365380	pp	9606.ENSP00000441691
9606.ENSP00000365380	pp	9606.ENSP00000324890
9606.ENSP00000365380	pp	9606.ENSP00000398632
9606.ENSP00000365380	pp	9606.ENSP00000221930
9606.ENSP00000365380	pp	9606.ENSP00000293328
9606.ENSP00000365380	pp	9606.ENSP00000306157
9606.ENSP00000365380	pp	9606.ENSP00000296871
9606.ENSP00000365380	pp	9606.ENSP00000360266
9606.ENSP00000365380	pp	9606.ENSP00000231449
9606.ENSP00000365380	pp	CTBP1
9606.ENSP00000365380	pp	9606.ENSP00000384371
9606.ENSP00000365380	pp	9606.ENSP00000411355
9606.ENSP00000365380	pp	9606.ENSP00000354394
9606.ENSP00000365380	pp	9606.ENSP00000369293
9606.ENSP00000365380	pp	9606.ENSP00000341208
9606.ENSP00000365380	pp	9606.ENSP00000263087
9606.ENSP00000365380	pp	9606.ENSP00000354566
9606.ENSP00000365380	pp	9606.ENSP00000263253
9606.ENSP00000365380	pp	9606.ENSP00000226730
9606.ENSP00000365380	pp	9606.ENSP00000412237
9606.ENSP00000365380	pp	9606.ENSP00000389377
9606.ENSP00000365380	pp	9606.ENSP00000433642
9606.ENSP00000365380	pp	9606.ENSP00000398698
9606.ENSP00000365380	pp	9606.ENSP00000231454
9606.ENSP00000365380	pp	9606.ENSP00000351497
9606.ENSP00000365380	pp	9606.ENSP00000303939
9606.ENSP00000365380	pp	9606.ENSP00000361359
9606.ENSP00000365380	pp	9606.ENSP00000011653
9606.ENSP00000365380	pp	9606.ENSP00000386559
9606.ENSP00000365380	pp	9606.ENSP00000264657
9606.ENSP00000365380	pp	9606.ENSP00000385675
9606.ENSP00000365380	pp	9606.ENSP00000229135
9606.ENSP00000365380	pp	9606.ENSP00000356946
9606.ENSP00000365380	pp	9606.ENSP00000359663
9606.ENSP00000365380	pp	9606.ENSP00000344544
9606.ENSP00000365380	pp	9606.ENSP00000263341
9606.ENSP00000365380	pp	9606.ENSP00000437955
9606.ENSP00000365380	pp	9606.ENSP00000264246
9606.ENSP00000260010	pp	9606.ENSP00000398632
9606.ENSP00000260010	pp	9606.ENSP00000359424
9606.ENSP00000260010	pp	9606.ENSP00000332049
9606.ENSP00000260010	pp	9606.ENSP00000364893
9606.ENSP00000260010	pp	9606.ENSP00000226574
9606.ENSP00000260010	pp	9606.ENSP00000454623
9606.ENSP00000260010	pp	9606.ENSP00000296871
9606.ENSP00000260010	pp	9606.ENSP00000441691
9606.ENSP00000260010	pp	9606.ENSP00000216797
9606.ENSP00000260010	pp	9606.ENSP00000364907
9606.ENSP00000260010	pp	9606.ENSP00000411355
9606.ENSP00000260010	pp	9606.ENSP00000384273
9606.ENSP00000260010	pp	9606.ENSP00000358997
9606.ENSP00000260010	pp	9606.ENSP00000358335
9606.ENSP00000260010	pp	9606.ENSP00000483825
9606.ENSP00000260010	pp	9606.ENSP00000428924
9606.ENSP00000260010	pp	9606.ENSP00000367830
9606.ENSP00000260010	pp	9606.ENSP00000403495
9606.ENSP00000260010	pp	EGFR
9606.ENSP00000260010	pp	9606.ENSP00000306512
9606.ENSP00000260010	pp	PIK3R1
9606.ENSP00000260010	pp	9606.ENSP00000231449
9606.ENSP00000260010	pp	HSP90AA1
9606.ENSP00000260010	pp	9606.ENSP00000433623
9606.ENSP00000260010	pp	9606.ENSP00000304915
9606.ENSP00000260010	pp	9606.ENSP00000263025
9606.ENSP00000260010	pp	9606.ENSP00000415139
9606.ENSP00000260010	pp	9606.ENSP00000398698
9606.ENSP00000260010	pp	9606.ENSP00000284818
9606.ENSP00000260010	pp	9606.ENSP00000430684
9606.ENSP00000260010	pp	9606.ENSP00000011653
9606.ENSP00000260010	pp	9606.ENSP00000451828
9606.ENSP00000260010	pp	9606.ENSP00000226730
9606.ENSP00000260010	pp	9606.ENSP00000300589
9606.ENSP00000260010	pp	9606.ENSP00000380948
9606.ENSP00000260010	pp	ATG16L1
9606.ENSP00000260010	pp	9606.ENSP00000369581
9606.ENSP00000260010	pp	9606.ENSP00000401399
9606.ENSP00000260010	pp	9606.ENSP00000346839
9606.ENSP00000260010	pp	9606.ENSP00000264246
9606.ENSP00000260010	pp	9606.ENSP00000356505
9606.ENSP00000260010	pp	9606.ENSP00000386380
9606.ENSP00000260010	pp	9606.ENSP00000356946
9606.ENSP00000260010	pp	9606.ENSP00000412237
9606.ENSP00000260010	pp	9606.ENSP00000363089
9606.ENSP00000260010	pp	9606.ENSP00000271450
9606.ENSP00000260010	pp	9606.ENSP00000361359
9606.ENSP00000260010	pp	9606.ENSP00000263341
9606.ENSP00000260010	pp	9606.ENSP00000229135
9606.ENSP00000260010	pp	9606.ENSP00000432083
9606.ENSP00000260010	pp	9606.ENSP00000344192
9606.ENSP00000260010	pp	9606.ENSP00000386559
9606.ENSP00000260010	pp	CASP1
9606.ENSP00000260010	pp	SNCA
9606.ENSP00000260010	pp	9606.ENSP00000482259
9606.ENSP00000260010	pp	9606.ENSP00000385675
9606.ENSP00000354607	pp	9606.ENSP00000261461
9606.ENSP00000354607	pp	9606.ENSP00000479606
9606.ENSP00000354607	pp	9606.ENSP00000316054
9606.ENSP00000354607	pp	CTNNB1
9606.ENSP00000354607	pp	9606.ENSP00000339191
9606.ENSP00000354607	pp	9606.ENSP00000242285
9606.ENSP00000354607	pp	9606.ENSP00000368169
9606.ENSP00000354607	pp	9606.ENSP00000323901
9606.ENSP00000354607	pp	9606.ENSP00000351926
9606.ENSP00000354607	pp	9606.ENSP00000262494
9606.ENSP00000354607	pp	9606.ENSP00000388107
9606.ENSP00000354607	pp	9606.ENSP00000359665
9606.ENSP00000354607	pp	9606.ENSP00000292807
9606.ENSP00000354607	pp	9606.ENSP00000327694
9606.ENSP00000354607	pp	9606.ENSP00000272317
9606.ENSP00000354607	pp	9606.ENSP00000219255
9606.ENSP00000354607	pp	9606.ENSP00000364860
9606.ENSP00000354607	pp	9606.ENSP00000441543
9606.ENSP00000354607	pp	9606.ENSP00000309415
9606.ENSP00000354607	pp	9606.ENSP00000005340
9606.ENSP00000354607	pp	9606.ENSP00000263270
9606.ENSP00000354607	pp	9606.ENSP00000482835
9606.ENSP00000354607	pp	9606.ENSP00000304697
9606.ENSP00000323867	pp	9606.ENSP00000456405
9606.ENSP00000323867	pp	TSC2
9606.ENSP00000323867	pp	9606.ENSP00000340820
9606.ENSP00000323867	pp	9606.ENSP00000376475
9606.ENSP00000323867	pp	9606.ENSP00000376297
9606.ENSP00000323867	pp	9606.ENSP00000355231
9606.ENSP00000323867	pp	9606.ENSP00000400175
9606.ENSP00000323867	pp	9606.ENSP00000432083
9606.ENSP00000323867	pp	9606.ENSP00000307272
9606.ENSP00000323867	pp	9606.ENSP00000298552
9606.ENSP00000323867	pp	PRKACA
9606.ENSP00000323867	pp	9606.ENSP00000247178
9606.ENSP00000323867	pp	9606.ENSP00000366488
9606.ENSP00000323867	pp	9606.ENSP00000324560
9606.ENSP00000323867	pp	PLIN3
9606.ENSP00000323867	pp	9606.ENSP00000349205
9606.ENSP00000323867	pp	TBC1D1
9606.ENSP00000323867	pp	9606.ENSP00000306124
9606.ENSP00000323867	pp	9606.ENSP00000265717
9606.ENSP00000323867	pp	9606.ENSP00000362092
9606.ENSP00000323867	pp	9606.ENSP00000421985
9606.ENSP00000323867	pp	9606.ENSP00000359719
9606.ENSP00000323867	pp	9606.ENSP00000424183
9606.ENSP00000323867	pp	9606.ENSP00000477310
9606.ENSP00000323867	pp	9606.ENSP00000265563
9606.ENSP00000323867	pp	FLCN
9606.ENSP00000323867	pp	9606.ENSP00000269305
9606.ENSP00000323867	pp	9606.ENSP00000354558
9606.ENSP00000323867	pp	9606.ENSP00000417963
9606.ENSP00000323867	pp	9606.ENSP00000358335
9606.ENSP00000323867	pp	PIK3C3
9606.ENSP00000345361	pp	9606.ENSP00000354251
9606.ENSP00000345361	pp	9606.ENSP00000293373
9606.ENSP00000345361	pp	9606.ENSP00000295685
9606.ENSP00000345361	pp	9606.ENSP00000481038
9606.ENSP00000345361	pp	9606.ENSP00000294129
9606.ENSP00000345361	pp	9606.ENSP00000223023
9606.ENSP00000345361	pp	9606.ENSP00000367220
9606.ENSP00000345361	pp	9606.ENSP00000263238
9606.ENSP00000345361	pp	9606.ENSP00000349960
9606.ENSP00000345361	pp	9606.ENSP00000320176
9606.ENSP00000345361	pp	9606.ENSP00000389631
9606.ENSP00000345361	pp	9606.ENSP00000228825
9606.ENSP00000345361	pp	9606.ENSP00000388169
9606.ENSP00000345361	pp	9606.ENSP00000262942
9606.ENSP00000345361	pp	9606.ENSP00000294742
9606.ENSP00000345361	pp	9606.ENSP00000365891
9606.ENSP00000345361	pp	9606.ENSP00000458162
9606.ENSP00000345361	pp	9606.ENSP00000483313
9606.ENSP00000380150	pp	9606.ENSP00000358335
9606.ENSP00000380150	pp	9606.ENSP00000226574
9606.ENSP00000380150	pp	9606.ENSP00000384273
9606.ENSP00000380150	pp	9606.ENSP00000483570
9606.ENSP00000380150	pp	9606.ENSP00000433623
9606.ENSP00000380150	pp	9606.ENSP00000359424
9606.ENSP00000380150	pp	9606.ENSP00000359612
9606.ENSP00000380150	pp	9606.ENSP00000263125
9606.ENSP00000380150	pp	9606.ENSP00000305355
9606.ENSP00000380150	pp	9606.ENSP00000483825
9606.ENSP00000380150	pp	9606.ENSP00000324890
9606.ENSP00000380150	pp	9606.ENSP00000046794
9606.ENSP00000380150	pp	9606.ENSP00000216797
9606.ENSP00000380150	pp	9606.ENSP00000220751
9606.ENSP00000380150	pp	9606.ENSP00000356426
9606.ENSP00000380150	pp	9606.ENSP00000427114
9606.ENSP00000380150	pp	9606.ENSP00000376544
9606.ENSP00000380150	pp	9606.ENSP00000319279
9606.ENSP00000380150	pp	9606.ENSP00000421689
9606.ENSP00000380150	pp	9606.ENSP00000344220
9606.ENSP00000380150	pp	9606.ENSP00000451828
9606.ENSP00000380150	pp	9606.ENSP00000430684
9606.ENSP00000380150	pp	9606.ENSP00000351273
9606.ENSP00000380150	pp	9606.ENSP00000465039
9606.ENSP00000380150	pp	9606.ENSP00000221972
9606.ENSP00000222823	pp	9606.ENSP00000433623
9606.ENSP00000222823	pp	9606.ENSP00000410402
9606.ENSP00000222823	pp	9606.ENSP00000351273
9606.ENSP00000222823	pp	9606.ENSP00000263464
9606.ENSP00000222823	pp	HSP90AA1
9606.ENSP00000222823	pp	9606.ENSP00000401980
9606.ENSP00000222823	pp	9606.ENSP00000345083
9606.ENSP00000222823	pp	CASP1
9606.ENSP00000222823	pp	9606.ENSP00000477613
9606.ENSP00000222823	pp	9606.ENSP00000220751
9606.ENSP00000222823	pp	9606.ENSP00000381070
9606.ENSP00000222823	pp	9606.ENSP00000363089
9606.ENSP00000222823	pp	9606.ENSP00000263341
9606.ENSP00000222823	pp	9606.ENSP00000368215
9606.ENSP00000222823	pp	9606.ENSP00000358335
9606.ENSP00000222823	pp	9606.ENSP00000358997
9606.ENSP00000222823	pp	9606.ENSP00000216160
9606.ENSP00000222823	pp	9606.ENSP00000401399
9606.ENSP00000222823	pp	9606.ENSP00000483825
9606.ENSP00000222823	pp	9606.ENSP00000356426
9606.ENSP00000222823	pp	9606.ENSP00000468348
9606.ENSP00000222823	pp	9606.ENSP00000441543
9606.ENSP00000222823	pp	9606.ENSP00000229795
9606.ENSP00000222823	pp	9606.ENSP00000388107
9606.ENSP00000222823	pp	9606.ENSP00000359424
9606.ENSP00000222823	pp	9606.ENSP00000272317
9606.ENSP00000222823	pp	9606.ENSP00000300589
9606.ENSP00000222823	pp	ATG16L1
9606.ENSP00000222823	pp	9606.ENSP00000333685
9606.ENSP00000222823	pp	9606.ENSP00000260010
9606.ENSP00000222823	pp	9606.ENSP00000430684
9606.ENSP00000222823	pp	9606.ENSP00000392025
9606.ENSP00000222823	pp	9606.ENSP00000312664
9606.ENSP00000222823	pp	9606.ENSP00000304697
9606.ENSP00000222823	pp	9606.ENSP00000481570
9606.ENSP00000362092	pp	9606.ENSP00000225577
9606.ENSP00000362092	pp	9606.ENSP00000373312
9606.ENSP00000362092	pp	9606.ENSP00000451828
9606.ENSP00000362092	pp	TSC2
9606.ENSP00000362092	pp	9606.ENSP00000424183
9606.ENSP00000362092	pp	9606.ENSP00000456405
9606.ENSP00000362092	pp	9606.ENSP00000296679
9606.ENSP00000362092	pp	9606.ENSP00000421985
9606.ENSP00000362092	pp	9606.ENSP00000286234
9606.ENSP00000362092	pp	9606.ENSP00000385025
9606.ENSP00000362092	pp	9606.ENSP00000324560
9606.ENSP00000362092	pp	9606.ENSP00000025008
9606.ENSP00000362092	pp	9606.ENSP00000328777
9606.ENSP00000362092	pp	VPS39
9606.ENSP00000362092	pp	9606.ENSP00000354558
9606.ENSP00000362092	pp	9606.ENSP00000374455
9606.ENSP00000362092	pp	9606.ENSP00000432412
9606.ENSP00000362092	pp	9606.ENSP00000375711
9606.ENSP00000362092	pp	9606.ENSP00000298552
9606.ENSP00000362092	pp	9606.ENSP00000307272
9606.ENSP00000362092	pp	FLCN
9606.ENSP00000376943	pp	9606.ENSP00000290277
9606.ENSP00000376943	pp	9606.ENSP00000302486
9606.ENSP00000376943	pp	9606.ENSP00000262367
9606.ENSP00000376943	pp	9606.ENSP00000302564
9606.ENSP00000376943	pp	9606.ENSP00000269305
9606.ENSP00000376943	pp	9606.ENSP00000376297
9606.ENSP00000376943	pp	9606.ENSP00000251849
9606.ENSP00000376943	pp	9606.ENSP00000351273
9606.ENSP00000376943	pp	9606.ENSP00000288602
9606.ENSP00000376943	pp	9606.ENSP00000378974
9606.ENSP00000376943	pp	9606.ENSP00000371067
9606.ENSP00000376943	pp	9606.ENSP00000394560
9606.ENSP00000376943	pp	9606.ENSP00000263253
9606.ENSP00000376943	pp	9606.ENSP00000263025
9606.ENSP00000376943	pp	9606.ENSP00000318822
9606.ENSP00000376943	pp	9606.ENSP00000385824
9606.ENSP00000376943	pp	9606.ENSP00000360266
9606.ENSP00000376943	pp	9606.ENSP00000215832
9606.ENSP00000376943	pp	9606.ENSP00000358525
9606.ENSP00000376943	pp	9606.ENSP00000362680
9606.ENSP00000376943	pp	9606.ENSP00000451828
9606.ENSP00000376943	pp	9606.ENSP00000378040
9606.ENSP00000376943	pp	9606.ENSP00000363377
9606.ENSP00000376943	pp	9606.ENSP00000352157
9606.ENSP00000376943	pp	9606.ENSP00000311032
9606.ENSP00000376943	pp	9606.ENSP00000381412
9606.ENSP00000376943	pp	9606.ENSP00000346437
9606.ENSP00000376943	pp	9606.ENSP00000356694
9606.ENSP00000376943	pp	9606.ENSP00000346839
9606.ENSP00000376943	pp	9606.ENSP00000355231
9606.ENSP00000376943	pp	9606.ENSP00000379098
9606.ENSP00000376943	pp	9606.ENSP00000368880
9606.ENSP00000308413	pp	9606.ENSP00000456405
9606.ENSP00000308413	pp	9606.ENSP00000286234
9606.ENSP00000308413	pp	9606.ENSP00000451828
9606.ENSP00000308413	pp	9606.ENSP00000304895
9606.ENSP00000308413	pp	9606.ENSP00000225577
9606.ENSP00000308413	pp	TSC2
9606.ENSP00000308413	pp	9606.ENSP00000375711
9606.ENSP00000308413	pp	9606.ENSP00000405330
9606.ENSP00000308413	pp	9606.ENSP00000375892
9606.ENSP00000308413	pp	9606.ENSP00000366488
9606.ENSP00000308413	pp	PRKACA
9606.ENSP00000308413	pp	9606.ENSP00000344220
9606.ENSP00000308413	pp	9606.ENSP00000329357
9606.ENSP00000308413	pp	9606.ENSP00000298552
9606.ENSP00000308413	pp	9606.ENSP00000359719
9606.ENSP00000308413	pp	9606.ENSP00000307272
9606.ENSP00000308413	pp	9606.ENSP00000215832
9606.ENSP00000308413	pp	9606.ENSP00000418447
9606.ENSP00000308413	pp	9606.ENSP00000306245
9606.ENSP00000308413	pp	9606.ENSP00000324804
9606.ENSP00000308413	pp	9606.ENSP00000221138
9606.ENSP00000308413	pp	9606.ENSP00000263826
9606.ENSP00000308413	pp	9606.ENSP00000263025
9606.ENSP00000308413	pp	9606.ENSP00000385824
9606.ENSP00000308413	pp	9606.ENSP00000354558
9606.ENSP00000308413	pp	9606.ENSP00000311344
9606.ENSP00000308413	pp	9606.ENSP00000360266
9606.ENSP00000371594	pp	9606.ENSP00000229264
9606.ENSP00000371594	pp	9606.ENSP00000358867
9606.ENSP00000371594	pp	9606.ENSP00000262494
9606.ENSP00000371594	pp	9606.ENSP00000343027
9606.ENSP00000371594	pp	9606.ENSP00000262958
9606.ENSP00000371594	pp	9606.ENSP00000078429
9606.ENSP00000371594	pp	9606.ENSP00000232564
9606.ENSP00000371594	pp	9606.ENSP00000408205
9606.ENSP00000371594	pp	9606.ENSP00000362680
9606.ENSP00000371594	pp	9606.ENSP00000248150
9606.ENSP00000371594	pp	9606.ENSP00000320025
9606.ENSP00000371594	pp	9606.ENSP00000480157
9606.ENSP00000371594	pp	9606.ENSP00000312999
9606.ENSP00000371594	pp	9606.ENSP00000263431
9606.ENSP00000371594	pp	9606.ENSP00000321326
9606.ENSP00000371594	pp	9606.ENSP00000365807
9606.ENSP00000371594	pp	9606.ENSP00000261837
9606.ENSP00000371594	pp	9606.ENSP00000481878
9606.ENSP00000371594	pp	9606.ENSP00000306490
9606.ENSP00000371594	pp	9606.ENSP00000305260
9606.ENSP00000371594	pp	VIP
9606.ENSP00000371594	pp	CACNA1D
9606.ENSP00000371594	pp	9606.ENSP00000286548
9606.ENSP00000371594	pp	9606.ENSP00000301050
9606.ENSP00000371594	pp	9606.ENSP00000478892
9606.ENSP00000371594	pp	9606.ENSP00000400717
9606.ENSP00000371594	pp	9606.ENSP00000360141
9606.ENSP00000371594	pp	9606.ENSP00000248572
9606.ENSP00000371594	pp	9606.ENSP00000266376
9606.ENSP00000371594	pp	9606.ENSP00000327875
9606.ENSP00000371594	pp	9606.ENSP00000418081
9606.ENSP00000343957	pp	9606.ENSP00000343204
9606.ENSP00000343957	pp	9606.ENSP00000229135
9606.ENSP00000343957	pp	9606.ENSP00000354394
9606.ENSP00000343957	pp	9606.ENSP00000296871
9606.ENSP00000343957	pp	9606.ENSP00000391592
9606.ENSP00000343957	pp	9606.ENSP00000385675
9606.ENSP00000343957	pp	9606.ENSP00000371067
9606.ENSP00000343957	pp	9606.ENSP00000426909
9606.ENSP00000343957	pp	9606.ENSP00000360683
9606.ENSP00000343957	pp	9606.ENSP00000369581
9606.ENSP00000343957	pp	9606.ENSP00000329418
9606.ENSP00000343957	pp	9606.ENSP00000231449
9606.ENSP00000343957	pp	9606.ENSP00000340944
9606.ENSP00000343957	pp	9606.ENSP00000412237
9606.ENSP00000343957	pp	9606.ENSP00000431885
9606.ENSP00000343957	pp	9606.ENSP00000330341
9606.ENSP00000343957	pp	9606.ENSP00000226730
9606.ENSP00000343957	pp	9606.ENSP00000391676
9606.ENSP00000343957	pp	9606.ENSP00000356713
9606.ENSP00000284818	pp	9606.ENSP00000216160
9606.ENSP00000284818	pp	9606.ENSP00000398698
9606.ENSP00000284818	pp	9606.ENSP00000398632
9606.ENSP00000284818	pp	9606.ENSP00000376505
9606.ENSP00000284818	pp	9606.ENSP00000385675
9606.ENSP00000284818	pp	9606.ENSP00000356426
9606.ENSP00000284818	pp	9606.ENSP00000363019
9606.ENSP00000284818	pp	9606.ENSP00000401399
9606.ENSP00000284818	pp	9606.ENSP00000269305
9606.ENSP00000284818	pp	9606.ENSP00000304697
9606.ENSP00000284818	pp	9606.ENSP00000482457
9606.ENSP00000284818	pp	9606.ENSP00000477613
9606.ENSP00000284818	pp	9606.ENSP00000358997
9606.ENSP00000284818	pp	9606.ENSP00000362014
9606.ENSP00000284818	pp	9606.ENSP00000363089
9606.ENSP00000284818	pp	9606.ENSP00000272317
9606.ENSP00000284818	pp	9606.ENSP00000430684
9606.ENSP00000284818	pp	9606.ENSP00000263341
9606.ENSP00000284818	pp	9606.ENSP00000400175
9606.ENSP00000284818	pp	TRAF3
9606.ENSP00000284818	pp	9606.ENSP00000359424
9606.ENSP00000284818	pp	9606.ENSP00000415139
9606.ENSP00000284818	pp	9606.ENSP00000316176
9606.ENSP00000284818	pp	TBK1
9606.ENSP00000284818	pp	9606.ENSP00000259808
9606.ENSP00000284818	pp	9606.ENSP00000340305
9606.ENSP00000284818	pp	9606.ENSP00000388107
9606.ENSP00000284818	pp	9606.ENSP00000483825
9606.ENSP00000284818	pp	9606.ENSP00000263464
9606.ENSP00000284818	pp	DNM2
9606.ENSP00000284818	pp	9606.ENSP00000441543
9606.ENSP00000284818	pp	9606.ENSP00000340944
9606.ENSP00000284818	pp	9606.ENSP00000433623
9606.ENSP00000293825	pp	9606.ENSP00000304915
9606.ENSP00000293825	pp	9606.ENSP00000361359
9606.ENSP00000293825	pp	9606.ENSP00000259808
9606.ENSP00000293825	pp	9606.ENSP00000311032
9606.ENSP00000293825	pp	9606.ENSP00000318822
9606.ENSP00000293825	pp	9606.ENSP00000263464
9606.ENSP00000293825	pp	TRAF3
9606.ENSP00000293825	pp	9606.ENSP00000301838
9606.ENSP00000293825	pp	9606.ENSP00000482657
9606.ENSP00000293825	pp	9606.ENSP00000477613
9606.ENSP00000293825	pp	9606.ENSP00000341268
9606.ENSP00000293825	pp	9606.ENSP00000359663
9606.ENSP00000293825	pp	9606.ENSP00000398698
9606.ENSP00000293825	pp	9606.ENSP00000351273
9606.ENSP00000293825	pp	9606.ENSP00000247668
9606.ENSP00000428994	pp	9606.ENSP00000351926
9606.ENSP00000428994	pp	RAB11A
9606.ENSP00000428994	pp	9606.ENSP00000222547
9606.ENSP00000428994	pp	9606.ENSP00000277120
9606.ENSP00000428994	pp	PICK1
9606.ENSP00000428994	pp	SYNGAP1
9606.ENSP00000428994	pp	9606.ENSP00000292807
9606.ENSP00000428994	pp	9606.ENSP00000408695
9606.ENSP00000428994	pp	9606.ENSP00000428924
9606.ENSP00000428994	pp	9606.ENSP00000390783
9606.ENSP00000428994	pp	9606.ENSP00000263270
9606.ENSP00000428994	pp	9606.ENSP00000379098
9606.ENSP00000428994	pp	9606.ENSP00000359719
9606.ENSP00000428994	pp	9606.ENSP00000254976
9606.ENSP00000428994	pp	9606.ENSP00000414303
9606.ENSP00000428994	pp	9606.ENSP00000269141
9606.ENSP00000428994	pp	SYN1
9606.ENSP00000428994	pp	9606.ENSP00000360798
9606.ENSP00000428994	pp	9606.ENSP00000258149
9606.ENSP00000428994	pp	9606.ENSP00000334100
9606.ENSP00000428994	pp	9606.ENSP00000382428
9606.ENSP00000428994	pp	STX17
9606.ENSP00000428994	pp	9606.ENSP00000307078
9606.ENSP00000428994	pp	9606.ENSP00000263431
9606.ENSP00000428994	pp	9606.ENSP00000345731
9606.ENSP00000428994	pp	9606.ENSP00000358994
9606.ENSP00000428994	pp	9606.ENSP00000378207
9606.ENSP00000428994	pp	9606.ENSP00000381098
9606.ENSP00000428994	pp	ADRB2
9606.ENSP00000428994	pp	9606.ENSP00000305355
9606.ENSP00000428994	pp	MYO5A
9606.ENSP00000428994	pp	9606.ENSP00000482835
9606.ENSP00000428994	pp	9606.ENSP00000327694
9606.ENSP00000428994	pp	NSF
9606.ENSP00000428994	pp	PRKACA
9606.ENSP00000428994	pp	RAB4A
9606.ENSP00000428994	pp	9606.ENSP00000366488
9606.ENSP00000261842	pp	9606.ENSP00000327694
9606.ENSP00000261842	pp	9606.ENSP00000482835
9606.ENSP00000261842	pp	9606.ENSP00000386443
9606.ENSP00000261842	pp	9606.ENSP00000349437
9606.ENSP00000261842	pp	9606.ENSP00000366998
9606.ENSP00000261842	pp	OCRL
9606.ENSP00000261842	pp	9606.ENSP00000341737
9606.ENSP00000261842	pp	9606.ENSP00000265970
9606.ENSP00000261842	pp	9606.ENSP00000432083
9606.ENSP00000261842	pp	9606.ENSP00000263270
9606.ENSP00000261842	pp	9606.ENSP00000292807
9606.ENSP00000261842	pp	9606.ENSP00000440005
9606.ENSP00000261842	pp	9606.ENSP00000256637
9606.ENSP00000261842	pp	RUSC2
9606.ENSP00000261842	pp	9606.ENSP00000417573
9606.ENSP00000261842	pp	9606.ENSP00000357674
9606.ENSP00000261842	pp	9606.ENSP00000325369
9606.ENSP00000261842	pp	9606.ENSP00000368831
9606.ENSP00000261842	pp	9606.ENSP00000377015
9606.ENSP00000261842	pp	9606.ENSP00000376024
9606.ENSP00000261842	pp	9606.ENSP00000253083
9606.ENSP00000261842	pp	RAB5C
9606.ENSP00000261842	pp	9606.ENSP00000358582
9606.ENSP00000261842	pp	9606.ENSP00000388996
9606.ENSP00000261842	pp	9606.ENSP00000351926
9606.ENSP00000261842	pp	9606.ENSP00000479606
9606.ENSP00000356981	pp	9606.ENSP00000263464
9606.ENSP00000356981	pp	9606.ENSP00000341268
9606.ENSP00000356981	pp	9606.ENSP00000368215
9606.ENSP00000356981	pp	9606.ENSP00000162749
9606.ENSP00000356981	pp	9606.ENSP00000388107
9606.ENSP00000356981	pp	9606.ENSP00000477613
9606.ENSP00000356981	pp	9606.ENSP00000441543
9606.ENSP00000356981	pp	9606.ENSP00000483825
9606.ENSP00000356981	pp	9606.ENSP00000359424
9606.ENSP00000356981	pp	9606.ENSP00000398698
9606.ENSP00000356981	pp	9606.ENSP00000259808
9606.ENSP00000356981	pp	9606.ENSP00000272317
9606.ENSP00000356981	pp	9606.ENSP00000216160
9606.ENSP00000356981	pp	9606.ENSP00000430684
9606.ENSP00000356981	pp	9606.ENSP00000356426
9606.ENSP00000356981	pp	9606.ENSP00000247668
9606.ENSP00000356981	pp	9606.ENSP00000358335
9606.ENSP00000356981	pp	9606.ENSP00000304697
9606.ENSP00000356981	pp	9606.ENSP00000301838
9606.ENSP00000479618	pp	9606.ENSP00000272317
9606.ENSP00000479618	pp	9606.ENSP00000311032
9606.ENSP00000479618	pp	9606.ENSP00000269571
9606.ENSP00000479618	pp	9606.ENSP00000341208
9606.ENSP00000479618	pp	9606.ENSP00000333685
9606.ENSP00000479618	pp	9606.ENSP00000405330
9606.ENSP00000479618	pp	9606.ENSP00000225577
9606.ENSP00000479618	pp	9606.ENSP00000256078
9606.ENSP00000479618	pp	9606.ENSP00000451828
9606.ENSP00000479618	pp	9606.ENSP00000228872
9606.ENSP00000479618	pp	9606.ENSP00000398698
9606.ENSP00000479618	pp	9606.ENSP00000377036
9606.ENSP00000479618	pp	9606.ENSP00000380432
9606.ENSP00000479618	pp	9606.ENSP00000362680
9606.ENSP00000479618	pp	9606.ENSP00000215659
9606.ENSP00000479618	pp	9606.ENSP00000349960
9606.ENSP00000479618	pp	9606.ENSP00000264657
9606.ENSP00000479618	pp	9606.ENSP00000307272
9606.ENSP00000479618	pp	9606.ENSP00000261461
9606.ENSP00000479618	pp	9606.ENSP00000314067
9606.ENSP00000479618	pp	9606.ENSP00000302486
9606.ENSP00000479618	pp	PIK3CA
9606.ENSP00000479618	pp	9606.ENSP00000243346
9606.ENSP00000479618	pp	9606.ENSP00000295400
9606.ENSP00000479618	pp	9606.ENSP00000302564
9606.ENSP00000479618	pp	9606.ENSP00000211287
9606.ENSP00000479618	pp	9606.ENSP00000437955
9606.ENSP00000479618	pp	9606.ENSP00000329357
9606.ENSP00000479618	pp	9606.ENSP00000264498
9606.ENSP00000479618	pp	9606.ENSP00000359424
9606.ENSP00000479618	pp	9606.ENSP00000229795
9606.ENSP00000479618	pp	9606.ENSP00000478570
9606.ENSP00000479618	pp	9606.ENSP00000398632
9606.ENSP00000479618	pp	9606.ENSP00000216797
9606.ENSP00000479618	pp	9606.ENSP00000306245
9606.ENSP00000479618	pp	9606.ENSP00000368880
9606.ENSP00000479618	pp	9606.ENSP00000418447
9606.ENSP00000479618	pp	9606.ENSP00000361021
9606.ENSP00000479618	pp	9606.ENSP00000384371
9606.ENSP00000479618	pp	9606.ENSP00000227507
9606.ENSP00000479618	pp	ANXA2
9606.ENSP00000479618	pp	9606.ENSP00000263025
9606.ENSP00000479618	pp	CDC42
9606.ENSP00000479618	pp	9606.ENSP00000286827
9606.ENSP00000479618	pp	9606.ENSP00000320935
9606.ENSP00000479618	pp	9606.ENSP00000215832
9606.ENSP00000479618	pp	9606.ENSP00000384849
9606.ENSP00000479618	pp	9606.ENSP00000385824
9606.ENSP00000479618	pp	9606.ENSP00000363822
9606.ENSP00000479618	pp	CTBP1
9606.ENSP00000479618	pp	9606.ENSP00000378974
9606.ENSP00000479618	pp	9606.ENSP00000360266
9606.ENSP00000479618	pp	9606.ENSP00000262367
9606.ENSP00000479618	pp	HSP90AA1
9606.ENSP00000479618	pp	PIK3R1
9606.ENSP00000479618	pp	9606.ENSP00000265171
9606.ENSP00000479618	pp	9606.ENSP00000269305
9606.ENSP00000479618	pp	9606.ENSP00000258149
9606.ENSP00000479618	pp	9606.ENSP00000251849
9606.ENSP00000479618	pp	EGFR
9606.ENSP00000479618	pp	9606.ENSP00000263253
9606.ENSP00000479618	pp	9606.ENSP00000269141
9606.ENSP00000479618	pp	CTNNB1
9606.ENSP00000479618	pp	9606.ENSP00000261769
9606.ENSP00000479618	pp	GAPDH
9606.ENSP00000479618	pp	9606.ENSP00000384273
9606.ENSP00000479618	pp	9606.ENSP00000381070
9606.ENSP00000479618	pp	9606.ENSP00000407586
9606.ENSP00000479618	pp	NDRG1
9606.ENSP00000479618	pp	9606.ENSP00000354558
9606.ENSP00000360493	pp	9606.ENSP00000366488
9606.ENSP00000360493	pp	9606.ENSP00000269305
9606.ENSP00000360493	pp	9606.ENSP00000479618
9606.ENSP00000360493	pp	9606.ENSP00000375892
9606.ENSP00000360493	pp	ITGA5
9606.ENSP00000360493	pp	9606.ENSP00000437955
9606.ENSP00000360493	pp	CTNNB1
9606.ENSP00000360493	pp	9606.ENSP00000354394
9606.ENSP00000360493	pp	9606.ENSP00000359719
9606.ENSP00000360493	pp	9606.ENSP00000361423
9606.ENSP00000360493	pp	PRKACA
9606.ENSP00000360493	pp	9606.ENSP00000363822
9606.ENSP00000360493	pp	9606.ENSP00000360266
9606.ENSP00000360493	pp	PSMA7
9606.ENSP00000360493	pp	9606.ENSP00000384849
9606.ENSP00000360493	pp	9606.ENSP00000263025
9606.ENSP00000360493	pp	9606.ENSP00000349960
9606.ENSP00000360493	pp	9606.ENSP00000302665
9606.ENSP00000360493	pp	9606.ENSP00000263253
9606.ENSP00000360493	pp	9606.ENSP00000262367
9606.ENSP00000360493	pp	9606.ENSP00000215832
9606.ENSP00000360493	pp	9606.ENSP00000231509
9606.ENSP00000360493	pp	GAPDH
9606.ENSP00000360493	pp	9606.ENSP00000227507
9606.ENSP00000360493	pp	9606.ENSP00000264498
9606.ENSP00000360493	pp	9606.ENSP00000451828
9606.ENSP00000360493	pp	9606.ENSP00000304697
9606.ENSP00000360493	pp	9606.ENSP00000405330
9606.ENSP00000360493	pp	9606.ENSP00000388107
9606.ENSP00000360493	pp	9606.ENSP00000415151
9606.ENSP00000360493	pp	9606.ENSP00000362680
9606.ENSP00000360493	pp	9606.ENSP00000341208
9606.ENSP00000360493	pp	9606.ENSP00000306245
9606.ENSP00000360493	pp	9606.ENSP00000272317
9606.ENSP00000360493	pp	9606.ENSP00000368880
9606.ENSP00000360493	pp	9606.ENSP00000441543
9606.ENSP00000360493	pp	9606.ENSP00000263826
9606.ENSP00000324806	pp	9606.ENSP00000219255
9606.ENSP00000324806	pp	9606.ENSP00000005340
9606.ENSP00000324806	pp	9606.ENSP00000307078
9606.ENSP00000324806	pp	9606.ENSP00000304895
9606.ENSP00000324806	pp	TSC2
9606.ENSP00000324806	pp	9606.ENSP00000344220
9606.ENSP00000324806	pp	9606.ENSP00000484824
9606.ENSP00000324806	pp	9606.ENSP00000451828
9606.ENSP00000324806	pp	9606.ENSP00000360493
9606.ENSP00000324806	pp	9606.ENSP00000340820
9606.ENSP00000324806	pp	9606.ENSP00000225577
9606.ENSP00000324806	pp	9606.ENSP00000352834
9606.ENSP00000324806	pp	9606.ENSP00000389377
9606.ENSP00000324806	pp	TBC1D7
9606.ENSP00000324806	pp	9606.ENSP00000311032
9606.ENSP00000324806	pp	9606.ENSP00000264657
9606.ENSP00000324806	pp	9606.ENSP00000421689
9606.ENSP00000324806	pp	9606.ENSP00000375892
9606.ENSP00000324806	pp	9606.ENSP00000366488
9606.ENSP00000324806	pp	9606.ENSP00000479618
9606.ENSP00000324806	pp	9606.ENSP00000302486
9606.ENSP00000324806	pp	SNCA
9606.ENSP00000324806	pp	9606.ENSP00000302564
9606.ENSP00000324806	pp	9606.ENSP00000360058
9606.ENSP00000324806	pp	PRKACA
9606.ENSP00000324806	pp	9606.ENSP00000316054
9606.ENSP00000324806	pp	9606.ENSP00000298552
9606.ENSP00000324806	pp	9606.ENSP00000261461
9606.ENSP00000324806	pp	9606.ENSP00000339191
9606.ENSP00000324806	pp	9606.ENSP00000231509
9606.ENSP00000324806	pp	9606.ENSP00000380638
9606.ENSP00000324806	pp	9606.ENSP00000412324
9606.ENSP00000324806	pp	9606.ENSP00000324804
9606.ENSP00000324806	pp	9606.ENSP00000262948
9606.ENSP00000324806	pp	9606.ENSP00000349960
9606.ENSP00000324806	pp	9606.ENSP00000360609
9606.ENSP00000324806	pp	9606.ENSP00000337641
9606.ENSP00000324806	pp	9606.ENSP00000227507
9606.ENSP00000324806	pp	9606.ENSP00000360060
9606.ENSP00000324806	pp	9606.ENSP00000379287
9606.ENSP00000324806	pp	9606.ENSP00000418447
9606.ENSP00000324806	pp	9606.ENSP00000354607
9606.ENSP00000324806	pp	9606.ENSP00000361021
9606.ENSP00000324806	pp	9606.ENSP00000263826
9606.ENSP00000324806	pp	9606.ENSP00000483825
9606.ENSP00000324806	pp	LRRK2
9606.ENSP00000324806	pp	9606.ENSP00000368880
9606.ENSP00000324806	pp	9606.ENSP00000368169
9606.ENSP00000324806	pp	9606.ENSP00000251849
9606.ENSP00000324806	pp	9606.ENSP00000323901
9606.ENSP00000324806	pp	9606.ENSP00000379975
9606.ENSP00000324806	pp	9606.ENSP00000269305
9606.ENSP00000324806	pp	9606.ENSP00000417963
9606.ENSP00000324806	pp	9606.ENSP00000354394
9606.ENSP00000324806	pp	9606.ENSP00000354558
9606.ENSP00000324806	pp	9606.ENSP00000284981
9606.ENSP00000324806	pp	CTNNB1
9606.ENSP00000324806	pp	9606.ENSP00000290277
9606.ENSP00000324806	pp	9606.ENSP00000387699
9606.ENSP00000324806	pp	9606.ENSP00000346671
9606.ENSP00000324806	pp	9606.ENSP00000359719
9606.ENSP00000324806	pp	9606.ENSP00000381070
9606.ENSP00000324806	pp	GAPDH
9606.ENSP00000324806	pp	9606.ENSP00000367830
9606.ENSP00000324806	pp	9606.ENSP00000360266
9606.ENSP00000324806	pp	9606.ENSP00000332973
9606.ENSP00000324806	pp	9606.ENSP00000261769
9606.ENSP00000324806	pp	HSP90AA1
9606.ENSP00000324806	pp	9606.ENSP00000363822
9606.ENSP00000324806	pp	PSEN1
9606.ENSP00000324806	pp	9606.ENSP00000433623
9606.ENSP00000324806	pp	9606.ENSP00000221138
9606.ENSP00000324806	pp	9606.ENSP00000288602
9606.ENSP00000324806	pp	9606.ENSP00000368752
9606.ENSP00000401980	pp	TBK1
9606.ENSP00000401980	pp	9606.ENSP00000384273
9606.ENSP00000401980	pp	9606.ENSP00000430684
9606.ENSP00000401980	pp	9606.ENSP00000304697
9606.ENSP00000401980	pp	9606.ENSP00000354394
9606.ENSP00000401980	pp	9606.ENSP00000358335
9606.ENSP00000401980	pp	PSMA7
9606.ENSP00000401980	pp	9606.ENSP00000358997
9606.ENSP00000401980	pp	9606.ENSP00000301838
9606.ENSP00000401980	pp	9606.ENSP00000247668
9606.ENSP00000401980	pp	9606.ENSP00000433623
9606.ENSP00000401980	pp	9606.ENSP00000216160
9606.ENSP00000401980	pp	9606.ENSP00000483825
9606.ENSP00000401980	pp	9606.ENSP00000441543
9606.ENSP00000401980	pp	9606.ENSP00000341268
9606.ENSP00000401980	pp	9606.ENSP00000356426
9606.ENSP00000401980	pp	9606.ENSP00000259808
9606.ENSP00000401980	pp	CALCOCO2
9606.ENSP00000401980	pp	9606.ENSP00000376505
9606.ENSP00000401980	pp	9606.ENSP00000220751
9606.ENSP00000401980	pp	ATG5
9606.ENSP00000401980	pp	9606.ENSP00000216797
9606.ENSP00000401980	pp	9606.ENSP00000425107
9606.ENSP00000401980	pp	9606.ENSP00000355231
9606.ENSP00000401980	pp	9606.ENSP00000351273
9606.ENSP00000401980	pp	9606.ENSP00000359424
9606.ENSP00000401980	pp	TRAF3
9606.ENSP00000401980	pp	9606.ENSP00000359612
9606.ENSP00000364860	pp	9606.ENSP00000316054
9606.ENSP00000364860	pp	9606.ENSP00000242285
9606.ENSP00000364860	pp	9606.ENSP00000323901
9606.ENSP00000364860	pp	9606.ENSP00000394560
9606.ENSP00000364860	pp	9606.ENSP00000005340
9606.ENSP00000364860	pp	9606.ENSP00000482835
9606.ENSP00000364860	pp	CTNNB1
9606.ENSP00000364860	pp	9606.ENSP00000327694
9606.ENSP00000364860	pp	9606.ENSP00000378974
9606.ENSP00000364860	pp	9606.ENSP00000403701
9606.ENSP00000364860	pp	9606.ENSP00000368169
9606.ENSP00000364860	pp	9606.ENSP00000358866
9606.ENSP00000364860	pp	9606.ENSP00000479606
9606.ENSP00000364860	pp	9606.ENSP00000292807
9606.ENSP00000364860	pp	9606.ENSP00000263270
9606.ENSP00000364860	pp	RAC1
9606.ENSP00000364860	pp	9606.ENSP00000351926
9606.ENSP00000364860	pp	9606.ENSP00000309415
9606.ENSP00000364860	pp	9606.ENSP00000352157
9606.ENSP00000344192	pp	9606.ENSP00000263087
9606.ENSP00000344192	pp	9606.ENSP00000369293
9606.ENSP00000344192	pp	9606.ENSP00000264246
9606.ENSP00000344192	pp	9606.ENSP00000264657
9606.ENSP00000344192	pp	9606.ENSP00000359663
9606.ENSP00000344192	pp	9606.ENSP00000263341
9606.ENSP00000344192	pp	9606.ENSP00000385675
9606.ENSP00000344192	pp	9606.ENSP00000306512
9606.ENSP00000344192	pp	9606.ENSP00000363089
9606.ENSP00000344192	pp	9606.ENSP00000229135
9606.ENSP00000344192	pp	9606.ENSP00000361359
9606.ENSP00000344192	pp	9606.ENSP00000411355
9606.ENSP00000344192	pp	9606.ENSP00000296870
9606.ENSP00000344192	pp	9606.ENSP00000354394
9606.ENSP00000344192	pp	9606.ENSP00000437940
9606.ENSP00000344192	pp	9606.ENSP00000403495
9606.ENSP00000344192	pp	9606.ENSP00000386559
9606.ENSP00000344192	pp	9606.ENSP00000306157
9606.ENSP00000344192	pp	9606.ENSP00000433623
9606.ENSP00000344192	pp	9606.ENSP00000249075
9606.ENSP00000344192	pp	9606.ENSP00000231449
9606.ENSP00000344192	pp	9606.ENSP00000222390
9606.ENSP00000344192	pp	9606.ENSP00000482259
9606.ENSP00000344192	pp	9606.ENSP00000303939
9606.ENSP00000344192	pp	9606.ENSP00000296871
9606.ENSP00000344192	pp	9606.ENSP00000011653
9606.ENSP00000344192	pp	9606.ENSP00000398632
9606.ENSP00000344192	pp	9606.ENSP00000263851
9606.ENSP00000344192	pp	9606.ENSP00000264498
9606.ENSP00000344192	pp	9606.ENSP00000398698
9606.ENSP00000344192	pp	9606.ENSP00000454623
9606.ENSP00000344192	pp	9606.ENSP00000231454
9606.ENSP00000344192	pp	9606.ENSP00000226730
9606.ENSP00000344192	pp	9606.ENSP00000324890
9606.ENSP00000344192	pp	9606.ENSP00000221930
9606.ENSP00000344192	pp	9606.ENSP00000293328
9606.ENSP00000344192	pp	9606.ENSP00000302234
9606.ENSP00000344192	pp	9606.ENSP00000365380
9606.ENSP00000344192	pp	9606.ENSP00000332049
9606.ENSP00000344192	pp	9606.ENSP00000478570
9606.ENSP00000344192	pp	9606.ENSP00000441691
9606.ENSP00000344192	pp	9606.ENSP00000341208
9606.ENSP00000344192	pp	9606.ENSP00000228534
9606.ENSP00000344192	pp	9606.ENSP00000412237
9606.ENSP00000296545	pp	9606.ENSP00000296871
9606.ENSP00000296545	pp	9606.ENSP00000370698
9606.ENSP00000296545	pp	9606.ENSP00000384053
9606.ENSP00000296545	pp	9606.ENSP00000222139
9606.ENSP00000296545	pp	9606.ENSP00000398698
9606.ENSP00000296545	pp	9606.ENSP00000303939
9606.ENSP00000296545	pp	9606.ENSP00000011653
9606.ENSP00000296545	pp	9606.ENSP00000470788
9606.ENSP00000296545	pp	9606.ENSP00000321345
9606.ENSP00000296545	pp	9606.ENSP00000263851
9606.ENSP00000296545	pp	9606.ENSP00000379111
9606.ENSP00000296545	pp	9606.ENSP00000343204
9606.ENSP00000296545	pp	9606.ENSP00000433642
9606.ENSP00000296545	pp	9606.ENSP00000293328
9606.ENSP00000296545	pp	9606.ENSP00000231454
9606.ENSP00000296545	pp	9606.ENSP00000412237
9606.ENSP00000296545	pp	9606.ENSP00000302234
9606.ENSP00000296545	pp	9606.ENSP00000304915
9606.ENSP00000296545	pp	9606.ENSP00000226730
9606.ENSP00000296545	pp	9606.ENSP00000306512
9606.ENSP00000296545	pp	9606.ENSP00000341208
9606.ENSP00000296545	pp	9606.ENSP00000356713
9606.ENSP00000296545	pp	9606.ENSP00000229135
9606.ENSP00000296545	pp	9606.ENSP00000216223
9606.ENSP00000296545	pp	9606.ENSP00000359663
9606.ENSP00000296545	pp	9606.ENSP00000324890
9606.ENSP00000296545	pp	9606.ENSP00000385675
9606.ENSP00000296545	pp	9606.ENSP00000327890
9606.ENSP00000296545	pp	9606.ENSP00000357470
9606.ENSP00000296545	pp	EGFR
9606.ENSP00000296545	pp	9606.ENSP00000363318
9606.ENSP00000296545	pp	9606.ENSP00000264657
9606.ENSP00000296545	pp	9606.ENSP00000344192
9606.ENSP00000296545	pp	9606.ENSP00000263341
9606.ENSP00000296545	pp	9606.ENSP00000231449
9606.ENSP00000296545	pp	9606.ENSP00000369293
9606.ENSP00000296545	pp	9606.ENSP00000296870
9606.ENSP00000296545	pp	9606.ENSP00000361359
9606.ENSP00000296545	pp	9606.ENSP00000482259
9606.ENSP00000296545	pp	9606.ENSP00000391676
9606.ENSP00000296545	pp	9606.ENSP00000403495
9606.ENSP00000296545	pp	9606.ENSP00000386559
9606.ENSP00000296545	pp	9606.ENSP00000343957
9606.ENSP00000296545	pp	9606.ENSP00000306157
9606.ENSP00000277541	pp	9606.ENSP00000269571
9606.ENSP00000277541	pp	9606.ENSP00000262225
9606.ENSP00000277541	pp	9606.ENSP00000451828
9606.ENSP00000277541	pp	9606.ENSP00000282397
9606.ENSP00000277541	pp	9606.ENSP00000360493
9606.ENSP00000277541	pp	9606.ENSP00000264033
9606.ENSP00000277541	pp	9606.ENSP00000344115
9606.ENSP00000277541	pp	9606.ENSP00000358105
9606.ENSP00000277541	pp	9606.ENSP00000005340
9606.ENSP00000277541	pp	PSEN2
9606.ENSP00000277541	pp	9606.ENSP00000346839
9606.ENSP00000277541	pp	9606.ENSP00000324806
9606.ENSP00000277541	pp	9606.ENSP00000385675
9606.ENSP00000277541	pp	9606.ENSP00000272317
9606.ENSP00000277541	pp	9606.ENSP00000409581
9606.ENSP00000277541	pp	9606.ENSP00000437955
9606.ENSP00000277541	pp	9606.ENSP00000256078
9606.ENSP00000277541	pp	9606.ENSP00000268035
9606.ENSP00000277541	pp	9606.ENSP00000264657
9606.ENSP00000277541	pp	9606.ENSP00000479618
9606.ENSP00000277541	pp	9606.ENSP00000337825
9606.ENSP00000277541	pp	9606.ENSP00000341551
9606.ENSP00000277541	pp	PIK3CA
9606.ENSP00000277541	pp	9606.ENSP00000316054
9606.ENSP00000277541	pp	9606.ENSP00000349960
9606.ENSP00000277541	pp	9606.ENSP00000303634
9606.ENSP00000277541	pp	9606.ENSP00000398632
9606.ENSP00000277541	pp	9606.ENSP00000261879
9606.ENSP00000277541	pp	9606.ENSP00000263923
9606.ENSP00000277541	pp	9606.ENSP00000302665
9606.ENSP00000277541	pp	9606.ENSP00000264498
9606.ENSP00000277541	pp	9606.ENSP00000227507
9606.ENSP00000277541	pp	9606.ENSP00000361021
9606.ENSP00000277541	pp	9606.ENSP00000359424
9606.ENSP00000277541	pp	9606.ENSP00000478570
9606.ENSP00000277541	pp	9606.ENSP00000344468
9606.ENSP00000277541	pp	9606.ENSP00000306245
9606.ENSP00000277541	pp	9606.ENSP00000358548
9606.ENSP00000277541	pp	9606.ENSP00000368880
9606.ENSP00000277541	pp	9606.ENSP00000262367
9606.ENSP00000277541	pp	9606.ENSP00000362014
9606.ENSP00000277541	pp	9606.ENSP00000284981
9606.ENSP00000277541	pp	9606.ENSP00000361423
9606.ENSP00000277541	pp	9606.ENSP00000407586
9606.ENSP00000277541	pp	CTNNB1
9606.ENSP00000277541	pp	9606.ENSP00000360798
9606.ENSP00000277541	pp	EGFR
9606.ENSP00000277541	pp	9606.ENSP00000258149
9606.ENSP00000277541	pp	9606.ENSP00000226574
9606.ENSP00000277541	pp	9606.ENSP00000368169
9606.ENSP00000277541	pp	9606.ENSP00000269305
9606.ENSP00000277541	pp	9606.ENSP00000332973
9606.ENSP00000277541	pp	RAB6A
9606.ENSP00000277541	pp	9606.ENSP00000342235
9606.ENSP00000277541	pp	9606.ENSP00000263253
9606.ENSP00000277541	pp	CTBP1
9606.ENSP00000277541	pp	PSEN1
9606.ENSP00000277541	pp	9606.ENSP00000360266
9606.ENSP00000277541	pp	9606.ENSP00000261769
9606.ENSP00000391942	pp	9606.ENSP00000351926
9606.ENSP00000391942	pp	9606.ENSP00000314615
9606.ENSP00000391942	pp	9606.ENSP00000263270
9606.ENSP00000391942	pp	9606.ENSP00000309415
9606.ENSP00000391942	pp	9606.ENSP00000479606
9606.ENSP00000391942	pp	9606.ENSP00000341737
9606.ENSP00000391942	pp	9606.ENSP00000298316
9606.ENSP00000391942	pp	AP1G1
9606.ENSP00000391942	pp	9606.ENSP00000242285
9606.ENSP00000391942	pp	9606.ENSP00000292807
9606.ENSP00000391942	pp	9606.ENSP00000376024
9606.ENSP00000391942	pp	9606.ENSP00000327694
9606.ENSP00000391942	pp	9606.ENSP00000482835
9606.ENSP00000391942	pp	9606.ENSP00000360798
9606.ENSP00000391942	pp	9606.ENSP00000370719
9606.ENSP00000389377	pp	9606.ENSP00000352157
9606.ENSP00000389377	pp	9606.ENSP00000226730
9606.ENSP00000389377	pp	PPIA
9606.ENSP00000389377	pp	9606.ENSP00000306245
9606.ENSP00000389377	pp	9606.ENSP00000215832
9606.ENSP00000389377	pp	9606.ENSP00000229795
9606.ENSP00000389377	pp	9606.ENSP00000371267
9606.ENSP00000389377	pp	9606.ENSP00000398698
9606.ENSP00000389377	pp	9606.ENSP00000231449
9606.ENSP00000389377	pp	9606.ENSP00000263025
9606.ENSP00000389377	pp	9606.ENSP00000367830
[truncated: 43,496 more rows]
