# Supplementary material for: Exploring the role of the Rab network in epithelial-to-mesenchymal transition
Source: Bioinform Adv. 2024 Dec 14;5(1):vbae200. doi: 10.1093/bioadv/vbae200 (PMC11684074; doi:10.1093/bioadv/vbae200)
Supplement: vbae200_Supplementary_Data [file vbae200_supplementary_data.zip › esca_prim_IDstxt.txt]

Study ID	Patient ID	Sample ID	Diagnosis Age	Neoplasm Disease Stage American Joint Committee on Cancer Code	American Joint Committee on Cancer Publication Version Type	Aneuploidy Score	Cancer Type	TCGA PanCanAtlas Cancer Type Acronym	Cancer Type Detailed	Last Communication Contact from Initial Pathologic Diagnosis Date	Birth from Initial Pathologic Diagnosis Date	Last Alive Less Initial Pathologic Diagnosis Date Calculated Day Value	Disease Free (Months)	Disease Free Status	Months of disease-specific survival	Disease-specific Survival status	Ethnicity Category	Form completion date	Fraction Genome Altered	Genetic Ancestry Label	Neoplasm Histologic Grade	Neoadjuvant Therapy Type Administered Prior To Resection Text	ICD-10 Classification	International Classification of Diseases for Oncology, Third Edition ICD-O-3 Histology Code	International Classification of Diseases for Oncology, Third Edition ICD-O-3 Site Code	Informed consent verified	In PanCan Pathway Analysis	MSI MANTIS Score	MSIsensor Score	Mutation Count	New Neoplasm Event Post Initial Therapy Indicator	Oncotree Code	Overall Survival (Months)	Overall Survival Status	Other Patient ID	American Joint Committee on Cancer Metastasis Stage Code	Neoplasm Disease Lymph Node Stage American Joint Committee on Cancer Code	American Joint Committee on Cancer Tumor Stage Code	Person Neoplasm Cancer Status	Progress Free Survival (Months)	Progression Free Status	Primary Lymph Node Presentation Assessment	Prior Diagnosis	Race Category	Radiation Therapy	Number of Samples Per Patient	Sample Type	Sex	Somatic Status
esca_tcga_pan_can_atlas_2018	TCGA-2H-A9GJ	TCGA-2H-A9GJ-01	57	STAGE I	5TH	7	Esophagogastric Cancer	ESCA	Esophageal Adenocarcinoma	NA	-21180	0	NA	NA	58.55278298	1:DEAD WITH TUMOR	NA	2/25/14	0.2813	EUR	G2	No	C15.5	2279175	C15.5	Yes	No	0.3447	0.99	89	Yes	ESCA	58.55278298	1:DECEASED	EE47CD59-C8D8-4B1E-96DB-91C679E4106F	M0	N0	T1	With Tumor	41.45707992	1:PROGRESSION	Yes	No	NA	No	1	Primary	Male	Matched
esca_tcga_pan_can_atlas_2018	TCGA-2H-A9GR	TCGA-2H-A9GR-01	80	STAGE IIA	5TH	8	Esophagogastric Cancer	ESCA	Esophageal Adenocarcinoma	NA	-29451	0	NA	NA	32.44895946	1:DEAD WITH TUMOR	NA	2/25/14	0.2171	EUR	G2	No	C15.5	2279175	C15.5	Yes	Yes	0.3361	0.07	302	NA	ESCA	32.44895946	1:DECEASED	E9AA4430-0203-413C-A8FE-BB89E95CF6A3	M0	N0	T3	With Tumor	32.44895946	1:PROGRESSION	Yes	No	NA	No	1	Primary	Male	Matched
esca_tcga_pan_can_atlas_2018	TCGA-IG-A3I8	TCGA-IG-A3I8-01	51	STAGE IIA	7TH	20	Esophagogastric Cancer	ESCA	Esophageal Squamous Cell Carcinoma	1012	-18786	0	33.27086826	0:DiseaseFree	33.27086826	0:ALIVE OR DEAD TUMOR FREE	Not Hispanic Or Latino	6/26/12	0.2437	EUR	G2	No	C15.9	2253973	C15.9	Yes	Yes	0.3128	0.04	95	No	ESCC	33.27086826	0:LIVING	7BF3F18B-A013-48D2-A743-26A57FDBE4C4	M0	N0	T3	With Tumor	33.27086826	0:CENSORED	Yes	No	White	No	1	Primary	Female	Matched
esca_tcga_pan_can_atlas_2018	TCGA-IG-A3QL	TCGA-IG-A3QL-01	54	STAGE IIA	7TH	NA	Esophagogastric Cancer	ESCA	Esophageal Squamous Cell Carcinoma	1071	-19755	0	35.21057304	0:DiseaseFree	35.21057304	0:ALIVE OR DEAD TUMOR FREE	Not Hispanic Or Latino	8/14/12	0.6947	EUR	G2	No	C15.5	2253973	C15.5	Yes	Yes	0.3166	0.38	85	No	ESCC	35.21057304	0:LIVING	0AC08ECF-4D70-48A4-9DFD-F44032551CB9	M0	N0	T2	Tumor Free	35.21057304	0:CENSORED	Yes	No	White	No	1	Primary	Male	Matched
esca_tcga_pan_can_atlas_2018	TCGA-IG-A3Y9	TCGA-IG-A3Y9-01	72	STAGE IIIA	7TH	24	Esophagogastric Cancer	ESCA	Esophageal Squamous Cell Carcinoma	0	-26330	0	0.854785153	0:DiseaseFree	0.854785153	0:ALIVE OR DEAD TUMOR FREE	Not Hispanic Or Latino	9/25/12	0.2156	EUR	G2	No	C15.9	2253608	C15.9	Yes	Yes	0.2797	0	196	No	ESCC	0.854785153	1:DECEASED	4B8809A6-4AB3-4567-8623-37CE3FAA978C	M0	N0	T4	Tumor Free	0.854785153	0:CENSORED	Yes	No	White	No	1	Primary	Male	Matched
esca_tcga_pan_can_atlas_2018	TCGA-IG-A3YA	TCGA-IG-A3YA-01	53	STAGE IIIA	7TH	11	Esophagogastric Cancer	ESCA	Esophageal Squamous Cell Carcinoma	632	-19567	0	20.77785449	0:DiseaseFree	20.77785449	0:ALIVE OR DEAD TUMOR FREE	Not Hispanic Or Latino	9/25/12	0.1194	EUR	G2	No	C15.5	2253608	C15.5	Yes	Yes	0.2938	0.01	76	No	ESCC	20.77785449	0:LIVING	7AB6DE57-D659-47F1-A70F-1B67650E99D7	M0	N0	T4	With Tumor	20.77785449	0:CENSORED	Yes	No	White	No	1	Primary	Male	Matched
esca_tcga_pan_can_atlas_2018	TCGA-IG-A4QT	TCGA-IG-A4QT-01	56	STAGE IIA	7TH	0	Esophagogastric Cancer	ESCA	Esophageal Squamous Cell Carcinoma	30	-20506	0	9.304007627	0:DiseaseFree	9.304007627	0:ALIVE OR DEAD TUMOR FREE	Not Hispanic Or Latino	3/1/13	0	EUR	G2	No	C15.9	2253973	C15.1	Yes	No	0.3465	0	1	No	ESCC	9.304007627	1:DECEASED	3F7B600B-282E-4F35-9FD8-567B3FCA8273	M0	N0	T3	Tumor Free	9.304007627	0:CENSORED	Yes	No	White	Yes	1	Primary	Male	Matched
esca_tcga_pan_can_atlas_2018	TCGA-IG-A5B8	TCGA-IG-A5B8-01	72	STAGE IB	7TH	19	Esophagogastric Cancer	ESCA	Esophageal Squamous Cell Carcinoma	NA	-26574	0	NA	NA	0.789032449	0:ALIVE OR DEAD TUMOR FREE	Not Hispanic Or Latino	5/23/13	0.2235	EUR	G1	No	C15.9	2253973	C15.9	Yes	Yes	0.2987	0.02	233	No	ESCC	0.789032449	1:DECEASED	A4D36E09-5D8E-4006-855C-E466682B6813	M0	N0	T3	Tumor Free	0.789032449	0:CENSORED	Yes	No	White	No	1	Primary	Male	Matched
esca_tcga_pan_can_atlas_2018	TCGA-IG-A5S3	TCGA-IG-A5S3-01	69	STAGE IIB	7TH	31	Esophagogastric Cancer	ESCA	Esophageal Squamous Cell Carcinoma	712	-25414	0	23.40796265	0:DiseaseFree	23.40796265	0:ALIVE OR DEAD TUMOR FREE	Not Hispanic Or Latino	11/21/13	0.5462	EUR	G2	No	C15.9	2253608	C15.9	Yes	Yes	0.3155	0.34	63	No	ESCC	23.40796265	0:LIVING	DF0125B2-5278-4DED-B3B7-9FC829FE9F63	M0	N0	T3	Tumor Free	23.40796265	0:CENSORED	Yes	No	White	No	1	Primary	Female	Matched
esca_tcga_pan_can_atlas_2018	TCGA-IG-A97I	TCGA-IG-A97I-01	58	STAGE IIA	7TH	8	Esophagogastric Cancer	ESCA	Esophageal Squamous Cell Carcinoma	370	-21271	0	12.16425026	0:DiseaseFree	12.16425026	0:ALIVE OR DEAD TUMOR FREE	Not Hispanic Or Latino	4/18/14	0.2374	EUR	G2	No	C15.5	2253608	C15.5	Yes	Yes	0.3318	0.01	103	No	ESCC	12.16425026	0:LIVING	7AA71C68-4205-4745-838B-0D00BD49A501	M0	N0	T2	Tumor Free	12.16425026	0:CENSORED	Yes	No	White	Yes	1	Primary	Male	Matched
esca_tcga_pan_can_atlas_2018	TCGA-JY-A6F8	TCGA-JY-A6F8-01	56	STAGE I	6TH	23	Esophagogastric Cancer	ESCA	Esophageal Adenocarcinoma	3714	-20550	0	122.1027715	0:DiseaseFree	122.1027715	0:ALIVE OR DEAD TUMOR FREE	NA	12/16/13	0.3339	EUR	G1	No	C15.5	2279175	C15.5	Yes	Yes	0.3378	0.48	95	No	ESCA	122.1027715	0:LIVING	8F641AC4-8C31-464F-8BD1-E0661408EECC	M0	N0	T1	Tumor Free	122.1027715	0:CENSORED	Yes	No	White	No	1	Primary	Male	Matched
esca_tcga_pan_can_atlas_2018	TCGA-JY-A6FB	TCGA-JY-A6FB-01	77	STAGE I	6TH	15	Esophagogastric Cancer	ESCA	Esophageal Adenocarcinoma	1837	-28269	0	60.3938587	0:DiseaseFree	60.3938587	0:ALIVE OR DEAD TUMOR FREE	NA	12/16/13	0.4849	EUR	G2	No	C15.5	2279175	C15.5	Yes	Yes	0.3475	0.52	80	No	ESCA	60.3938587	0:LIVING	C17331FB-C47B-40B5-8D39-9803EE37A42A	M0	N0	T1	Tumor Free	60.3938587	0:CENSORED	Yes	Yes	White	No	1	Primary	Male	Matched
esca_tcga_pan_can_atlas_2018	TCGA-JY-A6FD	TCGA-JY-A6FD-01	51	STAGE IIA	6TH	9	Esophagogastric Cancer	ESCA	Esophageal Squamous Cell Carcinoma	2069	-18808	0	68.02117237	0:DiseaseFree	68.02117237	0:ALIVE OR DEAD TUMOR FREE	NA	12/16/13	0.2238	EUR_ADMIX	G1	No	C15.5	2253608	C15.5	Yes	Yes	0.3403	0	123	No	ESCC	68.02117237	0:LIVING	0396743B-98A6-4AD5-AA13-1B9B23E5B9F9	M0	N0	T3	Tumor Free	68.02117237	0:CENSORED	Yes	No	Asian	No	1	Primary	Female	Matched
esca_tcga_pan_can_atlas_2018	TCGA-JY-A938	TCGA-JY-A938-01	75	STAGE IIB	7TH	12	Esophagogastric Cancer	ESCA	Esophageal Adenocarcinoma	1060	-27633	0	16.20804156	1:Recurred/Progressed	34.84893316	0:ALIVE OR DEAD TUMOR FREE	NA	6/20/14	0.26	EUR	G3	No	C16.0	2279175	C16.0	Yes	Yes	0.324	0	124	Yes	ESCA	34.84893316	0:LIVING	97394C78-2815-4348-B4C9-DF0B3B3D6B5E	M0	N0	T3	With Tumor	16.20804156	1:PROGRESSION	Yes	Yes	White	No	1	Primary	Male	Matched
esca_tcga_pan_can_atlas_2018	TCGA-JY-A93F	TCGA-JY-A93F-01	58	STAGE IB	7TH	2	Esophagogastric Cancer	ESCA	Esophageal Squamous Cell Carcinoma	731	-21257	0	24.03261334	0:DiseaseFree	24.03261334	0:ALIVE OR DEAD TUMOR FREE	NA	6/20/14	0.1057	EUR	G1	No	C15.5	2253608	C15.5	Yes	Yes	0.3291	0	84	No	ESCC	24.03261334	0:LIVING	A6BBFC3C-BD42-47F8-AF01-99FA821EA176	M0	N0	T2	Tumor Free	24.03261334	0:CENSORED	Yes	No	White	No	1	Primary	Female	Matched
esca_tcga_pan_can_atlas_2018	TCGA-KH-A6WC	TCGA-KH-A6WC-01	82	STAGE IA	7TH	4	Esophagogastric Cancer	ESCA	Esophageal Squamous Cell Carcinoma	191	-30167	0	6.27938324	0:DiseaseFree	6.27938324	0:ALIVE OR DEAD TUMOR FREE	Not Hispanic Or Latino	11/26/13	0.0027	EUR	GX	No	C15.4	2253608	C15.4	Yes	Yes	0.3309	0.01	21	No	ESCC	6.27938324	0:LIVING	EF573329-9659-4106-B391-9A33E1C732C4	M0	N0	T1	Tumor Free	6.27938324	0:CENSORED	No	No	White	Yes	1	Primary	Male	Matched
esca_tcga_pan_can_atlas_2018	TCGA-L5-A43E	TCGA-L5-A43E-01	74	STAGE I	7TH	20	Esophagogastric Cancer	ESCA	Esophageal Adenocarcinoma	920	-27143	0	30.24624388	0:DiseaseFree	30.24624388	0:ALIVE OR DEAD TUMOR FREE	NA	1/17/13	0.3026	EUR	GX	No	C15.5	2279175	C15.5	Yes	No	0.3076	0.35	135	Yes	ESCA	30.24624388	0:LIVING	6969FE5A-5993-48E5-95C5-C5C7D3D08205	M0	N0	T1	Tumor Free	29.09557156	1:PROGRESSION	Yes	No	White	No	1	Primary	Male	Matched
esca_tcga_pan_can_atlas_2018	TCGA-L5-A43J	TCGA-L5-A43J-01	90	STAGE IIB	7TH	22	Esophagogastric Cancer	ESCA	Esophageal Squamous Cell Carcinoma	NA	-32872	0	NA	NA	4.306802117	1:DEAD WITH TUMOR	NA	1/17/13	0.4309	EUR	G3	No	C15.4	2253608	C15.4	Yes	Yes	0.919	17.41	699	Yes	ESCC	4.306802117	1:DECEASED	209E2E16-CB88-4A8F-9CDB-10E152CAA26C	MX	N0	T3	With Tumor	3.2218825	1:PROGRESSION	Yes	Yes	White	NA	1	Primary	Male	Matched
esca_tcga_pan_can_atlas_2018	TCGA-L5-A4OG	TCGA-L5-A4OG-01	79	STAGE I	7TH	22	Esophagogastric Cancer	ESCA	Esophageal Adenocarcinoma	143	-29105	0	NA	NA	4.701318342	0:ALIVE OR DEAD TUMOR FREE	NA	2/12/13	0.2564	EUR	G1	No	C15.5	2279175	C15.5	Yes	Yes	0.3393	0.16	152	NA	ESCA	4.701318342	0:LIVING	EB4AD376-4CC1-4D2C-9B93-AD2B082C77C4	M0	N0	T1	NA	4.701318342	0:CENSORED	Yes	Yes	White	NA	1	Primary	Female	Matched
esca_tcga_pan_can_atlas_2018	TCGA-L5-A4OH	TCGA-L5-A4OH-01	71	STAGE I	7TH	19	Esophagogastric Cancer	ESCA	Esophageal Adenocarcinoma	992	-26180	0	32.61334122	0:DiseaseFree	32.61334122	0:ALIVE OR DEAD TUMOR FREE	NA	2/12/13	0.6106	EUR	GX	No	C15.5	2279175	C15.5	Yes	Yes	0.3441	0.23	158	No	ESCA	32.61334122	0:LIVING	3FA7FC16-49DA-4BF6-90C4-74DF5CF68B65	M0	N0	T1	Tumor Free	32.61334122	0:CENSORED	Yes	No	White	No	1	Primary	Male	Matched
esca_tcga_pan_can_atlas_2018	TCGA-L5-A4OJ	TCGA-L5-A4OJ-01	70	STAGE I	7TH	3	Esophagogastric Cancer	ESCA	Esophageal Adenocarcinoma	639	-25657	0	21.00798895	0:DiseaseFree	21.00798895	0:ALIVE OR DEAD TUMOR FREE	NA	2/12/13	0.2401	EUR	G3	No	C15.5	2279175	C15.5	Yes	Yes	0.3255	0.1	228	No	ESCA	21.00798895	0:LIVING	CB419344-6148-43D4-B549-570BD09B3E05	M0	N0	T1	Tumor Free	21.00798895	0:CENSORED	Yes	No	White	No	1	Primary	Female	Matched
esca_tcga_pan_can_atlas_2018	TCGA-L5-A4OP	TCGA-L5-A4OP-01	67	STAGE IA	7TH	12	Esophagogastric Cancer	ESCA	Esophageal Adenocarcinoma	218	-24829	0	NA	NA	7.167044745	0:ALIVE OR DEAD TUMOR FREE	NA	2/12/13	0.3723	EUR	G2	No	C15.5	2279175	C15.5	Yes	Yes	0.3253	0.31	100	NA	ESCA	7.167044745	0:LIVING	97031483-1185-41D6-9722-0A03B63CAA19	MX	N0	T1	Tumor Free	7.167044745	0:CENSORED	Yes	No	White	NA	1	Primary	Female	Matched
esca_tcga_pan_can_atlas_2018	TCGA-L5-A4OR	TCGA-L5-A4OR-01	83	STAGE IA	7TH	22	Esophagogastric Cancer	ESCA	Esophageal Adenocarcinoma	NA	-30417	0	3.156129796	0:DiseaseFree	3.156129796	0:ALIVE OR DEAD TUMOR FREE	NA	2/12/13	0.4728	EUR	GX	No	C15.5	2279175	C15.5	Yes	Yes	0.3387	0.16	151	No	ESCA	3.156129796	1:DECEASED	09EACBFD-3F4A-4D2B-B7A7-C021535E2981	MX	N0	T1	Tumor Free	3.156129796	0:CENSORED	Yes	No	White	No	1	Primary	Male	Matched
esca_tcga_pan_can_atlas_2018	TCGA-L5-A4OU	TCGA-L5-A4OU-01	81	STAGE IIA	6TH	16	Esophagogastric Cancer	ESCA	Esophageal Adenocarcinoma	882	-29674	0	NA	NA	28.9969425	0:ALIVE OR DEAD TUMOR FREE	NA	2/12/13	0.147	EUR	GX	No	C15.5	2279175	C15.5	Yes	Yes	0.3031	0.13	149	NA	ESCA	28.9969425	0:LIVING	AE6C307A-CA04-4618-B270-E8641AFD1DAA	M0	N0	T3	Tumor Free	28.9969425	0:CENSORED	Yes	No	White	NA	1	Primary	Male	Matched
esca_tcga_pan_can_atlas_2018	TCGA-L5-A88S	TCGA-L5-A88S-01	84	STAGE IB	7TH	11	Esophagogastric Cancer	ESCA	Esophageal Squamous Cell Carcinoma	471	-30954	0	15.48476181	0:DiseaseFree	15.48476181	0:ALIVE OR DEAD TUMOR FREE	NA	1/28/14	0.3027	EUR	GX	No	C15.5	2253608	C15.5	Yes	Yes	0.3251	0.07	76	No	ESCC	15.48476181	0:LIVING	25EB6A8A-5BD9-480D-BAAB-6113E1B3BE51	MX	N0	T3	Tumor Free	15.48476181	0:CENSORED	Yes	No	White	No	1	Primary	Male	Matched
esca_tcga_pan_can_atlas_2018	TCGA-L5-A88W	TCGA-L5-A88W-01	67	STAGE IIA	6TH	0	Esophagogastric Cancer	ESCA	Esophageal Squamous Cell Carcinoma	NA	-24716	0	NA	NA	25.11753296	1:DEAD WITH TUMOR	NA	1/28/14	0.0007	EUR	GX	No	C15.5	2253608	C15.5	Yes	Yes	0.3158	0.07	131	Yes	ESCC	25.11753296	1:DECEASED	BF3074E6-8780-490E-A8C3-4237C19CA877	MX	N0	T3	With Tumor	10.35605089	1:PROGRESSION	Yes	No	White	Yes	1	Primary	Male	Matched
esca_tcga_pan_can_atlas_2018	TCGA-L5-A88Y	TCGA-L5-A88Y-01	76	NA	6TH	NA	Esophagogastric Cancer	ESCA	Esophageal Adenocarcinoma	11	-28061	0	NA	NA	0.361639872	0:ALIVE OR DEAD TUMOR FREE	NA	1/28/14	0.4136	EUR	GX	No	C15.5	2279175	C15.5	Yes	Yes	0.3579	0.21	203	NA	ESCA	0.361639872	0:LIVING	FD43A93A-A26D-427B-BE04-466630F3D949	MX	N0	T1	NA	0.361639872	0:CENSORED	Yes	Yes	White	NA	1	Primary	Male	Matched
esca_tcga_pan_can_atlas_2018	TCGA-L5-A893	TCGA-L5-A893-01	71	STAGE I	6TH	18	Esophagogastric Cancer	ESCA	Esophageal Adenocarcinoma	92	-26143	0	NA	NA	3.024624388	0:ALIVE OR DEAD TUMOR FREE	NA	1/28/14	0.1589	EUR	GX	No	C15.5	2279175	C15.5	Yes	No	0.3319	0.04	118	NA	ESCA	3.024624388	0:LIVING	FB777A96-2E24-4B60-9C7E-9D5DC3E7F35A	M0	N0	T1	Tumor Free	3.024624388	0:CENSORED	Yes	No	White	NA	1	Primary	Female	Matched
esca_tcga_pan_can_atlas_2018	TCGA-L5-A8NK	TCGA-L5-A8NK-01	84	STAGE IIA	6TH	14	Esophagogastric Cancer	ESCA	Esophageal Squamous Cell Carcinoma	412	-30719	0	NA	NA	13.54505704	0:ALIVE OR DEAD TUMOR FREE	NA	3/10/14	0.1597	EUR	G1	No	C15.4	2253608	C15.4	Yes	Yes	0.3375	0.03	173	NA	ESCC	13.54505704	0:LIVING	5111B51D-0C7A-4B3A-847E-200B0B3EE2C4	M0	N0	T3	With Tumor	10.68481441	1:PROGRESSION	Yes	No	White	NA	1	Primary	Female	Matched
esca_tcga_pan_can_atlas_2018	TCGA-L5-A8NQ	TCGA-L5-A8NQ-01	71	STAGE IIA	5TH	25	Esophagogastric Cancer	ESCA	Esophageal Squamous Cell Carcinoma	NA	-26250	0	NA	NA	21.36962883	1:DEAD WITH TUMOR	NA	3/10/14	0.0663	EUR	G3	No	C15.4	2253608	C15.4	Yes	Yes	0.3267	0.03	208	Yes	ESCC	21.36962883	1:DECEASED	19F61A54-2DB5-4E2D-8572-F294D7A41486	M0	N0	T2	With Tumor	11.07933064	1:PROGRESSION	Yes	No	White	No	1	Primary	Male	Matched
esca_tcga_pan_can_atlas_2018	TCGA-L5-A8NS	TCGA-L5-A8NS-01	76	STAGE IIB	5TH	9	Esophagogastric Cancer	ESCA	Esophageal Adenocarcinoma	408	-27800	0	NA	NA	13.41355163	0:ALIVE OR DEAD TUMOR FREE	NA	3/10/14	0.3026	EUR	GX	No	C15.5	2279175	C15.5	Yes	Yes	0.339	0.12	359	NA	ESCA	13.41355163	0:LIVING	318E257E-7BFF-4CA0-8F0E-ACB02516437E	M0	N0	T3	With Tumor	9.862905612	1:PROGRESSION	Yes	No	White	NA	1	Primary	Male	Matched
esca_tcga_pan_can_atlas_2018	TCGA-L5-A8NT	TCGA-L5-A8NT-01	69	STAGE IIB	5TH	27	Esophagogastric Cancer	ESCA	Esophageal Adenocarcinoma	825	-25259	0	NA	NA	27.12299043	0:ALIVE OR DEAD TUMOR FREE	NA	3/10/14	0.3825	EUR	GX	No	C15.5	2279175	C15.5	Yes	Yes	0.3229	0.21	88	NA	ESCA	27.12299043	0:LIVING	66118386-6FFE-4375-97D3-01908814AE32	M0	N0	T3	With Tumor	27.12299043	1:PROGRESSION	Yes	Yes	White	NA	1	Primary	Male	Matched
esca_tcga_pan_can_atlas_2018	TCGA-L5-A8NU	TCGA-L5-A8NU-01	84	STAGE IIA	5TH	7	Esophagogastric Cancer	ESCA	Esophageal Adenocarcinoma	NA	-30738	0	NA	NA	83.24292337	0:ALIVE OR DEAD TUMOR FREE	NA	3/10/14	0.0173	EUR	G3	No	C15.5	2279175	C15.5	Yes	Yes	0.3222	0	49	NA	ESCA	83.24292337	1:DECEASED	CF7B2DE3-F4BE-4D29-B537-499DD948C1B7	M0	N0	T2	Tumor Free	83.24292337	0:CENSORED	No	No	White	NA	1	Primary	Male	Matched
esca_tcga_pan_can_atlas_2018	TCGA-L5-A8NV	TCGA-L5-A8NV-01	75	STAGE IIA	5TH	18	Esophagogastric Cancer	ESCA	Esophageal Adenocarcinoma	NA	-27546	0	NA	NA	52.56928691	1:DEAD WITH TUMOR	NA	3/10/14	0.3142	EUR	G3	No	C15.5	2279175	C15.5	Yes	Yes	0.3332	0.01	109	Yes	ESCA	52.56928691	1:DECEASED	C6AE1D70-A6A2-4A46-B67A-D1BFF73A1709	M0	N0	T3	With Tumor	41.16119275	1:PROGRESSION	Yes	No	White	No	1	Primary	Male	Matched
esca_tcga_pan_can_atlas_2018	TCGA-LN-A49K	TCGA-LN-A49K-01	66	STAGE IIA	6TH	13	Esophagogastric Cancer	ESCA	Esophageal Squamous Cell Carcinoma	2	-24379	0	5.917743367	0:DiseaseFree	5.917743367	0:ALIVE OR DEAD TUMOR FREE	Not Hispanic Or Latino	3/11/13	0.6669	EAS	G2	No	C15.4	2253608	C15.4	Yes	Yes	0.2954	0.01	76	No	ESCC	5.917743367	1:DECEASED	0F06153A-0F28-4A7E-9E81-1E0B3F4412AB	M0	N0	T3	Tumor Free	5.917743367	0:CENSORED	No	No	Asian	No	1	Primary	Male	Matched
esca_tcga_pan_can_atlas_2018	TCGA-LN-A49L	TCGA-LN-A49L-01	44	STAGE IIA	6TH	17	Esophagogastric Cancer	ESCA	Esophageal Squamous Cell Carcinoma	318	-16164	0	10.45467995	0:DiseaseFree	10.45467995	0:ALIVE OR DEAD TUMOR FREE	Not Hispanic Or Latino	3/12/13	0.5764	EAS	G2	No	C15.4	2253608	C15.4	Yes	Yes	0.2898	0.2	149	No	ESCC	10.45467995	1:DECEASED	AD29744C-A09D-463A-84B5-63CFEB7FF786	M0	N0	T2	Tumor Free	10.45467995	0:CENSORED	No	No	Asian	Yes	1	Primary	Male	Matched
esca_tcga_pan_can_atlas_2018	TCGA-LN-A49M	TCGA-LN-A49M-01	62	STAGE IIA	6TH	NA	Esophagogastric Cancer	ESCA	Esophageal Squamous Cell Carcinoma	385	-22933	0	12.65739554	0:DiseaseFree	12.65739554	0:ALIVE OR DEAD TUMOR FREE	Not Hispanic Or Latino	3/12/13	0.5335	EAS	G1	No	C15.5	2253608	C15.5	Yes	Yes	0.3346	0.09	200	No	ESCC	12.65739554	0:LIVING	B3E248B5-5D40-495C-BD10-90ECF0ED6A95	M0	N0	T2	Tumor Free	12.65739554	0:CENSORED	No	No	Asian	Yes	1	Primary	Male	Matched
esca_tcga_pan_can_atlas_2018	TCGA-LN-A49O	TCGA-LN-A49O-01	47	STAGE IIA	6TH	20	Esophagogastric Cancer	ESCA	Esophageal Squamous Cell Carcinoma	408	-17237	0	6.345135944	1:Recurred/Progressed	13.41355163	0:ALIVE OR DEAD TUMOR FREE	Not Hispanic Or Latino	3/12/13	0.5407	EAS	G3	No	C15.4	2253608	C15.4	Yes	Yes	0.2952	0.31	59	Yes	ESCC	13.41355163	0:LIVING	3DF1B9DB-D900-47D2-839D-3900829CB2A9	M0	N0	T3	Tumor Free	6.345135944	1:PROGRESSION	No	No	Asian	Yes	1	Primary	Male	Matched
esca_tcga_pan_can_atlas_2018	TCGA-LN-A49P	TCGA-LN-A49P-01	71	STAGE IIA	6TH	9	Esophagogastric Cancer	ESCA	Esophageal Squamous Cell Carcinoma	375	-26189	0	10.52043265	1:Recurred/Progressed	12.32863202	0:ALIVE OR DEAD TUMOR FREE	Not Hispanic Or Latino	3/12/13	0.2486	EAS	G2	No	C15.5	2253608	C15.5	Yes	Yes	0.2914	0	66	Yes	ESCC	12.32863202	0:LIVING	B64A5F5A-5913-432E-9D08-0FF67A8C6B64	M0	N0	T3	Tumor Free	10.52043265	1:PROGRESSION	No	No	Asian	Yes	1	Primary	Male	Matched
esca_tcga_pan_can_atlas_2018	TCGA-LN-A49S	TCGA-LN-A49S-01	59	STAGE IIA	6TH	18	Esophagogastric Cancer	ESCA	Esophageal Squamous Cell Carcinoma	400	-21865	0	1.61094125	1:Recurred/Progressed	13.15054082	0:ALIVE OR DEAD TUMOR FREE	Not Hispanic Or Latino	3/12/13	0.3532	EAS	G2	No	C15.5	2253608	C15.5	Yes	Yes	0.2837	0	129	Yes	ESCC	13.15054082	0:LIVING	E9F82800-647A-4D61-BD1F-2C17C4CCAFBA	M0	N0	T3	Tumor Free	1.61094125	1:PROGRESSION	No	No	Asian	Yes	1	Primary	Male	Matched
esca_tcga_pan_can_atlas_2018	TCGA-LN-A49U	TCGA-LN-A49U-01	62	STAGE IIA	6TH	10	Esophagogastric Cancer	ESCA	Esophageal Squamous Cell Carcinoma	467	-22969	0	15.3532564	0:DiseaseFree	15.3532564	0:ALIVE OR DEAD TUMOR FREE	Not Hispanic Or Latino	3/12/13	0.3876	EAS	G1	No	C15.4	2253608	C15.4	Yes	Yes	0.3365	0.4	117	No	ESCC	15.3532564	0:LIVING	931A50FF-3149-4C4A-9456-45ED3A9DD457	M0	N0	T3	Tumor Free	15.3532564	0:CENSORED	No	No	Asian	Yes	1	Primary	Male	Matched
esca_tcga_pan_can_atlas_2018	TCGA-LN-A49V	TCGA-LN-A49V-01	49	STAGE IIA	6TH	18	Esophagogastric Cancer	ESCA	Esophageal Squamous Cell Carcinoma	383	-17922	0	12.59164283	0:DiseaseFree	12.59164283	0:ALIVE OR DEAD TUMOR FREE	Not Hispanic Or Latino	3/12/13	0.4649	EAS	G3	No	C15.4	2253608	C15.4	Yes	No	0.3246	1.14	98	No	ESCC	12.59164283	0:LIVING	0AB29DE2-EB9E-4A25-99DE-5F543CFBDB53	M0	N0	T3	Tumor Free	12.59164283	0:CENSORED	No	No	Asian	Yes	1	Primary	Male	Matched
esca_tcga_pan_can_atlas_2018	TCGA-LN-A49X	TCGA-LN-A49X-01	44	STAGE IIA	6TH	10	Esophagogastric Cancer	ESCA	Esophageal Squamous Cell Carcinoma	384	-16154	0	12.62451918	0:DiseaseFree	12.62451918	0:ALIVE OR DEAD TUMOR FREE	Not Hispanic Or Latino	3/12/13	0.1914	EAS	G2	No	C15.4	2253608	C15.4	Yes	Yes	0.3236	0	59	No	ESCC	12.62451918	0:LIVING	B05AEFC4-2D61-44B6-9451-E660D10D8A79	M0	N0	T3	Tumor Free	12.62451918	0:CENSORED	No	No	Asian	Yes	1	Primary	Male	Matched
esca_tcga_pan_can_atlas_2018	TCGA-LN-A49Y	TCGA-LN-A49Y-01	77	STAGE IIA	6TH	10	Esophagogastric Cancer	ESCA	Esophageal Squamous Cell Carcinoma	379	-28125	0	2.958871684	1:Recurred/Progressed	12.46013742	0:ALIVE OR DEAD TUMOR FREE	Not Hispanic Or Latino	3/12/13	0.5273	EAS	G2	No	C15.4	2253608	C15.4	Yes	Yes	0.3513	0.61	217	Yes	ESCC	12.46013742	0:LIVING	87FABA0E-28E7-4A7E-A7E1-12582EC68FAC	M0	N0	T3	Tumor Free	2.958871684	1:PROGRESSION	No	No	Asian	No	1	Primary	Male	Matched
esca_tcga_pan_can_atlas_2018	TCGA-LN-A4A1	TCGA-LN-A4A1-01	60	STAGE IIA	6TH	NA	Esophagogastric Cancer	ESCA	Esophageal Squamous Cell Carcinoma	383	-21954	0	6.739652168	1:Recurred/Progressed	12.59164283	0:ALIVE OR DEAD TUMOR FREE	Not Hispanic Or Latino	3/12/13	0.7672	EAS	G3	No	C15.4	2253608	C15.4	Yes	Yes	0.3451	0.08	113	Yes	ESCC	12.59164283	0:LIVING	3C1F8B73-BAD7-4649-B08E-C7AFC647EDF3	M0	N0	T3	Tumor Free	6.739652168	1:PROGRESSION	No	No	Asian	No	1	Primary	Male	Matched
esca_tcga_pan_can_atlas_2018	TCGA-LN-A4A2	TCGA-LN-A4A2-01	57	STAGE IIA	6TH	19	Esophagogastric Cancer	ESCA	Esophageal Squamous Cell Carcinoma	380	-21122	0	12.49301378	0:DiseaseFree	12.49301378	0:ALIVE OR DEAD TUMOR FREE	Not Hispanic Or Latino	3/12/13	0.6104	EAS	G1	No	C15.4	2253608	C15.4	Yes	Yes	0.3477	0.11	124	No	ESCC	12.49301378	0:LIVING	A91C3F09-5F48-4B54-B669-C768F9FE9682	M0	N0	T3	Tumor Free	12.49301378	0:CENSORED	No	No	Asian	Yes	1	Primary	Male	Matched
esca_tcga_pan_can_atlas_2018	TCGA-LN-A4A5	TCGA-LN-A4A5-01	49	STAGE IIA	6TH	11	Esophagogastric Cancer	ESCA	Esophageal Squamous Cell Carcinoma	3	-18160	0	7.364302857	1:Recurred/Progressed	22.38879574	1:DEAD WITH TUMOR	Not Hispanic Or Latino	3/12/13	0.1501	EAS	G2	No	C15.4	2253608	C15.4	Yes	Yes	0.3286	0.02	60	Yes	ESCC	22.38879574	1:DECEASED	5080E9D1-D1E0-4CE7-A4BA-9935DD362263	M0	N0	T2	Tumor Free	7.364302857	1:PROGRESSION	No	No	Asian	No	1	Primary	Male	Matched
esca_tcga_pan_can_atlas_2018	TCGA-LN-A4A6	TCGA-LN-A4A6-01	65	STAGE II	6TH	NA	Esophagogastric Cancer	ESCA	Esophageal Squamous Cell Carcinoma	391	-24011	0	5.194463622	1:Recurred/Progressed	12.85465365	0:ALIVE OR DEAD TUMOR FREE	Not Hispanic Or Latino	3/12/13	0.6047	EAS	G2	No	C15.5	2253608	C15.5	Yes	Yes	0.3502	0.03	98	Yes	ESCC	12.85465365	0:LIVING	FFCFA005-A04F-458E-9D1D-86143DD823E5	M0	N0	T2	Tumor Free	5.194463622	1:PROGRESSION	No	No	Asian	No	1	Primary	Male	Matched
esca_tcga_pan_can_atlas_2018	TCGA-LN-A4A8	TCGA-LN-A4A8-01	52	STAGE IIA	6TH	9	Esophagogastric Cancer	ESCA	Esophageal Squamous Cell Carcinoma	472	-19046	0	8.21908801	1:Recurred/Progressed	15.51763816	0:ALIVE OR DEAD TUMOR FREE	Not Hispanic Or Latino	3/12/13	0.3204	EAS	G2	No	C15.4	2253608	C15.4	Yes	Yes	0.3447	0.06	103	Yes	ESCC	15.51763816	0:LIVING	AA364B98-0097-43A4-976D-742FAA0276DF	M0	N0	T2	Tumor Free	8.21908801	1:PROGRESSION	No	No	Asian	No	1	Primary	Male	Matched
esca_tcga_pan_can_atlas_2018	TCGA-LN-A4A9	TCGA-LN-A4A9-01	58	STAGE IIA	7TH	10	Esophagogastric Cancer	ESCA	Esophageal Squamous Cell Carcinoma	2	-21217	0	9.008120459	1:Recurred/Progressed	11.53959957	1:DEAD WITH TUMOR	Not Hispanic Or Latino	3/12/13	0.3721	EAS	G1	No	C15.4	2253608	C15.4	Yes	Yes	0.3277	0.79	189	Yes	ESCC	11.53959957	1:DECEASED	C965A778-8696-47DB-A7C7-8B9F75417CBD	M0	N0	T2	Tumor Free	9.008120459	1:PROGRESSION	No	No	Asian	No	1	Primary	Male	Matched
esca_tcga_pan_can_atlas_2018	TCGA-LN-A4MR	TCGA-LN-A4MR-01	57	STAGE IIA	6TH	21	Esophagogastric Cancer	ESCA	Esophageal Squamous Cell Carcinoma	402	-21142	0	7.430055561	1:Recurred/Progressed	13.21629352	0:ALIVE OR DEAD TUMOR FREE	Not Hispanic Or Latino	3/13/13	0.5909	EAS	G2	No	C15.9	2253608	C15.9	Yes	Yes	0.2973	0.2	143	Yes	ESCC	13.21629352	0:LIVING	CC14603B-E32C-43F3-8218-B6ED7EE2EC18	M0	N0	T2	Tumor Free	7.430055561	1:PROGRESSION	No	No	Asian	No	1	Primary	Male	Matched
esca_tcga_pan_can_atlas_2018	TCGA-LN-A5U7	TCGA-LN-A5U7-01	46	STAGE IIA	6TH	17	Esophagogastric Cancer	ESCA	Esophageal Squamous Cell Carcinoma	768	-16928	0	17.58884834	1:Recurred/Progressed	25.24903837	0:ALIVE OR DEAD TUMOR FREE	Not Hispanic Or Latino	1/3/14	0.6532	EAS	G1	No	C15.4	2253608	C15.4	Yes	Yes	0.3564	0.8	106	Yes	ESCC	25.24903837	0:LIVING	D67330EE-1791-4F5A-8996-8687A2D5CCCB	M0	N0	T2	Tumor Free	17.58884834	1:PROGRESSION	No	No	Asian	No	1	Primary	Male	Matched
esca_tcga_pan_can_atlas_2018	TCGA-LN-A7HV	TCGA-LN-A7HV-01	58	STAGE IIA	6TH	7	Esophagogastric Cancer	ESCA	Esophageal Squamous Cell Carcinoma	320	-21462	0	10.52043265	0:DiseaseFree	10.52043265	0:ALIVE OR DEAD TUMOR FREE	Not Hispanic Or Latino	1/3/14	0.3713	EAS	G1	No	C15.4	2253608	C15.4	Yes	Yes	0.3339	0.03	92	No	ESCC	10.52043265	0:LIVING	2C792B77-1BF1-42F7-BD94-73C6474C6C7D	M0	N0	T2	Tumor Free	10.52043265	0:CENSORED	No	No	Asian	Yes	1	Primary	Male	Matched
esca_tcga_pan_can_atlas_2018	TCGA-LN-A7HW	TCGA-LN-A7HW-01	59	STAGE IIA	6TH	25	Esophagogastric Cancer	ESCA	Esophageal Squamous Cell Carcinoma	365	-21840	0	3.189006148	1:Recurred/Progressed	11.9998685	0:ALIVE OR DEAD TUMOR FREE	Not Hispanic Or Latino	1/7/14	0.7562	EAS	G2	No	C15.4	2253608	C15.4	Yes	Yes	0.3307	0.52	82	Yes	ESCC	11.9998685	0:LIVING	95858EA9-F71B-48D4-AA15-7DFDF21CA9E7	M0	N0	T2	Tumor Free	3.189006148	1:PROGRESSION	No	No	Asian	No	1	Primary	Male	Matched
esca_tcga_pan_can_atlas_2018	TCGA-LN-A7HX	TCGA-LN-A7HX-01	72	STAGE IIA	6TH	18	Esophagogastric Cancer	ESCA	Esophageal Squamous Cell Carcinoma	372	-26517	0	12.23000296	0:DiseaseFree	12.23000296	0:ALIVE OR DEAD TUMOR FREE	Not Hispanic Or Latino	1/7/14	0.3802	NA	G2	No	C15.4	2253608	C15.4	Yes	Yes	0.3229	0.25	103	No	ESCC	12.23000296	0:LIVING	8C4F5492-3567-4E12-8607-2CD65FAB9BAA	M0	N0	T2	Tumor Free	12.23000296	0:CENSORED	No	No	Asian	Yes	1	Primary	Male	Matched
esca_tcga_pan_can_atlas_2018	TCGA-LN-A7HZ	TCGA-LN-A7HZ-01	49	STAGE IIA	6TH	18	Esophagogastric Cancer	ESCA	Esophageal Squamous Cell Carcinoma	401	-17931	0	3.846533189	1:Recurred/Progressed	13.18341717	0:ALIVE OR DEAD TUMOR FREE	Not Hispanic Or Latino	1/7/14	0.5043	EAS	G2	No	C15.3	2253608	C15.3	Yes	Yes	0.332	0.31	54	Yes	ESCC	13.18341717	0:LIVING	EF8BEC6F-F594-4076-9F38-157165633EF1	M0	N0	T2	Tumor Free	3.846533189	1:PROGRESSION	No	No	Asian	No	1	Primary	Male	Matched
esca_tcga_pan_can_atlas_2018	TCGA-LN-A8HZ	TCGA-LN-A8HZ-01	56	STAGE IIA	6TH	12	Esophagogastric Cancer	ESCA	Esophageal Squamous Cell Carcinoma	375	-20510	0	12.32863202	0:DiseaseFree	12.32863202	0:ALIVE OR DEAD TUMOR FREE	Not Hispanic Or Latino	12/30/14	0.4947	EAS	G3	No	C15.4	2253608	C15.4	Yes	Yes	0.3295	0.13	96	No	ESCC	12.32863202	0:LIVING	B782C157-6B33-4247-83DF-A82DC5E5D432	M0	N0	T2	Tumor Free	12.32863202	0:CENSORED	No	No	Asian	Yes	1	Primary	Male	Matched
esca_tcga_pan_can_atlas_2018	TCGA-LN-A8I0	TCGA-LN-A8I0-01	52	STAGE IIA	6TH	NA	Esophagogastric Cancer	ESCA	Esophageal Squamous Cell Carcinoma	407	-19328	0	1.873952066	1:Recurred/Progressed	13.38067528	0:ALIVE OR DEAD TUMOR FREE	Not Hispanic Or Latino	12/30/14	0.339	EAS	G2	No	C15.5	2253608	C15.5	Yes	Yes	0.3321	0.17	44	Yes	ESCC	13.38067528	0:LIVING	59DA377A-12A6-454A-BE01-886EDA894179	M0	N0	T2	Tumor Free	1.873952066	1:PROGRESSION	Yes	No	Asian	No	1	Primary	Male	Matched
esca_tcga_pan_can_atlas_2018	TCGA-LN-A8I1	TCGA-LN-A8I1-01	67	STAGE IIA	6TH	22	Esophagogastric Cancer	ESCA	Esophageal Squamous Cell Carcinoma	401	-24551	0	13.18341717	0:DiseaseFree	13.18341717	0:ALIVE OR DEAD TUMOR FREE	Not Hispanic Or Latino	12/30/14	0.6426	EAS	G3	No	C15.9	2253608	C15.9	Yes	Yes	0.3466	0.48	90	No	ESCC	13.18341717	0:LIVING	83762308-4DBA-4870-B90B-64331EBC9BAA	M0	N0	T2	Tumor Free	13.18341717	0:CENSORED	No	No	Asian	Yes	1	Primary	Female	Matched
esca_tcga_pan_can_atlas_2018	TCGA-LN-A9FO	TCGA-LN-A9FO-01	42	STAGE IIA	6TH	20	Esophagogastric Cancer	ESCA	Esophageal Squamous Cell Carcinoma	4	-15551	0	NA	NA	0.131505408	0:ALIVE OR DEAD TUMOR FREE	Not Hispanic Or Latino	12/30/14	0.4881	EAS	G2	No	C15.5	2253608	C15.5	Yes	Yes	0.347	0.39	87	No	ESCC	0.131505408	0:LIVING	CAD8BD3A-FFD8-4BAF-9DE6-3AC3A1EB19E1	M0	N0	T2	Tumor Free	0.131505408	0:CENSORED	No	No	Asian	No	1	Primary	Male	Matched
esca_tcga_pan_can_atlas_2018	TCGA-LN-A9FP	TCGA-LN-A9FP-01	60	STAGE IIA	6TH	0	Esophagogastric Cancer	ESCA	Esophageal Squamous Cell Carcinoma	366	-22104	0	9.534142092	1:Recurred/Progressed	12.03274485	0:ALIVE OR DEAD TUMOR FREE	Not Hispanic Or Latino	12/30/14	0.0125	EAS	G3	No	C15.4	2253608	C15.4	Yes	Yes	0.3241	0.01	376	Yes	ESCC	12.03274485	0:LIVING	981066EC-ECA6-4621-8979-E935279AA1CA	M0	N0	T2	Tumor Free	9.534142092	1:PROGRESSION	No	No	Asian	Yes	1	Primary	Female	Matched
esca_tcga_pan_can_atlas_2018	TCGA-LN-A9FQ	TCGA-LN-A9FQ-01	62	STAGE IIA	6TH	16	Esophagogastric Cancer	ESCA	Esophageal Squamous Cell Carcinoma	391	-22717	0	2.695860867	1:Recurred/Progressed	12.85465365	0:ALIVE OR DEAD TUMOR FREE	Not Hispanic Or Latino	12/30/14	0.5465	EAS	G3	No	C15.4	2253608	C15.4	Yes	Yes	0.3369	0.22	86	Yes	ESCC	12.85465365	0:LIVING	37D13493-975C-432C-BD21-65F383FC66C9	M0	N0	T3	Tumor Free	2.695860867	1:PROGRESSION	No	No	Asian	No	1	Primary	Male	Matched
esca_tcga_pan_can_atlas_2018	TCGA-M9-A5M8	TCGA-M9-A5M8-01	58	STAGE IIA	7TH	10	Esophagogastric Cancer	ESCA	Esophageal Adenocarcinoma	1007	-21433	0	33.1064865	0:DiseaseFree	33.1064865	0:ALIVE OR DEAD TUMOR FREE	NA	9/25/13	0.2834	EUR	G2	No	C15.5	2279175	C15.5	Yes	Yes	0.3059	0.01	71	No	ESCA	33.1064865	0:LIVING	124C1D54-1836-4F8F-920F-14047376120F	M0	N0	T3	Tumor Free	33.1064865	0:CENSORED	Yes	No	NA	No	1	Primary	Male	Matched
esca_tcga_pan_can_atlas_2018	TCGA-S8-A6BW	TCGA-S8-A6BW-01	51	STAGE IB	7TH	21	Esophagogastric Cancer	ESCA	Esophageal Squamous Cell Carcinoma	620	-18944	0	20.38333827	0:DiseaseFree	20.38333827	0:ALIVE OR DEAD TUMOR FREE	Not Hispanic Or Latino	12/2/13	0.6771	EUR_ADMIX	G1	No	C15.9	2253608	C15.9	Yes	Yes	0.3556	0.15	81	No	ESCC	20.38333827	0:LIVING	65CEE80A-4C0A-4594-AFCA-D7088F7E5857	MX	N0	T2	Tumor Free	20.38333827	0:CENSORED	Yes	No	White	No	1	Primary	Male	Matched
esca_tcga_pan_can_atlas_2018	TCGA-V5-A7RE	TCGA-V5-A7RE-01	45	STAGE IB	7TH	18	Esophagogastric Cancer	ESCA	Esophageal Adenocarcinoma	500	-16643	0	NA	NA	16.43817602	0:ALIVE OR DEAD TUMOR FREE	Not Hispanic Or Latino	12/2/13	0.5024	EUR	G2	No	C15.4	2279175	C15.4	Yes	Yes	0.3426	0.15	145	Yes	ESCA	16.43817602	0:LIVING	3B076D77-6276-4233-867B-6A10D9E17343	M0	N0	T1	Tumor Free	9.6656475	1:PROGRESSION	Yes	No	White	Yes	1	Primary	Male	Matched
esca_tcga_pan_can_atlas_2018	TCGA-V5-AASV	TCGA-V5-AASV-01	67	STAGE IIB	7TH	11	Esophagogastric Cancer	ESCA	Esophageal Squamous Cell Carcinoma	467	-24559	0	NA	NA	15.3532564	0:ALIVE OR DEAD TUMOR FREE	Not Hispanic Or Latino	4/30/14	0.2671	AFR	G3	No	C15.9	2253608	C15.9	Yes	Yes	0.3567	0.51	124	Yes	ESCC	15.3532564	0:LIVING	89AAB5C2-9761-43BB-9053-EED42EE08969	MX	N0	T3	Tumor Free	10.58618536	1:PROGRESSION	Yes	No	Black or African American	Yes	1	Primary	Male	Matched
esca_tcga_pan_can_atlas_2018	TCGA-VR-A8EO	TCGA-VR-A8EO-01	49	STAGE IIA	7TH	NA	Esophagogastric Cancer	ESCA	Esophageal Squamous Cell Carcinoma	785	-18123	0	25.80793635	0:DiseaseFree	25.80793635	0:ALIVE OR DEAD TUMOR FREE	NA	8/20/14	0.4653	EUR	G3	No	C15.5	2253608	C15.5	Yes	Yes	0.3399	0.26	46	No	ESCC	25.80793635	0:LIVING	705F9841-988A-488A-8CDD-3E00BC731E76	M0	N0	T3	Tumor Free	25.80793635	0:CENSORED	Yes	No	White	Yes	1	Primary	Male	Matched
esca_tcga_pan_can_atlas_2018	TCGA-VR-A8ET	TCGA-VR-A8ET-01	64	STAGE IIA	7TH	NA	Esophagogastric Cancer	ESCA	Esophageal Squamous Cell Carcinoma	NA	-23517	0	NA	NA	1.545188546	0:ALIVE OR DEAD TUMOR FREE	NA	9/10/14	0.0284	EUR	G2	No	C15.5	2253608	C15.5	Yes	Yes	0.3138	0.01	19	No	ESCC	1.545188546	1:DECEASED	D064C0BF-ECAC-4069-AEAE-4CC36BC87B38	M0	N0	T2	Tumor Free	1.545188546	0:CENSORED	Yes	No	White	No	1	Primary	Male	Matched
esca_tcga_pan_can_atlas_2018	TCGA-VR-A8EY	TCGA-VR-A8EY-01	44	STAGE IIA	7TH	7	Esophagogastric Cancer	ESCA	Esophageal Squamous Cell Carcinoma	1025	-16255	0	33.69826084	0:DiseaseFree	33.69826084	0:ALIVE OR DEAD TUMOR FREE	NA	8/20/14	0.3251	EUR	G1	No	C15.5	2253608	C15.5	Yes	Yes	0.3479	0.65	92	No	ESCC	33.69826084	0:LIVING	C305AA0C-430C-4E3F-93AC-E611B32DB30A	M0	N0	T3	Tumor Free	33.69826084	0:CENSORED	Yes	No	White	No	1	Primary	Female	Matched
esca_tcga_pan_can_atlas_2018	TCGA-VR-AA7I	TCGA-VR-AA7I-01	70	STAGE III	7TH	NA	Esophagogastric Cancer	ESCA	Esophageal Squamous Cell Carcinoma	NA	-25855	0	NA	NA	15.91215439	1:DEAD WITH TUMOR	NA	8/20/14	0.5554	EUR	G1	No	C15.4	2253608	C15.4	Yes	Yes	0.3306	0.04	102	NA	ESCC	15.91215439	1:DECEASED	A34C2EDA-3E24-4EB8-94CC-A5CCC819D771	M0	N0	T4	With Tumor	15.91215439	1:PROGRESSION	Yes	No	White	No	1	Primary	Male	Matched
esca_tcga_pan_can_atlas_2018	TCGA-XP-A8T7	TCGA-XP-A8T7-01	63	STAGE IIA	7TH	9	Esophagogastric Cancer	ESCA	Esophageal Squamous Cell Carcinoma	1254	-23375	0	41.22694546	0:DiseaseFree	41.22694546	0:ALIVE OR DEAD TUMOR FREE	Hispanic Or Latino	1/26/15	0.2216	EUR_ADMIX	G2	No	C15.4	2253608	C15.4	Yes	No	0.3446	0.33	76	No	ESCC	41.22694546	0:LIVING	59DD907E-C674-46C2-BCE7-63517D5AE7A7	M0	N0	T2	Tumor Free	41.22694546	0:CENSORED	Yes	No	White	No	1	Primary	Female	Matched
esca_tcga_pan_can_atlas_2018	TCGA-Z6-A8JD	TCGA-Z6-A8JD-01	53	STAGE IIB	7TH	12	Esophagogastric Cancer	ESCA	Esophageal Squamous Cell Carcinoma	104	-19523	0	3.419140612	0:DiseaseFree	3.419140612	0:ALIVE OR DEAD TUMOR FREE	Not Hispanic Or Latino	8/20/14	0.0816	EUR	G2	No	C15.9	2253608	C15.9	Yes	Yes	0.3158	0	177	No	ESCC	3.419140612	0:LIVING	B997D486-8C71-4926-9DF1-D2AFDAF2785F	M0	N0	T3	NA	3.419140612	0:CENSORED	Yes	No	White	No	1	Primary	Male	Matched
esca_tcga_pan_can_atlas_2018	TCGA-Z6-AAPN	TCGA-Z6-AAPN-01	57	STAGE IIA	7TH	18	Esophagogastric Cancer	ESCA	Esophageal Squamous Cell Carcinoma	81	-20926	0	2.662984515	0:DiseaseFree	2.662984515	0:ALIVE OR DEAD TUMOR FREE	Not Hispanic Or Latino	11/13/14	0.2254	EUR	G1	No	C15.5	2253608	C15.5	Yes	Yes	0.3242	0.09	330	No	ESCC	2.662984515	0:LIVING	2659BB79-95F9-4476-A516-F3800536422D	M0	N0	T3	Tumor Free	2.662984515	0:CENSORED	Yes	No	White	No	1	Primary	Male	Matched
[truncated: 9 more columns]
