# Supplementary material for: Exploring the role of the Rab network in epithelial-to-mesenchymal transition
Source: Bioinform Adv. 2024 Dec 14;5(1):vbae200. doi: 10.1093/bioadv/vbae200 (PMC11684074; doi:10.1093/bioadv/vbae200)
Supplement: vbae200_Supplementary_Data [file vbae200_supplementary_data.zip › blca_prim_IDs.txt]

Study ID	Patient ID	Sample ID	Diagnosis Age	Neoplasm Disease Stage American Joint Committee on Cancer Code	American Joint Committee on Cancer Publication Version Type	Aneuploidy Score	Buffa Hypoxia Score	Cancer Type	TCGA PanCanAtlas Cancer Type Acronym	Cancer Type Detailed	Last Communication Contact from Initial Pathologic Diagnosis Date	Birth from Initial Pathologic Diagnosis Date	Last Alive Less Initial Pathologic Diagnosis Date Calculated Day Value	Disease Free (Months)	Disease Free Status	Months of disease-specific survival	Disease-specific Survival status	Ethnicity Category	Form completion date	Fraction Genome Altered	Genetic Ancestry Label	Neoplasm Histologic Grade	Neoadjuvant Therapy Type Administered Prior To Resection Text	ICD-10 Classification	International Classification of Diseases for Oncology, Third Edition ICD-O-3 Histology Code	International Classification of Diseases for Oncology, Third Edition ICD-O-3 Site Code	Informed consent verified	In PanCan Pathway Analysis	MSI MANTIS Score	MSIsensor Score	Mutation Count	New Neoplasm Event Post Initial Therapy Indicator	Oncotree Code	Overall Survival (Months)	Overall Survival Status	Other Patient ID	American Joint Committee on Cancer Metastasis Stage Code	Neoplasm Disease Lymph Node Stage American Joint Committee on Cancer Code	American Joint Committee on Cancer Tumor Stage Code	Person Neoplasm Cancer Status	Progress Free Survival (Months)	Progression Free Status	Primary Lymph Node Presentation Assessment	Prior Diagnosis	Race Category	Radiation Therapy	Ragnum Hypoxia Score	Number of Samples Per Patient	Sample Type
blca_tcga_pan_can_atlas_2018	TCGA-2F-A9KQ	TCGA-2F-A9KQ-01	69	STAGE III	6TH	6	15	Bladder Cancer	BLCA	Bladder Urothelial Carcinoma	2886	-25259	0	94.88115199	0:DiseaseFree	94.88115199	0:ALIVE OR DEAD TUMOR FREE	Not Hispanic Or Latino	3/19/14	0.1833	EUR	High Grade	No	C67.9	8120/3	C67.9	Yes	Yes	0.3181	0.12	63	No	BLCA	94.88115199	0:LIVING	25EAF3F9-C364-423C-AAAE-925E7B393AFC	M0	N0	T3A	Tumor Free	94.88115199	0:CENSORED	Yes	No	White	No	14	1	Primary
blca_tcga_pan_can_atlas_2018	TCGA-2F-A9KR	TCGA-2F-A9KR-01	59	STAGE III	5TH	11	17	Bladder Cancer	BLCA	Bladder Urothelial Carcinoma	3148	-21848	0	101.4564224	1:Recurred/Progressed	104.6454285	1:DEAD WITH TUMOR	NA	3/19/14	0.6787	EUR	High Grade	No	C67.9	8130/3	C67.9	Yes	Yes	0.3282	0.14	210	Yes	BLCA	104.6454285	1:DECEASED	F6D916B0-8E4C-49CB-A0D4-883908F3284F	M0	N0	T3A	With Tumor	101.4564224	1:PROGRESSION	Yes	No	NA	No	16	1	Primary
blca_tcga_pan_can_atlas_2018	TCGA-2F-A9KT	TCGA-2F-A9KT-01	83	STAGE II	6TH	11	19	Bladder Cancer	BLCA	Bladder Urothelial Carcinoma	3314	-30520	0	108.9522307	0:DiseaseFree	108.9522307	0:ALIVE OR DEAD TUMOR FREE	Not Hispanic Or Latino	3/19/14	0.1942	EUR	High Grade	No	C67.4	8120/3	C67.4	Yes	Yes	0.3309	0	338	No	BLCA	108.9522307	0:LIVING	BC6C516B-591E-4950-B6B0-DECAFA666F4E	M0	N0	T2B	Tumor Free	108.9522307	0:CENSORED	Yes	Yes	White	No	16	1	Primary
blca_tcga_pan_can_atlas_2018	TCGA-2F-A9KW	TCGA-2F-A9KW-01	67	STAGE III	7TH	9	5	Bladder Cancer	BLCA	Bladder Urothelial Carcinoma	147	-24703	0	NA	NA	8.350593418	1:DEAD WITH TUMOR	Not Hispanic Or Latino	3/19/14	0.3194	EUR	High Grade	No	C67.9	8120/3	C67.9	Yes	Yes	0.3256	0.09	94	Yes	BLCA	8.350593418	1:DECEASED	3B464065-B2E9-4FB2-A7DA-09E963FD43B3	MX	N0	T3B	With Tumor	2.794489923	1:PROGRESSION	Yes	No	White	No	10	1	Primary
blca_tcga_pan_can_atlas_2018	TCGA-4Z-AA7M	TCGA-4Z-AA7M-01	65	STAGE III	7TH	18	-3	Bladder Cancer	BLCA	Bladder Urothelial Carcinoma	495	-23817	0	16.27379426	0:DiseaseFree	16.27379426	0:ALIVE OR DEAD TUMOR FREE	NA	9/21/14	0.5451	EUR	High Grade	No	C67.2	8120/3	C67.2	Yes	Yes	0.3448	0.2	475	No	BLCA	16.27379426	0:LIVING	1ECFDF16-F5E9-4A08-8834-37F4B474179D	M0	N0	T3A	Tumor Free	16.27379426	0:CENSORED	Yes	No	White	No	10	1	Primary
blca_tcga_pan_can_atlas_2018	TCGA-4Z-AA7N	TCGA-4Z-AA7N-01	65	STAGE III	7TH	NA	-25	Bladder Cancer	BLCA	Bladder Urothelial Carcinoma	655	-24090	0	44.94197324	0:DiseaseFree	44.94197324	0:ALIVE OR DEAD TUMOR FREE	NA	9/21/14	0.0001	EUR	High Grade	No	C67.2	8120/3	C67.2	Yes	Yes	0.329	0.01	12	NA	BLCA	44.94197324	1:DECEASED	7934BD8C-0822-44A3-88A4-A3135A448F2B	M0	N0	T3A	Tumor Free	44.94197324	0:CENSORED	Yes	No	White	Yes	-18	1	Primary
blca_tcga_pan_can_atlas_2018	TCGA-4Z-AA7O	TCGA-4Z-AA7O-01	64	STAGE II	7TH	4	-1	Bladder Cancer	BLCA	Bladder Urothelial Carcinoma	512	-23645	0	16.83269224	0:DiseaseFree	16.83269224	0:ALIVE OR DEAD TUMOR FREE	NA	9/21/14	0.1583	NA	High Grade	No	C67.2	8130/3	C67.2	Yes	Yes	0.3371	0	164	No	BLCA	16.83269224	0:LIVING	835084D6-9F1E-408B-A58C-9D60493BBC6A	M0	N0	T2A	Tumor Free	16.83269224	0:CENSORED	Yes	No	Black or African American	No	20	1	Primary
blca_tcga_pan_can_atlas_2018	TCGA-4Z-AA7R	TCGA-4Z-AA7R-01	73	STAGE IV	7TH	15	23	Bladder Cancer	BLCA	Bladder Urothelial Carcinoma	493	-26781	0	NA	NA	17.16145577	1:DEAD WITH TUMOR	NA	41649	0.5345	NA	High Grade	No	C67.0	8130/3	C67.0	Yes	Yes	0.35	0.38	319	No	BLCA	17.16145577	1:DECEASED	72FE54B5-C1C8-468A-954A-09992429512A	M0	N0	T4B	With Tumor	11.60535227	1:PROGRESSION	Yes	No	Black or African American	No	14	1	Primary
blca_tcga_pan_can_atlas_2018	TCGA-4Z-AA7S	TCGA-4Z-AA7S-01	66	STAGE III	7TH	13	29	Bladder Cancer	BLCA	Bladder Urothelial Carcinoma	NA	-24111	0	NA	NA	34.98043857	0:ALIVE OR DEAD TUMOR FREE	NA	41768	0.3362	NA	High Grade	No	C67.9	8130/3	C67.9	Yes	Yes	0.3217	0.12	57	No	BLCA	34.98043857	1:DECEASED	F001CC02-8119-4726-B41C-14AC1E6A4216	M0	N0	T4A	Tumor Free	34.98043857	0:CENSORED	Yes	No	Black or African American	No	24	1	Primary
blca_tcga_pan_can_atlas_2018	TCGA-4Z-AA7W	TCGA-4Z-AA7W-01	55	STAGE II	7TH	18	21	Bladder Cancer	BLCA	Bladder Urothelial Carcinoma	840	-20424	0	24.98602755	1:Recurred/Progressed	27.61613571	0:ALIVE OR DEAD TUMOR FREE	NA	41649	0.2561	EUR	High Grade	No	C67.2	8120/3	C67.2	Yes	Yes	0.3296	0.04	518	No	BLCA	27.61613571	0:LIVING	821B99BC-7E14-45B9-898D-6E8E149BC8A7	M0	N0	T2A	With Tumor	24.98602755	1:PROGRESSION	Yes	No	White	No	12	1	Primary
blca_tcga_pan_can_atlas_2018	TCGA-4Z-AA7Y	TCGA-4Z-AA7Y-01	60	STAGE II	7TH	2	29	Bladder Cancer	BLCA	Bladder Urothelial Carcinoma	1522	-22056	0	50.03780781	0:DiseaseFree	50.03780781	0:ALIVE OR DEAD TUMOR FREE	NA	41861	0.0649	EUR	High Grade	No	C67.2	8130/3	C67.2	Yes	Yes	0.3253	0.01	263	No	BLCA	50.03780781	0:LIVING	49EA6676-AE27-4CA0-A7B3-48423D606D48	M0	N0	T2A	Tumor Free	50.03780781	0:CENSORED	Yes	No	White	No	24	1	Primary
blca_tcga_pan_can_atlas_2018	TCGA-4Z-AA80	TCGA-4Z-AA80-01	73	STAGE II	7TH	23	13	Bladder Cancer	BLCA	Bladder Urothelial Carcinoma	NA	-26873	0	NA	NA	0.624650689	0:ALIVE OR DEAD TUMOR FREE	NA	41768	0.4209	EUR	High Grade	No	C67.9	8130/3	C67.9	Yes	Yes	0.3335	0.06	374	No	BLCA	0.624650689	1:DECEASED	5DF620FA-44D9-4361-91D0-F242E3E5E595	M0	N0	T2A	Tumor Free	0.624650689	0:CENSORED	Yes	No	White	No	20	1	Primary
blca_tcga_pan_can_atlas_2018	TCGA-4Z-AA81	TCGA-4Z-AA81-01	80	STAGE II	7TH	21	25	Bladder Cancer	BLCA	Bladder Urothelial Carcinoma	710	-29457	0	41.75296709	0:DiseaseFree	41.75296709	0:ALIVE OR DEAD TUMOR FREE	NA	9/21/14	0.2415	NA	High Grade	No	C67.4	8130/3	C67.4	Yes	Yes	0.3349	0.05	195	No	BLCA	41.75296709	1:DECEASED	35C7BB8A-7B5C-488D-9D3A-725B24D14478	M0	N0	T2B	Tumor Free	41.75296709	0:CENSORED	Yes	No	White	No	12	1	Primary
blca_tcga_pan_can_atlas_2018	TCGA-4Z-AA83	TCGA-4Z-AA83-01	52	STAGE II	7TH	5	7	Bladder Cancer	BLCA	Bladder Urothelial Carcinoma	2024	-19280	0	66.54173653	0:DiseaseFree	66.54173653	0:ALIVE OR DEAD TUMOR FREE	NA	9/21/14	0.0745	EUR	High Grade	No	C67.9	8130/3	C67.9	Yes	Yes	0.3215	0	74	No	BLCA	66.54173653	0:LIVING	7976DBB0-57B0-463E-A766-126E23825743	M0	N0	T2A	Tumor Free	66.54173653	0:CENSORED	Yes	No	White	No	-6	1	Primary
blca_tcga_pan_can_atlas_2018	TCGA-4Z-AA87	TCGA-4Z-AA87-01	72	STAGE III	7TH	18	13	Bladder Cancer	BLCA	Bladder Urothelial Carcinoma	1454	-26430	0	NA	NA	47.80221587	0:ALIVE OR DEAD TUMOR FREE	NA	41768	0.2989	NA	High Grade	No	C67.9	8120/3	C67.9	Yes	Yes	0.3459	0.16	231	Yes	BLCA	47.80221587	0:LIVING	45B4B153-E4AA-4080-B0DC-EE81A966978A	M0	N0	T4A	Tumor Free	7.265673801	1:PROGRESSION	Yes	No	Black or African American	No	12	1	Primary
blca_tcga_pan_can_atlas_2018	TCGA-4Z-AA89	TCGA-4Z-AA89-01	60	STAGE IV	7TH	1	23	Bladder Cancer	BLCA	Bladder Urothelial Carcinoma	902	-22271	0	NA	NA	33.82976625	0:ALIVE OR DEAD TUMOR FREE	NA	41649	0.1016	NA	High Grade	No	C67.0	8130/3	C67.0	Yes	Yes	0.3261	0.08	123	Yes	BLCA	33.82976625	0:LIVING	604C0D60-6BA9-4D2F-98DB-E310C58BC8CA	M0	N0	T4B	With Tumor	21.30387612	1:PROGRESSION	Yes	Yes	White	No	8	1	Primary
blca_tcga_pan_can_atlas_2018	TCGA-5N-A9KM	TCGA-5N-A9KM-01	73	STAGE III	7TH	6	3	Bladder Cancer	BLCA	Bladder Urothelial Carcinoma	NA	-26906	0	9.073873163	1:Recurred/Progressed	17.42446658	1:DEAD WITH TUMOR	Not Hispanic Or Latino	12/16/14	0.3431	EUR	High Grade	No	C67.9	8120/3	C67.9	Yes	Yes	0.341	0.03	188	Yes	BLCA	17.42446658	1:DECEASED	9743E684-25DD-4DD9-9B84-6AE9518D1818	MX	N0	T4A	With Tumor	9.073873163	1:PROGRESSION	Yes	No	White	No	4	1	Primary
blca_tcga_pan_can_atlas_2018	TCGA-BL-A13I	TCGA-BL-A13I-01	57	STAGE III	7TH	2	21	Bladder Cancer	BLCA	Bladder Urothelial Carcinoma	NA	-20885	0	NA	NA	7.331426505	1:DEAD WITH TUMOR	Not Hispanic Or Latino	2/28/11	0.0033	EUR	High Grade	No	C67.9	8120/3	C67.9	Yes	Yes	0.3343	0.32	100	NA	BLCA	7.331426505	1:DECEASED	ebc094a6-cdc9-4c02-b8ec-a181b25a364d	M0	N0	T3	With Tumor	7.101292041	1:PROGRESSION	NA	No	White	No	10	1	Primary
blca_tcga_pan_can_atlas_2018	TCGA-BL-A3JM	TCGA-BL-A3JM-01	62	STAGE III	7TH	18	7	Bladder Cancer	BLCA	Bladder Urothelial Carcinoma	NA	-23000	0	NA	NA	6.739652168	1:DEAD WITH TUMOR	Not Hispanic Or Latino	3/26/12	0.2918	EUR	High Grade	No	C67.9	8120/3	C67.9	Yes	Yes	0.3391	0.31	181	Yes	BLCA	6.739652168	1:DECEASED	0F4FB205-B13C-4A85-97B3-779429E6CCDD	M0	N0	T3	With Tumor	3.649275076	1:PROGRESSION	Yes	No	White	No	14	1	Primary
blca_tcga_pan_can_atlas_2018	TCGA-BL-A5ZZ	TCGA-BL-A5ZZ-01	80	STAGE III	7TH	10	45	Bladder Cancer	BLCA	Bladder Urothelial Carcinoma	377	-29247	0	7.956077194	1:Recurred/Progressed	12.39438472	0:ALIVE OR DEAD TUMOR FREE	Not Hispanic Or Latino	41461	0.0232	EUR	High Grade	No	C67.4	8120/3	C67.4	Yes	Yes	0.3018	0.01	150	Yes	BLCA	12.39438472	0:LIVING	C1AFC5EB-8C1D-4B6C-8453-48728FC023BA	MX	N0	T4A	Tumor Free	7.956077194	1:PROGRESSION	Yes	Yes	White	No	22	1	Primary
blca_tcga_pan_can_atlas_2018	TCGA-BT-A0S7	TCGA-BT-A0S7-01	75	STAGE III	6TH	21	19	Bladder Cancer	BLCA	Bladder Urothelial Carcinoma	NA	-27533	0	NA	NA	6.575270408	1:DEAD WITH TUMOR	Not Hispanic Or Latino	40795	0.165	EUR	High Grade	No	C67.9	8120/3	C67.9	Yes	Yes	0.2768	0.13	37	No	BLCA	6.575270408	1:DECEASED	68bc786e-07c7-4964-bc88-5e2a8633626a	MX	N0	T4A	With Tumor	6.575270408	1:PROGRESSION	Yes	No	White	No	16	1	Primary
blca_tcga_pan_can_atlas_2018	TCGA-BT-A0YX	TCGA-BT-A0YX-01	70	STAGE III	6TH	1	33	Bladder Cancer	BLCA	Bladder Urothelial Carcinoma	363	-25570	0	NA	NA	13.15054082	1:DEAD WITH TUMOR	Not Hispanic Or Latino	3/18/11	0.101	EUR	High Grade	No	C67.9	8120/3	C67.9	Yes	Yes	0.2734	0	589	Yes	BLCA	13.15054082	1:DECEASED	22473ad4-df39-4716-b558-3c1409d5fa0e	M0	N0	T3B	With Tumor	10.71769077	1:PROGRESSION	NA	No	White	No	22	1	Primary
blca_tcga_pan_can_atlas_2018	TCGA-BT-A20J	TCGA-BT-A20J-01	75	STAGE II	5TH	16	19	Bladder Cancer	BLCA	Bladder Urothelial Carcinoma	NA	-27646	0	NA	NA	19.03540783	1:DEAD WITH TUMOR	Not Hispanic Or Latino	40673	0.4696	EUR	High Grade	No	C67.4	8120/3	C67.4	Yes	Yes	0.2897	0.03	420	Yes	BLCA	19.03540783	1:DECEASED	74b1e72d-fdd0-4d84-8858-3bb32d58ff7e	MX	N0	T2B	With Tumor	8.350593418	1:PROGRESSION	Yes	No	White	No	14	1	Primary
blca_tcga_pan_can_atlas_2018	TCGA-BT-A20N	TCGA-BT-A20N-01	72	STAGE III	6TH	15	35	Bladder Cancer	BLCA	Bladder Urothelial Carcinoma	NA	-26456	0	NA	NA	26.13669987	1:DEAD WITH TUMOR	NA	40673	0.5302	EUR	High Grade	No	C67.0	8120/3	C67.0	Yes	Yes	0.2995	0.22	240	No	BLCA	26.13669987	1:DECEASED	ebedab7c-dd7c-448e-8324-78c86f13be8b	MX	N0	T3A	With Tumor	26.13669987	1:PROGRESSION	Yes	Yes	NA	No	30	1	Primary
blca_tcga_pan_can_atlas_2018	TCGA-BT-A20O	TCGA-BT-A20O-01	75	STAGE III	6TH	1	-3	Bladder Cancer	BLCA	Bladder Urothelial Carcinoma	NA	-27534	0	NA	NA	12.16425026	1:DEAD WITH TUMOR	Not Hispanic Or Latino	40673	0.0001	EUR	High Grade	No	C67.2	8120/3	C67.2	Yes	Yes	0.2813	0	171	Yes	BLCA	12.16425026	1:DECEASED	c0e7fbe7-b9cb-4e65-941b-cd7d581c54ec	MX	N0	T3A	With Tumor	10.35605089	1:PROGRESSION	Yes	No	White	No	18	1	Primary
blca_tcga_pan_can_atlas_2018	TCGA-BT-A20P	TCGA-BT-A20P-01	81	STAGE III	6TH	7	15	Bladder Cancer	BLCA	Bladder Urothelial Carcinoma	NA	-29634	0	NA	NA	17.88473551	NA	Not Hispanic Or Latino	40673	0.2089	EUR	High Grade	No	C67.0	8120/3	C67.0	Yes	Yes	0.2963	0.01	86	NA	BLCA	17.88473551	1:DECEASED	f48937ed-e294-41f0-8872-7010391167a9	M0	N0	T3A	NA	17.88473551	0:CENSORED	Yes	No	White	No	12	1	Primary
blca_tcga_pan_can_atlas_2018	TCGA-BT-A20U	TCGA-BT-A20U-01	70	STAGE III	6TH	0	19	Bladder Cancer	BLCA	Bladder Urothelial Carcinoma	NA	-25761	0	14.95874018	0:DiseaseFree	14.95874018	0:ALIVE OR DEAD TUMOR FREE	Not Hispanic Or Latino	40673	0.0022	EUR	High Grade	No	C67.0	8120/3	C67.0	Yes	Yes	0.3009	0	85	No	BLCA	14.95874018	1:DECEASED	83b41d35-69b1-4218-be1a-8821d8a6899c	M0	N0	T3A	Tumor Free	14.95874018	0:CENSORED	Yes	No	White	No	22	1	Primary
blca_tcga_pan_can_atlas_2018	TCGA-BT-A20W	TCGA-BT-A20W-01	71	STAGE II	6TH	3	9	Bladder Cancer	BLCA	Bladder Urothelial Carcinoma	NA	-26078	0	8.350593418	0:DiseaseFree	8.350593418	0:ALIVE OR DEAD TUMOR FREE	Not Hispanic Or Latino	40673	0.2496	EUR	High Grade	No	C67.2	8120/3	C67.2	Yes	Yes	0.2923	0	84	No	BLCA	8.350593418	1:DECEASED	4dc5cffe-ed8c-47ab-b5fc-f9615b5414f7	M0	N0	T2B	Tumor Free	8.350593418	0:CENSORED	Yes	No	White	No	12	1	Primary
blca_tcga_pan_can_atlas_2018	TCGA-BT-A2LA	TCGA-BT-A2LA-01	54	STAGE III	7TH	13	19	Bladder Cancer	BLCA	Bladder Urothelial Carcinoma	522	-20032	0	17.16145577	0:DiseaseFree	17.16145577	0:ALIVE OR DEAD TUMOR FREE	Not Hispanic Or Latino	3/22/12	0.5018	EUR	High Grade	No	C67.1	8120/3	C67.1	Yes	Yes	0.317	0.47	178	No	BLCA	17.16145577	0:LIVING	797A71EE-372D-41E5-AEEE-5AB3C4661110	M0	N0	T3A	Tumor Free	17.16145577	0:CENSORED	Yes	No	White	No	12	1	Primary
blca_tcga_pan_can_atlas_2018	TCGA-BT-A2LB	TCGA-BT-A2LB-01	73	STAGE III	7TH	25	27	Bladder Cancer	BLCA	Bladder Urothelial Carcinoma	170	-26846	0	16.1751652	0:DiseaseFree	16.1751652	0:ALIVE OR DEAD TUMOR FREE	Not Hispanic Or Latino	3/26/12	0.565	EUR	High Grade	No	C67.1	8120/3	C67.1	Yes	Yes	0.3058	0.03	516	No	BLCA	16.1751652	1:DECEASED	D17A5AB1-3789-4652-AFF5-D8F4F2291F9C	M0	N0	T3A	Tumor Free	16.1751652	0:CENSORED	Yes	No	White	No	14	1	Primary
blca_tcga_pan_can_atlas_2018	TCGA-BT-A3PJ	TCGA-BT-A3PJ-01	76	STAGE III	7TH	23	33	Bladder Cancer	BLCA	Bladder Urothelial Carcinoma	789	-27821	0	25.93944176	0:DiseaseFree	25.93944176	0:ALIVE OR DEAD TUMOR FREE	Not Hispanic Or Latino	41036	0.2569	EUR	High Grade	No	C67.2	8120/3	C67.2	Yes	Yes	0.3298	0	441	No	BLCA	25.93944176	0:LIVING	CB664EEF-BE6F-44EF-AA90-6F6DA0E6440A	M0	N0	T3B	Tumor Free	25.93944176	0:CENSORED	Yes	No	White	No	18	1	Primary
blca_tcga_pan_can_atlas_2018	TCGA-BT-A3PK	TCGA-BT-A3PK-01	80	STAGE II	7TH	5	33	Bladder Cancer	BLCA	Bladder Urothelial Carcinoma	63	-29314	0	NA	NA	9.961534668	1:DEAD WITH TUMOR	Not Hispanic Or Latino	41036	0.0272	EUR	High Grade	No	C67.4	8120/3	C67.4	Yes	Yes	0.3436	0	342	No	BLCA	9.961534668	1:DECEASED	73041FCF-F3B6-4851-B34D-1D62A1FCF6FE	MX	N0	T2B	Tumor Free	9.961534668	1:PROGRESSION	Yes	Yes	White	No	20	1	Primary
blca_tcga_pan_can_atlas_2018	TCGA-BT-A42C	TCGA-BT-A42C-01	64	STAGE II	7TH	18	13	Bladder Cancer	BLCA	Bladder Urothelial Carcinoma	873	-23584	0	28.70105533	0:DiseaseFree	28.70105533	0:ALIVE OR DEAD TUMOR FREE	Not Hispanic Or Latino	41548	0.416	EUR	High Grade	No	C67.2	8130/3	C67.2	Yes	Yes	0.3324	0.2	344	No	BLCA	28.70105533	0:LIVING	B9808EF9-E917-45F9-9E0F-B86F7834B5FF	M0	N0	NA	Tumor Free	28.70105533	0:CENSORED	Yes	Yes	White	No	20	1	Primary
blca_tcga_pan_can_atlas_2018	TCGA-BT-A42E	TCGA-BT-A42E-01	74	STAGE III	7TH	17	45	Bladder Cancer	BLCA	Bladder Urothelial Carcinoma	1108	-27045	0	36.42699806	0:DiseaseFree	36.42699806	0:ALIVE OR DEAD TUMOR FREE	Not Hispanic Or Latino	41548	0.519	EUR	High Grade	No	C67.4	8130/3	C67.4	Yes	Yes	0.324	0	158	No	BLCA	36.42699806	0:LIVING	8D434CFB-2414-4D93-BF79-7B957BF040DB	M0	N0	T3A	Tumor Free	36.42699806	0:CENSORED	Yes	No	White	No	18	1	Primary
blca_tcga_pan_can_atlas_2018	TCGA-C4-A0F0	TCGA-C4-A0F0-01	60	STAGE II	5TH	26	39	Bladder Cancer	BLCA	Bladder Urothelial Carcinoma	59	-22068	0	NA	NA	1.93970477	0:ALIVE OR DEAD TUMOR FREE	NA	8/19/10	0.3227	EUR	High Grade	No	C67.9	8120/3	C67.9	Yes	Yes	0.2914	0.23	90	NA	BLCA	1.93970477	0:LIVING	40398c03-a9cc-476b-9ee9-aecf161be43f	M0	N0	T2B	Tumor Free	1.93970477	0:CENSORED	NA	No	NA	NA	20	1	Primary
blca_tcga_pan_can_atlas_2018	TCGA-C4-A0F1	TCGA-C4-A0F1-01	71	STAGE III	5TH	NA	41	Bladder Cancer	BLCA	Bladder Urothelial Carcinoma	89	-26178	0	NA	NA	2.925995332	0:ALIVE OR DEAD TUMOR FREE	NA	8/19/10	NA	EUR	High Grade	No	C67.9	8120/3	C67.9	Yes	No	0.2847	0	152	NA	BLCA	2.925995332	0:LIVING	ab20d2d5-ea10-4aba-b495-fbe7b18bb394	M0	N0	T3B	Tumor Free	2.925995332	0:CENSORED	NA	No	NA	NA	16	1	Primary
blca_tcga_pan_can_atlas_2018	TCGA-C4-A0F6	TCGA-C4-A0F6-01	82	STAGE III	6TH	18	13	Bladder Cancer	BLCA	Bladder Urothelial Carcinoma	700	-29951	0	NA	NA	23.01344643	0:ALIVE OR DEAD TUMOR FREE	NA	8/19/10	0.3635	EUR	High Grade	No	C67.9	8120/3	C67.9	Yes	Yes	0.2858	0.4	191	No	BLCA	23.01344643	0:LIVING	4ff9b4f2-6d04-4fed-8796-155902a8bf28	M0	N0	T3B	Tumor Free	23.01344643	0:CENSORED	NA	No	NA	NA	20	1	Primary
blca_tcga_pan_can_atlas_2018	TCGA-CF-A1HR	TCGA-CF-A1HR-01	62	STAGE III	6TH	18	-7	Bladder Cancer	BLCA	Bladder Urothelial Carcinoma	389	-22777	0	9.6656475	1:Recurred/Progressed	12.78890094	0:ALIVE OR DEAD TUMOR FREE	Not Hispanic Or Latino	6/17/11	0.1941	EAS	High Grade	No	C67.9	8120/3	C67.9	Yes	Yes	0.2777	0	255	Yes	BLCA	12.78890094	0:LIVING	39ea19e1-4959-4f1b-9934-54bdaf766842	M0	N0	T3	Tumor Free	9.6656475	1:PROGRESSION	No	No	Asian	No	6	1	Primary
blca_tcga_pan_can_atlas_2018	TCGA-CF-A1HS	TCGA-CF-A1HS-01	75	STAGE III	6TH	15	39	Bladder Cancer	BLCA	Bladder Urothelial Carcinoma	382	-27565	0	4.372554821	1:Recurred/Progressed	12.55876648	0:ALIVE OR DEAD TUMOR FREE	Not Hispanic Or Latino	6/17/11	0.5331	EAS	High Grade	No	C67.9	8070/3	C67.9	Yes	Yes	0.2912	0.26	239	Yes	BLCA	12.55876648	0:LIVING	a73c0842-39c5-4c2c-aa6a-f31341a4f36e	M0	N0	T3	Tumor Free	4.372554821	1:PROGRESSION	No	No	Asian	No	22	1	Primary
blca_tcga_pan_can_atlas_2018	TCGA-CF-A27C	TCGA-CF-A27C-01	52	STAGE III	6TH	3	3	Bladder Cancer	BLCA	Bladder Urothelial Carcinoma	425	-19270	0	13.97244962	0:DiseaseFree	13.97244962	0:ALIVE OR DEAD TUMOR FREE	Not Hispanic Or Latino	7/21/11	0.1454	EAS	High Grade	No	C67.9	8130/3	C67.9	Yes	Yes	0.3175	0.09	133	No	BLCA	13.97244962	0:LIVING	7fee9d6f-c0ea-43c2-89c2-66d965a077a8	M0	N0	T3	Tumor Free	13.97244962	0:CENSORED	No	No	Asian	Yes	-2	1	Primary
blca_tcga_pan_can_atlas_2018	TCGA-CF-A3MF	TCGA-CF-A3MF-01	34	STAGE III	7TH	18	-33	Bladder Cancer	BLCA	Bladder Urothelial Carcinoma	383	-12557	0	12.59164283	0:DiseaseFree	12.59164283	0:ALIVE OR DEAD TUMOR FREE	Not Hispanic Or Latino	41063	0.454	EAS	Low Grade	No	C67.9	8130/3	C67.9	Yes	Yes	0.2754	1.87	23	No	BLCA	12.59164283	0:LIVING	1E308B12-0590-4DAE-94D0-A539FCF25DF7	M0	N0	T3	Tumor Free	12.59164283	0:CENSORED	No	No	Asian	Yes	-6	1	Primary
blca_tcga_pan_can_atlas_2018	TCGA-CF-A3MG	TCGA-CF-A3MG-01	48	STAGE II	7TH	20	33	Bladder Cancer	BLCA	Bladder Urothelial Carcinoma	369	-17600	0	12.1313739	0:DiseaseFree	12.1313739	0:ALIVE OR DEAD TUMOR FREE	Not Hispanic Or Latino	41063	0.5341	EAS	Low Grade	No	C67.9	8130/3	C67.9	Yes	Yes	0.3409	0.04	125	No	BLCA	12.1313739	0:LIVING	39EFA06A-FFE5-40B3-8F8A-A2D7071BC9E3	M0	N0	T2	Tumor Free	12.1313739	0:CENSORED	No	No	Asian	No	20	1	Primary
blca_tcga_pan_can_atlas_2018	TCGA-CF-A3MH	TCGA-CF-A3MH-01	75	STAGE II	7TH	9	15	Bladder Cancer	BLCA	Bladder Urothelial Carcinoma	398	-27458	0	13.08478811	0:DiseaseFree	13.08478811	0:ALIVE OR DEAD TUMOR FREE	Not Hispanic Or Latino	41063	0.2252	EAS	Low Grade	No	C67.9	8130/3	C67.9	Yes	Yes	0.3457	0.07	43	No	BLCA	13.08478811	0:LIVING	B8A8D2FC-421B-4393-8D5A-946CF72CB496	M0	N0	T2	NA	13.08478811	0:CENSORED	No	No	Asian	Yes	14	1	Primary
blca_tcga_pan_can_atlas_2018	TCGA-CF-A3MI	TCGA-CF-A3MI-01	62	STAGE II	7TH	17	9	Bladder Cancer	BLCA	Bladder Urothelial Carcinoma	370	-22716	0	12.16425026	0:DiseaseFree	12.16425026	0:ALIVE OR DEAD TUMOR FREE	Not Hispanic Or Latino	41063	0.4938	EAS	Low Grade	No	C67.9	8130/3	C67.9	Yes	Yes	0.3577	0.14	63	No	BLCA	12.16425026	0:LIVING	F1EBF96B-8DF9-4E59-ACEF-7AD433E40214	M0	N0	T2	NA	12.16425026	0:CENSORED	No	No	Asian	No	0	1	Primary
blca_tcga_pan_can_atlas_2018	TCGA-CF-A47S	TCGA-CF-A47S-01	41	STAGE II	7TH	5	1	Bladder Cancer	BLCA	Bladder Urothelial Carcinoma	333	-15225	0	10.94782523	0:DiseaseFree	10.94782523	0:ALIVE OR DEAD TUMOR FREE	Not Hispanic Or Latino	41581	0.1315	EAS	Low Grade	No	C67.9	8130/3	C67.9	Yes	Yes	0.296	0.05	27	No	BLCA	10.94782523	0:LIVING	D2DF20D4-6704-41E6-B33D-616225BD737C	M0	N0	T2	Tumor Free	10.94782523	0:CENSORED	No	No	Asian	Yes	-16	1	Primary
blca_tcga_pan_can_atlas_2018	TCGA-CF-A47T	TCGA-CF-A47T-01	58	STAGE II	7TH	3	11	Bladder Cancer	BLCA	Bladder Urothelial Carcinoma	205	-21347	0	4.569812934	1:Recurred/Progressed	12.65739554	1:DEAD WITH TUMOR	Not Hispanic Or Latino	41581	0.0508	EAS	Low Grade	No	C67.9	8130/3	C67.9	Yes	Yes	0.3	0.07	27	Yes	BLCA	12.65739554	1:DECEASED	0DB0F02F-94F5-492F-8840-5254792F6879	M0	N0	T2	Tumor Free	4.569812934	1:PROGRESSION	No	No	Asian	Yes	8	1	Primary
blca_tcga_pan_can_atlas_2018	TCGA-CF-A47V	TCGA-CF-A47V-01	52	STAGE II	7TH	3	-17	Bladder Cancer	BLCA	Bladder Urothelial Carcinoma	379	-19265	0	12.46013742	0:DiseaseFree	12.46013742	0:ALIVE OR DEAD TUMOR FREE	Not Hispanic Or Latino	41581	0.1117	EAS	High Grade	No	C67.9	8130/3	C67.9	Yes	Yes	0.3274	0.02	66	No	BLCA	12.46013742	0:LIVING	E5086EAB-C920-4E3E-A965-90F3F495363A	M0	N0	T2	Tumor Free	12.46013742	0:CENSORED	No	No	Asian	Yes	-2	1	Primary
blca_tcga_pan_can_atlas_2018	TCGA-CF-A47W	TCGA-CF-A47W-01	42	STAGE II	7TH	0	17	Bladder Cancer	BLCA	Bladder Urothelial Carcinoma	368	-15497	0	12.09849755	0:DiseaseFree	12.09849755	0:ALIVE OR DEAD TUMOR FREE	Not Hispanic Or Latino	41581	0.0001	EAS	Low Grade	No	C67.9	8130/3	C67.9	Yes	Yes	0.3304	0	27	No	BLCA	12.09849755	0:LIVING	122FC134-8915-47DB-96C9-AB1853C3CD18	M0	N0	T2	Tumor Free	12.09849755	0:CENSORED	No	No	Asian	No	-2	1	Primary
blca_tcga_pan_can_atlas_2018	TCGA-CF-A47X	TCGA-CF-A47X-01	60	STAGE II	7TH	16	-11	Bladder Cancer	BLCA	Bladder Urothelial Carcinoma	384	-22200	0	12.62451918	0:DiseaseFree	12.62451918	0:ALIVE OR DEAD TUMOR FREE	Not Hispanic Or Latino	41581	0.5195	EAS	Low Grade	No	C67.9	8130/3	C67.9	Yes	Yes	0.3251	0.02	288	No	BLCA	12.62451918	0:LIVING	82D5F37F-5A1B-49D8-B990-AC222B4E1C1D	M0	N0	T2	Tumor Free	12.62451918	0:CENSORED	No	No	Asian	Yes	-16	1	Primary
blca_tcga_pan_can_atlas_2018	TCGA-CF-A47Y	TCGA-CF-A47Y-01	55	STAGE II	7TH	0	-11	Bladder Cancer	BLCA	Bladder Urothelial Carcinoma	373	-20432	0	12.26287931	0:DiseaseFree	12.26287931	0:ALIVE OR DEAD TUMOR FREE	Not Hispanic Or Latino	41581	0.0002	EAS	Low Grade	No	C67.9	8130/3	C67.9	Yes	Yes	0.3205	0	60	No	BLCA	12.26287931	0:LIVING	9BCFF619-F75A-4AA4-9E09-2E9AA7B59225	M0	N0	T2	Tumor Free	12.26287931	0:CENSORED	No	No	Asian	No	-8	1	Primary
blca_tcga_pan_can_atlas_2018	TCGA-CF-A5U8	TCGA-CF-A5U8-01	59	STAGE II	6TH	2	-11	Bladder Cancer	BLCA	Bladder Urothelial Carcinoma	399	-21734	0	13.11766446	0:DiseaseFree	13.11766446	0:ALIVE OR DEAD TUMOR FREE	Not Hispanic Or Latino	41699	0.1238	EAS	Low Grade	No	C67.9	8120/3	C67.9	Yes	Yes	0.3098	0.03	46	No	BLCA	13.11766446	0:LIVING	4CC25ADB-6DB4-46AA-9FC9-C2C6339FB6D3	M0	N0	T2	Tumor Free	13.11766446	0:CENSORED	No	No	Asian	No	-14	1	Primary
blca_tcga_pan_can_atlas_2018	TCGA-CF-A5UA	TCGA-CF-A5UA-01	67	STAGE II	6TH	8	13	Bladder Cancer	BLCA	Bladder Urothelial Carcinoma	365	-24625	0	11.9998685	0:DiseaseFree	11.9998685	0:ALIVE OR DEAD TUMOR FREE	Not Hispanic Or Latino	41699	0.2443	EAS	Low Grade	No	C67.9	8120/3	C67.9	Yes	Yes	0.3096	0.09	66	No	BLCA	11.9998685	0:LIVING	B52C870C-BFB8-4E68-86C0-64D57E5C9AE3	M0	N0	T2	Tumor Free	11.9998685	0:CENSORED	No	No	Asian	No	0	1	Primary
blca_tcga_pan_can_atlas_2018	TCGA-CF-A7I0	TCGA-CF-A7I0-01	54	STAGE II	6TH	3	-5	Bladder Cancer	BLCA	Bladder Urothelial Carcinoma	368	-20059	0	12.09849755	0:DiseaseFree	12.09849755	0:ALIVE OR DEAD TUMOR FREE	Not Hispanic Or Latino	41699	0.1514	EAS	Low Grade	No	C67.2	8130/3	C67.2	Yes	Yes	0.3211	0.01	37	No	BLCA	12.09849755	0:LIVING	25AC9ACD-328B-4FAE-A448-4F3957B1B212	M0	N0	T2	Tumor Free	12.09849755	0:CENSORED	No	No	Asian	No	2	1	Primary
blca_tcga_pan_can_atlas_2018	TCGA-CF-A8HX	TCGA-CF-A8HX-01	55	STAGE II	6TH	5	-17	Bladder Cancer	BLCA	Bladder Urothelial Carcinoma	345	-20259	0	11.34234145	0:DiseaseFree	11.34234145	0:ALIVE OR DEAD TUMOR FREE	Not Hispanic Or Latino	12/30/14	0.212	EAS	High Grade	No	C67.9	8120/3	C67.9	Yes	Yes	0.3363	0.03	52	No	BLCA	11.34234145	0:LIVING	43F9B602-683A-4FA1-B044-8FC5794B1453	M0	N0	T2	Tumor Free	11.34234145	0:CENSORED	No	No	Asian	No	4	1	Primary
blca_tcga_pan_can_atlas_2018	TCGA-CF-A8HY	TCGA-CF-A8HY-01	59	STAGE II	6TH	25	15	Bladder Cancer	BLCA	Bladder Urothelial Carcinoma	345	-21636	0	11.34234145	0:DiseaseFree	11.34234145	0:ALIVE OR DEAD TUMOR FREE	Not Hispanic Or Latino	12/30/14	0.5576	EAS	High Grade	No	C67.9	8120/3	C67.9	Yes	Yes	0.3352	0.16	89	No	BLCA	11.34234145	0:LIVING	6A3E87D7-E360-44C5-9764-4B630DF383E6	M0	N0	T2	Tumor Free	11.34234145	0:CENSORED	No	No	Asian	No	2	1	Primary
blca_tcga_pan_can_atlas_2018	TCGA-CF-A9FF	TCGA-CF-A9FF-01	52	STAGE II	6TH	5	13	Bladder Cancer	BLCA	Bladder Urothelial Carcinoma	361	-19195	0	11.86836309	0:DiseaseFree	11.86836309	0:ALIVE OR DEAD TUMOR FREE	Not Hispanic Or Latino	12/30/14	0.1708	EAS	High Grade	No	C67.2	8130/3	C67.2	Yes	Yes	0.3177	0.01	132	No	BLCA	11.86836309	0:LIVING	736E8CDF-E2D7-4141-86A9-45C34178A1C8	M0	N0	T2	Tumor Free	11.86836309	0:CENSORED	No	No	Asian	No	18	1	Primary
blca_tcga_pan_can_atlas_2018	TCGA-CF-A9FH	TCGA-CF-A9FH-01	85	STAGE II	6TH	5	19	Bladder Cancer	BLCA	Bladder Urothelial Carcinoma	-64	-31236	0	0	0:DiseaseFree	0	0:ALIVE OR DEAD TUMOR FREE	Not Hispanic Or Latino	12/30/14	0.1132	EAS	Low Grade	No	C67.9	8130/3	C67.9	Yes	Yes	0.328	0.33	38	No	BLCA	0	0:LIVING	83A369AE-003B-432B-A7B2-C630805B43C1	M0	N0	T2	Tumor Free	0	0:CENSORED	No	No	Asian	No	14	1	Primary
blca_tcga_pan_can_atlas_2018	TCGA-CF-A9FL	TCGA-CF-A9FL-01	85	STAGE III	6TH	4	5	Bladder Cancer	BLCA	Bladder Urothelial Carcinoma	84	-31099	0	10.58618536	1:Recurred/Progressed	18.5751389	1:DEAD WITH TUMOR	Not Hispanic Or Latino	12/30/14	0.1418	EAS	High Grade	No	C67.9	8130/3	C67.9	Yes	Yes	0.3227	0	58	Yes	BLCA	18.5751389	1:DECEASED	96292F0E-5D09-4C44-8DFC-73EBDE6BF137	M0	N0	T3B	Tumor Free	10.58618536	1:PROGRESSION	No	Yes	Asian	No	14	1	Primary
blca_tcga_pan_can_atlas_2018	TCGA-CF-A9FM	TCGA-CF-A9FM-01	50	STAGE I	6TH	0	-15	Bladder Cancer	BLCA	Bladder Urothelial Carcinoma	398	-18445	0	13.08478811	0:DiseaseFree	13.08478811	0:ALIVE OR DEAD TUMOR FREE	Not Hispanic Or Latino	12/30/14	0.0198	EAS	High Grade	No	C67.9	8130/3	C67.9	Yes	No	0.3169	0	21	No	BLCA	13.08478811	0:LIVING	AAD167AB-4772-4616-AFB3-265E00D4A3F0	M0	N0	T1	Tumor Free	13.08478811	0:CENSORED	No	No	Asian	No	-8	1	Primary
blca_tcga_pan_can_atlas_2018	TCGA-CU-A0YN	TCGA-CU-A0YN-01	60	STAGE III	6TH	22	43	Bladder Cancer	BLCA	Bladder Urothelial Carcinoma	NA	-21927	0	NA	NA	12.92040635	NA	Not Hispanic Or Latino	40664	0.3339	EUR	High Grade	No	C67.9	8130/3	C67.9	Yes	Yes	0.2856	0.07	145	No	BLCA	12.92040635	1:DECEASED	679a6869-2ce9-4472-8db1-8869e2c1a440	M0	N0	T3A	NA	12.92040635	0:CENSORED	NA	No	White	No	20	1	Primary
blca_tcga_pan_can_atlas_2018	TCGA-CU-A3KJ	TCGA-CU-A3KJ-01	75	STAGE III	7TH	18	43	Bladder Cancer	BLCA	Bladder Urothelial Carcinoma	562	-27692	0	NA	NA	18.47650985	0:ALIVE OR DEAD TUMOR FREE	Not Hispanic Or Latino	4/19/12	0.5641	EUR	High Grade	No	C67.9	8120/3	C67.9	Yes	Yes	0.2424	0.35	203	Yes	BLCA	18.47650985	0:LIVING	A75584BC-BEF7-48F6-B4B3-C1472A3AF768	M0	N0	T3B	With Tumor	5.457474439	1:PROGRESSION	Yes	Yes	White	No	18	1	Primary
blca_tcga_pan_can_atlas_2018	TCGA-CU-A3YL	TCGA-CU-A3YL-01	67	STAGE III	7TH	5	-15	Bladder Cancer	BLCA	Bladder Urothelial Carcinoma	906	-24524	0	12.16425026	1:Recurred/Progressed	29.78597495	0:ALIVE OR DEAD TUMOR FREE	Not Hispanic Or Latino	9/24/12	0.1775	EUR	High Grade	No	C67.9	8130/3	C67.9	Yes	Yes	0.3192	0	212	Yes	BLCA	29.78597495	0:LIVING	087A7F70-2FA8-4A16-B130-4DF10A70C662	M0	N0	T4A	Tumor Free	12.16425026	1:PROGRESSION	Yes	No	White	No	2	1	Primary
blca_tcga_pan_can_atlas_2018	TCGA-CU-A5W6	TCGA-CU-A5W6-01	70	STAGE III	7TH	18	41	Bladder Cancer	BLCA	Bladder Urothelial Carcinoma	NA	-25706	0	1.841075714	0:DiseaseFree	1.841075714	0:ALIVE OR DEAD TUMOR FREE	Not Hispanic Or Latino	5/20/13	0.1666	EUR	High Grade	No	C67.9	8120/3	C67.9	Yes	Yes	0.3127	0.05	200	No	BLCA	1.841075714	1:DECEASED	7A7FCDD3-CCE9-47CF-A26F-CC6FF34ECD9A	M0	N0	T4A	Tumor Free	1.841075714	0:CENSORED	Yes	No	White	No	18	1	Primary
blca_tcga_pan_can_atlas_2018	TCGA-DK-A1A5	TCGA-DK-A1A5-01	79	STAGE II	6TH	17	35	Bladder Cancer	BLCA	Bladder Urothelial Carcinoma	NA	-29111	0	2.136962883	0:DiseaseFree	2.136962883	0:ALIVE OR DEAD TUMOR FREE	Not Hispanic Or Latino	40851	0.5545	EUR	High Grade	No	C67.9	8120/3	C67.9	Yes	Yes	0.3039	1.02	237	No	BLCA	2.136962883	1:DECEASED	904a8757-e0c5-41ef-b583-c8f170caaac1	M0	N0	T2B	Tumor Free	2.136962883	0:CENSORED	Yes	Yes	White	No	26	1	Primary
blca_tcga_pan_can_atlas_2018	TCGA-DK-A1AA	TCGA-DK-A1AA-01	57	STAGE III	6TH	2	5	Bladder Cancer	BLCA	Bladder Urothelial Carcinoma	578	-21093	0	19.00253148	0:DiseaseFree	19.00253148	0:ALIVE OR DEAD TUMOR FREE	Not Hispanic Or Latino	40881	0.0549	EUR	High Grade	No	C67.9	8120/3	C67.9	Yes	Yes	0.2842	1.25	76	No	BLCA	19.00253148	0:LIVING	56d8a1b8-1268-4362-a7f1-77b76fbf1b59	M0	N0	T3	Tumor Free	19.00253148	0:CENSORED	Yes	Yes	White	No	0	1	Primary
blca_tcga_pan_can_atlas_2018	TCGA-DK-A1AC	TCGA-DK-A1AC-01	72	STAGE III	6TH	12	3	Bladder Cancer	BLCA	Bladder Urothelial Carcinoma	3981	-26307	0	130.8807575	0:DiseaseFree	130.8807575	0:ALIVE OR DEAD TUMOR FREE	NA	4/13/11	0.5352	EUR	High Grade	No	C67.9	8120/3	C67.9	Yes	Yes	0.3059	0.25	1293	No	BLCA	130.8807575	0:LIVING	36c14e9d-1863-4c55-bbbb-f8c9dd418932	M0	N0	T3B	Tumor Free	130.8807575	0:CENSORED	Yes	Yes	White	No	14	1	Primary
blca_tcga_pan_can_atlas_2018	TCGA-DK-A1AE	TCGA-DK-A1AE-01	84	STAGE III	6TH	0	19	Bladder Cancer	BLCA	Bladder Urothelial Carcinoma	491	-30707	0	NA	NA	16.14228885	0:ALIVE OR DEAD TUMOR FREE	Not Hispanic Or Latino	4/13/11	0.096	EUR	High Grade	No	C67.9	8120/3	C67.9	Yes	Yes	0.2916	0	107	Yes	BLCA	16.14228885	0:LIVING	493a4ff2-37a5-4b79-928d-83dbfe534556	M0	N0	T3	With Tumor	6.93691028	1:PROGRESSION	Yes	No	White	No	18	1	Primary
blca_tcga_pan_can_atlas_2018	TCGA-DK-A1AG	TCGA-DK-A1AG-01	65	STAGE III	6TH	2	3	Bladder Cancer	BLCA	Bladder Urothelial Carcinoma	475	-24095	0	15.61626722	0:DiseaseFree	15.61626722	0:ALIVE OR DEAD TUMOR FREE	Not Hispanic Or Latino	4/13/11	0.0617	EUR	High Grade	No	C67.9	8120/3	C67.9	Yes	Yes	0.2822	0.1	111	No	BLCA	15.61626722	0:LIVING	f8c0a69c-df53-4a0a-a30e-4424c0ce3dd5	M0	N0	T3	Tumor Free	15.61626722	0:CENSORED	Yes	No	White	No	4	1	Primary
blca_tcga_pan_can_atlas_2018	TCGA-DK-A2I1	TCGA-DK-A2I1-01	73	STAGE II	6TH	23	11	Bladder Cancer	BLCA	Bladder Urothelial Carcinoma	546	-26726	0	17.95048821	0:DiseaseFree	17.95048821	0:ALIVE OR DEAD TUMOR FREE	Not Hispanic Or Latino	11/22/11	0.6916	EUR	High Grade	No	C67.9	8130/3	C67.9	Yes	Yes	0.2833	0.25	708	No	BLCA	17.95048821	0:LIVING	036B9681-AB58-4734-A8FD-E0D5D078BF5A	M0	N0	T2B	Tumor Free	17.95048821	0:CENSORED	Yes	No	White	No	4	1	Primary
blca_tcga_pan_can_atlas_2018	TCGA-DK-A2I4	TCGA-DK-A2I4-01	79	STAGE III	6TH	20	25	Bladder Cancer	BLCA	Bladder Urothelial Carcinoma	4343	-29037	0	142.7819969	0:DiseaseFree	142.7819969	0:ALIVE OR DEAD TUMOR FREE	Not Hispanic Or Latino	41185	0.0957	EUR	High Grade	No	C67.3	8130/3	C67.3	Yes	Yes	0.2236	0.19	799	No	BLCA	142.7819969	0:LIVING	5C4AEBEB-FB6F-4D66-B24A-89EF20DE971E	M0	N0	T3B	Tumor Free	142.7819969	0:CENSORED	Yes	No	White	No	18	1	Primary
blca_tcga_pan_can_atlas_2018	TCGA-DK-A3IM	TCGA-DK-A3IM-01	76	STAGE III	6TH	14	47	Bladder Cancer	BLCA	Bladder Urothelial Carcinoma	238	-28106	0	6.60814676	1:Recurred/Progressed	8.153335306	1:DEAD WITH TUMOR	Not Hispanic Or Latino	41246	0.6409	EUR	High Grade	No	C67.9	8120/3	C67.9	Yes	Yes	0.3511	0.47	76	NA	BLCA	8.153335306	1:DECEASED	41B59716-116F-4942-8B63-409870A87E26	M0	N0	T3	With Tumor	6.60814676	1:PROGRESSION	Yes	No	White	NA	20	1	Primary
blca_tcga_pan_can_atlas_2018	TCGA-DK-A3IN	TCGA-DK-A3IN-01	72	STAGE III	7TH	23	23	Bladder Cancer	BLCA	Bladder Urothelial Carcinoma	NA	-26562	0	8.21908801	0:DiseaseFree	8.21908801	0:ALIVE OR DEAD TUMOR FREE	Not Hispanic Or Latino	41246	0.2776	EUR	High Grade	No	C67.2	8120/3	C67.2	Yes	Yes	0.3319	0	355	No	BLCA	8.21908801	1:DECEASED	FC0032DB-B6D8-4DA3-BD1B-BEEC4196ABF0	M0	N0	T4A	Tumor Free	8.21908801	0:CENSORED	Yes	Yes	White	No	18	1	Primary
blca_tcga_pan_can_atlas_2018	TCGA-DK-A3IQ	TCGA-DK-A3IQ-01	74	STAGE III	6TH	10	-7	Bladder Cancer	BLCA	Bladder Urothelial Carcinoma	319	-27194	0	8.21908801	1:Recurred/Progressed	17.72035375	1:DEAD WITH TUMOR	Not Hispanic Or Latino	41246	0.2382	EUR	High Grade	No	C67.4	8120/3	C67.4	Yes	Yes	0.3002	0.03	168	Yes	BLCA	17.72035375	1:DECEASED	E44F60EC-66C4-45A2-A003-0A1FAF1D6E03	M0	N0	T3	With Tumor	8.21908801	1:PROGRESSION	Yes	Yes	White	No	-6	1	Primary
blca_tcga_pan_can_atlas_2018	TCGA-DK-A3IS	TCGA-DK-A3IS-01	68	STAGE II	6TH	22	23	Bladder Cancer	BLCA	Bladder Urothelial Carcinoma	1529	-25098	0	50.26794227	0:DiseaseFree	50.26794227	0:ALIVE OR DEAD TUMOR FREE	Not Hispanic Or Latino	3/13/12	0.4593	EUR	High Grade	No	C67.9	8120/3	C67.9	Yes	Yes	0.2659	0.82	307	No	BLCA	50.26794227	0:LIVING	9F75CC89-CC3F-4AE9-973D-DA37C6417BFC	M0	N0	T2A	Tumor Free	50.26794227	0:CENSORED	Yes	Yes	White	No	16	1	Primary
blca_tcga_pan_can_atlas_2018	TCGA-DK-A3IT	TCGA-DK-A3IT-01	62	STAGE III	6TH	18	29	Bladder Cancer	BLCA	Bladder Urothelial Carcinoma	648	-22786	0	21.30387612	0:DiseaseFree	21.30387612	0:ALIVE OR DEAD TUMOR FREE	Not Hispanic Or Latino	3/13/12	0.2813	EUR	High Grade	No	C67.2	8120/3	C67.2	Yes	Yes	0.3182	0	397	No	BLCA	21.30387612	0:LIVING	58520C66-7688-435A-B09F-653B18768C41	M0	N0	T3	Tumor Free	21.30387612	0:CENSORED	Yes	Yes	White	No	26	1	Primary
blca_tcga_pan_can_atlas_2018	TCGA-DK-A3IU	TCGA-DK-A3IU-01	58	STAGE II	6TH	8	17	Bladder Cancer	BLCA	Bladder Urothelial Carcinoma	609	-21369	0	15.18887464	1:Recurred/Progressed	23.21070454	1:DEAD WITH TUMOR	Not Hispanic Or Latino	41185	0.0615	EUR	High Grade	No	C67.4	8120/3	C67.4	Yes	Yes	0.3433	0	355	Yes	BLCA	23.21070454	1:DECEASED	F093F043-EFD4-4CBA-A87F-8CBB5C1ACD9E	M0	N0	T2B	Tumor Free	15.18887464	1:PROGRESSION	NA	Yes	White	No	24	1	Primary
blca_tcga_pan_can_atlas_2018	TCGA-DK-A3WW	TCGA-DK-A3WW-01	57	STAGE III	7TH	0	49	Bladder Cancer	BLCA	Bladder Urothelial Carcinoma	633	-20909	0	20.81073084	0:DiseaseFree	20.81073084	0:ALIVE OR DEAD TUMOR FREE	Not Hispanic Or Latino	8/31/12	0.0047	EUR	High Grade	No	C67.4	8120/3	C67.4	Yes	Yes	0.3282	0.22	1079	No	BLCA	20.81073084	0:LIVING	2AB0FB7B-AD2A-403D-9411-712974CCD878	M0	N0	T3	Tumor Free	20.81073084	0:CENSORED	Yes	No	White	No	16	1	Primary
blca_tcga_pan_can_atlas_2018	TCGA-DK-A3WX	TCGA-DK-A3WX-01	67	STAGE III	6TH	12	33	Bladder Cancer	BLCA	Bladder Urothelial Carcinoma	NA	-24553	0	NA	NA	10.55330901	1:DEAD WITH TUMOR	Not Hispanic Or Latino	8/31/12	0.0376	EUR	High Grade	No	C67.2	8120/3	C67.2	Yes	Yes	0.3191	0	33	Yes	BLCA	10.55330901	1:DECEASED	D63C186D-ADD6-492E-8250-E83F46D39D00	M0	N0	T3	With Tumor	5.490350791	1:PROGRESSION	Yes	No	White	No	18	1	Primary
blca_tcga_pan_can_atlas_2018	TCGA-DK-A3WY	TCGA-DK-A3WY-01	67	STAGE III	5TH	NA	5	Bladder Cancer	BLCA	Bladder Urothelial Carcinoma	4967	-24536	0	163.2968406	0:DiseaseFree	163.2968406	0:ALIVE OR DEAD TUMOR FREE	Not Hispanic Or Latino	8/31/12	0	EUR	High Grade	No	C67.1	8120/3	C67.1	Yes	Yes	0.3199	0	19	No	BLCA	163.2968406	0:LIVING	9BB5D187-033E-4E86-A76E-E1A6D20488F7	M0	N0	T3	Tumor Free	163.2968406	0:CENSORED	Yes	No	White	No	14	1	Primary
blca_tcga_pan_can_atlas_2018	TCGA-DK-A3X1	TCGA-DK-A3X1-01	78	STAGE III	6TH	17	9	Bladder Cancer	BLCA	Bladder Urothelial Carcinoma	2009	-28757	0	66.04859125	0:DiseaseFree	66.04859125	0:ALIVE OR DEAD TUMOR FREE	Not Hispanic Or Latino	8/31/12	0.2663	EUR	High Grade	No	C67.1	8120/3	C67.1	Yes	Yes	0.3336	0.02	780	No	BLCA	66.04859125	0:LIVING	6BDDAFDE-7004-49B6-80CF-8081CD4B7D44	M0	N0	T3	Tumor Free	66.04859125	0:CENSORED	Yes	Yes	White	No	12	1	Primary
blca_tcga_pan_can_atlas_2018	TCGA-DK-A6AV	TCGA-DK-A6AV-01	82	STAGE II	6TH	27	21	Bladder Cancer	BLCA	Bladder Urothelial Carcinoma	1952	-30089	0	64.17463918	0:DiseaseFree	64.17463918	0:ALIVE OR DEAD TUMOR FREE	Not Hispanic Or Latino	41434	0.6947	EAS	High Grade	No	C67.1	8120/3	C67.1	Yes	Yes	0.3242	0.03	104	No	BLCA	64.17463918	0:LIVING	B41DF0B0-572E-4DDB-9F1D-1B69DD1AD290	M0	N0	T2A	Tumor Free	64.17463918	0:CENSORED	Yes	No	Asian	No	16	1	Primary
blca_tcga_pan_can_atlas_2018	TCGA-DK-A6AW	TCGA-DK-A6AW-01	70	STAGE II	6TH	0	5	Bladder Cancer	BLCA	Bladder Urothelial Carcinoma	1621	-25644	0	53.29256666	0:DiseaseFree	53.29256666	0:ALIVE OR DEAD TUMOR FREE	Not Hispanic Or Latino	41434	0.0216	EUR	High Grade	No	C67.0	8120/3	C67.0	Yes	Yes	0.3077	0.18	3552	No	BLCA	53.29256666	0:LIVING	01C815BA-7BDA-4F7E-865C-0C5776FEBF2C	M0	N0	T2A	Tumor Free	53.29256666	0:CENSORED	Yes	Yes	White	No	2	1	Primary
blca_tcga_pan_can_atlas_2018	TCGA-DK-A6B0	TCGA-DK-A6B0-01	61	STAGE II	6TH	0	15	Bladder Cancer	BLCA	Bladder Urothelial Carcinoma	2330	-22439	0	76.60190025	0:DiseaseFree	76.60190025	0:ALIVE OR DEAD TUMOR FREE	Not Hispanic Or Latino	41434	0.0003	EUR	High Grade	No	C67.2	8120/3	C67.2	Yes	Yes	0.3166	0.01	24	No	BLCA	76.60190025	0:LIVING	73BC18A4-3600-409E-A2B5-E09E2B3F040D	M0	N0	T2B	Tumor Free	76.60190025	0:CENSORED	NA	No	White	No	-6	1	Primary
blca_tcga_pan_can_atlas_2018	TCGA-DK-A6B1	TCGA-DK-A6B1-01	67	STAGE II	6TH	18	-15	Bladder Cancer	BLCA	Bladder Urothelial Carcinoma	2049	-24607	0	67.36364533	0:DiseaseFree	67.36364533	0:ALIVE OR DEAD TUMOR FREE	Not Hispanic Or Latino	41434	0.4631	EUR	High Grade	No	C67.3	8120/3	C67.3	Yes	Yes	0.3087	0.15	126	No	BLCA	67.36364533	0:LIVING	0D2CD56C-09C6-467D-B3AA-1F7FE0CC60E1	M0	N0	T2A	Tumor Free	67.36364533	0:CENSORED	Yes	Yes	White	No	2	1	Primary
blca_tcga_pan_can_atlas_2018	TCGA-DK-AA6M	TCGA-DK-AA6M-01	64	STAGE II	7TH	8	23	Bladder Cancer	BLCA	Bladder Urothelial Carcinoma	1582	-23574	0	NA	NA	52.01038893	0:ALIVE OR DEAD TUMOR FREE	Not Hispanic Or Latino	41827	0.1917	EUR	High Grade	No	C67.2	8120/3	C67.2	Yes	Yes	0.3293	0.03	60	No	BLCA	52.01038893	0:LIVING	D8B07FDD-5580-4BCC-9619-B5E0C9F0AA3D	M0	N0	T2	Tumor Free	52.01038893	0:CENSORED	No	Yes	White	No	8	1	Primary
blca_tcga_pan_can_atlas_2018	TCGA-DK-AA6P	TCGA-DK-AA6P-01	72	STAGE II	7TH	23	9	Bladder Cancer	BLCA	Bladder Urothelial Carcinoma	457	-26560	0	NA	NA	15.02449288	0:ALIVE OR DEAD TUMOR FREE	Not Hispanic Or Latino	41827	0.6321	EUR	High Grade	No	C67.2	8120/3	C67.2	Yes	Yes	0.3319	0.48	171	Yes	BLCA	15.02449288	0:LIVING	4E702CA1-C0E0-4B9C-B9C7-7D7946818561	M0	N0	NA	Tumor Free	0.526021633	1:PROGRESSION	No	No	White	No	6	1	Primary
blca_tcga_pan_can_atlas_2018	TCGA-DK-AA6S	TCGA-DK-AA6S-01	60	STAGE III	5TH	8	-7	Bladder Cancer	BLCA	Bladder Urothelial Carcinoma	5050	-22027	0	17.72035375	1:Recurred/Progressed	166.0255778	0:ALIVE OR DEAD TUMOR FREE	Not Hispanic Or Latino	41827	0.3712	EUR	High Grade	No	C67.2	8120/3	C67.2	Yes	Yes	0.3274	0	528	Yes	BLCA	166.0255778	0:LIVING	45EEA556-E97B-4912-8AA9-7E5C709EB52B	M0	N0	T3B	With Tumor	17.72035375	1:PROGRESSION	NA	Yes	White	Yes	10	1	Primary
blca_tcga_pan_can_atlas_2018	TCGA-DK-AA6T	TCGA-DK-AA6T-01	63	STAGE II	7TH	4	17	Bladder Cancer	BLCA	Bladder Urothelial Carcinoma	572	-23198	0	18.80527337	0:DiseaseFree	18.80527337	0:ALIVE OR DEAD TUMOR FREE	Not Hispanic Or Latino	41827	0.2141	EUR	High Grade	No	C67.0	8120/3	C67.0	Yes	Yes	0.3211	0	87	No	BLCA	18.80527337	0:LIVING	F9B55748-605A-4313-BB19-DCF5476590C2	M0	N0	NA	Tumor Free	18.80527337	0:CENSORED	No	No	White	Yes	12	1	Primary
blca_tcga_pan_can_atlas_2018	TCGA-DK-AA6U	TCGA-DK-AA6U-01	64	STAGE II	7TH	10	1	Bladder Cancer	BLCA	Bladder Urothelial Carcinoma	578	-23611	0	19.00253148	0:DiseaseFree	19.00253148	0:ALIVE OR DEAD TUMOR FREE	Not Hispanic Or Latino	41827	0.4459	EUR	NA	No	C67.2	8120/3	C67.2	Yes	Yes	0.3194	0.03	415	No	BLCA	19.00253148	0:LIVING	104C8E20-1B29-4D77-9633-359A35BE48FB	M0	N0	NA	With Tumor	19.00253148	0:CENSORED	No	No	White	No	12	1	Primary
blca_tcga_pan_can_atlas_2018	TCGA-DK-AA6W	TCGA-DK-AA6W-01	78	STAGE II	7TH	13	17	Bladder Cancer	BLCA	Bladder Urothelial Carcinoma	263	-28853	0	NA	NA	13.6436861	1:DEAD WITH TUMOR	Not Hispanic Or Latino	41827	0.5578	EUR	High Grade	No	C67.2	8120/3	C67.2	Yes	Yes	0.33	0.13	229	Yes	BLCA	13.6436861	1:DECEASED	63FA8434-4A6F-4C32-9C5D-89DCC913900B	M0	N0	T2	With Tumor	12.46013742	1:PROGRESSION	No	Yes	White	Yes	18	1	Primary
blca_tcga_pan_can_atlas_2018	TCGA-DK-AA6X	TCGA-DK-AA6X-01	63	STAGE II	7TH	8	-1	Bladder Cancer	BLCA	Bladder Urothelial Carcinoma	467	-23208	0	NA	NA	15.3532564	0:ALIVE OR DEAD TUMOR FREE	Not Hispanic Or Latino	41827	0.1976	EUR	High Grade	No	C67.2	8120/3	C67.2	Yes	Yes	0.3316	0	107	No	BLCA	15.3532564	0:LIVING	071B350D-8745-4795-8194-A8C6491F0931	M0	N0	NA	Tumor Free	15.3532564	0:CENSORED	No	No	White	No	10	1	Primary
blca_tcga_pan_can_atlas_2018	TCGA-DK-AA71	TCGA-DK-AA71-01	71	STAGE II	7TH	12	25	Bladder Cancer	BLCA	Bladder Urothelial Carcinoma	415	-25950	0	NA	NA	13.6436861	0:ALIVE OR DEAD TUMOR FREE	Not Hispanic Or Latino	41827	0.3807	EUR	High Grade	No	C67.2	8120/3	C67.2	Yes	Yes	0.3431	0.03	590	No	BLCA	13.6436861	0:LIVING	22DBEA93-3E1B-4E1B-BA40-55F08B99E73B	M0	N0	T2B	With Tumor	13.6436861	0:CENSORED	Yes	Yes	White	No	14	1	Primary
blca_tcga_pan_can_atlas_2018	TCGA-DK-AA74	TCGA-DK-AA74-01	75	STAGE III	7TH	10	33	Bladder Cancer	BLCA	Bladder Urothelial Carcinoma	1708	-27730	0	56.15280928	0:DiseaseFree	56.15280928	0:ALIVE OR DEAD TUMOR FREE	Not Hispanic Or Latino	41827	0.0559	EUR	High Grade	No	C67.1	8120/3	C67.1	Yes	Yes	0.3308	0	220	No	BLCA	56.15280928	0:LIVING	0198D8E5-A14B-44EE-B1C4-D248994845AD	M0	N0	T3	Tumor Free	56.15280928	0:CENSORED	No	Yes	White	No	16	1	Primary
blca_tcga_pan_can_atlas_2018	TCGA-DK-AA75	TCGA-DK-AA75-01	82	STAGE III	7TH	NA	9	Bladder Cancer	BLCA	Bladder Urothelial Carcinoma	NA	-30090	0	NA	NA	11.17795969	1:DEAD WITH TUMOR	Not Hispanic Or Latino	41827	0.5069	EUR	High Grade	No	C67.3	8120/3	C67.3	Yes	Yes	0.3282	0.16	412	Yes	BLCA	11.17795969	1:DECEASED	CEA28EAC-4442-4436-B737-536E45B89989	M0	N0	T3	With Tumor	10.78344347	1:PROGRESSION	No	No	White	No	8	1	Primary
blca_tcga_pan_can_atlas_2018	TCGA-DK-AA76	TCGA-DK-AA76-01	64	STAGE II	7TH	6	-5	Bladder Cancer	BLCA	Bladder Urothelial Carcinoma	366	-23542	0	12.03274485	0:DiseaseFree	12.03274485	0:ALIVE OR DEAD TUMOR FREE	Not Hispanic Or Latino	41858	0.3069	EUR	High Grade	No	C67.3	8120/3	C67.3	Yes	Yes	0.3349	0.13	226	No	BLCA	12.03274485	0:LIVING	D37B0460-EFA4-4CF5-8082-F27FF2CF2F28	M0	N0	NA	With Tumor	12.03274485	0:CENSORED	No	No	White	No	14	1	Primary
blca_tcga_pan_can_atlas_2018	TCGA-DK-AA77	TCGA-DK-AA77-01	61	STAGE II	7TH	7	21	Bladder Cancer	BLCA	Bladder Urothelial Carcinoma	618	-22365	0	NA	NA	20.31758556	0:ALIVE OR DEAD TUMOR FREE	Not Hispanic Or Latino	41858	0.3331	NA	High Grade	No	C67.4	8120/3	C67.4	Yes	Yes	0.3357	0.13	320	Yes	BLCA	20.31758556	0:LIVING	EB4F8C76-08D9-4BA4-846E-969FDED63A87	M0	N0	T2A	Tumor Free	15.3532564	1:PROGRESSION	Yes	No	White	No	20	1	Primary
blca_tcga_pan_can_atlas_2018	TCGA-E5-A4U1	TCGA-E5-A4U1-01	72	STAGE II	7TH	16	-1	Bladder Cancer	BLCA	Bladder Urothelial Carcinoma	1181	-26305	0	23.17782819	1:Recurred/Progressed	38.82697176	0:ALIVE OR DEAD TUMOR FREE	Not Hispanic Or Latino	8/19/13	0.4421	EUR	High Grade	No	C67.9	8120/3	C67.9	Yes	Yes	0.3324	0.28	551	Yes	BLCA	38.82697176	0:LIVING	1C28F311-E0B0-4292-B29A-C6757665A4A4	M0	N0	T2B	With Tumor	23.17782819	1:PROGRESSION	Yes	No	NA	No	10	1	Primary
blca_tcga_pan_can_atlas_2018	TCGA-E7-A3Y1	TCGA-E7-A3Y1-01	57	STAGE II	7TH	1	-15	Bladder Cancer	BLCA	Bladder Urothelial Carcinoma	163	-20917	0	5.358845383	0:DiseaseFree	5.358845383	0:ALIVE OR DEAD TUMOR FREE	Not Hispanic Or Latino	41252	0.0342	EUR	Low Grade	No	C67.9	8120/3	C67.9	Yes	Yes	0.3125	0.07	151	No	BLCA	5.358845383	0:LIVING	F7C891EB-3B09-4E01-BB8A-53D570518CBE	M0	N0	NA	Tumor Free	5.358845383	0:CENSORED	No	No	White	Yes	-12	1	Primary
blca_tcga_pan_can_atlas_2018	TCGA-E7-A4XJ	TCGA-E7-A4XJ-01	66	STAGE II	7TH	0	3	Bladder Cancer	BLCA	Bladder Urothelial Carcinoma	16	-24279	0	2.235591939	0:DiseaseFree	2.235591939	0:ALIVE OR DEAD TUMOR FREE	Not Hispanic Or Latino	41368	0.0164	EAS	High Grade	No	C67.9	8120/3	C67.9	Yes	Yes	0.3217	0.05	39	No	BLCA	2.235591939	1:DECEASED	92495A89-9974-4F75-99E0-28BD11114460	M0	N0	T2	Tumor Free	2.235591939	0:CENSORED	No	No	Asian	No	4	1	Primary
blca_tcga_pan_can_atlas_2018	TCGA-E7-A541	TCGA-E7-A541-01	66	STAGE II	7TH	26	1	Bladder Cancer	BLCA	Bladder Urothelial Carcinoma	529	-24206	0	25.57780189	0:DiseaseFree	25.57780189	0:ALIVE OR DEAD TUMOR FREE	Not Hispanic Or Latino	41368	0.4173	EUR	High Grade	No	C67.9	8130/3	C67.9	Yes	Yes	0.3155	0.02	421	NA	BLCA	25.57780189	1:DECEASED	D51ABC3A-A652-4B13-9A41-CE52BE87218B	MX	N0	T2B	Tumor Free	25.57780189	0:CENSORED	Yes	No	White	No	8	1	Primary
blca_tcga_pan_can_atlas_2018	TCGA-E7-A5KE	TCGA-E7-A5KE-01	78	STAGE II	7TH	15	9	Bladder Cancer	BLCA	Bladder Urothelial Carcinoma	17	-28714	0	NA	NA	0.558897985	0:ALIVE OR DEAD TUMOR FREE	Not Hispanic Or Latino	41612	0.4822	EAS	High Grade	No	C67.9	8120/3	C67.9	Yes	Yes	0.328	0.5	171	NA	BLCA	0.558897985	0:LIVING	514DCD02-0B33-40EF-8EF1-05272045FC39	M0	N0	T2A	Tumor Free	0.558897985	0:CENSORED	No	No	Asian	No	14	1	Primary
blca_tcga_pan_can_atlas_2018	TCGA-E7-A5KF	TCGA-E7-A5KF-01	67	STAGE II	7TH	3	1	Bladder Cancer	BLCA	Bladder Urothelial Carcinoma	20	-24528	0	NA	NA	0.657527041	0:ALIVE OR DEAD TUMOR FREE	Not Hispanic Or Latino	41612	0.096	EAS	Low Grade	No	C67.9	8120/3	C67.9	Yes	Yes	0.3095	0.03	173	No	BLCA	0.657527041	0:LIVING	5D06CC19-8B10-4ED1-B6D4-8E044F1F8A8C	M0	N0	T2A	Tumor Free	0.657527041	0:CENSORED	No	No	Asian	NA	10	1	Primary
blca_tcga_pan_can_atlas_2018	TCGA-E7-A677	TCGA-E7-A677-01	81	STAGE II	7TH	3	21	Bladder Cancer	BLCA	Bladder Urothelial Carcinoma	820	-29613	0	26.95860867	0:DiseaseFree	26.95860867	0:ALIVE OR DEAD TUMOR FREE	Not Hispanic Or Latino	6/27/13	0.1035	EAS	Low Grade	No	C67.9	8120/3	C67.9	Yes	Yes	0.3003	0.06	214	No	BLCA	26.95860867	0:LIVING	D492383F-5449-4845-BFB3-B2CB4EB49C4E	M0	N0	T2B	Tumor Free	26.95860867	0:CENSORED	No	No	Asian	No	20	1	Primary
blca_tcga_pan_can_atlas_2018	TCGA-E7-A678	TCGA-E7-A678-01	55	STAGE III	7TH	0	-3	Bladder Cancer	BLCA	Bladder Urothelial Carcinoma	798	-20169	0	26.23532893	0:DiseaseFree	26.23532893	0:ALIVE OR DEAD TUMOR FREE	Not Hispanic Or Latino	6/28/13	0.0003	EAS	Low Grade	No	C67.9	8120/3	C67.9	Yes	Yes	0.3072	0.04	46	No	BLCA	26.23532893	0:LIVING	29C52372-D3A7-4188-B468-67C3451C4F20	M0	N0	T3	Tumor Free	26.23532893	0:CENSORED	No	No	Asian	No	-16	1	Primary
blca_tcga_pan_can_atlas_2018	TCGA-E7-A7DU	TCGA-E7-A7DU-01	73	STAGE III	7TH	17	13	Bladder Cancer	BLCA	Bladder Urothelial Carcinoma	28	-27000	0	0.920537857	0:DiseaseFree	0.920537857	0:ALIVE OR DEAD TUMOR FREE	Not Hispanic Or Latino	12/16/13	0.2578	EUR	Low Grade	No	C67.0	8120/3	C67.0	Yes	Yes	0.3325	0	243	No	BLCA	0.920537857	0:LIVING	6F30B069-C8F5-424C-9FB5-F7DBA508CB8B	M0	N0	T3	Tumor Free	0.920537857	0:CENSORED	Yes	Yes	White	No	6	1	Primary
blca_tcga_pan_can_atlas_2018	TCGA-E7-A7XN	TCGA-E7-A7XN-01	66	STAGE III	7TH	0	37	Bladder Cancer	BLCA	Bladder Urothelial Carcinoma	428	-24466	0	NA	NA	14.07107867	0:ALIVE OR DEAD TUMOR FREE	Not Hispanic Or Latino	41406	0.0006	EAS	High Grade	No	C67.9	8120/3	C67.9	Yes	Yes	0.3247	0	861	Yes	BLCA	14.07107867	0:LIVING	286CF147-B7F7-4A05-8E41-7FBD3717AD71	M0	N0	T3	Tumor Free	6.246506888	1:PROGRESSION	No	No	Asian	No	18	1	Primary
blca_tcga_pan_can_atlas_2018	TCGA-E7-A85H	TCGA-E7-A85H-01	64	STAGE III	7TH	10	13	Bladder Cancer	BLCA	Bladder Urothelial Carcinoma	394	-23497	0	12.9532827	0:DiseaseFree	12.9532827	0:ALIVE OR DEAD TUMOR FREE	Not Hispanic Or Latino	41699	0.6306	EAS	High Grade	No	C67.9	8120/3	C67.9	Yes	Yes	0.3438	0.32	383	No	BLCA	12.9532827	0:LIVING	C8ADCE3D-4914-4851-9952-846B0C9C32DE	M0	N0	T3	Tumor Free	12.9532827	0:CENSORED	Yes	No	Asian	No	14	1	Primary
blca_tcga_pan_can_atlas_2018	TCGA-E7-A8O7	TCGA-E7-A8O7-01	52	STAGE II	7TH	0	-19	Bladder Cancer	BLCA	Bladder Urothelial Carcinoma	466	-19063	0	15.32038005	0:DiseaseFree	15.32038005	0:ALIVE OR DEAD TUMOR FREE	Not Hispanic Or Latino	41701	0.0342	EAS	Low Grade	No	C67.9	8120/3	C67.9	Yes	Yes	0.3141	0.02	26	No	BLCA	15.32038005	0:LIVING	1E15CB17-CF22-4F06-A3D9-E528E77D1876	M0	N0	T2	Tumor Free	15.32038005	0:CENSORED	No	No	Asian	No	-18	1	Primary
blca_tcga_pan_can_atlas_2018	TCGA-FD-A3B3	TCGA-FD-A3B3-01	74	STAGE III	7TH	11	39	Bladder Cancer	BLCA	Bladder Urothelial Carcinoma	392	-27068	0	32.02156689	0:DiseaseFree	32.02156689	0:ALIVE OR DEAD TUMOR FREE	Not Hispanic Or Latino	41244	0.0298	EUR	High Grade	No	C67.0	8130/3	C67.0	Yes	Yes	0.298	0	164	No	BLCA	32.02156689	1:DECEASED	4B5D873B-BFDA-482E-92A0-BF84C0F9032A	MX	N0	T3	Tumor Free	32.02156689	0:CENSORED	Yes	No	White	No	18	1	Primary
blca_tcga_pan_can_atlas_2018	TCGA-FD-A3B4	TCGA-FD-A3B4-01	55	STAGE III	7TH	7	25	Bladder Cancer	BLCA	Bladder Urothelial Carcinoma	477	-20379	0	11.80261038	1:Recurred/Progressed	16.76693954	1:DEAD WITH TUMOR	Not Hispanic Or Latino	1/13/12	0.2395	NA	High Grade	No	C67.2	8120/3	C67.2	Yes	Yes	0.3016	0	72	NA	BLCA	16.76693954	1:DECEASED	899F8D52-4C3A-4371-90EB-1F106001EDDC	MX	N0	T4A	Tumor Free	11.80261038	1:PROGRESSION	Yes	No	Black or African American	No	16	1	Primary
blca_tcga_pan_can_atlas_2018	TCGA-FD-A3B6	TCGA-FD-A3B6-01	75	STAGE II	7TH	15	25	Bladder Cancer	BLCA	Bladder Urothelial Carcinoma	209	-27541	0	33.0407338	0:DiseaseFree	33.0407338	0:ALIVE OR DEAD TUMOR FREE	Not Hispanic Or Latino	41244	0.3687	EUR	High Grade	No	C67.4	8130/3	C67.4	Yes	Yes	0.342	0.02	255	NA	BLCA	33.0407338	1:DECEASED	36054200-3FA4-4541-A25C-47282E4EF88D	MX	N0	T2B	Tumor Free	33.0407338	0:CENSORED	Yes	Yes	White	No	16	1	Primary
blca_tcga_pan_can_atlas_2018	TCGA-FD-A3B7	TCGA-FD-A3B7-01	66	STAGE III	7TH	12	27	Bladder Cancer	BLCA	Bladder Urothelial Carcinoma	NA	-24245	0	NA	NA	4.010914949	1:DEAD WITH TUMOR	Not Hispanic Or Latino	41244	0.0555	NA	High Grade	No	C67.2	8120/3	C67.2	Yes	Yes	0.3411	0	64	Yes	BLCA	4.010914949	1:DECEASED	EF5DD4B3-B77A-444A-B5B0-C999A5A3D129	MX	N0	T3A	With Tumor	3.616398724	1:PROGRESSION	Yes	No	Black or African American	No	22	1	Primary
blca_tcga_pan_can_atlas_2018	TCGA-FD-A3B8	TCGA-FD-A3B8-01	56	STAGE II	7TH	NA	3	Bladder Cancer	BLCA	Bladder Urothelial Carcinoma	384	-20555	0	12.62451918	0:DiseaseFree	12.62451918	0:ALIVE OR DEAD TUMOR FREE	Hispanic Or Latino	41244	0.0015	NA	High Grade	No	C67.2	8120/3	C67.2	Yes	Yes	0.3357	0	38	NA	BLCA	12.62451918	0:LIVING	537CA5D1-5B26-496F-B7B4-05FEA7B46353	MX	N0	T2B	Tumor Free	12.62451918	0:CENSORED	Yes	No	White	No	12	1	Primary
blca_tcga_pan_can_atlas_2018	TCGA-FD-A3N5	TCGA-FD-A3N5-01	69	STAGE II	7TH	9	43	Bladder Cancer	BLCA	Bladder Urothelial Carcinoma	363	-25342	0	NA	NA	22.52030115	1:DEAD WITH TUMOR	Not Hispanic Or Latino	3/21/12	0.3789	NA	High Grade	No	C67.4	8120/3	C67.4	Yes	Yes	0.2433	4.96	275	No	BLCA	22.52030115	1:DECEASED	A658BECF-3934-49F2-9E74-291DCA61D4BB	MX	N0	T2B	NA	11.37521781	1:PROGRESSION	Yes	No	Black or African American	No	20	1	Primary
blca_tcga_pan_can_atlas_2018	TCGA-FD-A3N6	TCGA-FD-A3N6-01	43	STAGE II	7TH	1	37	Bladder Cancer	BLCA	Bladder Urothelial Carcinoma	851	-15758	0	27.97777559	0:DiseaseFree	27.97777559	0:ALIVE OR DEAD TUMOR FREE	Not Hispanic Or Latino	3/21/12	0.0753	NA	High Grade	No	C67.3	8120/3	C67.3	Yes	Yes	0.229	7.81	113	No	BLCA	27.97777559	0:LIVING	8C1DD7F7-B74A-4FA2-B6A7-86F0348D2567	MX	N0	T2B	Tumor Free	27.97777559	0:CENSORED	Yes	No	Black or African American	No	16	1	Primary
blca_tcga_pan_can_atlas_2018	TCGA-FD-A3NA	TCGA-FD-A3NA-01	60	STAGE II	6TH	18	15	Bladder Cancer	BLCA	Bladder Urothelial Carcinoma	1845	-21936	0	60.65686951	0:DiseaseFree	60.65686951	0:ALIVE OR DEAD TUMOR FREE	Not Hispanic Or Latino	3/21/12	0.1987	EUR	High Grade	No	C67.4	8120/3	C67.4	Yes	Yes	0.3275	0.21	166	No	BLCA	60.65686951	0:LIVING	14917461-DAE4-44CB-909D-42AC45AEF450	MX	N0	T2B	Tumor Free	43.98855903	1:PROGRESSION	Yes	Yes	White	No	18	1	Primary
blca_tcga_pan_can_atlas_2018	TCGA-FD-A3SN	TCGA-FD-A3SN-01	79	STAGE III	7TH	10	35	Bladder Cancer	BLCA	Bladder Urothelial Carcinoma	887	-29169	0	NA	NA	29.16132426	0:ALIVE OR DEAD TUMOR FREE	Hispanic Or Latino	7/16/12	0.3756	NA	High Grade	No	C67.0	8120/3	C67.0	Yes	Yes	0.3376	0.15	335	Yes	BLCA	29.16132426	0:LIVING	0FB043D3-D86B-4CD8-8C01-9E2B3E965BB0	MX	N0	T3B	With Tumor	3.616398724	1:PROGRESSION	Yes	No	White	No	22	1	Primary
blca_tcga_pan_can_atlas_2018	TCGA-FD-A3SP	TCGA-FD-A3SP-01	60	STAGE III	7TH	9	21	Bladder Cancer	BLCA	Bladder Urothelial Carcinoma	783	-22005	0	25.74218365	0:DiseaseFree	25.74218365	0:ALIVE OR DEAD TUMOR FREE	Not Hispanic Or Latino	7/16/12	0.0586	EUR	High Grade	No	C67.4	8120/3	C67.4	Yes	Yes	0.3293	0	108	No	BLCA	25.74218365	0:LIVING	5F99DCFF-D809-4C87-8024-C9B30BD565E9	MX	N0	T3B	Tumor Free	25.74218365	0:CENSORED	Yes	No	White	No	24	1	Primary
blca_tcga_pan_can_atlas_2018	TCGA-FD-A43N	TCGA-FD-A43N-01	76	STAGE III	7TH	19	27	Bladder Cancer	BLCA	Bladder Urothelial Carcinoma	230	-27833	0	NA	NA	22.98057008	0:ALIVE OR DEAD TUMOR FREE	Not Hispanic Or Latino	11/28/12	0.2694	EUR	High Grade	No	C67.4	8120/3	C67.4	Yes	Yes	0.2928	0.05	165	No	BLCA	22.98057008	0:LIVING	3CCCFFEA-BD7D-4548-BB38-FE5EDA630DE6	MX	N0	T3A	Tumor Free	22.98057008	0:CENSORED	Yes	No	White	No	6	1	Primary
blca_tcga_pan_can_atlas_2018	TCGA-FD-A43P	TCGA-FD-A43P-01	74	STAGE II	7TH	13	3	Bladder Cancer	BLCA	Bladder Urothelial Carcinoma	832	-27201	0	27.3531249	0:DiseaseFree	27.3531249	0:ALIVE OR DEAD TUMOR FREE	Not Hispanic Or Latino	11/28/12	0.2815	NA	High Grade	No	C67.1	8120/3	C67.1	Yes	Yes	0.3277	0.02	370	No	BLCA	27.3531249	0:LIVING	41E8C196-EF93-47C6-AD06-0031F23D4347	MX	N0	T2A	Tumor Free	27.3531249	0:CENSORED	Yes	Yes	Black or African American	No	10	1	Primary
blca_tcga_pan_can_atlas_2018	TCGA-FD-A43S	TCGA-FD-A43S-01	71	STAGE III	7TH	0	3	Bladder Cancer	BLCA	Bladder Urothelial Carcinoma	455	-25993	0	14.95874018	0:DiseaseFree	14.95874018	0:ALIVE OR DEAD TUMOR FREE	Not Hispanic Or Latino	11/29/12	0	EUR	High Grade	No	C67.4	8120/3	C67.4	Yes	No	0.3095	0	NA	No	BLCA	14.95874018	0:LIVING	77236911-D9E0-4B85-829A-A98F1E4B92D2	MX	N0	T3B	Tumor Free	14.95874018	0:CENSORED	Yes	No	White	No	-12	1	Primary
blca_tcga_pan_can_atlas_2018	TCGA-FD-A43X	TCGA-FD-A43X-01	84	STAGE II	7TH	10	-13	Bladder Cancer	BLCA	Bladder Urothelial Carcinoma	110	-30764	0	3.616398724	0:DiseaseFree	3.616398724	0:ALIVE OR DEAD TUMOR FREE	Not Hispanic Or Latino	11/28/12	0.2614	EUR	High Grade	No	C67.4	8130/3	C67.4	Yes	Yes	0.3112	0.02	284	No	BLCA	3.616398724	0:LIVING	4FF4D9FE-EAB8-4AB3-9AE4-9F15B2581A8F	MX	N0	T2A	Tumor Free	3.616398724	0:CENSORED	Yes	Yes	White	No	-16	1	Primary
blca_tcga_pan_can_atlas_2018	TCGA-FD-A43Y	TCGA-FD-A43Y-01	65	STAGE III	7TH	8	39	Bladder Cancer	BLCA	Bladder Urothelial Carcinoma	369	-23889	0	15.58339087	0:DiseaseFree	15.58339087	0:ALIVE OR DEAD TUMOR FREE	Not Hispanic Or Latino	11/28/12	0.2944	EUR	High Grade	No	C67.3	8120/3	C67.3	Yes	Yes	0.3318	0	57	NA	BLCA	15.58339087	1:DECEASED	D349FAE0-DD40-4292-908C-AC86A9938240	MX	N0	T4	Tumor Free	15.58339087	0:CENSORED	Yes	No	White	No	26	1	Primary
blca_tcga_pan_can_atlas_2018	TCGA-FD-A5BR	TCGA-FD-A5BR-01	57	STAGE II	7TH	8	-13	Bladder Cancer	BLCA	Bladder Urothelial Carcinoma	813	-20964	0	26.72847421	0:DiseaseFree	26.72847421	0:ALIVE OR DEAD TUMOR FREE	Not Hispanic Or Latino	41279	0.2438	EUR	High Grade	No	C67.2	8120/3	C67.2	Yes	Yes	0.2946	0	86	No	BLCA	26.72847421	0:LIVING	DFDAEBD6-E0AB-49D1-9AE9-3A57B3C318B5	MX	N0	T2B	Tumor Free	26.72847421	0:CENSORED	Yes	No	White	No	4	1	Primary
blca_tcga_pan_can_atlas_2018	TCGA-FD-A5BS	TCGA-FD-A5BS-01	68	STAGE III	7TH	0	27	Bladder Cancer	BLCA	Bladder Urothelial Carcinoma	1639	-24963	0	53.88434099	0:DiseaseFree	53.88434099	0:ALIVE OR DEAD TUMOR FREE	Not Hispanic Or Latino	41279	0.0034	EUR	High Grade	No	C67.4	8120/3	C67.4	Yes	Yes	0.3319	0	23	No	BLCA	53.88434099	0:LIVING	B581E799-93D1-4F1C-BCB7-7E7AE86A869E	MX	N0	T3B	Tumor Free	53.88434099	0:CENSORED	Yes	Yes	White	No	6	1	Primary
blca_tcga_pan_can_atlas_2018	TCGA-FD-A5BT	TCGA-FD-A5BT-01	84	STAGE III	7TH	27	31	Bladder Cancer	BLCA	Bladder Urothelial Carcinoma	NA	-30686	0	NA	NA	10.78344347	0:ALIVE OR DEAD TUMOR FREE	Not Hispanic Or Latino	41279	0.051	EUR	High Grade	No	C67.2	8120/3	C67.2	Yes	Yes	0.2999	0.03	109	No	BLCA	10.78344347	1:DECEASED	CC2350CA-9220-400D-8B76-CC36D26F68D6	MX	N0	T3B	Tumor Free	10.78344347	0:CENSORED	Yes	Yes	White	No	4	1	Primary
blca_tcga_pan_can_atlas_2018	TCGA-FD-A5BU	TCGA-FD-A5BU-01	76	STAGE II	7TH	5	31	Bladder Cancer	BLCA	Bladder Urothelial Carcinoma	588	-27882	0	19.331295	0:DiseaseFree	19.331295	0:ALIVE OR DEAD TUMOR FREE	Not Hispanic Or Latino	41279	0.2276	NA	High Grade	No	C67.2	8120/3	C67.2	Yes	Yes	0.3213	0.05	70	No	BLCA	19.331295	0:LIVING	980C7214-F708-4499-818D-F3DE87DC6DE7	MX	N0	T2B	Tumor Free	19.331295	0:CENSORED	Yes	No	Black or African American	No	14	1	Primary
blca_tcga_pan_can_atlas_2018	TCGA-FD-A5BV	TCGA-FD-A5BV-01	47	STAGE III	7TH	7	9	Bladder Cancer	BLCA	Bladder Urothelial Carcinoma	NA	-17501	0	NA	NA	5.358845383	1:DEAD WITH TUMOR	Not Hispanic Or Latino	41279	0.4886	NA	High Grade	No	C67.0	8120/3	C67.0	Yes	Yes	0.3158	0.16	110	Yes	BLCA	5.358845383	1:DECEASED	4FA31971-15E2-4C9B-B49A-B3B7096262E4	MX	N0	T3B	With Tumor	4.405431173	1:PROGRESSION	Yes	No	White	No	14	1	Primary
blca_tcga_pan_can_atlas_2018	TCGA-FD-A5BY	TCGA-FD-A5BY-01	63	STAGE III	7TH	28	27	Bladder Cancer	BLCA	Bladder Urothelial Carcinoma	251	-23080	0	8.251964362	0:DiseaseFree	8.251964362	0:ALIVE OR DEAD TUMOR FREE	Not Hispanic Or Latino	41310	0.3662	EUR	High Grade	No	C67.4	8120/3	C67.4	Yes	Yes	0.3094	0.14	44	No	BLCA	8.251964362	0:LIVING	8DA76432-3004-47E5-A474-BD94BD4C0B33	MX	N0	T3A	Tumor Free	8.251964362	0:CENSORED	Yes	Yes	White	No	18	1	Primary
blca_tcga_pan_can_atlas_2018	TCGA-FD-A5C1	TCGA-FD-A5C1-01	61	STAGE III	7TH	16	29	Bladder Cancer	BLCA	Bladder Urothelial Carcinoma	1792	-22505	0	58.91442286	0:DiseaseFree	58.91442286	0:ALIVE OR DEAD TUMOR FREE	Not Hispanic Or Latino	41310	0.2061	EUR	High Grade	No	C67.4	8120/3	C67.4	Yes	Yes	0.32	0	132	No	BLCA	58.91442286	0:LIVING	070C66FA-EF48-46CB-AF4F-357D2C641118	MX	N0	T3B	Tumor Free	58.91442286	0:CENSORED	Yes	Yes	White	No	18	1	Primary
blca_tcga_pan_can_atlas_2018	TCGA-FD-A62N	TCGA-FD-A62N-01	69	STAGE III	7TH	13	37	Bladder Cancer	BLCA	Bladder Urothelial Carcinoma	82	-25297	0	2.695860867	0:DiseaseFree	2.695860867	0:ALIVE OR DEAD TUMOR FREE	Not Hispanic Or Latino	8/21/13	0.0903	SAS	High Grade	No	C67.2	8120/3	C67.2	Yes	Yes	0.3062	0	83	No	BLCA	2.695860867	0:LIVING	B7439EDC-B7AB-407E-810A-C60864A915BF	MX	N0	T3B	Tumor Free	2.695860867	0:CENSORED	Yes	No	Asian	NA	16	1	Primary
blca_tcga_pan_can_atlas_2018	TCGA-FD-A62P	TCGA-FD-A62P-01	76	STAGE II	7TH	25	23	Bladder Cancer	BLCA	Bladder Urothelial Carcinoma	NA	-27843	0	NA	NA	6.27938324	1:DEAD WITH TUMOR	Not Hispanic Or Latino	8/21/13	0.1437	EUR	High Grade	Yes	C67.4	8120/3	C67.4	Yes	Yes	0.3055	0	358	No	BLCA	6.27938324	1:DECEASED	741311B6-CB15-498F-932D-CA282E1DB10D	MX	N0	T2B	With Tumor	6.27938324	1:PROGRESSION	Yes	No	White	No	16	1	Primary
blca_tcga_pan_can_atlas_2018	TCGA-FD-A62S	TCGA-FD-A62S-01	60	STAGE III	7TH	21	33	Bladder Cancer	BLCA	Bladder Urothelial Carcinoma	368	-22000	0	NA	NA	13.34779893	1:DEAD WITH TUMOR	Not Hispanic Or Latino	8/23/13	0.164	NA	High Grade	No	C67.4	8120/3	C67.4	Yes	Yes	0.3156	0.05	71	NA	BLCA	13.34779893	1:DECEASED	05A1402E-5A79-4D54-9430-065844ED1505	MX	N0	T3B	Tumor Free	10.06016372	1:PROGRESSION	Yes	No	Black or African American	No	18	1	Primary
blca_tcga_pan_can_atlas_2018	TCGA-FD-A6TB	TCGA-FD-A6TB-01	82	STAGE III	7TH	9	9	Bladder Cancer	BLCA	Bladder Urothelial Carcinoma	572	-30185	0	18.80527337	0:DiseaseFree	18.80527337	0:ALIVE OR DEAD TUMOR FREE	Not Hispanic Or Latino	41406	0.0351	EUR	High Grade	Yes	C67.2	8120/3	C67.2	Yes	Yes	0.3075	0.01	183	No	BLCA	18.80527337	0:LIVING	389D1E21-5B97-4231-A3D7-71FECB918BEB	MX	N0	T3A	Tumor Free	18.80527337	0:CENSORED	Yes	Yes	White	No	20	1	Primary
blca_tcga_pan_can_atlas_2018	TCGA-FD-A6TC	TCGA-FD-A6TC-01	79	STAGE III	7TH	14	21	Bladder Cancer	BLCA	Bladder Urothelial Carcinoma	187	-28963	0	6.147877832	0:DiseaseFree	6.147877832	0:ALIVE OR DEAD TUMOR FREE	Not Hispanic Or Latino	41406	0.4323	NA	High Grade	No	C67.4	8120/3	C67.4	Yes	Yes	0.3311	0.29	862	No	BLCA	6.147877832	0:LIVING	00D8E96F-F231-4475-9E9F-C1F8AEC28E4E	MX	N0	T4A	Tumor Free	6.147877832	0:CENSORED	Yes	Yes	White	No	16	1	Primary
blca_tcga_pan_can_atlas_2018	TCGA-FD-A6TD	TCGA-FD-A6TD-01	77	STAGE III	7TH	12	41	Bladder Cancer	BLCA	Bladder Urothelial Carcinoma	204	-28328	0	12.69027189	0:DiseaseFree	12.69027189	0:ALIVE OR DEAD TUMOR FREE	Not Hispanic Or Latino	41406	0.0962	EUR	High Grade	No	C67.3	8120/3	C67.3	Yes	Yes	0.3279	0.03	120	No	BLCA	12.69027189	1:DECEASED	C80E71B3-7C6C-4E16-8446-6DFDA780BC18	MX	N0	T3A	Tumor Free	12.69027189	0:CENSORED	Yes	Yes	White	No	22	1	Primary
blca_tcga_pan_can_atlas_2018	TCGA-FD-A6TK	TCGA-FD-A6TK-01	60	STAGE III	7TH	16	25	Bladder Cancer	BLCA	Bladder Urothelial Carcinoma	330	-21942	0	10.84919617	0:DiseaseFree	10.84919617	0:ALIVE OR DEAD TUMOR FREE	Not Hispanic Or Latino	41406	0.0616	EUR	High Grade	No	C67.3	8120/3	C67.3	Yes	Yes	0.3159	0	113	No	BLCA	10.84919617	0:LIVING	65295450-36CD-45A7-A4A6-2D52EE11378F	MX	N0	T3A	Tumor Free	10.84919617	0:CENSORED	Yes	No	White	No	18	1	Primary
blca_tcga_pan_can_atlas_2018	TCGA-FJ-A3Z9	TCGA-FJ-A3Z9-01	72	NA	7TH	1	29	Bladder Cancer	BLCA	Bladder Urothelial Carcinoma	217	-26515	0	12.65739554	0:DiseaseFree	12.65739554	0:ALIVE OR DEAD TUMOR FREE	Not Hispanic Or Latino	41396	0.0392	EUR	High Grade	No	C67.2	8130/3	C67.2	Yes	Yes	0.2779	0.09	65	No	BLCA	12.65739554	1:DECEASED	72FF655F-BB08-40ED-B4C3-E9497D4DA108	M0	N0	TX	Tumor Free	12.65739554	0:CENSORED	Yes	No	White	No	16	1	Primary
blca_tcga_pan_can_atlas_2018	TCGA-FJ-A3ZF	TCGA-FJ-A3ZF-01	73	STAGE III	7TH	14	-1	Bladder Cancer	BLCA	Bladder Urothelial Carcinoma	524	-26825	0	17.22720847	0:DiseaseFree	17.22720847	0:ALIVE OR DEAD TUMOR FREE	Not Hispanic Or Latino	9/28/12	0.3697	EUR	High Grade	Yes	C67.9	8130/3	C67.9	Yes	Yes	0.334	0.33	227	No	BLCA	17.22720847	0:LIVING	FAE38579-5FE2-4D81-9729-39FDE866D18C	M0	N0	NA	With Tumor	17.22720847	0:CENSORED	NA	Yes	White	No	6	1	Primary
blca_tcga_pan_can_atlas_2018	TCGA-FT-A3EE	TCGA-FT-A3EE-01	80	STAGE III	7TH	23	25	Bladder Cancer	BLCA	Bladder Urothelial Carcinoma	NA	-29293	0	NA	NA	3.254758852	0:ALIVE OR DEAD TUMOR FREE	Not Hispanic Or Latino	12/21/11	0.6941	NA	High Grade	No	C67.5	8120/3	C67.5	Yes	Yes	0.3404	0.06	117	NA	BLCA	3.254758852	1:DECEASED	CCE62116-3DCD-400D-ADA0-9839CA02466E	MX	N0	T4A	Tumor Free	3.254758852	0:CENSORED	Yes	No	White	NA	-2	1	Primary
blca_tcga_pan_can_atlas_2018	TCGA-G2-A2EC	TCGA-G2-A2EC-01	58	STAGE II	2ND	NA	-27	Bladder Cancer	BLCA	Bladder Urothelial Carcinoma	679	-21215	0	NA	NA	22.88194102	1:DEAD WITH TUMOR	Not Hispanic Or Latino	10/27/11	NA	NA	High Grade	No	C67.9	8120/3	C67.9	Yes	No	0.3259	0	165	Yes	BLCA	22.88194102	1:DECEASED	28E25FFB-8B0C-4839-A735-ED7B78E3213A	M0	N0	NA	Tumor Free	22.32304304	1:PROGRESSION	No	No	Black or African American	No	-2	1	Primary
blca_tcga_pan_can_atlas_2018	TCGA-G2-A2EF	TCGA-G2-A2EF-01	50	STAGE II	6TH	14	39	Bladder Cancer	BLCA	Bladder Urothelial Carcinoma	1884	-18467	0	NA	NA	61.93904724	0:ALIVE OR DEAD TUMOR FREE	Not Hispanic Or Latino	10/27/11	0.5048	EUR	High Grade	No	C67.9	8120/3	C67.9	Yes	Yes	0.3043	0.08	236	No	BLCA	61.93904724	0:LIVING	2A142731-119C-495D-AD30-EB0B48BACB46	M0	N0	NA	Tumor Free	61.93904724	0:CENSORED	No	No	White	No	24	1	Primary
blca_tcga_pan_can_atlas_2018	TCGA-G2-A2EJ	TCGA-G2-A2EJ-01	56	STAGE II	6TH	8	41	Bladder Cancer	BLCA	Bladder Urothelial Carcinoma	1460	-20649	0	29.91748036	1:Recurred/Progressed	47.99947398	0:ALIVE OR DEAD TUMOR FREE	Not Hispanic Or Latino	10/27/11	0.2011	EUR	High Grade	No	C67.9	8120/3	C67.9	Yes	Yes	0.29	0.07	535	No	BLCA	47.99947398	0:LIVING	C6227D39-D9E8-4E28-9E70-D7F720AB25E4	M0	N0	NA	Tumor Free	29.91748036	1:PROGRESSION	No	No	White	No	18	1	Primary
blca_tcga_pan_can_atlas_2018	TCGA-G2-A2EK	TCGA-G2-A2EK-01	57	STAGE II	7TH	6	-29	Bladder Cancer	BLCA	Bladder Urothelial Carcinoma	485	-20995	0	NA	NA	15.94503074	0:ALIVE OR DEAD TUMOR FREE	Not Hispanic Or Latino	10/27/11	0.1979	EUR	High Grade	No	C67.9	8120/3	C67.9	Yes	Yes	0.2933	0	65	Yes	BLCA	15.94503074	0:LIVING	5DA1CB68-C438-4DDC-999F-90AED0C4BD7A	M0	N0	NA	With Tumor	15.94503074	1:PROGRESSION	No	No	White	No	-8	1	Primary
blca_tcga_pan_can_atlas_2018	TCGA-G2-A2EL	TCGA-G2-A2EL-01	77	STAGE II	6TH	6	43	Bladder Cancer	BLCA	Bladder Urothelial Carcinoma	NA	-28370	0	NA	NA	26.92573232	1:DEAD WITH TUMOR	Not Hispanic Or Latino	10/27/11	0.3508	EUR	High Grade	No	C67.2	8120/3	C67.2	Yes	Yes	0.3067	0.25	206	Yes	BLCA	26.92573232	1:DECEASED	30C7445E-D0C4-4A0F-96A4-27E4259EE10B	M0	N0	NA	With Tumor	3.452016964	1:PROGRESSION	No	No	White	No	18	1	Primary
blca_tcga_pan_can_atlas_2018	TCGA-G2-A2EO	TCGA-G2-A2EO-01	69	STAGE III	6TH	22	35	Bladder Cancer	BLCA	Bladder Urothelial Carcinoma	1072	-25440	0	59.30893908	0:DiseaseFree	59.30893908	0:ALIVE OR DEAD TUMOR FREE	Not Hispanic Or Latino	10/27/11	0.1396	EUR	High Grade	No	C67.3	8120/3	C67.3	Yes	Yes	0.3175	0	820	No	BLCA	59.30893908	1:DECEASED	98B9AD62-76ED-43E3-91BC-B8F065D79673	M0	N0	T3A	Tumor Free	59.30893908	0:CENSORED	No	No	White	No	22	1	Primary
blca_tcga_pan_can_atlas_2018	TCGA-G2-A2ES	TCGA-G2-A2ES-01	85	STAGE II	6TH	6	45	Bladder Cancer	BLCA	Bladder Urothelial Carcinoma	525	-31293	0	NA	NA	33.00785745	1:DEAD WITH TUMOR	Not Hispanic Or Latino	10/27/11	0.2093	EUR	High Grade	No	C67.9	8120/3	C67.9	Yes	Yes	0.298	0.13	410	Yes	BLCA	33.00785745	1:DECEASED	72D8EAE8-9EFB-45B2-ACBD-82C6B5732E38	M0	N0	T3B	Tumor Free	29.49008778	1:PROGRESSION	No	Yes	White	No	22	1	Primary
blca_tcga_pan_can_atlas_2018	TCGA-G2-AA3B	TCGA-G2-AA3B-01	75	STAGE II	6TH	8	17	Bladder Cancer	BLCA	Bladder Urothelial Carcinoma	2008	-27646	0	66.0157149	0:DiseaseFree	66.0157149	0:ALIVE OR DEAD TUMOR FREE	Not Hispanic Or Latino	41950	0.6202	EUR	High Grade	No	C67.9	8120/3	C67.9	Yes	Yes	0.3217	0.31	658	No	BLCA	66.0157149	0:LIVING	22424A05-0546-44C2-8AB7-ABB8E49C3363	M0	N0	T2	Tumor Free	66.0157149	0:CENSORED	Yes	No	White	No	18	1	Primary
blca_tcga_pan_can_atlas_2018	TCGA-GC-A3BM	TCGA-GC-A3BM-01	70	STAGE II	7TH	29	5	Bladder Cancer	BLCA	Bladder Urothelial Carcinoma	88	-25609	0	NA	NA	21.40250518	1:DEAD WITH TUMOR	Not Hispanic Or Latino	9/25/12	0.5253	EUR	High Grade	No	C67.1	8120/3	C67.1	Yes	Yes	0.3198	0.21	115	Yes	BLCA	21.40250518	1:DECEASED	7840AEA9-40C4-473E-BE33-8FA0B9F332C9	M0	N0	T2B	NA	21.40250518	1:PROGRESSION	Yes	No	White	No	2	1	Primary
blca_tcga_pan_can_atlas_2018	TCGA-GC-A3I6	TCGA-GC-A3I6-01	45	STAGE III	7TH	18	19	Bladder Cancer	BLCA	Bladder Urothelial Carcinoma	68	-16504	0	NA	NA	20.71210179	1:DEAD WITH TUMOR	Not Hispanic Or Latino	4/17/12	0.2208	EUR	High Grade	No	C67.9	8120/3	C67.9	Yes	Yes	0.3448	0.02	173	Yes	BLCA	20.71210179	1:DECEASED	74CBB078-9AAE-422A-A7AF-DD29EBCA949E	M0	N0	T3A	With Tumor	17.95048821	1:PROGRESSION	Yes	No	White	No	18	1	Primary
blca_tcga_pan_can_atlas_2018	TCGA-GC-A3OO	TCGA-GC-A3OO-01	79	STAGE II	7TH	13	-7	Bladder Cancer	BLCA	Bladder Urothelial Carcinoma	481	-29065	0	15.81352533	0:DiseaseFree	15.81352533	0:ALIVE OR DEAD TUMOR FREE	Not Hispanic Or Latino	9/25/12	0.1918	EUR	High Grade	No	C67.9	8120/3	C67.9	Yes	Yes	0.3191	0	118	No	BLCA	15.81352533	0:LIVING	1FF60FD9-3CA3-43BE-92A8-8DBA2CD4D4DF	M0	N0	T2B	Tumor Free	15.81352533	0:CENSORED	Yes	No	White	No	16	1	Primary
blca_tcga_pan_can_atlas_2018	TCGA-GC-A3RB	TCGA-GC-A3RB-01	54	STAGE III	7TH	8	27	Bladder Cancer	BLCA	Bladder Urothelial Carcinoma	582	-20021	0	19.13403689	0:DiseaseFree	19.13403689	0:ALIVE OR DEAD TUMOR FREE	Not Hispanic Or Latino	9/25/12	0.4829	EUR	High Grade	No	C67.9	8120/3	C67.9	Yes	Yes	0.323	0.07	152	No	BLCA	19.13403689	0:LIVING	A0BCF1B1-4DD4-4D7F-B63E-B49296671451	M0	N0	T3B	Tumor Free	19.13403689	0:CENSORED	Yes	No	White	No	18	1	Primary
blca_tcga_pan_can_atlas_2018	TCGA-GC-A3RC	TCGA-GC-A3RC-01	59	STAGE II	7TH	18	23	Bladder Cancer	BLCA	Bladder Urothelial Carcinoma	484	-21668	0	15.91215439	0:DiseaseFree	15.91215439	0:ALIVE OR DEAD TUMOR FREE	Not Hispanic Or Latino	9/25/12	0.4281	EUR	High Grade	No	C67.9	8120/3	C67.9	Yes	Yes	0.3332	0	310	No	BLCA	15.91215439	0:LIVING	BD7F2C90-863E-4380-AD31-8755BCB2F975	M0	N0	T2B	Tumor Free	15.91215439	0:CENSORED	Yes	No	White	No	8	1	Primary
blca_tcga_pan_can_atlas_2018	TCGA-GC-A3RD	TCGA-GC-A3RD-01	83	STAGE III	7TH	20	1	Bladder Cancer	BLCA	Bladder Urothelial Carcinoma	428	-30529	0	14.07107867	0:DiseaseFree	14.07107867	0:ALIVE OR DEAD TUMOR FREE	Not Hispanic Or Latino	9/24/12	0.5686	EUR	High Grade	No	C67.0	8120/3	C67.0	Yes	Yes	0.3513	0.33	74	No	BLCA	14.07107867	0:LIVING	6A2155B3-915C-41B1-B730-32E55E0C1FBD	M0	N0	T3A	Tumor Free	14.07107867	0:CENSORED	Yes	No	White	No	8	1	Primary
blca_tcga_pan_can_atlas_2018	TCGA-GC-A3WC	TCGA-GC-A3WC-01	80	STAGE III	7TH	7	7	Bladder Cancer	BLCA	Bladder Urothelial Carcinoma	540	-29295	0	17.7532301	0:DiseaseFree	17.7532301	0:ALIVE OR DEAD TUMOR FREE	Not Hispanic Or Latino	9/25/12	0.2748	EUR	High Grade	No	C67.9	8120/3	C67.9	Yes	Yes	0.3029	0.02	136	No	BLCA	17.7532301	0:LIVING	DB52C68A-ED44-4EC4-9381-D75F9BCBC29A	MX	N0	T3	Tumor Free	17.7532301	0:CENSORED	Yes	Yes	White	No	12	1	Primary
blca_tcga_pan_can_atlas_2018	TCGA-GC-A4ZW	TCGA-GC-A4ZW-01	71	STAGE III	7TH	17	13	Bladder Cancer	BLCA	Bladder Urothelial Carcinoma	15	-25964	0	NA	NA	0.493145281	0:ALIVE OR DEAD TUMOR FREE	Not Hispanic Or Latino	3/15/13	0.6295	EUR	High Grade	No	C67.9	8120/3	C67.9	Yes	Yes	0.2993	0.05	620	No	BLCA	0.493145281	0:LIVING	A9E17A7D-7FF4-44E3-B8C9-B0D2F46B6CD5	M0	N0	T3A	Tumor Free	0.493145281	0:CENSORED	Yes	No	White	NA	16	1	Primary
blca_tcga_pan_can_atlas_2018	TCGA-GC-A6I1	TCGA-GC-A6I1-01	90	STAGE II	7TH	13	41	Bladder Cancer	BLCA	Bladder Urothelial Carcinoma	81	-32873	0	8.942367755	0:DiseaseFree	8.942367755	0:ALIVE OR DEAD TUMOR FREE	Not Hispanic Or Latino	9/19/13	0.0687	EUR	High Grade	No	C67.9	8120/3	C67.9	Yes	Yes	0.3267	0	212	No	BLCA	8.942367755	1:DECEASED	54C04BCC-EBD5-461E-BBD5-B4D791B00C95	MX	N0	T2B	Tumor Free	8.942367755	0:CENSORED	Yes	No	White	No	22	1	Primary
blca_tcga_pan_can_atlas_2018	TCGA-GD-A6C6	TCGA-GD-A6C6-01	64	STAGE III	7TH	16	9	Bladder Cancer	BLCA	Bladder Urothelial Carcinoma	67	-23631	0	2.202715587	0:DiseaseFree	2.202715587	0:ALIVE OR DEAD TUMOR FREE	Not Hispanic Or Latino	11/27/13	0.5588	EUR	High Grade	No	C67.9	8120/3	C67.9	Yes	Yes	0.3525	1.24	229	NA	BLCA	2.202715587	0:LIVING	AADCF26B-C398-489F-A86A-E8DB1B5DB456	MX	N0	T3A	Tumor Free	2.202715587	0:CENSORED	Yes	No	White	NA	-4	1	Primary
blca_tcga_pan_can_atlas_2018	TCGA-GD-A76B	TCGA-GD-A76B-01	86	STAGE II	7TH	8	11	Bladder Cancer	BLCA	Bladder Urothelial Carcinoma	224	-31571	0	7.364302857	0:DiseaseFree	7.364302857	0:ALIVE OR DEAD TUMOR FREE	Not Hispanic Or Latino	1/23/14	0.2224	EUR	High Grade	No	C67.9	8120/3	C67.9	Yes	Yes	0.329	0	180	NA	BLCA	7.364302857	0:LIVING	6C1FFAF7-FDAE-4AB0-8DD1-6738937357BA	MX	N0	T2B	Tumor Free	7.364302857	0:CENSORED	Yes	No	White	NA	2	1	Primary
blca_tcga_pan_can_atlas_2018	TCGA-GU-A42Q	TCGA-GU-A42Q-01	67	STAGE III	7TH	8	43	Bladder Cancer	BLCA	Bladder Urothelial Carcinoma	231	-24534	0	11.3094651	0:DiseaseFree	11.3094651	0:ALIVE OR DEAD TUMOR FREE	Not Hispanic Or Latino	10/30/12	0.249	EUR	High Grade	No	C67.9	8120/3	C67.9	Yes	Yes	0.3256	0	167	No	BLCA	11.3094651	1:DECEASED	9C46846E-7F66-4936-AF97-50A7B8189D84	M0	N0	T3B	Tumor Free	11.3094651	0:CENSORED	Yes	No	White	No	22	1	Primary
blca_tcga_pan_can_atlas_2018	TCGA-GU-A763	TCGA-GU-A763-01	72	STAGE III	7TH	1	15	Bladder Cancer	BLCA	Bladder Urothelial Carcinoma	997	-26527	0	NA	NA	32.77772298	0:ALIVE OR DEAD TUMOR FREE	Not Hispanic Or Latino	2/19/14	0.0374	EUR	High Grade	No	C67.2	8120/3	C67.2	Yes	Yes	0.3114	0	58	No	BLCA	32.77772298	0:LIVING	F632BC31-3AA0-4783-B10B-818ECB26D40B	M0	N0	T4	With Tumor	9.961534668	1:PROGRESSION	Yes	Yes	White	No	8	1	Primary
blca_tcga_pan_can_atlas_2018	TCGA-GU-A764	TCGA-GU-A764-01	66	STAGE II	7TH	18	23	Bladder Cancer	BLCA	Bladder Urothelial Carcinoma	610	-24343	0	20.05457474	0:DiseaseFree	20.05457474	0:ALIVE OR DEAD TUMOR FREE	Not Hispanic Or Latino	2/19/14	0.0846	EUR	High Grade	No	C67.3	8120/3	C67.3	Yes	Yes	0.3302	0	116	No	BLCA	20.05457474	0:LIVING	20EBEFF1-E5A7-423A-BE93-E7EBB82438AC	MX	N0	T2B	Tumor Free	20.05457474	0:CENSORED	Yes	No	White	No	20	1	Primary
blca_tcga_pan_can_atlas_2018	TCGA-GU-A766	TCGA-GU-A766-01	62	STAGE II	7TH	8	29	Bladder Cancer	BLCA	Bladder Urothelial Carcinoma	480	-22774	0	NA	NA	15.78064898	0:ALIVE OR DEAD TUMOR FREE	Not Hispanic Or Latino	2/19/14	0.0942	EUR	High Grade	No	C67.9	8120/3	C67.9	Yes	Yes	0.3425	0.02	169	No	BLCA	15.78064898	0:LIVING	E7680A8E-1C0E-426B-ABD8-D0D8E7D0E5AA	MX	N0	T2A	With Tumor	15.78064898	0:CENSORED	Yes	No	White	No	12	1	Primary
blca_tcga_pan_can_atlas_2018	TCGA-GU-AATQ	TCGA-GU-AATQ-01	68	STAGE III	7TH	17	31	Bladder Cancer	BLCA	Bladder Urothelial Carcinoma	NA	-25185	0	NA	NA	7.002662985	1:DEAD WITH TUMOR	Not Hispanic Or Latino	8/25/14	0.5727	EUR	High Grade	No	C67.9	8120/3	C67.9	Yes	Yes	0.339	0.1	149	No	BLCA	7.002662985	1:DECEASED	AFF1533B-486E-40B5-A35A-CFAAC5823706	MX	N0	T3B	With Tumor	7.002662985	1:PROGRESSION	Yes	No	White	No	14	1	Primary
blca_tcga_pan_can_atlas_2018	TCGA-GV-A3JX	TCGA-GV-A3JX-01	59	STAGE III	7TH	14	3	Bladder Cancer	BLCA	Bladder Urothelial Carcinoma	581	-21888	0	19.10116054	0:DiseaseFree	19.10116054	0:ALIVE OR DEAD TUMOR FREE	Not Hispanic Or Latino	1/30/12	0.3468	EUR	High Grade	No	C67.9	8120/3	C67.9	Yes	Yes	0.3614	0.39	273	No	BLCA	19.10116054	0:LIVING	D9DCBB57-F6C2-4465-8A60-AFE876E113CA	MX	N0	T3B	Tumor Free	19.10116054	0:CENSORED	Yes	No	White	No	14	1	Primary
blca_tcga_pan_can_atlas_2018	TCGA-GV-A3QI	TCGA-GV-A3QI-01	47	STAGE III	7TH	15	15	Bladder Cancer	BLCA	Bladder Urothelial Carcinoma	1110	-17383	0	25.24903837	1:Recurred/Progressed	36.49275076	0:ALIVE OR DEAD TUMOR FREE	Not Hispanic Or Latino	6/18/12	0.5846	EUR	High Grade	No	C67.4	8120/3	C67.4	Yes	Yes	0.2822	0.27	419	Yes	BLCA	36.49275076	0:LIVING	06F936E9-5A90-40D3-B91A-713F2B4E6E11	MX	N0	T3B	Tumor Free	25.24903837	1:PROGRESSION	Yes	No	White	No	14	1	Primary
blca_tcga_pan_can_atlas_2018	TCGA-GV-A40G	TCGA-GV-A40G-01	77	STAGE II	7TH	19	7	Bladder Cancer	BLCA	Bladder Urothelial Carcinoma	580	-28204	0	19.06828418	0:DiseaseFree	19.06828418	0:ALIVE OR DEAD TUMOR FREE	Not Hispanic Or Latino	8/27/12	0.5871	EUR	High Grade	No	C67.9	8120/3	C67.9	Yes	Yes	0.3349	0.38	145	No	BLCA	19.06828418	0:LIVING	10422FE9-8D70-40A9-9875-3FE9FAB68823	MX	N0	T2A	Tumor Free	19.06828418	0:CENSORED	Yes	Yes	White	No	8	1	Primary
blca_tcga_pan_can_atlas_2018	TCGA-GV-A6ZA	TCGA-GV-A6ZA-01	54	STAGE II	7TH	16	15	Bladder Cancer	BLCA	Bladder Urothelial Carcinoma	691	-19871	0	22.71755926	0:DiseaseFree	22.71755926	0:ALIVE OR DEAD TUMOR FREE	Not Hispanic Or Latino	41821	0.2544	EUR	High Grade	No	C67.9	8130/3	C67.9	Yes	Yes	0.3131	0.04	293	No	BLCA	22.71755926	0:LIVING	F5C187EF-DC08-4466-932A-43AA33285673	MX	N0	T2B	Tumor Free	22.71755926	0:CENSORED	Yes	No	White	No	12	1	Primary
blca_tcga_pan_can_atlas_2018	TCGA-H4-A2HO	TCGA-H4-A2HO-01	53	STAGE III	7TH	0	-23	Bladder Cancer	BLCA	Bladder Urothelial Carcinoma	46	-19630	0	1.512312194	0:DiseaseFree	1.512312194	0:ALIVE OR DEAD TUMOR FREE	Not Hispanic Or Latino	6/28/11	0.0332	EUR	High Grade	No	C67.9	8130/3	C67.9	Yes	Yes	0.3089	0	341	NA	BLCA	1.512312194	0:LIVING	86D1E388-B30F-48FD-9647-3848EB6134F1	MX	N0	T4A	NA	1.512312194	0:CENSORED	Yes	No	White	No	-8	1	Primary
blca_tcga_pan_can_atlas_2018	TCGA-HQ-A2OF	TCGA-HQ-A2OF-01	52	STAGE III	6TH	20	-5	Bladder Cancer	BLCA	Bladder Urothelial Carcinoma	1947	-19016	0	29.8188513	1:Recurred/Progressed	64.01025742	0:ALIVE OR DEAD TUMOR FREE	NA	9/25/13	0.6234	EUR	High Grade	No	C67.1	8260/3	C67.1	Yes	No	0.3243	0.3	96	Yes	BLCA	64.01025742	0:LIVING	691ADAA9-196A-4B62-9437-640C4AE6E2B2	M0	N0	T3B	Tumor Free	29.8188513	1:PROGRESSION	Yes	No	NA	No	4	1	Primary
blca_tcga_pan_can_atlas_2018	TCGA-HQ-A5NE	TCGA-HQ-A5NE-01	57	STAGE III	6TH	30	29	Bladder Cancer	BLCA	Bladder Urothelial Carcinoma	250	-20647	0	6.93691028	1:Recurred/Progressed	12.16425026	1:DEAD WITH TUMOR	NA	5/30/14	0.3184	EUR	High Grade	No	C67.9	8120/3	C67.9	Yes	Yes	0.3097	0	337	Yes	BLCA	12.16425026	1:DECEASED	E053A911-2202-4C1F-BC93-904E26564E79	M0	N0	T3	With Tumor	6.93691028	1:PROGRESSION	Yes	No	NA	No	22	1	Primary
blca_tcga_pan_can_atlas_2018	TCGA-K4-A3WS	TCGA-K4-A3WS-01	66	STAGE III	7TH	15	-9	Bladder Cancer	BLCA	Bladder Urothelial Carcinoma	761	-24124	0	25.0189039	0:DiseaseFree	25.0189039	0:ALIVE OR DEAD TUMOR FREE	Not Hispanic Or Latino	41068	0.1583	EUR	High Grade	No	C67.9	8120/3	C67.9	Yes	Yes	0.3383	0	264	No	BLCA	25.0189039	0:LIVING	68ADACD1-A16E-4489-9E68-792A6BD8811C	MX	N0	T3A	Tumor Free	25.0189039	0:CENSORED	Yes	Yes	White	No	12	1	Primary
blca_tcga_pan_can_atlas_2018	TCGA-K4-A3WU	TCGA-K4-A3WU-01	87	STAGE III	7TH	1	-13	Bladder Cancer	BLCA	Bladder Urothelial Carcinoma	105	-32134	0	NA	NA	3.452016964	0:ALIVE OR DEAD TUMOR FREE	Not Hispanic Or Latino	41129	0.0721	NA	High Grade	No	C67.9	8120/3	C67.9	Yes	Yes	0.3345	0.07	180	NA	BLCA	3.452016964	0:LIVING	9AA6522A-120A-4691-993E-3F8534F644B5	MX	N0	T4A	Tumor Free	3.452016964	0:CENSORED	Yes	No	White	NA	-12	1	Primary
blca_tcga_pan_can_atlas_2018	TCGA-K4-A3WV	TCGA-K4-A3WV-01	77	STAGE II	7TH	15	33	Bladder Cancer	BLCA	Bladder Urothelial Carcinoma	646	-28444	0	NA	NA	21.23812342	0:ALIVE OR DEAD TUMOR FREE	Hispanic Or Latino	41068	0.6403	EUR	High Grade	No	C67.9	8120/3	C67.9	Yes	Yes	0.3383	0.17	59	No	BLCA	21.23812342	0:LIVING	D53EADE8-A845-4252-AECE-92F3573486A7	MX	N0	T2B	Tumor Free	21.23812342	0:CENSORED	Yes	No	White	No	20	1	Primary
blca_tcga_pan_can_atlas_2018	TCGA-K4-A4AB	TCGA-K4-A4AB-01	76	STAGE III	7TH	12	-3	Bladder Cancer	BLCA	Bladder Urothelial Carcinoma	84	-27922	0	NA	NA	2.761613571	0:ALIVE OR DEAD TUMOR FREE	Not Hispanic Or Latino	12/28/12	0.2371	EUR	High Grade	No	C67.4	8120/3	C67.4	Yes	Yes	0.3107	0.19	87	NA	BLCA	2.761613571	0:LIVING	8B7556ED-2DAB-4180-AF5B-0E113E26B36E	MX	N0	T4A	NA	2.761613571	0:CENSORED	Yes	No	White	No	-6	1	Primary
blca_tcga_pan_can_atlas_2018	TCGA-K4-A4AC	TCGA-K4-A4AC-01	83	STAGE II	7TH	18	37	Bladder Cancer	BLCA	Bladder Urothelial Carcinoma	197	-30655	0	NA	NA	9.139625867	1:DEAD WITH TUMOR	Not Hispanic Or Latino	12/28/12	0.1659	EUR	High Grade	No	C67.9	8120/3	C67.9	Yes	Yes	0.303	0	137	Yes	BLCA	9.139625867	1:DECEASED	2088AC24-A8B4-49AF-A954-2B78B88A6F66	MX	N0	T2B	With Tumor	5.588979847	1:PROGRESSION	NA	No	White	Yes	16	1	Primary
blca_tcga_pan_can_atlas_2018	TCGA-K4-A54R	TCGA-K4-A54R-01	59	STAGE II	7TH	5	35	Bladder Cancer	BLCA	Bladder Urothelial Carcinoma	842	-21601	0	27.68188842	0:DiseaseFree	27.68188842	0:ALIVE OR DEAD TUMOR FREE	Not Hispanic Or Latino	4/17/13	0.2937	EUR	High Grade	No	C67.1	8120/3	C67.1	Yes	Yes	0.3101	0	842	No	BLCA	27.68188842	0:LIVING	52FDDD92-FA5E-4FAC-8E44-E64C98C84F86	MX	N0	T2B	Tumor Free	27.68188842	0:CENSORED	Yes	No	White	No	22	1	Primary
blca_tcga_pan_can_atlas_2018	TCGA-K4-A5RH	TCGA-K4-A5RH-01	69	STAGE III	7TH	13	17	Bladder Cancer	BLCA	Bladder Urothelial Carcinoma	276	-25305	0	NA	NA	9.073873163	0:ALIVE OR DEAD TUMOR FREE	Not Hispanic Or Latino	6/20/13	0.2422	EUR	High Grade	No	C67.0	8120/3	C67.0	Yes	Yes	0.3108	0.09	171	Yes	BLCA	9.073873163	0:LIVING	EECA58FE-B5CB-4D13-A93F-A5A2CA00B6E2	MX	N0	T3A	With Tumor	6.443765	1:PROGRESSION	Yes	No	White	No	12	1	Primary
blca_tcga_pan_can_atlas_2018	TCGA-K4-A5RI	TCGA-K4-A5RI-01	67	STAGE III	7TH	16	33	Bladder Cancer	BLCA	Bladder Urothelial Carcinoma	239	-24614	0	NA	NA	11.70398133	1:DEAD WITH TUMOR	Not Hispanic Or Latino	6/20/13	0.6892	EUR	High Grade	No	C67.4	8120/3	C67.4	Yes	Yes	0.3098	0.29	121	Yes	BLCA	11.70398133	1:DECEASED	32EFE5E2-E037-4547-8EAD-619F61647639	MX	N0	T3A	With Tumor	7.758819081	1:PROGRESSION	Yes	No	White	No	12	1	Primary
blca_tcga_pan_can_atlas_2018	TCGA-K4-A5RJ	TCGA-K4-A5RJ-01	75	STAGE II	7TH	16	13	Bladder Cancer	BLCA	Bladder Urothelial Carcinoma	539	-27518	0	17.72035375	0:DiseaseFree	17.72035375	0:ALIVE OR DEAD TUMOR FREE	Not Hispanic Or Latino	6/24/13	0.2544	EUR	High Grade	No	C67.4	8130/3	C67.4	Yes	Yes	0.3069	0.01	320	NA	BLCA	17.72035375	0:LIVING	5A25658C-2436-4A47-8902-8A2CF4A1C20D	MX	N0	T2B	Tumor Free	17.72035375	0:CENSORED	Yes	No	White	NA	10	1	Primary
blca_tcga_pan_can_atlas_2018	TCGA-K4-A6FZ	TCGA-K4-A6FZ-01	75	STAGE III	7TH	23	33	Bladder Cancer	BLCA	Bladder Urothelial Carcinoma	55	-27686	0	1.808199362	0:DiseaseFree	1.808199362	0:ALIVE OR DEAD TUMOR FREE	Not Hispanic Or Latino	41617	0.3444	EUR	High Grade	No	C67.4	8120/3	C67.4	Yes	Yes	0.3253	0	359	NA	BLCA	1.808199362	0:LIVING	610811D5-E45E-4A4F-BDC1-8D700EFD6E43	MX	N0	T3A	Tumor Free	1.808199362	0:CENSORED	Yes	No	White	NA	14	1	Primary
blca_tcga_pan_can_atlas_2018	TCGA-K4-AAQO	TCGA-K4-AAQO-01	56	STAGE III	7TH	14	-19	Bladder Cancer	BLCA	Bladder Urothelial Carcinoma	359	-20683	0	NA	NA	11.80261038	0:ALIVE OR DEAD TUMOR FREE	Not Hispanic Or Latino	9/16/14	0.2742	EUR	High Grade	Yes	C67.3	8120/3	C67.3	Yes	Yes	0.3306	0	232	NA	BLCA	11.80261038	0:LIVING	383BF27A-9216-492E-B4BD-2B4EEF8278DE	MX	N0	T3A	NA	11.80261038	0:CENSORED	NA	No	White	NA	0	1	Primary
blca_tcga_pan_can_atlas_2018	TCGA-KQ-A41N	TCGA-KQ-A41N-01	73	STAGE III	7TH	4	1	Bladder Cancer	BLCA	Bladder Urothelial Carcinoma	1604	-26837	0	52.73366867	0:DiseaseFree	52.73366867	0:ALIVE OR DEAD TUMOR FREE	Not Hispanic Or Latino	7/13/15	0.2399	NA	High Grade	No	C67.6	8120/3	C67.6	Yes	Yes	0.2975	0	2525	No	BLCA	52.73366867	0:LIVING	67CADFFC-460B-4A2A-B182-3794421992B4	M0	N0	T3B	Tumor Free	52.73366867	0:CENSORED	Yes	No	Black or African American	No	18	1	Primary
blca_tcga_pan_can_atlas_2018	TCGA-KQ-A41Q	TCGA-KQ-A41Q-01	89	STAGE III	7TH	16	5	Bladder Cancer	BLCA	Bladder Urothelial Carcinoma	1429	-32511	0	NA	NA	46.98030707	0:ALIVE OR DEAD TUMOR FREE	Not Hispanic Or Latino	7/13/15	0.5262	NA	High Grade	No	C67.3	8120/3	C67.3	Yes	Yes	0.32	0.15	231	Yes	BLCA	46.98030707	0:LIVING	A21BDD7E-F3CF-4826-9967-7EAFFC0D035A	MX	N0	T3B	NA	43.19952658	1:PROGRESSION	Yes	Yes	White	No	12	1	Primary
blca_tcga_pan_can_atlas_2018	TCGA-KQ-A41R	TCGA-KQ-A41R-01	80	STAGE II	7TH	16	-13	Bladder Cancer	BLCA	Bladder Urothelial Carcinoma	1350	-29351	0	44.38307525	0:DiseaseFree	44.38307525	0:ALIVE OR DEAD TUMOR FREE	Not Hispanic Or Latino	7/13/15	0.4745	NA	High Grade	No	C67.9	8120/3	C67.9	Yes	Yes	0.3252	0.06	681	No	BLCA	44.38307525	0:LIVING	E492D5A9-7EC5-454B-AE89-077C90F67489	MX	N0	T2	Tumor Free	44.38307525	0:CENSORED	Yes	No	White	No	-2	1	Primary
blca_tcga_pan_can_atlas_2018	TCGA-LT-A8JT	TCGA-LT-A8JT-01	69	STAGE II	7TH	5	-9	Bladder Cancer	BLCA	Bladder Urothelial Carcinoma	641	-25498	0	21.07374166	0:DiseaseFree	21.07374166	0:ALIVE OR DEAD TUMOR FREE	Not Hispanic Or Latino	1/30/14	0.1095	EUR	High Grade	No	C67.9	8130/3	C67.9	Yes	Yes	0.3335	0	72	No	BLCA	21.07374166	0:LIVING	6AA72CA1-B378-4DB4-B4EF-B12386683D1F	M0	N0	T2A	Tumor Free	21.07374166	0:CENSORED	Yes	No	White	No	-8	1	Primary
blca_tcga_pan_can_atlas_2018	TCGA-MV-A51V	TCGA-MV-A51V-01	75	STAGE III	7TH	24	7	Bladder Cancer	BLCA	Bladder Urothelial Carcinoma	410	-27430	0	13.47930434	0:DiseaseFree	13.47930434	0:ALIVE OR DEAD TUMOR FREE	Not Hispanic Or Latino	9/14/12	0.5726	EUR	High Grade	No	C67.9	8130/3	C67.9	Yes	Yes	0.2968	0	1421	No	BLCA	13.47930434	0:LIVING	D2F329B3-5B44-414B-BCCD-7B2D1345D21E	M0	N0	T3A	Tumor Free	13.47930434	0:CENSORED	Yes	No	White	No	6	1	Primary
blca_tcga_pan_can_atlas_2018	TCGA-PQ-A6FI	TCGA-PQ-A6FI-01	70	STAGE II	7TH	17	45	Bladder Cancer	BLCA	Bladder Urothelial Carcinoma	372	-25672	0	12.23000296	0:DiseaseFree	12.23000296	0:ALIVE OR DEAD TUMOR FREE	Not Hispanic Or Latino	41552	0.5292	EUR	High Grade	No	C67.9	8120/3	C67.9	Yes	Yes	0.345	0.6	142	No	BLCA	12.23000296	0:LIVING	04B9090A-E8EF-4F52-BC52-AF90CAA84168	MX	N0	T2A	Tumor Free	12.23000296	0:CENSORED	Yes	No	White	No	14	1	Primary
blca_tcga_pan_can_atlas_2018	TCGA-PQ-A6FN	TCGA-PQ-A6FN-01	78	STAGE III	7TH	20	35	Bladder Cancer	BLCA	Bladder Urothelial Carcinoma	507	-28546	0	NA	NA	16.66831048	0:ALIVE OR DEAD TUMOR FREE	Not Hispanic Or Latino	41552	0.2987	EUR	High Grade	No	C67.2	8120/3	C67.2	Yes	Yes	0.3259	0	76	No	BLCA	16.66831048	0:LIVING	A3C849F2-C006-4368-950D-998A26CD368B	MX	N0	T3A	NA	16.66831048	0:CENSORED	Yes	No	White	No	22	1	Primary
blca_tcga_pan_can_atlas_2018	TCGA-R3-A69X	TCGA-R3-A69X-01	70	STAGE III	7TH	32	5	Bladder Cancer	BLCA	Bladder Urothelial Carcinoma	433	-25576	0	14.23546043	0:DiseaseFree	14.23546043	0:ALIVE OR DEAD TUMOR FREE	Not Hispanic Or Latino	7/17/13	0.0211	EUR	High Grade	No	C67.2	8120/3	C67.2	Yes	Yes	0.3088	0	199	No	BLCA	14.23546043	0:LIVING	692A6CED-0246-4E5E-AD2F-20450073F335	M0	N0	T3A	Tumor Free	14.23546043	0:CENSORED	Yes	No	White	No	22	1	Primary
blca_tcga_pan_can_atlas_2018	TCGA-S5-AA26	TCGA-S5-AA26-01	46	STAGE III	7TH	6	13	Bladder Cancer	BLCA	Bladder Urothelial Carcinoma	503	-16972	0	16.53680508	0:DiseaseFree	16.53680508	0:ALIVE OR DEAD TUMOR FREE	Not Hispanic Or Latino	3/17/14	0.208	NA	High Grade	No	C67.9	8130/3	C67.9	Yes	Yes	0.3358	0.35	212	No	BLCA	16.53680508	0:LIVING	A540FCEC-58A1-4E58-8E0A-8BF73B78E30D	MX	N0	T3A	Tumor Free	16.53680508	0:CENSORED	Yes	No	Black or African American	No	16	1	Primary
blca_tcga_pan_can_atlas_2018	TCGA-SY-A9G5	TCGA-SY-A9G5-01	66	STAGE III	7TH	19	25	Bladder Cancer	BLCA	Bladder Urothelial Carcinoma	1186	-24260	0	38.99135352	0:DiseaseFree	38.99135352	0:ALIVE OR DEAD TUMOR FREE	Not Hispanic Or Latino	41823	0.2071	EUR	High Grade	No	C67.9	8120/3	C67.9	Yes	Yes	0.3296	0	924	No	BLCA	38.99135352	0:LIVING	7D198EE2-D80A-4759-804F-A7EF85971843	M0	N0	T4A	Tumor Free	38.99135352	0:CENSORED	Yes	No	White	No	18	1	Primary
blca_tcga_pan_can_atlas_2018	TCGA-UY-A78O	TCGA-UY-A78O-01	75	STAGE II	6TH	15	3	Bladder Cancer	BLCA	Bladder Urothelial Carcinoma	2312	-27234	0	76.01012592	0:DiseaseFree	76.01012592	0:ALIVE OR DEAD TUMOR FREE	Not Hispanic Or Latino	7/15/14	0.1918	EUR	High Grade	No	C67.9	8120/3	C67.9	Yes	Yes	0.3287	0.05	175	No	BLCA	76.01012592	0:LIVING	4319AA02-6D8B-4CB8-B4E4-C4EED1CB2AC7	MX	N0	T2	NA	76.01012592	0:CENSORED	Yes	No	White	No	8	1	Primary
blca_tcga_pan_can_atlas_2018	TCGA-UY-A78P	TCGA-UY-A78P-01	78	STAGE II	6TH	6	41	Bladder Cancer	BLCA	Bladder Urothelial Carcinoma	2380	-28719	0	78.24571786	0:DiseaseFree	78.24571786	0:ALIVE OR DEAD TUMOR FREE	Not Hispanic Or Latino	7/15/14	0.0415	NA	High Grade	No	C67.9	8120/3	C67.9	Yes	Yes	0.3317	0	255	No	BLCA	78.24571786	0:LIVING	B8F3D552-2D4B-4DD8-B0E8-6A38E1BAA2F3	MX	N0	T2	NA	78.24571786	0:CENSORED	Yes	No	White	No	20	1	Primary
blca_tcga_pan_can_atlas_2018	TCGA-UY-A8OD	TCGA-UY-A8OD-01	68	STAGE II	6TH	19	3	Bladder Cancer	BLCA	Bladder Urothelial Carcinoma	3432	-24588	0	112.8316402	0:DiseaseFree	112.8316402	0:ALIVE OR DEAD TUMOR FREE	Not Hispanic Or Latino	8/18/14	0.4035	NA	High Grade	No	C67.9	8120/3	C67.9	Yes	Yes	0.3321	0.11	89	No	BLCA	112.8316402	0:LIVING	FA2410B1-4F69-446D-99EE-A10A00034C42	MX	N0	T2B	Tumor Free	112.8316402	0:CENSORED	NA	No	Black or African American	No	4	1	Primary
blca_tcga_pan_can_atlas_2018	TCGA-UY-A9PA	TCGA-UY-A9PA-01	48	STAGE III	6TH	9	5	Bladder Cancer	BLCA	Bladder Urothelial Carcinoma	119	-17520	0	35.24344939	0:DiseaseFree	35.24344939	0:ALIVE OR DEAD TUMOR FREE	Not Hispanic Or Latino	41646	0.0303	EUR	High Grade	No	C67.2	8120/3	C67.2	Yes	Yes	0.3199	0.01	159	No	BLCA	35.24344939	0:LIVING	45F5AF14-060A-49A3-B51D-25AB8A88FEB7	MX	N0	T3A	Tumor Free	35.24344939	0:CENSORED	NA	No	White	No	0	1	Primary
blca_tcga_pan_can_atlas_2018	TCGA-UY-A9PB	TCGA-UY-A9PB-01	49	STAGE III	6TH	15	41	Bladder Cancer	BLCA	Bladder Urothelial Carcinoma	899	-17885	0	29.55584048	0:DiseaseFree	29.55584048	0:ALIVE OR DEAD TUMOR FREE	Not Hispanic Or Latino	41646	0.2622	EUR	High Grade	No	C67.2	8120/3	C67.2	Yes	Yes	0.3303	0	498	No	BLCA	29.55584048	0:LIVING	F90CFF19-1C16-4514-8BC1-169539D01FCA	MX	N0	T3A	Tumor Free	29.55584048	0:CENSORED	NA	No	White	No	26	1	Primary
blca_tcga_pan_can_atlas_2018	TCGA-UY-A9PD	TCGA-UY-A9PD-01	80	STAGE III	7TH	17	5	Bladder Cancer	BLCA	Bladder Urothelial Carcinoma	542	-29565	0	17.81898281	0:DiseaseFree	17.81898281	0:ALIVE OR DEAD TUMOR FREE	Not Hispanic Or Latino	41646	0.2894	EUR	High Grade	No	C67.3	8120/3	C67.3	Yes	Yes	0.3335	0.09	264	No	BLCA	17.81898281	0:LIVING	9EF9E328-AC74-4C8A-9990-347B87CF7764	MX	N0	T3A	Tumor Free	17.81898281	0:CENSORED	NA	No	White	No	10	1	Primary
blca_tcga_pan_can_atlas_2018	TCGA-UY-A9PH	TCGA-UY-A9PH-01	73	STAGE II	7TH	23	11	Bladder Cancer	BLCA	Bladder Urothelial Carcinoma	1561	-26654	0	51.31998553	0:DiseaseFree	51.31998553	0:ALIVE OR DEAD TUMOR FREE	Not Hispanic Or Latino	41646	0.194	EUR	High Grade	Yes	C67.9	8120/3	C67.9	Yes	Yes	0.3177	0.05	327	No	BLCA	51.31998553	0:LIVING	CD10DC46-356A-420B-B3F5-9E4ED4E7ECAB	MX	N0	T2B	Tumor Free	51.31998553	0:CENSORED	NA	Yes	White	No	14	1	Primary
blca_tcga_pan_can_atlas_2018	TCGA-XF-A8HB	TCGA-XF-A8HB-01	50	STAGE II	6TH	6	25	Bladder Cancer	BLCA	Bladder Urothelial Carcinoma	1370	-18544	0	45.0406023	0:DiseaseFree	45.0406023	0:ALIVE OR DEAD TUMOR FREE	Hispanic Or Latino	41732	0.2259	NA	High Grade	No	C67.9	8130/3	C67.9	Yes	Yes	0.325	0	69	No	BLCA	45.0406023	0:LIVING	90BF49B7-6710-4665-82DF-30ECC22C59A3	MX	N0	T2B	Tumor Free	45.0406023	0:CENSORED	Yes	No	NA	No	14	1	Primary
blca_tcga_pan_can_atlas_2018	TCGA-XF-A8HD	TCGA-XF-A8HD-01	77	STAGE III	6TH	18	31	Bladder Cancer	BLCA	Bladder Urothelial Carcinoma	2964	-28305	0	97.44550745	0:DiseaseFree	97.44550745	0:ALIVE OR DEAD TUMOR FREE	Not Hispanic Or Latino	41732	0.1824	NA	High Grade	No	C67.9	8120/3	C67.9	Yes	Yes	0.3243	0.01	427	No	BLCA	97.44550745	0:LIVING	DFC67E7B-3986-4129-AE02-4D8F57E776E3	MX	N0	T3A	Tumor Free	97.44550745	0:CENSORED	Yes	No	White	No	18	1	Primary
blca_tcga_pan_can_atlas_2018	TCGA-XF-A8HE	TCGA-XF-A8HE-01	47	STAGE III	6TH	5	43	Bladder Cancer	BLCA	Bladder Urothelial Carcinoma	3817	-17212	0	125.4890357	0:DiseaseFree	125.4890357	0:ALIVE OR DEAD TUMOR FREE	Not Hispanic Or Latino	41701	0.0844	EUR	High Grade	No	C67.9	8120/3	C67.9	Yes	Yes	0.3143	0	379	No	BLCA	125.4890357	0:LIVING	841B4582-A268-4A55-A9A2-47C7E5C3B69F	MX	N0	T3B	Tumor Free	125.4890357	0:CENSORED	Yes	No	White	No	22	1	Primary
blca_tcga_pan_can_atlas_2018	TCGA-XF-A8HF	TCGA-XF-A8HF-01	80	STAGE III	6TH	25	13	Bladder Cancer	BLCA	Bladder Urothelial Carcinoma	1709	-29288	0	97.11674393	0:DiseaseFree	97.11674393	0:ALIVE OR DEAD TUMOR FREE	Not Hispanic Or Latino	3/13/14	0.4152	EUR	High Grade	No	C67.9	8120/3	C67.9	Yes	Yes	0.3266	0	146	No	BLCA	97.11674393	1:DECEASED	8573E114-AC20-4113-A942-01F2D1562A7B	M0	N0	T3A	Tumor Free	97.11674393	0:CENSORED	Yes	No	White	No	8	1	Primary
blca_tcga_pan_can_atlas_2018	TCGA-XF-A8HG	TCGA-XF-A8HG-01	69	STAGE III	6TH	28	-11	Bladder Cancer	BLCA	Bladder Urothelial Carcinoma	NA	-25421	0	13.08478811	1:Recurred/Progressed	15.3532564	1:DEAD WITH TUMOR	Not Hispanic Or Latino	41762	0.7247	EUR	High Grade	No	C67.9	8120/3	C67.9	Yes	Yes	0.4143	1.05	272	Yes	BLCA	15.3532564	1:DECEASED	B9B61CF9-8711-4C3A-8511-659070CFE36B	MX	N0	T3B	With Tumor	13.08478811	1:PROGRESSION	Yes	No	White	No	0	1	Primary
blca_tcga_pan_can_atlas_2018	TCGA-XF-A9SG	TCGA-XF-A9SG-01	81	STAGE II	6TH	22	NA	Bladder Cancer	BLCA	Bladder Urothelial Carcinoma	1479	-29825	0	48.62412467	0:DiseaseFree	48.62412467	0:ALIVE OR DEAD TUMOR FREE	Hispanic Or Latino	41736	0.6097	NA	High Grade	No	C67.9	8130/3	C67.9	Yes	No	0.3373	0	176	No	BLCA	48.62412467	0:LIVING	80FD5A84-4D82-49AB-BA78-9636F1989FCA	MX	N0	T2A	Tumor Free	48.62412467	0:CENSORED	Yes	No	NA	No	NA	1	Primary
blca_tcga_pan_can_atlas_2018	TCGA-XF-A9SH	TCGA-XF-A9SH-01	65	STAGE II	6TH	4	-13	Bladder Cancer	BLCA	Bladder Urothelial Carcinoma	NA	-24060	0	NA	NA	64.79928987	1:DEAD WITH TUMOR	Not Hispanic Or Latino	6/16/14	0.1369	NA	High Grade	No	C67.9	8120/3	C67.9	Yes	Yes	0.3284	0	37	Yes	BLCA	64.79928987	1:DECEASED	B838A4DB-EF0A-4D88-A220-BF57E31E0B3C	M0	N0	T2B	With Tumor	17.98336457	1:PROGRESSION	Yes	No	Asian	No	-14	1	Primary
blca_tcga_pan_can_atlas_2018	TCGA-XF-A9SI	TCGA-XF-A9SI-01	73	STAGE II	6TH	20	11	Bladder Cancer	BLCA	Bladder Urothelial Carcinoma	2423	-26719	0	79.65940099	0:DiseaseFree	79.65940099	0:ALIVE OR DEAD TUMOR FREE	Not Hispanic Or Latino	6/16/14	0.0181	NA	High Grade	No	C67.9	8130/3	C67.9	Yes	Yes	0.3327	0	320	No	BLCA	79.65940099	0:LIVING	6B0C8E8D-8ABA-413D-85ED-631653F00CA9	MX	N0	T2B	Tumor Free	79.65940099	0:CENSORED	Yes	No	Asian	No	10	1	Primary
blca_tcga_pan_can_atlas_2018	TCGA-XF-A9SM	TCGA-XF-A9SM-01	76	STAGE III	6TH	15	33	Bladder Cancer	BLCA	Bladder Urothelial Carcinoma	1048	-27826	0	34.45441694	0:DiseaseFree	34.45441694	0:ALIVE OR DEAD TUMOR FREE	Not Hispanic Or Latino	8/25/14	0.0659	EUR	High Grade	No	C67.9	8120/3	C67.9	Yes	Yes	0.3449	0	215	No	BLCA	34.45441694	0:LIVING	B027F4E2-F260-4D60-A1F4-444BC49C4A0B	MX	N0	T3B	Tumor Free	34.45441694	0:CENSORED	Yes	Yes	White	No	22	1	Primary
blca_tcga_pan_can_atlas_2018	TCGA-XF-A9SP	TCGA-XF-A9SP-01	59	STAGE III	6TH	25	11	Bladder Cancer	BLCA	Bladder Urothelial Carcinoma	NA	-21776	0	NA	NA	14.92586383	1:DEAD WITH TUMOR	Not Hispanic Or Latino	8/25/14	0.2888	EUR	High Grade	No	C67.9	8120/3	C67.9	Yes	Yes	0.3304	0.05	287	Yes	BLCA	14.92586383	1:DECEASED	76388364-EB01-4B16-A2B9-0B6C05B4B386	MX	N0	T3B	With Tumor	10.19166913	1:PROGRESSION	Yes	Yes	White	No	0	1	Primary
blca_tcga_pan_can_atlas_2018	TCGA-XF-A9ST	TCGA-XF-A9ST-01	68	STAGE III	6TH	10	25	Bladder Cancer	BLCA	Bladder Urothelial Carcinoma	NA	-25080	0	NA	NA	4.208173061	NA	Not Hispanic Or Latino	8/28/14	0.4703	EUR	High Grade	No	C67.9	8130/3	C67.9	Yes	Yes	0.3563	0.59	519	No	BLCA	4.208173061	1:DECEASED	33708951-0A0D-4AD0-B472-23151C9F76F6	MX	N0	T3B	NA	4.208173061	0:CENSORED	Yes	Yes	White	No	18	1	Primary
blca_tcga_pan_can_atlas_2018	TCGA-XF-A9T0	TCGA-XF-A9T0-01	68	STAGE III	6TH	12	37	Bladder Cancer	BLCA	Bladder Urothelial Carcinoma	799	-25190	0	26.26820528	0:DiseaseFree	26.26820528	0:ALIVE OR DEAD TUMOR FREE	Not Hispanic Or Latino	6/28/14	0.3376	EUR	High Grade	No	C67.9	8120/3	C67.9	Yes	Yes	0.3307	0.12	682	No	BLCA	26.26820528	0:LIVING	5F5C1775-A908-483D-8A77-B902C5B7570E	MX	N0	T3B	Tumor Free	26.26820528	0:CENSORED	Yes	Yes	White	No	16	1	Primary
blca_tcga_pan_can_atlas_2018	TCGA-XF-A9T2	TCGA-XF-A9T2-01	54	STAGE III	5TH	0	25	Bladder Cancer	BLCA	Bladder Urothelial Carcinoma	NA	-19945	0	NA	NA	18.90390242	NA	Not Hispanic Or Latino	6/28/14	0	EUR	High Grade	No	C67.9	8120/3	C67.9	Yes	Yes	0.3136	0.08	78	No	BLCA	18.90390242	1:DECEASED	AA6B44AB-14B1-4B5D-8679-BA958B546AFA	MX	N0	T3B	NA	18.90390242	0:CENSORED	Yes	Yes	White	No	22	1	Primary
blca_tcga_pan_can_atlas_2018	TCGA-XF-A9T6	TCGA-XF-A9T6-01	88	STAGE III	6TH	2	35	Bladder Cancer	BLCA	Bladder Urothelial Carcinoma	64	-32207	0	NA	NA	2.104086531	0:ALIVE OR DEAD TUMOR FREE	Not Hispanic Or Latino	41766	0.2264	EUR	High Grade	No	C67.9	8130/3	C67.9	Yes	Yes	0.3434	0.04	292	NA	BLCA	2.104086531	0:LIVING	6EE18B9A-3F45-491F-9535-502820CFCF46	MX	N0	T3B	NA	2.104086531	0:CENSORED	Yes	Yes	White	NA	20	1	Primary
blca_tcga_pan_can_atlas_2018	TCGA-XF-A9T8	TCGA-XF-A9T8-01	64	STAGE III	4TH	3	45	Bladder Cancer	BLCA	Bladder Urothelial Carcinoma	NA	-23403	0	NA	NA	13.74231515	NA	Not Hispanic Or Latino	41766	0.1253	EUR	High Grade	No	C67.9	8120/3	C67.9	Yes	Yes	0.3155	0	644	NA	BLCA	13.74231515	1:DECEASED	317E1DB6-DF93-4793-A4DF-2FA234D8A81A	MX	N0	T3B	NA	13.74231515	0:CENSORED	Yes	Yes	White	NA	24	1	Primary
blca_tcga_pan_can_atlas_2018	TCGA-XF-AAME	TCGA-XF-AAME-01	64	STAGE II	6TH	6	19	Bladder Cancer	BLCA	Bladder Urothelial Carcinoma	NA	-23448	0	NA	NA	92.97432357	1:DEAD WITH TUMOR	Not Hispanic Or Latino	41950	0.0003	NA	High Grade	No	C67.9	8120/3	C67.9	Yes	Yes	0.3473	0.05	22	Yes	BLCA	92.97432357	1:DECEASED	C8388AC0-975D-4F1E-8324-8CABDC75738D	MX	N0	T2B	With Tumor	54.27885722	1:PROGRESSION	Yes	No	White	No	10	1	Primary
blca_tcga_pan_can_atlas_2018	TCGA-XF-AAMG	TCGA-XF-AAMG-01	49	STAGE III	6TH	14	15	Bladder Cancer	BLCA	Bladder Urothelial Carcinoma	3364	-18021	0	110.5960483	0:DiseaseFree	110.5960483	0:ALIVE OR DEAD TUMOR FREE	Hispanic Or Latino	7/21/14	0.6858	NA	High Grade	No	C67.9	8120/3	C67.9	Yes	Yes	0.3446	0.26	890	No	BLCA	110.5960483	0:LIVING	390A29FE-2CFD-43C4-A247-69E692763E17	MX	N0	T4A	Tumor Free	110.5960483	0:CENSORED	Yes	No	White	No	10	1	Primary
blca_tcga_pan_can_atlas_2018	TCGA-XF-AAMJ	TCGA-XF-AAMJ-01	70	STAGE III	6TH	17	-1	Bladder Cancer	BLCA	Bladder Urothelial Carcinoma	NA	-25838	0	54.90350791	0:DiseaseFree	54.90350791	0:ALIVE OR DEAD TUMOR FREE	Not Hispanic Or Latino	41980	0.2207	NA	High Grade	No	C67.9	8120/3	C67.9	Yes	Yes	0.3403	0	40	No	BLCA	54.90350791	1:DECEASED	8F10E006-531A-49AC-B51B-DF3FDCB20929	M0	N0	T3B	Tumor Free	54.90350791	0:CENSORED	Yes	Yes	Asian	Yes	4	1	Primary
blca_tcga_pan_can_atlas_2018	TCGA-XF-AAML	TCGA-XF-AAML-01	75	STAGE II	6TH	21	21	Bladder Cancer	BLCA	Bladder Urothelial Carcinoma	NA	-27422	0	7.627313673	0:DiseaseFree	7.627313673	0:ALIVE OR DEAD TUMOR FREE	Not Hispanic Or Latino	41980	0.4022	EUR	High Grade	No	C67.2	8130/3	C67.2	Yes	Yes	0.332	0	447	No	BLCA	7.627313673	1:DECEASED	329D372C-C44E-4595-B8AC-474C5A1321A5	MX	N0	T2B	Tumor Free	7.627313673	0:CENSORED	Yes	Yes	White	No	16	1	Primary
blca_tcga_pan_can_atlas_2018	TCGA-XF-AAMQ	TCGA-XF-AAMQ-01	59	STAGE II	6TH	20	3	Bladder Cancer	BLCA	Bladder Urothelial Carcinoma	2177	-21660	0	71.57181839	0:DiseaseFree	71.57181839	0:ALIVE OR DEAD TUMOR FREE	Not Hispanic Or Latino	7/13/14	0.4944	EUR	High Grade	No	C67.2	8130/3	C67.2	Yes	Yes	0.3299	0.2	171	No	BLCA	71.57181839	0:LIVING	82F4C181-E022-4799-9F7F-01ABCDC3803E	MX	N0	T2A	Tumor Free	71.57181839	0:CENSORED	Yes	No	White	No	16	1	Primary
blca_tcga_pan_can_atlas_2018	TCGA-XF-AAMR	TCGA-XF-AAMR-01	48	STAGE III	6TH	15	-5	Bladder Cancer	BLCA	Bladder Urothelial Carcinoma	2790	-17670	0	91.72502219	0:DiseaseFree	91.72502219	0:ALIVE OR DEAD TUMOR FREE	Not Hispanic Or Latino	7/13/14	0.2986	EUR	High Grade	No	C67.9	8120/3	C67.9	Yes	Yes	0.3313	0	92	No	BLCA	91.72502219	0:LIVING	818F5A45-4DEB-49E4-9A73-55EF4269DE4C	MX	N0	T3B	Tumor Free	91.72502219	0:CENSORED	Yes	No	White	No	12	1	Primary
blca_tcga_pan_can_atlas_2018	TCGA-XF-AAMW	TCGA-XF-AAMW-01	79	STAGE IV	5TH	16	29	Bladder Cancer	BLCA	Bladder Urothelial Carcinoma	NA	-28903	0	NA	NA	8.317717066	1:DEAD WITH TUMOR	Not Hispanic Or Latino	7/13/14	0.14	EUR	High Grade	No	C67.9	8120/3	C67.9	Yes	Yes	0.3357	0	24	No	BLCA	8.317717066	1:DECEASED	19DA59A8-B67A-438D-900A-92A71E03BEF3	MX	N0	T2B	With Tumor	8.317717066	1:PROGRESSION	Yes	No	White	No	16	1	Primary
blca_tcga_pan_can_atlas_2018	TCGA-XF-AAMX	TCGA-XF-AAMX-01	87	STAGE III	6TH	10	-5	Bladder Cancer	BLCA	Bladder Urothelial Carcinoma	NA	-31884	0	6.77252852	0:DiseaseFree	6.77252852	0:ALIVE OR DEAD TUMOR FREE	Not Hispanic Or Latino	7/14/14	0.6953	NA	High Grade	No	C67.9	8120/3	C67.9	Yes	Yes	0.3598	0.97	301	No	BLCA	6.77252852	1:DECEASED	EDC290BF-9731-4F03-BC37-64542E78E8BB	MX	N0	T3B	Tumor Free	6.77252852	0:CENSORED	Yes	No	Black or African American	No	14	1	Primary
blca_tcga_pan_can_atlas_2018	TCGA-XF-AAMY	TCGA-XF-AAMY-01	78	STAGE III	5TH	25	-7	Bladder Cancer	BLCA	Bladder Urothelial Carcinoma	3011	-28509	0	20.94223625	1:Recurred/Progressed	98.99069599	0:ALIVE OR DEAD TUMOR FREE	Not Hispanic Or Latino	7/15/14	0.2708	NA	High Grade	No	C67.9	8130/3	C67.9	Yes	Yes	0.3472	0	107	Yes	BLCA	98.99069599	0:LIVING	9D2B19EB-BD61-490E-982B-FADF2C4AADF7	MX	N0	T3B	Tumor Free	20.94223625	1:PROGRESSION	Yes	Yes	White	No	10	1	Primary
blca_tcga_pan_can_atlas_2018	TCGA-XF-AAN1	TCGA-XF-AAN1-01	75	STAGE III	6TH	5	17	Bladder Cancer	BLCA	Bladder Urothelial Carcinoma	NA	-27687	0	NA	NA	30.93664727	1:DEAD WITH TUMOR	Not Hispanic Or Latino	7/16/14	0.1278	NA	High Grade	No	C67.9	8130/3	C67.9	Yes	Yes	0.3411	0.06	71	Yes	BLCA	30.93664727	1:DECEASED	5378F375-AA04-4ECA-BC35-190B3EFB52BC	M0	N0	T4A	With Tumor	21.36962883	1:PROGRESSION	Yes	Yes	NA	No	16	1	Primary
blca_tcga_pan_can_atlas_2018	TCGA-XF-AAN2	TCGA-XF-AAN2-01	73	STAGE II	6TH	12	31	Bladder Cancer	BLCA	Bladder Urothelial Carcinoma	NA	-26720	0	61.44590196	0:DiseaseFree	61.44590196	0:ALIVE OR DEAD TUMOR FREE	Not Hispanic Or Latino	7/20/14	0.2549	EUR	High Grade	No	C67.9	8120/3	C67.9	Yes	Yes	0.3328	0.17	410	No	BLCA	61.44590196	1:DECEASED	987E8157-FBEA-40F3-AA01-0092D6CCEB97	MX	N0	T2B	Tumor Free	61.44590196	0:CENSORED	Yes	No	White	No	10	1	Primary
blca_tcga_pan_can_atlas_2018	TCGA-XF-AAN4	TCGA-XF-AAN4-01	77	STAGE III	6TH	1	-7	Bladder Cancer	BLCA	Bladder Urothelial Carcinoma	NA	-28302	0	27.05723773	0:DiseaseFree	27.05723773	0:ALIVE OR DEAD TUMOR FREE	Not Hispanic Or Latino	7/20/14	0.0112	EUR	High Grade	No	C67.9	8120/3	C67.9	Yes	Yes	0.3224	0.01	42	No	BLCA	27.05723773	1:DECEASED	B6C36037-56B1-4957-8DF8-FDA72B0D3C39	MX	N0	T3B	Tumor Free	27.05723773	0:CENSORED	Yes	No	White	No	-16	1	Primary
blca_tcga_pan_can_atlas_2018	TCGA-XF-AAN5	TCGA-XF-AAN5-01	61	STAGE III	6TH	6	29	Bladder Cancer	BLCA	Bladder Urothelial Carcinoma	2293	-22411	0	75.38547523	0:DiseaseFree	75.38547523	0:ALIVE OR DEAD TUMOR FREE	Not Hispanic Or Latino	7/20/14	0.1871	EUR	High Grade	No	C67.9	8120/3	C67.9	Yes	Yes	0.3505	0	293	No	BLCA	75.38547523	0:LIVING	C1591625-E794-4155-8AE4-B74D6264659F	MX	N0	T3B	Tumor Free	75.38547523	0:CENSORED	Yes	No	White	No	20	1	Primary
blca_tcga_pan_can_atlas_2018	TCGA-XF-AAN8	TCGA-XF-AAN8-01	74	STAGE III	6TH	0	7	Bladder Cancer	BLCA	Bladder Urothelial Carcinoma	NA	-27309	0	NA	NA	3.879409541	NA	Not Hispanic Or Latino	7/21/14	0.001	EUR	High Grade	No	C67.4	8120/3	C67.4	Yes	Yes	0.3303	0	1	No	BLCA	3.879409541	1:DECEASED	AA14E232-C6C6-4075-9D15-E1857373D233	MX	N0	T3B	NA	3.879409541	0:CENSORED	Yes	Yes	White	No	-12	1	Primary
blca_tcga_pan_can_atlas_2018	TCGA-YC-A8S6	TCGA-YC-A8S6-01	71	STAGE II	7TH	2	-5	Bladder Cancer	BLCA	Bladder Urothelial Carcinoma	293	-26130	0	9.632771148	0:DiseaseFree	9.632771148	0:ALIVE OR DEAD TUMOR FREE	Not Hispanic Or Latino	41886	0	EUR	High Grade	No	C67.9	8130/3	C67.9	Yes	Yes	0.3231	0	96	No	BLCA	9.632771148	0:LIVING	97D6568C-0A89-4327-8988-71E81EE8DAE6	MX	N0	T2A	Tumor Free	9.632771148	0:CENSORED	Yes	Yes	White	No	-4	1	Primary
blca_tcga_pan_can_atlas_2018	TCGA-YF-AA3L	TCGA-YF-AA3L-01	47	STAGE II	7TH	19	-3	Bladder Cancer	BLCA	Bladder Urothelial Carcinoma	364	-17268	0	11.96699214	0:DiseaseFree	11.96699214	0:ALIVE OR DEAD TUMOR FREE	Hispanic Or Latino	5/23/14	0.4102	AFR_ADMIX	High Grade	No	C67.2	8120/3	C67.2	Yes	Yes	0.3276	0.26	278	No	BLCA	11.96699214	0:LIVING	661967E5-94B3-4F98-9402-6AB137893C16	MX	N0	T2B	Tumor Free	11.96699214	0:CENSORED	Yes	No	NA	No	-2	1	Primary
blca_tcga_pan_can_atlas_2018	TCGA-ZF-A9R2	TCGA-ZF-A9R2-01	75	STAGE II	7TH	21	25	Bladder Cancer	BLCA	Bladder Urothelial Carcinoma	642	-27537	0	21.10661801	0:DiseaseFree	21.10661801	0:ALIVE OR DEAD TUMOR FREE	Not Hispanic Or Latino	11/15/14	0.5274	EUR	High Grade	No	C67.9	8130/3	C67.9	Yes	Yes	0.3339	0.23	133	No	BLCA	21.10661801	0:LIVING	AEB08986-A802-43DD-A5B4-17F4EC018790	M0	N0	T2B	Tumor Free	21.10661801	0:CENSORED	Yes	Yes	White	No	18	1	Primary
blca_tcga_pan_can_atlas_2018	TCGA-ZF-A9R5	TCGA-ZF-A9R5-01	59	STAGE III	7TH	0	-23	Bladder Cancer	BLCA	Bladder Urothelial Carcinoma	1090	-21811	0	35.83522372	0:DiseaseFree	35.83522372	0:ALIVE OR DEAD TUMOR FREE	Not Hispanic Or Latino	11/13/14	0.0002	EUR	High Grade	No	C67.9	8120/3	C67.9	Yes	Yes	0.3446	0	98	No	BLCA	35.83522372	0:LIVING	AAA55DE1-8F53-4B56-BA0A-67CFF909CF81	M0	N0	T3	Tumor Free	35.83522372	0:CENSORED	Yes	No	White	No	-20	1	Primary
blca_tcga_pan_can_atlas_2018	TCGA-ZF-A9RC	TCGA-ZF-A9RC-01	77	STAGE III	6TH	25	11	Bladder Cancer	BLCA	Bladder Urothelial Carcinoma	2868	-28275	0	94.28937765	0:DiseaseFree	94.28937765	0:ALIVE OR DEAD TUMOR FREE	Not Hispanic Or Latino	11/15/14	0.2899	EUR	High Grade	No	C67.2	8120/3	C67.2	Yes	Yes	0.3184	0.01	846	No	BLCA	94.28937765	0:LIVING	4ED34DB5-DDB5-4EFD-A49B-84BF26789AEE	MX	N0	T3A	Tumor Free	94.28937765	0:CENSORED	Yes	No	White	No	12	1	Primary
blca_tcga_pan_can_atlas_2018	TCGA-ZF-A9RG	TCGA-ZF-A9RG-01	70	STAGE III	7TH	19	NA	Bladder Cancer	BLCA	Bladder Urothelial Carcinoma	1786	-25656	0	14.4655949	1:Recurred/Progressed	58.71716474	0:ALIVE OR DEAD TUMOR FREE	Not Hispanic Or Latino	11/15/14	0.0927	EUR	High Grade	No	C67.2	8120/3	C67.2	Yes	No	0.331	0	218	Yes	BLCA	58.71716474	0:LIVING	1EB0ADBF-DBE8-4736-97F6-2DC4EE30E943	MX	N0	T3B	With Tumor	14.4655949	1:PROGRESSION	Yes	No	White	No	NA	1	Primary
blca_tcga_pan_can_atlas_2018	TCGA-ZF-A9RM	TCGA-ZF-A9RM-01	70	STAGE II	7TH	14	9	Bladder Cancer	BLCA	Bladder Urothelial Carcinoma	1455	-25642	0	47.83509222	0:DiseaseFree	47.83509222	0:ALIVE OR DEAD TUMOR FREE	Not Hispanic Or Latino	11/15/14	0.4133	EUR	High Grade	No	C67.9	8120/3	C67.9	Yes	Yes	0.3234	0.01	83	No	BLCA	47.83509222	0:LIVING	7D71945A-B81A-405C-BB17-CEC9B1D7592C	MX	N0	T0	Tumor Free	47.83509222	0:CENSORED	Yes	No	White	No	16	1	Primary
blca_tcga_pan_can_atlas_2018	TCGA-ZF-AA4V	TCGA-ZF-AA4V-01	66	STAGE III	6TH	22	39	Bladder Cancer	BLCA	Bladder Urothelial Carcinoma	1806	-24448	0	59.37469178	0:DiseaseFree	59.37469178	0:ALIVE OR DEAD TUMOR FREE	Not Hispanic Or Latino	11/15/14	0.2678	EUR	High Grade	No	C67.9	8120/3	C67.9	Yes	Yes	0.3277	0.06	580	No	BLCA	59.37469178	0:LIVING	CCD65BC8-82EF-453E-B4BC-A005CC2262D5	M0	N0	T3B	Tumor Free	59.37469178	0:CENSORED	Yes	No	White	No	16	1	Primary
blca_tcga_pan_can_atlas_2018	TCGA-ZF-AA4W	TCGA-ZF-AA4W-01	56	STAGE III	6TH	12	47	Bladder Cancer	BLCA	Bladder Urothelial Carcinoma	NA	-20611	0	55.19939508	1:Recurred/Progressed	60.16372423	0:ALIVE OR DEAD TUMOR FREE	Not Hispanic Or Latino	11/15/14	0.2518	EUR	High Grade	No	C67.9	8120/3	C67.9	Yes	Yes	0.4141	1.31	502	Yes	BLCA	60.16372423	0:LIVING	63443198-4FCF-40BD-BEFB-4A6920D29CA4	MX	N0	T3B	NA	55.19939508	1:PROGRESSION	Yes	No	White	No	12	1	Primary
blca_tcga_pan_can_atlas_2018	TCGA-ZF-AA56	TCGA-ZF-AA56-01	79	STAGE III	7TH	12	35	Bladder Cancer	BLCA	Bladder Urothelial Carcinoma	NA	-28937	0	NA	NA	8.514975178	1:DEAD WITH TUMOR	Not Hispanic Or Latino	11/15/14	0.229	EUR	High Grade	No	C67.4	8120/3	C67.4	Yes	Yes	0.3257	0.01	101	Yes	BLCA	8.514975178	1:DECEASED	EB30AE33-2076-475D-AAC9-804A8F1119A0	MX	N0	T4A	With Tumor	8.153335306	1:PROGRESSION	Yes	No	White	No	26	1	Primary
[truncated: 12 more columns]
