# Supplementary material for: Exploring the role of the Rab network in epithelial-to-mesenchymal transition
Source: Bioinform Adv. 2024 Dec 14;5(1):vbae200. doi: 10.1093/bioadv/vbae200 (PMC11684074; doi:10.1093/bioadv/vbae200)
Supplement: vbae200_Supplementary_Data [file vbae200_supplementary_data.zip › kich_prim_IDstxt.txt]

Study ID	Patient ID	Sample ID	Diagnosis Age	Neoplasm American Joint Committee on Cancer Clinical Distant Metastasis M Stage	American Joint Committee on Cancer Metastasis Stage Code	Neoplasm Disease Lymph Node Stage American Joint Committee on Cancer Code	Neoplasm Disease Stage American Joint Committee on Cancer Code	American Joint Committee on Cancer Publication Version Type	American Joint Committee on Cancer Tumor Stage Code	Cancer Type	Cancer Type Detailed	Birth from Initial Pathologic Diagnosis Date	Death from Initial Pathologic Diagnosis Date	Last Alive Less Initial Pathologic Diagnosis Date Calculated Day Value	Disease Free (Months)	Disease Free Status	Performance Status	Ethnicity Category	Fraction Genome Altered	Neoadjuvant Therapy Type Administered Prior To Resection Text	Prior Cancer Diagnosis Occurence	ICD-10 Classification	International Classification of Diseases for Oncology, Third Edition ICD-O-3 Histology Code	International Classification of Diseases for Oncology, Third Edition ICD-O-3 Site Code	Idh level	Year Cancer Initial Diagnosis	Karnofsky Performance Score	Last Communication Contact	Primary Tumor Laterality	Primary Lymph Node Presentation Assessment Ind-3	Lymph Node(s) Examined Number	First Pathologic Diagnosis Biospecimen Acquisition Method Type	Mutation Count	New Neoplasm Event Post Initial Therapy Indicator	Oncotree Code	Overall Survival (Months)	Overall Survival Status	Specimen Collection Method	Performance Status Assessment Timepoint Category	Tissue Prospective Collection Indicator	Race Category	Did patient start adjuvant postoperative radiotherapy?	Tissue Retrospective Collection Indicator	Number of Samples Per Patient	Sample Type	Sex	Person Cigarette Smoking History Pack Year Value	Started Smoking Year	Stopped Smoking Year
kich_tcga_pub	TCGA-KL-8326	TCGA-KL-8326-01	69	NA	M0	N0	Stage III	5th	T3a	Renal Cell Carcinoma	Chromophobe Renal Cell Carcinoma	-25267	NA	0	109.13	0:DiseaseFree	NA	[Not Evaluated]	0.0492	No	No	C64.1	2343822	C64.9	[Not Evaluated]	2001	NA	3322	Right	YES	14	NA	6	NO	CHRCC	109.13	0:LIVING	NA	NA	NO	WHITE	NO	YES	1	Primary	Male	NA	NA	NA
kich_tcga_pub	TCGA-KL-8327	TCGA-KL-8327-01	46	NA	M0	N0	Stage I	5th	T1b	Renal Cell Carcinoma	Chromophobe Renal Cell Carcinoma	-17121	NA	0	136.96	0:DiseaseFree	NA	[Not Evaluated]	0.803	No	No	C64.1	2343822	C64.9	[Not Evaluated]	2001	NA	3553	Right	YES	3	NA	9	NO	CHRCC	136.96	0:LIVING	NA	NA	NO	WHITE	NO	YES	1	Primary	Female	NA	NA	NA
kich_tcga_pub	TCGA-KL-8328	TCGA-KL-8328-01	60	NA	M0	N0	Stage II	6th	T2b	Renal Cell Carcinoma	Chromophobe Renal Cell Carcinoma	-21976	NA	0	102.73	0:DiseaseFree	NA	[Unknown]	0.9308	No	Yes, History of Prior Malignancy	C64.1	2343822	C64.9	[Not Evaluated]	2003	NA	3127	Left	YES	4	NA	15	NO	CHRCC	102.73	0:LIVING	NA	NA	NO	WHITE	NO	YES	1	Primary	Male	NA	NA	NA
kich_tcga_pub	TCGA-KL-8329	TCGA-KL-8329-01	57	NA	M0	N0	Stage I	6th	T1b	Renal Cell Carcinoma	Chromophobe Renal Cell Carcinoma	-20972	NA	0	90.41	0:DiseaseFree	NA	[Not Evaluated]	0.9478	No	No	C64.1	2343822	C64.9	[Not Evaluated]	2003	NA	1345	Left	YES	1	NA	16	NO	CHRCC	90.41	0:LIVING	NA	NA	NO	ASIAN	NO	YES	1	Primary	Female	NA	NA	NA
kich_tcga_pub	TCGA-KL-8330	TCGA-KL-8330-01	44	NA	M0	N0	Stage II	6th	T2b	Renal Cell Carcinoma	Chromophobe Renal Cell Carcinoma	-16250	NA	0	108.54	0:DiseaseFree	NA	NOT HISPANIC OR LATINO	0.9477	No	No	C64.1	2343822	C64.9	[Not Evaluated]	2003	NA	3067	Right	YES	8	NA	14	NO	CHRCC	108.54	0:LIVING	NA	NA	NO	BLACK OR AFRICAN AMERICAN	NO	YES	1	Primary	Female	35	1977	NA
kich_tcga_pub	TCGA-KL-8331	TCGA-KL-8331-01	48	NA	M0	N0	Stage II	6th	T2	Renal Cell Carcinoma	Chromophobe Renal Cell Carcinoma	-17710	NA	0	98.88	0:DiseaseFree	NA	[Not Evaluated]	0.9127	No	No	C64.1	2343822	C64.9	[Not Evaluated]	2004	NA	3010	Right	YES	15	NA	16	NO	CHRCC	98.88	0:LIVING	NA	NA	NO	WHITE	NO	YES	1	Primary	Female	NA	NA	NA
kich_tcga_pub	TCGA-KL-8332	TCGA-KL-8332-01	55	NA	M0	N0	Stage I	6th	T1b	Renal Cell Carcinoma	Chromophobe Renal Cell Carcinoma	-20128	NA	0	84.82	0:DiseaseFree	NA	[Not Evaluated]	0.9477	No	No	C64.1	2343822	C64.9	[Not Evaluated]	2004	NA	2582	Right	YES	1	NA	14	NO	CHRCC	84.82	0:LIVING	NA	NA	NO	WHITE	NO	YES	1	Primary	Male	NA	NA	NA
kich_tcga_pub	TCGA-KL-8333	TCGA-KL-8333-01	69	NA	M0	N0	Stage II	6th	T2	Renal Cell Carcinoma	Chromophobe Renal Cell Carcinoma	-25229	NA	0	NA	NA	NA	[Not Evaluated]	0.2261	No	No	C64.1	2343822	C64.9	[Not Evaluated]	2005	NA	2648	Left	YES	5	NA	5	NO	CHRCC	98.3	0:LIVING	NA	NA	NO	WHITE	NO	YES	1	Primary	Male	NA	NA	NA
kich_tcga_pub	TCGA-KL-8334	TCGA-KL-8334-01	37	NA	M0	N0	Stage III	6th	T3a	Renal Cell Carcinoma	Chromophobe Renal Cell Carcinoma	-13602	NA	0	96.88	0:DiseaseFree	NA	[Not Evaluated]	0.9477	No	No	C64.1	2343822	C64.9	[Not Evaluated]	2005	NA	2536	Left	YES	6	NA	10	NO	CHRCC	96.88	0:LIVING	NA	NA	NO	WHITE	NO	YES	1	Primary	Female	NA	NA	NA
kich_tcga_pub	TCGA-KL-8335	TCGA-KL-8335-01	67	NA	M0	N0	Stage III	6th	T3a	Renal Cell Carcinoma	Chromophobe Renal Cell Carcinoma	-24832	NA	0	92.48	0:DiseaseFree	NA	[Not Evaluated]	0.9158	No	No	C64.1	2343822	C64.9	[Not Evaluated]	2005	NA	1933	Left	YES	8	NA	28	NO	CHRCC	92.48	0:LIVING	NA	NA	NO	WHITE	NO	YES	1	Primary	Male	27	1961	1979
kich_tcga_pub	TCGA-KL-8337	TCGA-KL-8337-01	26	NA	M0	N0	Stage II	6th	T2	Renal Cell Carcinoma	Chromophobe Renal Cell Carcinoma	-9819	NA	0	44.81	0:DiseaseFree	NA	[Not Evaluated]	0.9216	No	No	C64.1	2343822	C64.9	[Not Evaluated]	2006	NA	1364	Right	YES	1	NA	11	NO	CHRCC	44.81	0:LIVING	NA	NA	NO	BLACK OR AFRICAN AMERICAN	NO	YES	1	Primary	Male	NA	NA	NA
kich_tcga_pub	TCGA-KL-8338	TCGA-KL-8338-01	51	NA	M0	N0	Stage III	6th	T3a	Renal Cell Carcinoma	Chromophobe Renal Cell Carcinoma	-18667	NA	0	86.5	0:DiseaseFree	NA	[Not Evaluated]	0.9098	No	No	C64.1	2343822	C64.9	[Not Evaluated]	2006	NA	2262	Left	YES	6	NA	16	NO	CHRCC	86.5	0:LIVING	NA	NA	NO	WHITE	NO	YES	1	Primary	Male	NA	NA	NA
kich_tcga_pub	TCGA-KL-8340	TCGA-KL-8340-01	34	NA	M0	N0	Stage II	6th	T2	Renal Cell Carcinoma	Chromophobe Renal Cell Carcinoma	-12696	NA	0	66.49	0:DiseaseFree	NA	[Not Evaluated]	0.9477	No	No	C64.1	2343822	C64.9	[Not Evaluated]	2006	NA	2024	Right	YES	13	NA	6	NO	CHRCC	66.49	0:LIVING	NA	NA	NO	WHITE	NO	YES	1	Primary	Male	NA	NA	NA
kich_tcga_pub	TCGA-KL-8342	TCGA-KL-8342-01	45	NA	M0	N0	Stage II	6th	T2b	Renal Cell Carcinoma	Chromophobe Renal Cell Carcinoma	-16550	NA	0	73.85	0:DiseaseFree	NA	[Not Evaluated]	0.9477	No	No	C64.1	2343822	C64.9	[Not Evaluated]	2006	NA	1835	Left	YES	9	NA	9	NO	CHRCC	73.85	0:LIVING	NA	NA	NO	WHITE	NO	YES	1	Primary	Female	NA	NA	NA
kich_tcga_pub	TCGA-KL-8343	TCGA-KL-8343-01	72	NA	M0	N0	Stage III	6th	T3	Renal Cell Carcinoma	Chromophobe Renal Cell Carcinoma	-26562	NA	0	59.63	0:DiseaseFree	NA	NOT HISPANIC OR LATINO	0.2686	No	No	C64.1	2343822	C64.9	[Not Evaluated]	2007	NA	1815	Right	YES	6	NA	15	NO	CHRCC	59.63	0:LIVING	NA	NA	NO	WHITE	NO	YES	1	Primary	Male	NA	NA	NA
kich_tcga_pub	TCGA-KL-8344	TCGA-KL-8344-01	51	NA	M0	N0	Stage III	6th	T3a	Renal Cell Carcinoma	Chromophobe Renal Cell Carcinoma	-18742	NA	0	28.78	0:DiseaseFree	NA	[Not Evaluated]	0.1254	No	No	C64.1	2343822	C64.9	[Not Evaluated]	2007	NA	876	Right	YES	15	NA	10	NO	CHRCC	28.78	0:LIVING	NA	NA	NO	WHITE	NO	YES	1	Primary	Male	NA	NA	NA
kich_tcga_pub	TCGA-KL-8345	TCGA-KL-8345-01	75	NA	M0	N0	Stage III	6th	T3a	Renal Cell Carcinoma	Chromophobe Renal Cell Carcinoma	-27412	NA	0	54.7	0:DiseaseFree	NA	[Not Evaluated]	0.9478	No	No	C64.1	2343822	C64.9	[Not Evaluated]	2008	NA	1383	Right	YES	13	NA	20	NO	CHRCC	54.7	0:LIVING	NA	NA	NO	WHITE	NO	YES	1	Primary	Male	6	1949	1955
kich_tcga_pub	TCGA-KL-8346	TCGA-KL-8346-01	62	NA	M0	N0	Stage II	6th	T2b	Renal Cell Carcinoma	Chromophobe Renal Cell Carcinoma	-22651	NA	0	62.32	0:DiseaseFree	NA	[Not Evaluated]	0.9477	No	No	C64.1	2343822	C64.9	[Not Evaluated]	2008	NA	1536	Right	YES	1	NA	13	NO	CHRCC	62.32	0:LIVING	NA	NA	NO	WHITE	NO	YES	1	Primary	Male	NA	NA	NA
kich_tcga_pub	TCGA-KM-8438	TCGA-KM-8438-01	45	MX	MX	N0	Stage II	5th	T2	Renal Cell Carcinoma	Chromophobe Renal Cell Carcinoma	-16683	NA	0	151.84	1:Recurred/Progressed	1	NOT HISPANIC OR LATINO	0.834	No	No	C64.1	2343822	C64.9	NA	2000	80	4335	Left	YES	5	NA	18	YES	CHRCC	76.14	1:DECEASED	NA	Other	NO	WHITE	NO	YES	1	Primary	Female	NA	NA	NA
kich_tcga_pub	TCGA-KM-8443	TCGA-KM-8443-01	57	MX	MX	N0	Stage II	6th	T2	Renal Cell Carcinoma	Chromophobe Renal Cell Carcinoma	-21183	NA	0	49.93	0:DiseaseFree	1	NOT HISPANIC OR LATINO	0.8597	No	No	C64.1	2343822	C64.9	Low	2009	90	1128	Right	YES	2	NA	20	NO	CHRCC	49.93	0:LIVING	NA	Other	NO	WHITE	NO	YES	1	Primary	Male	NA	NA	NA
kich_tcga_pub	TCGA-KO-8405	TCGA-KO-8405-01	29	M0	M0	N0	Stage III	7th	T3a	Renal Cell Carcinoma	Chromophobe Renal Cell Carcinoma	-10671	NA	0	74.87	0:DiseaseFree	NA	HISPANIC OR LATINO	0.7741	No	No	C64.1	2343822	C64.9	NA	2005	NA	2279	Left	YES	7	NA	8	NO	CHRCC	74.87	0:LIVING	NA	NA	NO	WHITE	NO	YES	1	Primary	Male	NA	NA	NA
kich_tcga_pub	TCGA-KO-8406	TCGA-KO-8406-01	17	M0	M0	N0	Stage I	7th	T1	Renal Cell Carcinoma	Chromophobe Renal Cell Carcinoma	-6556	NA	0	78.98	0:DiseaseFree	NA	NOT HISPANIC OR LATINO	0.9477	No	No	C64.1	2343822	C64.9	NA	2005	NA	2404	Right	NO	NA	NA	9	NO	CHRCC	78.98	0:LIVING	NA	NA	NO	WHITE	NO	YES	1	Primary	Female	NA	NA	NA
kich_tcga_pub	TCGA-KO-8407	TCGA-KO-8407-01	42	M0	M0	N0	Stage II	7th	T2	Renal Cell Carcinoma	Chromophobe Renal Cell Carcinoma	-15407	NA	0	92.64	0:DiseaseFree	NA	NOT HISPANIC OR LATINO	0.9455	No	No	C64.1	2343822	C64.9	NA	2005	NA	2820	Left	YES	10	NA	11	NO	CHRCC	92.64	0:LIVING	NA	NA	NO	WHITE	NO	YES	1	Primary	Male	NA	NA	NA
kich_tcga_pub	TCGA-KO-8409	TCGA-KO-8409-01	69	M0	M0	N0	Stage II	7th	T2b	Renal Cell Carcinoma	Chromophobe Renal Cell Carcinoma	-25419	NA	0	80.32	0:DiseaseFree	NA	NOT HISPANIC OR LATINO	0.9477	No	No	C64.1	2343822	C64.9	NA	2004	NA	2445	Left	YES	1	NA	7	NO	CHRCC	80.32	0:LIVING	NA	NA	NO	WHITE	NO	YES	1	Primary	Male	3	1997	2003
kich_tcga_pub	TCGA-KO-8410	TCGA-KO-8410-01	74	M0	M0	N0	Stage I	7th	T1b	Renal Cell Carcinoma	Chromophobe Renal Cell Carcinoma	-27084	NA	0	NA	NA	NA	NOT HISPANIC OR LATINO	0.9477	No	No	C64.1	2343822	C64.9	NA	2004	NA	2670	Left	YES	1	NA	11	NO	CHRCC	87.78	0:LIVING	NA	NA	NO	WHITE	NO	YES	1	Primary	Female	NA	NA	NA
kich_tcga_pub	TCGA-KO-8413	TCGA-KO-8413-01	46	M0	M0	N0	Stage I	7th	T1	Renal Cell Carcinoma	Chromophobe Renal Cell Carcinoma	-17067	NA	0	86.04	0:DiseaseFree	0	HISPANIC OR LATINO	0.9477	No	No	C64.1	2343822	C64.9	NA	2006	100	2619	Right	NO	NA	NA	6	NO	CHRCC	86.04	0:LIVING	NA	Other	NO	WHITE	NO	YES	1	Primary	Male	NA	NA	NA
kich_tcga_pub	TCGA-KO-8414	TCGA-KO-8414-01	50	M0	M0	N0	Stage II	7th	T2	Renal Cell Carcinoma	Chromophobe Renal Cell Carcinoma	-18502	NA	0	77.79	0:DiseaseFree	NA	NOT HISPANIC OR LATINO	0.9477	No	No	C64.1	2343822	C64.9	NA	2006	NA	2368	Left	YES	9	NA	5	NO	CHRCC	77.79	0:LIVING	NA	NA	NO	WHITE	NO	YES	1	Primary	Female	NA	NA	NA
kich_tcga_pub	TCGA-KO-8415	TCGA-KO-8415-01	44	M0	M0	N0	Stage I	7th	T1	Renal Cell Carcinoma	Chromophobe Renal Cell Carcinoma	-16395	NA	0	57.13	0:DiseaseFree	NA	HISPANIC OR LATINO	0.9165	No	No	C64.1	2343822	C64.9	NA	2007	NA	1739	Right	NO	NA	NA	18	NO	CHRCC	57.13	0:LIVING	NA	NA	NO	WHITE	NO	YES	1	Primary	Female	NA	NA	NA
kich_tcga_pub	TCGA-KO-8416	TCGA-KO-8416-01	41	M0	M0	N0	Stage III	7th	T3a	Renal Cell Carcinoma	Chromophobe Renal Cell Carcinoma	-15261	NA	0	61.53	0:DiseaseFree	NA	NOT HISPANIC OR LATINO	0.9477	No	No	C64.1	2343822	C64.9	NA	2007	NA	1873	Right	NO	NA	NA	10	NO	CHRCC	61.53	0:LIVING	NA	NA	NO	WHITE	NO	YES	1	Primary	Male	27	NA	NA
kich_tcga_pub	TCGA-KO-8417	TCGA-KO-8417-01	30	M0	M0	N0	Stage I	7th	T1	Renal Cell Carcinoma	Chromophobe Renal Cell Carcinoma	-11139	NA	0	63.9	0:DiseaseFree	NA	NOT HISPANIC OR LATINO	0.9477	No	No	C64.1	2343822	C64.9	NA	2007	NA	1945	Right	NO	NA	NA	14	NO	CHRCC	63.9	0:LIVING	NA	NA	NO	WHITE	NO	YES	1	Primary	Female	NA	NA	NA
[truncated: 44 more columns]
