# Supplementary material for: Exploring the role of the Rab network in epithelial-to-mesenchymal transition
Source: Bioinform Adv. 2024 Dec 14;5(1):vbae200. doi: 10.1093/bioadv/vbae200 (PMC11684074; doi:10.1093/bioadv/vbae200)
Supplement: vbae200_Supplementary_Data [file vbae200_supplementary_data.zip › F3.txt]

	GeneSymbol	Cancer Type	Gene Category	Mean FPKM (GTEx)	Mean FPKM (TCGA-Normal)	Mean FPKM (TCGA-Primary-site)	Mean FPKM (Combined-GTEX-TCGAN)	Mean FPKM (TCGA-Metastatic)	Log2FC (GTEx-to-Primary)	Log2FC (TCGA N-to-Primary)	Log2FC (Combined Normal-to-Prim)	Log2FC (Primary-to-Metastatic)	#Samples (GTEx)	#Samples (TCGA-Normal)	#Samples (TCGA Primary-site)	#Samples (Combined GTEx & TCGAN samples)	#Samples (TCGA-Metastatic)	P-value (GTEx-to-Primary)	P-value (TCGA N-to-Primary)	P-value (Combined Normal-to-Prim)	P-value (Primary-to-Metastatic)	%Log2FC change for Combined-vs-GTEx	%Log2FC change for Combined-vs-TCGA(Normal)
0	A1BG	blca	Candidate	169.48333333333332	150.96055555555554	216.52645933014333	158.3696666666667	235.8045205479452	0.3533999232372908	0.5203716943282151	0.4512472964150393	0.123048044414492	12	18	209	30	73	0.5127234495236659	0.6294394929014937	0.4457789775904278	0.8051136989518342	0.21683758319463123	0.15318517908547843
1	ACTG1	blca	Candidate	57724.71	74699.48944444445	77917.03511961726	67909.57766666668	75094.12630136989	0.4327497612368667	0.0608403988519996	0.1983237212266793	-0.0532387136822678	12	18	209	30	73	0.0132515776110664	0.0696459304219916	0.004023071589206	0.6017856600134239	1.182037320398219	0.6932268188813355
2	ACTN1	blca	Candidate	7319.1375	9012.32611111111	2847.107464114834	8335.050666666666	3105.577260273972	-1.362176700157388	-1.66240256979814	-1.549694020362609	0.1253645108152623	12	18	209	30	73	0.0050819666552932	0.0025715907344344	6.88070052659971e-05	0.1369935462345197	0.1210028029670944	0.0727295504496807
3	ACTN2	blca	Candidate	121.94416666666665	262.20833333333326	21.85693779904308	206.10266666666664	23.06561643835616	-2.4800575510781155	-3.584550341273624	-3.237199975556365	0.0776525588641231	12	18	209	30	73	9.243936939672847e-06	1.019358549955786e-06	1.6943382797651398e-10	0.467551440855341	0.23388806073005183	0.10729963188559627
4	ACTR10	blca	Candidate	5979.379166666667	4476.357222222222	1526.7840191387572	5077.566000000001	1973.09794520548	-1.9694997074817693	-1.551829179802193	-1.7336410962601274	0.3699665826328128	12	18	209	30	73	0.0484726232895538	0.0017428804067723	0.0003652296264098	0.3453551321908426	0.13604811960817292	0.10487286950577346
5	ADCY1	blca	Candidate	35.29166666666667	27.02111111111111	42.59459330143539	30.32933333333333	39.88356164383562	0.2713427514165913	0.6565833154754985	0.4899565285947535	-0.0948760654728312	12	18	209	30	73	0.9574218349838926	0.7647626895278761	0.796105204977811	0.8912649282090147	0.4461901503898098	0.34008483846239995
6	ADCY2	blca	Candidate	104.93083333333334	90.80277777777778	15.347942583732056	96.454	20.908904109589045	-2.773321489919416	-2.564691159174444	-2.6517957958878866	0.4460721755069631	12	18	209	30	73	1.015006798795848e-06	4.0381356601355215e-09	1.2221492554685532e-13	0.1522212403580944	0.045827696921451465	0.032847414890888195
7	ADCY3	blca	Candidate	856.9116666666667	795.8705555555557	827.8822966507175	820.2870000000001	864.2194520547945	-0.0497208255918549	0.0568918659863479	0.0132969039085413	0.0619720352534602	12	18	209	30	73	0.798455958935848	0.9047237097791118	0.8059225514606123	0.7609333447010852	4.739278401486876	3.2785799143666265
8	ADCY4	blca	Candidate	16630.090833333332	11127.967222222223	1037.203684210527	13328.816666666671	2784.055616438356	-4.003024907661632	-3.4234189345293315	-3.683777562573234	1.424488796007921	12	18	209	30	73	2.248326372903571e-05	6.531736146819939e-07	2.3862552725924765e-10	0.3728837551929451	0.0866630353395697	0.07067707634932052
9	ADCY5	blca	Candidate	591.2816666666666	574.8516666666666	54.12770334928226	581.4236666666668	49.87643835616439	-3.449406464875556	-3.408750653954131	-3.425150716528888	-0.1180087285370352	12	18	209	30	73	2.4982541609851364e-07	1.8688535831840072e-10	1.8962229271020778e-15	0.2432179253045045	0.007081658693036758	0.00478812873711364
10	ADCY7	blca	Candidate	106.39666666666666	87.87499999999999	159.98066985645931	95.28366666666668	129.45410958904108	0.5884446447761278	0.8643729083963682	0.7475967611171946	-0.3054568326135828	12	18	209	30	73	0.5023164130095294	0.2477669059338197	0.2003118061724311	0.3236726957091032	0.21288497304781376	0.15620205082839766
11	ADCY8	blca	Candidate	9.848333333333334	6.467777777777779	1.5768899521531103	7.820000000000001	1.7215068493150685	-2.6427976121019414	-2.036188130054513	-2.310086626556262	0.1265899399565718	12	18	209	30	73	0.1421374155369049	0.6013063416341591	0.2007472792190535	0.5309632756795781	0.14402532862659997	0.11856633138907886
12	ADCY9	blca	Candidate	238.295	241.2588888888889	81.32808612440188	240.0733333333333	79.42205479452058	-1.550923111857159	-1.568756528905153	-1.5616495931939147	-0.0342139771603014	12	18	209	30	73	1.6798492716825647e-05	4.093281283004487e-07	1.183149546130527e-10	0.7711154696812725	0.006868686409233329	0.0045509157382118545
13	AGTRAP	blca	Candidate	5743.046666666666	4170.804444444444	2309.077607655503	4799.7013333333325	2875.8371232876707	-1.314499622146727	-0.85300900786944	-1.055627972718968	0.3166653065822891	12	18	209	30	73	0.0083641140274954	0.0002467055271751	1.2338005388475698e-05	0.6743954049955558	0.24523000158946784	0.19194164050772997
14	AKAP1	blca	Candidate	1618.4949999999997	1372.571111111111	695.9755023923445	1470.9406666666666	738.7619178082191	-1.2175444779227895	-0.979772464578594	-1.0796306230486736	0.0860729736159086	12	18	209	30	73	0.0020832796315123	0.0006874792544864	9.20175868072922e-06	0.9973396027175812	0.12774170343989794	0.09249289186342174
15	AKAP5	blca	Candidate	802.9483333333333	540.5261111111112	62.369282296650695	645.4949999999998	143.5906849315069	-3.686399596228056	-3.115456749118404	-3.3714983578987874	1.2030545985748264	12	18	209	30	73	0.5918065397462653	0.6294384381586043	0.4899044138153997	0.3697621212622147	0.09340097633193686	0.07594297300502187
16	AKT1S1	blca	Candidate	7918.540833333332	5581.501666666666	1677.2108133971287	6516.317333333333	2506.202191780822	-2.239170569514552	-1.734589285239189	-1.9579928255739945	0.5794387742911825	12	18	209	30	73	0.0366833976604779	0.0004347141205594	8.604660994092219e-05	0.609351240579739	0.1436050940881916	0.11409824255577321
17	ALS2	blca	Candidate	4952.732499999999	3351.7488888888884	411.6492344497605	3992.1423333333337	909.485890410959	-3.5887372540662312	-3.0254266189967787	-3.277675710333032	1.1436357132686052	12	18	209	30	73	0.0294483134643899	0.0071167264614204	0.0007896913066334	0.0845812304218496	0.09490308719455154	0.07695974636570227
18	AMBRA1	blca	Candidate	4919.6475	3380.651111111111	518.4802870813398	3996.249666666668	1009.0869863013696	-3.2461939049411828	-2.704940092256495	-2.9462856755695794	0.9606895013122082	12	18	209	30	73	0.0120926987174303	0.0019047316947925	0.0001086550284616	0.688451083025361	0.10179197212898397	0.08191520099843244
19	ANKFY1	blca	Candidate	4585.804999999999	3139.026666666668	497.516267942584	3717.738	943.3080821917804	-3.204359403955477	-2.657501679724362	-2.901609497616369	0.9229853285320893	12	18	209	30	73	0.0186975814166197	0.0096938123728061	0.0007165314689379	0.6394476427637479	0.10433861158360987	0.08412841841486188
20	AP1M1	blca	Candidate	1494.8125	1259.1055555555552	883.0918660287081	1353.3883333333335	926.2028767123288	-0.7593291020010582	-0.5117638036183897	-0.6159404261316206	0.0687647119957242	12	18	209	30	73	0.5037766741432927	0.9880622006291672	0.675973147978739	0.6804888917795997	0.23279633838938316	0.16913425080329011
21	AP2A1	blca	Candidate	1143.7241666666669	1103.9288888888889	1461.0515789473693	1119.8470000000002	1665.473561643836	0.3532679523870107	0.4043598680476044	0.3837054735812596	0.1889253423543013	12	18	209	30	73	0.04981380117008	0.0026510093676391	0.0005355751362155	0.0099288563676878	0.07932522022728712	0.0538287720359315
22	AP2A2	blca	Candidate	790.0058333333335	778.7755555555555	674.055741626794	783.2676666666669	651.8352054794519	-0.2289954047981881	-0.2083396997536183	-0.2166375038049492	-0.0483606274336338	12	18	209	30	73	0.0332807069812939	0.0062150969793313	0.0007777008461149	0.9627674635063578	0.05704414414027508	0.03830271262173459
23	AP2M1	blca	Candidate	7321.034999999999	7470.071111111111	8568.306267942588	7410.456666666665	8610.347534246574	0.2269624273981224	0.1978880723352869	0.2094475982841219	0.0070614203181066	12	18	209	30	73	0.1554034590307163	0.1375331062831167	0.0471043223758862	0.7306362607540628	0.08362391957458064	0.055190539512198926
24	AP2S1	blca	Candidate	2269.4775	2405.0988888888887	4350.1069377990425	2350.8503333333338	4758.594794520548	0.9386906816639452	0.8549546533079132	0.8878681740079936	0.1294847439929371	12	18	209	30	73	5.487263280068522e-06	2.754019741615941e-07	3.032221446463867e-11	0.2361987261699116	0.05724105125486127	0.037070278745889626
25	AP3B1	blca	Candidate	1371.4275	1177.9550000000002	808.7655980861243	1255.3440000000005	835.9327397260276	-0.7618848199523173	-0.5424908899573364	-0.6342892211548943	0.0476652341847995	12	18	209	30	73	0.6709623376225198	0.7139254062737004	0.5925270297574474	0.0623219256849117	0.201163120138004	0.1447262985652102
26	APBA1	blca	Candidate	108.1775	91.48	39.81980861244021	98.159	45.48876712328766	-1.441842269963105	-1.1999700787581449	-1.3016342645522705	0.1920240469737567	12	18	209	30	73	0.0001407190302942	4.014384866386693e-07	8.14333729710148e-10	0.4269706650883054	0.10771689807894123	0.07810503193006796
27	APH1A	blca	Candidate	6556.293333333334	5541.5038888888885	4639.773062200958	5947.419666666667	5666.470547945206	-0.498826160263659	-0.2562233144073099	-0.3582096370841606	0.2883961663205547	12	18	209	30	73	0.0003565185145419	0.0034634739896963	1.1935165394475944e-05	0.0022432404806046	0.3925537133063253	0.28471127551738434
28	APH1B	blca	Candidate	7179.802500000002	4862.107222222224	627.4835406698564	5789.1853333333365	1382.5504109589035	-3.5162946375652804	-2.953932187151683	-3.205710821557973	1.1396825636120969	12	18	209	30	73	0.2793700121703595	0.3036540601150698	0.1514031292436712	0.2931967203475525	0.09688453927867512	0.07854065710266585
29	APPL2	blca	Candidate	4981.925	3433.1266666666666	726.6531100478467	4052.6459999999993	1182.0908219178086	-2.777364583543416	-2.24018436786426	-2.4795254417289354	0.7020021650690185	12	18	209	30	73	0.8818968554246263	0.5260712318881005	0.6977929029927744	0.1989530319475544	0.12011941349825477	0.09652696836124673
30	ARAP2	blca	Candidate	9842.516666666668	6608.300555555557	714.5274641148326	7901.987	1727.8917808219178	-3.783965880339982	-3.209217934202527	-3.4671541028486206	1.2739514932310023	12	18	209	30	73	0.2000647480758517	0.2320539226924253	0.0926288695803324	0.0409612696889723	0.09137516478747464	0.07439420371715598
31	ARF3	blca	Candidate	1838.738333333333	1907.208888888889	2284.47057416268	1879.820666666666	2143.803150684932	0.3131436718720182	0.2603969947143861	0.2812648230251121	-0.0916874195362681	12	18	209	30	73	0.0434211763992674	0.0240952586309765	0.0033739993563006	0.1598837166530045	0.11334104458579908	0.07419281261796055
32	ARF4	blca	Candidate	3885.663333333333	4185.865	4203.245645933015	4065.784333333334	4642.68616438356	0.1133428663971333	0.005977989474846	0.047970082416359	0.1434559882272874	12	18	209	30	73	0.8290773242516827	0.5260705951108077	0.7283238523238227	0.0356008485067012	1.3627823986910754	0.8753808796291049
33	ARFGAP1	blca	Candidate	5389.075000000002	3828.983333333335	1531.1092822966525	4453.020000000001	2140.753287671232	-1.8154604066402555	-1.3223841222093808	-1.5402068331414984	0.4835412828146153	12	18	209	30	73	0.0005861914376793	2.723796510084524e-06	1.7758382402510925e-08	0.0119900930542025	0.17871208436163952	0.14142432447714395
34	ARFRP1	blca	Candidate	1600.6458333333333	1337.5094444444446	1019.9988516746412	1442.764	1208.405342465754	-0.6500865974606161	-0.3909815507359772	-0.5002678024113627	0.2445369394770596	12	18	209	30	73	0.4059388290921194	0.1787067649925801	0.1283173698868463	0.0373885436750862	0.29947718867195794	0.21845549753274163
35	ARHGAP1	blca	Candidate	3093.15	3405.045555555556	1499.093157894737	3280.2873333333337	1609.0265753424662	-1.0449867583150088	-1.1835840607232897	-1.129732152511909	0.1020981151732546	12	18	209	30	73	0.0001648421562745	4.898831875512218e-06	9.39683234093278e-09	0.1184505210702818	0.07501370480469437	0.047667854802258505
36	ARHGAP4	blca	Candidate	511.2375	457.78	557.2478947368426	479.16300000000007	572.0524657534247	0.1243255971378769	0.2836648268331259	0.2178027506160324	0.0378282087067378	12	18	209	30	73	0.9629708606760642	0.9671803671131696	0.9527104323066335	0.6958395853461495	0.42918261231212695	0.30239322520404105
37	ARL1	blca	Candidate	1357.009166666667	1403.9772222222225	1536.041578947369	1385.19	1562.6597260273973	0.1787868024785772	0.129697738841126	0.1491333912039382	0.0247863924963128	12	18	209	30	73	0.1436109826819727	0.5139250133239226	0.1668495870222162	0.8290638495682134	0.1988381745714365	0.13032394828488922
38	ARPC3	blca	Candidate	7070.537499999999	7474.059999999999	11344.129425837324	7312.651000000001	10224.731780821916	0.6820541000443164	0.6019818470811554	0.6334794821517	-0.1498828992554998	12	18	209	30	73	5.3077346763049895e-05	4.236716204602755e-05	2.8661330898034208e-08	0.057130099190274	0.07667907053220738	0.04972163417757202
39	ARR3	blca	Candidate	34.579166666666666	22.95777777777778	2.470717703349281	27.60633333333333	6.124109589041095	-3.8069010142031625	-3.215980914318324	-3.4819971949648267	1.3095699174903574	12	18	209	30	73	0.0481060313208722	0.732172389590612	0.3386982491647923	0.856267003147286	0.0933096154437361	0.07639761486056858
40	ASAP2	blca	Candidate	905.4541666666668	645.0772222222223	234.02636363636364	749.228	338.1928767123288	-1.951970552953895	-1.4628008139075197	-1.6787337546486478	0.5311752108238286	12	18	209	30	73	0.6811674761411904	0.9373907594588284	0.7571491834533729	0.066059440399727	0.1627636291631216	0.12862846186489055
41	ATG10	blca	Candidate	7119.885833333333	4796.21388888889	533.3494736842106	5725.682666666668	1272.513561643836	-3.738701043665885	-3.1687429334539825	-3.424294650123621	1.2545279674745324	12	18	209	30	73	0.035049408450517	0.0221754266662709	0.0026208936459878	0.2719108363167788	0.09181639597834072	0.07462900911883055
42	ATG12	blca	Candidate	1328.513333333333	1078.0683333333334	730.9441626794256	1178.2463333333333	747.07602739726	-0.8619796001476714	-0.5606155191299356	-0.6888080846908082	0.0314938667402702	12	18	209	30	73	0.5837972693885543	0.5420480940542437	0.42744784626967	0.0737654356224353	0.2514074955066712	0.18610781204523125
43	ATG13	blca	Candidate	1569.965	1290.785	864.6533492822966	1402.457	934.6535616438356	-0.860538638105621	-0.5780549590519021	-0.6977627791332323	0.1123098617020508	12	18	209	30	73	0.3616181587064582	0.4288748314109888	0.2492383390890887	0.848611669902354	0.2332825192748036	0.17155948075939564
44	ATG14	blca	Candidate	2065.775	1433.8688888888885	252.2187081339713	1686.6313333333333	449.4909589041095	-3.033935931785249	-2.507165916334707	-2.741397465843626	0.833616807091676	12	18	209	30	73	0.009908269002638	0.0270605907480735	0.001204789818332	0.4130256593549759	0.10671143808458963	0.08544238930228883
45	ATG16L1	blca	Candidate	4947.177499999999	3411.0866666666666	531.7685167464118	4025.523	1010.6847945205478	-3.217735392592317	-2.6813611401203024	-2.92030596144419	0.926462859148018	12	18	209	30	73	0.0002057094527522	1.5440378743149257e-05	3.36863926876038e-08	0.6099339292688453	0.1018487223855949	0.08182184486098208
46	ATG3	blca	Candidate	6244.333333333332	4500.435555555555	1330.8228708133972	5197.9946666666665	1919.82191780822	-2.230228987997177	-1.7577460683806267	-1.965636588617384	0.5286539281930843	12	18	209	30	73	0.98147943869718	0.8854899081826634	0.9022269973644172	0.2762907225197534	0.13460901211953186	0.10576243922229092
47	ATG4B	blca	Candidate	2809.955	2110.82	1077.2410047846886	2390.474	1260.0084931506851	-1.3832059749476917	-0.970462506574336	-1.1499556626362963	0.2260924066602483	12	18	209	30	73	0.8690869724243263	0.5019410287882791	0.6842512754676335	0.8965335145370849	0.2028341786470831	0.15608702308614988
48	ATG5	blca	Candidate	1178.4483333333333	923.812222222222	464.3397607655498	1025.6666666666663	500.1456164383562	-1.3436357806801948	-0.9924188113033936	-1.1433092156811653	0.1071673717874811	12	18	209	30	73	0.2533948452550842	0.0696432804832868	0.038974969654484	0.0655582769999192	0.17521643510909532	0.1319768985574682
49	ATG9A	blca	Candidate	7278.993333333333	5065.1338888888895	1053.1140191387556	5950.677666666667	1743.5647945205474	-2.789077299749784	-2.265938761581393	-2.49839232939958	0.7273783353459545	12	18	209	30	73	0.1581330279111646	0.1629504851724893	0.055892891856499	0.8813857970990748	0.11634880836352153	0.09304125900596684
50	ATP1A1	blca	Candidate	4348.9575	4970.710000000001	5733.026602870811	4722.009	5131.121369863015	0.3986273633708974	0.2058450372074289	0.2798961822662167	-0.1600228225980301	12	18	209	30	73	0.3616249648312509	0.3614139191507118	0.2135117837488472	0.4116052926424163	0.4241972153509128	0.264566470536407
51	BAIAP2L1	blca	Candidate	4924.974166666667	3587.7272222222227	976.8249760765542	4122.625999999999	1486.039178082191	-2.333944163467755	-1.8768982115204635	-2.077391593843142	0.605300158085527	12	18	209	30	73	0.0003292918949632	0.0080901214208126	2.866994192276328e-05	0.4476176604733849	0.1234974524711514	0.0965120793387678
52	BET1	blca	Candidate	1177.355	898.6194444444444	527.8354545454545	1010.1136666666667	627.3665753424658	-1.157389227769916	-0.7676220201201608	-0.9363574821361704	0.2492204084320153	12	18	209	30	73	0.0167986919821261	0.0004663223276539	4.1961135368594494e-05	0.5291041962282566	0.23605487204469405	0.18020410498676526
53	BICD1	blca	Candidate	172.84166666666667	157.7	180.4053588516745	163.7566666666667	166.9001369863014	0.06179114613453	0.1940595336417502	0.1396885526397247	-0.1122570549511678	12	18	209	30	73	0.4789430651730637	0.2088240251855656	0.167732601322248	0.4026428516634025	0.55765060939605	0.38923004050486115
54	BLNK	blca	Candidate	2733.8233333333337	1974.1227777777776	419.75794258373145	2278.003	683.832191780822	-2.703290486359777	-2.233582190017567	-2.440140118046976	0.7040847162067857	12	18	209	30	73	0.7646004574435217	0.413767416500467	0.424185915983583	0.7622075216787878	0.10784231871218089	0.08465002747249305
55	BLOC1S2	blca	Candidate	24247.00083333333	16505.623888888887	2505.7017224880383	19602.17466666668	4999.768082191782	-3.274519715826484	-2.719671079113842	-2.9677271236320406	0.9966464888348816	12	18	209	30	73	0.0112480700042641	0.0109733716567446	0.0005356917499848	0.9037941755424026	0.10337628070702692	0.08358451912338091
56	BLOC1S6	blca	Candidate	2693.2166666666667	2003.3355555555552	521.531722488038	2279.2880000000005	722.9746575342467	-2.3685033845836414	-1.941577177201216	-2.1277563148698446	0.4711900689755871	12	18	209	30	73	0.0004328692771373	0.0003088419985127	1.1478850120658366e-06	0.3582958752263506	0.11314597824540981	0.08750021624540083
57	BNIP1	blca	Candidate	277.95666666666665	268.24	294.29215311004765	272.12666666666667	288.6193150684932	0.082389090440979	0.1337246870949847	0.112970736970407	-0.0280812238085846	12	18	209	30	73	0.1588092248036365	0.1232847307957785	0.0433176506443085	0.5312887295383932	0.2707041429449022	0.1837108500939871
58	BSN	blca	Candidate	746.4358333333333	498.1088888888888	46.43535885167463	597.4396666666665	126.01958904109593	-4.006722556547638	-3.423165467330011	-3.6854973385484686	1.4403523208448064	12	18	209	30	73	0.2732205661149983	0.3814206820068152	0.1844123190205216	0.7293886627918853	0.08715925925093297	0.07117950363838188
59	C2CD5	blca	Candidate	1131.6658333333332	853.2455555555556	338.2541148325359	964.6136666666666	391.1705479452056	-1.742268621697317	-1.334853509963011	-1.5118437658071922	0.2096902662586203	12	18	209	30	73	0.0117016632411373	0.0126630457536504	0.0006361179580652	0.0502162286370428	0.1524131402341685	0.11706914421126303
60	CACNA1C	blca	Candidate	311.6116666666667	390.2416666666667	51.16167464114834	358.7896666666666	60.4545205479452	-2.606613855685304	-2.931232431920712	-2.810002947586026	0.240786734717547	12	18	209	30	73	8.499647386377644e-06	5.125939925127356e-06	7.72099586890212e-10	0.2993700016769259	0.07238038382680223	0.04314211998917301
61	CACNA1D	blca	Candidate	110.16166666666668	83.96388888888889	46.10473684210533	94.44300000000004	55.87602739726026	-1.256635404520026	-0.8648540062854666	-1.0345288877242198	0.277314471441299	12	18	209	30	73	0.2701836239492708	0.3143190801898408	0.1526121679300584	0.9847033952838402	0.21469339274266305	0.1640117385334767
62	CACNA1E	blca	Candidate	65.25999999999999	43.36555555555555	7.438995215310994	52.12333333333332	11.84506849315069	-3.1330193125674533	-2.5433699171391684	-2.808749673619644	0.6711068660073477	12	18	209	30	73	0.9162330609721684	0.1578582988480187	0.2576849109612925	0.5579166100910933	0.11544981811423666	0.0944832353601949
63	CALCOCO2	blca	Candidate	3268.5774999999994	2957.185555555556	1495.639138755981	3081.7423333333327	1596.2569863013694	-1.1279007746881329	-0.9834626415017034	-1.042984112050795	0.0939308040654401	12	18	209	30	73	1.6571844102189686e-06	2.165769272614154e-09	1.0627746199506629e-13	0.647209847335221	0.08141702414849662	0.05706843456326095
64	CAMK2D	blca	Candidate	606.4791666666666	587.9588888888889	270.02114832535904	595.367	244.63684931506847	-1.167385682767042	-1.122642877820199	-1.140706853082169	-0.1424306735935811	12	18	209	30	73	0.0002096382048783	6.863463106623388e-06	1.597394145733775e-08	0.2120847303572294	0.023387980542754958	0.01583577341817618
65	CAPZA3	blca	Candidate	7805.497499999999	5203.557222222222	448.42023923444975	6244.333333333332	1283.424383561644	-4.121567288292726	-3.536574906309846	-3.799624252851865	1.5170749980341791	12	18	209	30	73	0.0030386637270252	0.6889435773573807	0.0363427504896549	0.5208141667910378	0.0847302296271065	0.06923035780303358
66	CAPZB	blca	Candidate	6453.158333333333	6731.775555555555	5913.55531100479	6620.328666666665	6318.931643835615	-0.1259796641794682	-0.1869613171082035	-0.1628770821052751	0.0956548998852832	12	18	209	30	73	0.3579524990692913	0.0286502844837802	0.0270171300274353	0.0698209435742399	0.22653535690158275	0.14786754951418898
67	CARD9	blca	Candidate	5388.269166666666	3600.682777777777	418.0888038277511	4315.717333333333	996.1457534246576	-3.6879406067871865	-3.106389188377087	-3.3677190611928567	1.2525474397043153	12	18	209	30	73	0.1850227840299521	0.0142867827257663	0.0079090040585492	0.2375404884490843	0.09508558753737205	0.07759847780271967
68	CBLC	blca	Candidate	2190.506666666666	1801.1888888888886	1209.0281339712922	1956.916	1586.4567123287666	-0.8574167890615038	-0.5751016668171165	-0.6947340137097715	0.3919603404113455	12	18	209	30	73	0.0002655300640415	0.003184127611286	8.790169440521566e-06	0.0615241335843624	0.23416555421409635	0.17219877612417
69	CCL4L1	blca	Candidate	940.0891666666666	736.0027777777777	222.2566028708136	817.6373333333335	264.9812328767122	-2.080571321950133	-1.7274849314850158	-1.8792347915163288	0.2536639056159773	12	18	209	30	73	0.2355347203658338	0.091253097672421	0.0458689851140614	0.7877428857006354	0.10713750689521276	0.08075087834493959
70	CD1C	blca	Candidate	161.54416666666663	147.74944444444444	66.73086124401912	153.2673333333333	43.18260273972604	-1.2755026272212495	-1.146726676865821	-1.1996242117952782	-0.6279039223663543	12	18	209	30	73	0.0946574640766723	1.0251184727179504e-05	1.3770634449172764e-05	0.783898486403599	0.06325182059506508	0.04409508778611111
71	CD300C	blca	Candidate	936.3983333333332	633.5877777777779	82.47301435406693	754.7119999999998	178.18808219178078	-3.505128323096901	-2.941550461836985	-3.193932169846168	1.1114068043244425	12	18	209	30	73	0.1386150229048162	0.0898345851032451	0.0291468654066091	0.6264013210279711	0.09743355109063609	0.07901911956425132
72	CD3D	blca	Candidate	367.36	464.97	375.82985645933	425.926	302.04589041095886	0.0328851339341461	-0.3070579550582561	-0.1805231186239856	-0.3153119234349714	12	18	209	30	73	0.8002543398013446	0.2618110669881819	0.3167842797396257	0.1574448639603552	1.1821657756901656	0.7009342481936172
73	CD3G	blca	Candidate	126.1725	117.54166666666669	61.42344497607655	120.99399999999996	48.71027397260272	-1.038536166915895	-0.9363109258523784	-0.9780741728917454	-0.3345633314358698	12	18	209	30	73	0.6128314432161602	0.163529836289836	0.1739165187457794	0.0403102992112897	0.06181739146162043	0.04269946819666137
74	CD69	blca	Candidate	590.7466666666668	425.57055555555553	159.00019138755985	491.641	163.3826027397261	-1.893511081630882	-1.4203698348002636	-1.6285767310292885	0.0392258689411381	12	18	209	30	73	0.0006779506261281	4.094425732537182e-07	3.844406924730241e-09	0.7350426780233639	0.16267845754749946	0.12784592353682625
75	CD72	blca	Candidate	144.11749999999998	122.24166666666667	115.47909090909086	130.99200000000002	114.14342465753428	-0.319613875383993	-0.0821044632629434	-0.1818470502161574	-0.0167839012303786	12	18	209	30	73	0.9592713011456172	0.881067193660425	0.8854834933336163	0.2248755790741579	0.7575972500190425	0.5484971399571908
76	CD8B	blca	Candidate	183.68	173.17277777777778	148.4811961722488	177.37566666666666	81.55602739726028	-0.3069143090749191	-0.2219319226619003	-0.2565278686158267	-0.8644168297010766	12	18	209	30	73	0.4381618214496736	0.1057230320151024	0.0904653318957862	0.136336638984045	0.1964170237369047	0.1348623295418126
77	CDC37	blca	Candidate	4487.2925000000005	4210.421666666666	4624.283588516748	4321.17	4646.192191780822	0.043384647356892	0.1352651511593402	0.0978078857806551	0.0068189579205961	12	18	209	30	73	0.1527154819860185	0.009849501291765	0.004824898032547	0.1646426817777164	0.5564299646125995	0.3829677441621337
78	CHMP2B	blca	Candidate	3239.115	2525.017777777778	1159.5619617224884	2810.6566666666668	1410.680136986302	-1.4820197766902172	-1.122713632306077	-1.2773273202051192	0.2828109897090495	12	18	209	30	73	0.0698373140163761	0.0106251045191974	0.002432517026301	0.066920520471067	0.16025058984272533	0.12104468874447444
79	CHMP7	blca	Candidate	8303.865833333335	5765.9688888888895	930.4008133971296	6781.127666666667	1709.1904109589043	-3.1578588708766087	-2.631638789394567	-2.865600942888334	0.877388865036094	12	18	209	30	73	0.0008648008339688	1.732415633060954e-06	1.7316006431065247e-08	0.0771938566431034	0.10198835560603162	0.08164505740912704
80	CHRM1	blca	Candidate	94.85916666666664	63.62666666666664	6.977416267942576	76.11966666666666	15.717671232876702	-3.7650223829305824	-3.188866730777776	-3.447504432429277	1.1716226688066833	12	18	209	30	73	0.0203156574344991	0.0479671010880129	0.003981401055003	0.4456467462775269	0.09210080994082055	0.07502171693199321
81	CLTA	blca	Candidate	3673.216666666667	3721.054444444444	4959.715885167466	3701.919333333333	4920.756712328767	0.4332134821938943	0.4145459795714679	0.4219840204113521	-0.0113772891307775	12	18	209	30	73	0.0155694195198419	0.004367777731322	0.0002909126263007	0.5236727156505068	0.026611106675545816	0.017626356639366483
82	CLTB	blca	Candidate	3798.419166666667	4355.038333333333	3820.111291866028	4132.390666666666	3889.0619178082193	0.0082155492302287	-0.1890707484556871	-0.1133619805856666	0.0258075350017264	12	18	209	30	73	0.892900041073922	0.7028108946385749	0.7114246425203519	0.443149885379236	1.0724718215735503	0.667849727738376
83	CLTC	blca	Candidate	3012.8716666666664	3129.472777777777	3504.4687559808626	3082.8323333333333	3662.429726027398	0.21805653939559	0.1632761351888976	0.184939334597902	0.063605315644724	12	18	209	30	73	0.2592288399267243	0.4115993154880539	0.1914965959752869	0.1178481994029362	0.1790706388648578	0.11713678680689994
84	CLTCL1	blca	Candidate	752.5783333333335	526.3527777777776	152.18956937799052	616.843	246.9638356164384	-2.305972270747658	-1.790160577982461	-2.019033854548554	0.6984303106720421	12	18	209	30	73	0.74519799522412	0.8736946197283584	0.9380996813942066	0.1611492728620635	0.14211669385962933	0.11335782015268285
85	CNTF	blca	Candidate	114.20333333333332	78.91166666666666	12.75004784688996	93.02833333333334	24.09575342465753	-3.1630301940898726	-2.629735949659606	-2.8671675189561903	0.9182762508185548	12	18	209	30	73	0.0174528165004207	0.039661269017023	0.0027079730513278	0.2087418789865328	0.10318988101587903	0.08281049772181517
86	COG1	blca	Candidate	1313.6008333333334	1041.5922222222223	686.4773205741633	1150.3956666666668	735.392602739726	-0.936242984078698	-0.6015066173843642	-0.7448461831484711	0.0993026063840231	12	18	209	30	73	0.9389377117581076	0.2855521272200786	0.3937326900781021	0.9203196752571222	0.25696151133001854	0.19244183431028583
87	COG2	blca	Candidate	2186.915833333333	1553.7622222222224	435.7690909090908	1807.0236666666665	633.2808219178081	-2.327261922346004	-1.834129964995048	-2.051979626493603	0.5392815201746031	12	18	209	30	73	0.8818938898586377	0.9151010450084468	0.992113591364702	0.8141521008721145	0.13415449758767828	0.10616560646404359
88	COG3	blca	Candidate	7256.341666666668	4923.0711111111095	701.9115789473685	5856.379333333334	1442.5097260273974	-3.3698811789005867	-2.810197370453406	-3.0606477956372604	1.0392198379575706	12	18	209	30	73	0.5822084924947502	0.7028041425969428	0.5334792986368182	0.6725654441757889	0.10103527224011755	0.08182922110177271
89	COG4	blca	Candidate	3006.345833333333	2297.298888888889	1240.59019138756	2580.9176666666663	1603.0645205479448	-1.2769843548966378	-0.8889119464910963	-1.0568574955112495	0.3698058690858972	12	18	209	30	73	0.2168370878046042	0.1089662871463491	0.0498395787631011	0.0510018295339398	0.20828433381068368	0.15891030695572672
90	COG6	blca	Candidate	5015.0675	3421.105555555555	496.05038277512	4058.6903333333344	1017.0975342465758	-3.33771055422284	-2.785904053415221	-3.032455706044596	1.0358994680015523	12	18	209	30	73	0.2247246635241153	0.1663599321254969	0.0745248027910928	0.5890825052218711	0.10066259090603683	0.08130428818397023
91	COG7	blca	Candidate	8010.660833333334	5450.282222222224	863.4893779904301	6474.433666666666	1700.1158904109589	-3.213670925560788	-2.65808060031686	-2.9065036665196	0.977382756723701	12	18	209	30	73	0.8110258288483216	0.2586188366322395	0.3181264587276151	0.7794103456815237	0.10568273578302637	0.08547144428694783
92	COG8	blca	Candidate	7224.811666666668	4887.26277777778	627.1554545454547	5822.282333333335	1378.0446575342469	-3.526064983749112	-2.962131680539055	-3.214689803340693	1.1357276446328586	12	18	209	30	73	0.9204863274060006	0.7819259165251142	0.8821323112266092	0.8115615926020346	0.09686010142715448	0.07856376143638506
93	COL4A4	blca	Candidate	155.57249999999996	135.28722222222223	17.367990430622008	143.40133333333333	36.111232876712336	-3.16308432148108	-2.961522842987033	-3.0455556968717445	1.056016840130147	12	18	209	30	73	8.970340347864645e-06	5.6600531844386384e-08	1.0456225493230746e-11	0.1290344654942561	0.038590206946487786	0.0275919609583979
94	COL6A1	blca	Candidate	12631.391666666665	9258.229444444443	4735.108086124401	10607.494333333334	5499.823424657533	-1.4155443342460206	-0.9673389592299022	-1.1636146450064329	0.2159879429328166	12	18	209	30	73	0.0052305038025103	0.0001290276720711	4.455681746939631e-06	0.0082120615878257	0.21650611765735808	0.1686775657377925
95	COL6A2	blca	Candidate	21018.165	16528.923333333332	5730.943157894739	18324.62	7011.5109589041085	-1.8747922275519504	-1.528148260796692	-1.676938789186196	0.2909527870360845	12	18	209	30	73	0.001203032575342	4.404197771090783e-06	5.446645334958751e-08	0.0094396971531494	0.11798488987291599	0.0887274653964625
96	COPB1	blca	Candidate	1231.2816666666668	1227.4538888888887	1188.364784688995	1228.985	1168.0363013698632	-0.0511830700054751	-0.0466910696628274	-0.0484895485121119	-0.0248926465370816	12	18	209	30	73	0.5022941963941427	0.350672924328286	0.2658382376689384	0.294720164183137	0.05554849603704594	0.037090030830773196
97	COPB2	blca	Candidate	2091.6625	1904.8772222222224	1846.312535885168	1979.5913333333333	2004.15493150685	-0.1800032975463694	-0.045051225728508	-0.1005558443024512	0.1183472537088577	12	18	209	30	73	0.0723746051969464	0.0260375692509098	0.0055500045681206	0.0805959037317853	0.7900829016457431	0.551978047213216
98	COPG2	blca	Candidate	3075.3266666666664	2358.180555555556	1451.8891866028707	2645.038999999999	1710.549452054794	-1.0828083183553148	-0.6997428375178584	-0.865357648565894	0.2365284672129038	12	18	209	30	73	0.0328980311349965	0.0026026676256573	0.0003556201451831	0.249999243019227	0.25128415996529163	0.19138307880273467
99	CSF2RA	blca	Candidate	200.72416666666663	148.7155555555556	81.87167464114827	169.51899999999995	101.80835616438355	-1.293778013581434	-0.8611192499961234	-1.050010672026498	0.3144196686200096	12	18	209	30	73	0.2612262365317757	0.0994227868113436	0.0539358791102978	0.2579947237288474	0.23215701330394145	0.17989476398922508
100	CSF2RB	blca	Candidate	220.55	180.62888888888887	104.96253588516744	196.59733333333327	143.9191780821918	-1.0712312795615693	-0.7831541678953051	-0.9053692720771378	0.4553843716719103	12	18	209	30	73	0.0461555815309168	0.008934659301853	0.0014384649361326	0.0581341685031398	0.18319818509402644	0.13498923362115156
101	CSNK1G1	blca	Candidate	4597.631666666666	3102.9283333333333	378.3009569377987	3700.809666666665	849.7806849315069	-3.60328456013344	-3.0360240452010823	-3.2902346085712897	1.1675561265372112	12	18	209	30	73	0.8984067341747717	0.7448571193143905	0.7464280487236683	0.2829731038989627	0.09514517619705094	0.07726213890887028
102	CSNK1G2	blca	Candidate	856.1308333333333	830.7827777777777	1264.9426315789476	840.922	1209.796849315068	0.5631687661858724	0.6065287420789472	0.5890280623104225	-0.0643071478695978	12	18	209	30	73	0.0002057513947272	9.810416621486177e-06	2.195799950168612e-08	0.3924035012445143	0.04390163691542766	0.02971111376235546
103	CTF1	blca	Candidate	407.2933333333333	349.22	190.791004784689	372.4493333333334	233.8598630136986	-1.0940750459198774	-0.8721430309175106	-0.9650510256167674	0.2936511212771119	12	18	209	30	73	0.0038241571954685	0.0005555965796016	1.2663200301689074e-05	0.0759543841383495	0.13369657860386222	0.09627262417536835
104	CYTH2	blca	Candidate	2296.710833333333	2151.3644444444444	1537.4166028708137	2209.503	1743.7346575342465	-0.579061072462845	-0.4847437866074936	-0.5232137363321254	0.1816723696521358	12	18	209	30	73	0.1367446962386086	0.05198512953904	0.0176805142322917	0.0767711909166206	0.10673904802695933	0.07352626097762055
105	DAB1	blca	Candidate	191.75666666666663	133.03555555555556	58.48593301435408	156.52399999999997	66.72273972602741	-1.7131151599677117	-1.185650301289736	-1.4202223083857362	0.1900888583456428	12	18	209	30	73	0.013598637779669	0.0012498518080706	8.253641119472078e-05	0.6302669137866308	0.20623028511281843	0.16516569674406906
106	DAPP1	blca	Candidate	2435.4491666666663	1812.9983333333328	370.083588516746	2061.9786666666664	611.0589041095886	-2.718264805819131	-2.2924545334667337	-2.478106341224481	0.7234602976493485	12	18	209	30	73	0.8690921650897019	0.4772795110145925	0.6626165501401422	0.862350769615436	0.09691208992911214	0.07491680428290788
107	DBNL	blca	Candidate	4530.005	3899.268888888889	2416.596172248805	4151.5633333333335	2608.151232876711	-0.906536232420951	-0.690227234451025	-0.7806782969635698	0.1100511160107283	12	18	209	30	73	0.3802239293129026	0.4343440693633545	0.2610196650881853	0.7935154480898753	0.16121613210832522	0.11586214560383218
108	DCTN1	blca	Candidate	2847.2825	2879.6533333333336	2676.0214354066984	2866.705	2749.596164383561	-0.0894959683804588	-0.1058054712097051	-0.0993037785478677	0.0391300720324909	12	18	209	30	73	0.5171996835492951	0.2041087770574344	0.1761392806797113	0.8636572894069181	0.09876572987281866	0.06547276203295087
109	DCTN2	blca	Candidate	5087.759166666666	4927.612222222221	3909.267464114834	4991.671	3839.383972602741	-0.3801320868034955	-0.3339904335493302	-0.3526245553435664	-0.0260234445019143	12	18	209	30	73	0.0198894851695828	0.0004346239471633	4.65257356784558e-05	0.6921303955660443	0.07800798623660268	0.052844084485496844
110	DCTN5	blca	Candidate	7671.204166666666	5340.041666666667	1051.5718181818177	6272.506666666666	1814.665890410959	-2.866905674902638	-2.3443036150725467	-2.576494715208124	0.7871565652022	12	18	209	30	73	0.2742288887240706	0.0588880220551964	0.0365051961212026	0.7928696366865369	0.11271552702216774	0.09011898948017888
111	DCTN6	blca	Candidate	1903.6783333333333	1630.8466666666666	772.7694736842104	1739.9793333333332	823.5954794520553	-1.3006797150666736	-1.077511134868513	-1.1709601601435222	0.0918978060747383	12	18	209	30	73	5.417359970599706e-05	3.9936800638528215e-08	4.078028487264282e-11	0.1641463832905502	0.11078050247862564	0.07980546943933213
112	DENND1A	blca	Candidate	5067.260833333334	3460.6383333333324	560.3250239234455	4103.287333333333	1065.2739726027396	-3.176870262998164	-2.626702345873999	-2.8724443533268893	0.9268886884681964	12	18	209	30	73	0.5806269280634991	0.5849919553448804	0.4542445340534521	0.9753954504713808	0.10598148204983893	0.08555152936845226
113	DENND1B	blca	Candidate	13734.409999999998	9196.151666666665	910.005311004786	11011.455000000004	2362.1667123287684	-3.915776161275463	-3.337083389408871	-3.5969863367213324	1.3761639176487952	12	18	209	30	73	0.9981478502266512	0.8781134138698545	0.9089423320110211	0.6921402050400078	0.08862692118110983	0.0722557505040077
114	DEPTOR	blca	Candidate	5679.904166666664	3818.555	492.6764593301432	4563.094666666666	1084.083972602739	-3.527154143562235	-2.9543143587995546	-3.2113001397513425	1.1377640667401232	12	18	209	30	73	0.0456504191443429	0.0047984524838658	0.0008229433610289	0.8971980725588584	0.09835704856767127	0.08002546313583969
115	DGKZ	blca	Candidate	1513.6925	1273.2972222222222	1268.057320574162	1369.4553333333338	1365.1501369863015	-0.2554521961569503	-0.0059492610792073	-0.1109822495762205	0.1064396633649228	12	18	209	30	73	0.0537267830313067	0.0023284814150385	0.0005163254902574	0.6683144808106063	1.3017392162474648	0.946394481082117
116	DNAJC6	blca	Candidate	840.9741666666664	566.6766666666667	59.64822966507174	676.3956666666666	145.87945205479454	-3.817510258886246	-3.2479745745558053	-3.5033161920691454	1.2902254607438666	12	18	209	30	73	0.0001210229346296	6.743937688867548e-06	9.643779288864684e-09	0.8919225137768001	0.08968475855201925	0.07288568987617672
117	DNM1	blca	Candidate	305.69416666666666	250.81388888888893	130.80181818181825	272.766	186.1504109589042	-1.224706427776699	-0.939234645151798	-1.0602812302836269	0.5090862063497315	12	18	209	30	73	0.0067977598638854	0.0018581699708259	6.445555798696725e-05	0.0009467451458261	0.15507696712605973	0.11416460244179624
118	DNM3	blca	Candidate	2218.560833333333	1488.363888888889	152.32272727272726	1780.4426666666668	384.3143835616439	-3.8644209927207926	-3.288524172985729	-3.5470328592385707	1.3351557576876776	12	18	209	30	73	0.0015197253877965	9.157207458349032e-06	1.305987856936283e-07	0.8735019024083585	0.08947989660021209	0.07288026260583749
119	DOK1	blca	Candidate	348.7375	308.18555555555554	270.3188995215311	324.4063333333333	261.17342465753427	-0.3674791241552325	-0.1891368629554605	-0.2631396029761196	-0.0496542774564951	12	18	209	30	73	0.8508561331801552	0.6320935530220286	0.6341857467332914	0.2774150177445641	0.39651774190972644	0.2812299600048229
120	DTNBP1	blca	Candidate	7529.738333333331	5215.516111111112	936.8803349282292	6141.204999999998	1729.899589041096	-3.0066630371203864	-2.4768733309714666	-2.712585069179133	0.8847516065321677	12	18	209	30	73	0.4491969750119953	0.2923608831238581	0.2093778872775811	0.1581662772965033	0.10841244069453118	0.08689561145413076
121	DYNC1H1	blca	Candidate	4507.240833333332	4629.929444444444	4802.932775119618	4580.854	4820.489178082191	0.0916710768701152	0.0529254074413556	0.068299033525181	0.0052639411869968	12	18	209	30	73	0.3929405870928023	0.7125284255823188	0.4249691691686301	0.7050842631401539	0.34220167019372566	0.22509287892276458
122	DYNC1I1	blca	Candidate	525.1733333333333	540.7022222222223	94.15468899521537	534.4906666666668	103.48287671232882	-2.479688813169024	-2.521729436378776	-2.505059906310808	0.1362872156989998	12	18	209	30	73	0.0016071008667661	0.0001978742195266	2.259566018526098e-06	0.7711179402657992	0.010127938688359667	0.006654343884540934
123	DYNC1I2	blca	Candidate	1891.1641666666665	1886.46	1482.0545454545463	1888.3416666666665	1382.1598630136984	-0.3516760595507729	-0.3480829644570695	-0.349521276523861	-0.100674055495848	12	18	209	30	73	0.0012620722596665	8.238098513806413e-06	9.944009461601329e-08	0.068160667758494	0.006164955244905694	0.004115091593553744
124	DYNC1LI1	blca	Candidate	4733.035	3327.7677777777776	727.5039234449757	3889.874666666668	1183.090410958904	-2.701738656962329	-2.193527827500705	-2.41869673810198	0.7015333940161892	12	18	209	30	73	0.2621867048735702	0.1081457979025273	0.0580970117026266	0.6835468856618172	0.11702249165906596	0.09309513964862405
125	DYNC1LI2	blca	Candidate	1425.425	1496.8588888888887	845.2765071770336	1468.2853333333333	817.4604109589042	-0.753896873922022	-0.8244429641296626	-0.7966370971003693	-0.0482744899779677	12	18	209	30	73	2.9359390644667e-05	0.0001251182667952	5.399579922011734e-08	0.4308534998892285	0.053650807041141925	0.03490405748175938
126	DYNLL2	blca	Candidate	12496.878333333334	8642.070555555556	1353.4647846889948	10183.993666666667	2650.315479452055	-3.2068385046571866	-2.674719658340014	-2.911574170960173	0.9695067495581232	12	18	209	30	73	0.0126610591907545	0.0010571577599057	6.635759692730002e-05	0.1476294576670897	0.10141054850738764	0.08134929722296907
127	DYNLT1	blca	Candidate	4312.733333333334	4243.839444444444	4504.128803827752	4271.397	4415.681232876712	0.0626455709913219	0.0858780081648569	0.0765400907043438	-0.0286120565041859	12	18	209	30	73	0.4491815968359994	0.3683193481726743	0.2544812981279621	0.7967288427305118	0.18153257443465975	0.12200034484651004
128	DZIP1	blca	Candidate	2140.0291666666662	1511.435	240.2381339712919	1762.8726666666664	438.3673972602737	-3.155093380235904	-2.653381857338968	-2.875391192550722	0.8676753305505226	12	18	209	30	73	0.000282914951684	1.9741154120972e-05	5.621384475771682e-08	0.5048686793508923	0.09727448161133921	0.0772101325854075
129	EBI3	blca	Candidate	909.645	638.7166666666668	124.20894736842104	747.0879999999999	198.0986301369864	-2.872534524329527	-2.362406995102716	-2.588509087476212	0.673449802375087	12	18	209	30	73	0.14554748387811	0.1157553633374127	0.0381928436789115	0.6346944047064976	0.10972549342302636	0.08734838655480434
130	EEA1	blca	Candidate	861.9158333333335	630.4583333333334	155.98416267942574	723.0413333333335	224.2383561643836	-2.466147438644681	-2.0150014693346434	-2.212678565146751	0.5236335160863624	12	18	209	30	73	0.0011452896646004	2.491980547205257e-05	2.458209981154807e-07	0.3220347076856513	0.11455295743831595	0.08933836975954851
131	EHBP1	blca	Candidate	2520.915	1911.199444444445	464.4257416267944	2155.085666666667	692.5812328767123	-2.440427630863021	-2.040958496054804	-2.214225375445193	0.5765353564665004	12	18	209	30	73	0.0002802922089696	1.3602795074713298e-05	3.927446368183872e-08	0.1492759560388089	0.10215864108790086	0.07825169077720996
132	ELMO1	blca	Candidate	1113.9433333333334	847.5622222222223	235.40143540669845	954.1146666666666	315.7975342465754	-2.2424808215360788	-1.848196167419924	-2.0190395439827173	0.4238767891297283	12	18	209	30	73	0.0008945286875553	5.395791540322609e-05	3.999047299238594e-07	0.6689287765586555	0.11066711309309256	0.08461616171508508
133	EPB41L1	blca	Candidate	1672.1108333333334	1464.5888888888887	1040.962918660287	1547.5976666666668	1089.4935616438354	-0.6837517997932079	-0.492577078330991	-0.5721117810750752	0.0657389932305964	12	18	209	30	73	0.0390544077279418	0.0089835534630472	0.0012475665289023	0.63885788341434	0.19513672399534585	0.13901951572230825
134	EPGN	blca	Candidate	21333.41333333333	14453.529444444444	1323.836746411483	17205.482999999997	3566.714383561644	-4.010317687278515	-3.4486247039418454	-3.70007126541341	1.4298704697616258	12	18	209	30	73	0.4722500080713668	0.9970101238973196	0.6639304515587459	0.8080738547548078	0.08384876928321568	0.0679572212086759
135	EPN1	blca	Candidate	3821.343333333333	2988.9711111111114	2172.918708133972	3321.9199999999987	2620.912739726028	-0.8144456819141621	-0.4600147508720097	-0.6123831277447894	0.2704351192638987	12	18	209	30	73	0.0063781215726276	5.744480851597296e-05	2.646253939754713e-06	0.0891855847815624	0.3299610080922775	0.24881217324504604
136	EPN2	blca	Candidate	2578.1266666666666	1946.640555555556	547.3296650717699	2199.235	848.6894520547947	-2.2358411895653263	-1.8305045597050973	-2.0065198147650385	0.6328266947983454	12	18	209	30	73	0.0003794820383595	6.227437551649547e-06	2.5013106609824657e-08	0.0015816395982029	0.1142881187182002	0.08772166303304232
137	EPS15	blca	Candidate	660.31	606.6794444444444	407.1206698564591	628.1316666666669	451.84698630137	-0.697687024699914	-0.5754779605345547	-0.6256105331142079	0.1503778301748395	12	18	209	30	73	0.000576039563376	7.536896548526195e-07	5.5778533698036915e-09	0.1094866623978068	0.11520984345790768	0.08013383714960771
138	EPS15L1	blca	Candidate	5415.823333333333	3792.5316666666654	806.0187559808613	4441.848333333333	1311.4347945205473	-2.748295362664949	-2.234275911021363	-2.4622748173483857	0.7022607619181944	12	18	209	30	73	0.0545851315392947	0.0084977230347579	0.0015993271382426	0.6228391645075267	0.11616109757584964	0.09259685585078348
139	EVI5	blca	Candidate	779.4908333333334	566.8177777777779	137.6619617224881	651.8870000000001	207.9779452054796	-2.501402083168108	-2.041755033889664	-2.2434919311186388	0.5953005734239954	12	18	209	30	73	0.000872153873296	0.0001204269569862	8.310270972662253e-07	0.4386947152950736	0.11495925101048679	0.08992093728118984
140	EXOC3	blca	Candidate	1997.7716666666672	1698.6861111111111	998.9929186602876	1818.3203333333336	1134.4708219178085	-0.9998453444983664	-0.7658729344908891	-0.8640600247268868	0.1834731473621877	12	18	209	30	73	0.0009168588845252	0.000214543126802	1.503796843806513e-06	0.6000544644024626	0.1571480173665004	0.11363457100915275
141	EXOC6B	blca	Candidate	2204.981666666667	1569.7711111111107	356.2946889952151	1823.8553333333336	572.7995890410958	-2.629623776912564	-2.139411330946735	-2.3558484170635228	0.68495947902045	12	18	209	30	73	0.0196511222699457	0.0033416305198933	0.0002785125441431	0.9707420262155068	0.11621094034152338	0.09187224634196485
142	EXOC8	blca	Candidate	12552.321666666669	8407.849444444446	806.755789473685	10065.638333333332	2135.5391780821938	-3.959678392394233	-3.3815329048552982	-3.641162830557504	1.4043964345662674	12	18	209	30	73	0.008192567404186	0.000399478088481	1.8584342967978585e-05	0.4026359910468704	0.08747633013378871	0.07130412392528283
143	FBXW11	blca	Candidate	2396.235	1762.165555555555	422.8199999999996	2015.7933333333328	604.1530136986302	-2.502653875892592	-2.059233946890365	-2.2532322109140424	0.5148703669746392	12	18	209	30	73	2.2352976620584616e-06	2.5251186769470083e-08	1.3996608485543312e-12	0.1674536762617706	0.11069505564957705	0.0860977679459767
144	FCER1G	blca	Candidate	1759.7799999999995	1440.5227777777775	2065.917129186605	1568.2256666666667	1965.1260273972607	0.2313873033524243	0.5201899112588005	0.3976492067811706	-0.0721605457414971	12	18	209	30	73	0.8200473357394132	0.8370075822872298	0.7689945041208613	0.6805012085916844	0.41811199568226853	0.3081628289153486
145	FCGR1A	blca	Candidate	347.1083333333333	262.6261111111111	452.9668899521531	296.41900000000004	483.4187671232876	0.3840195973283616	0.7863952383277566	0.6117676738212036	0.0938678830674954	12	18	209	30	73	0.3126157598789352	0.1119100465187203	0.0696195322280714	0.3609383475325057	0.3722787035645235	0.2854475186892435
146	FGF22	blca	Candidate	2253.665833333333	1502.5272222222222	133.1915311004784	1802.9826666666668	377.18849315068496	-4.080699355382951	-3.495816871794956	-3.758811269616925	1.5017833120689383	12	18	209	30	73	0.3505072253354365	0.5555965357406298	0.9019059051778436	0.0664173585509188	0.08563560729103344	0.06996743889425762
147	FGF3	blca	Candidate	187.3333333333333	124.92944444444444	56.02531100478468	149.891	31.72041095890411	-1.7414569722410371	-1.1569628862964412	-1.4197631037525906	-0.8206672901399356	12	18	209	30	73	0.7683309748545404	0.9020425576115124	0.7848164231694333	0.2999597799334321	0.22658277823826672	0.18510145584255533
148	FGF5	blca	Candidate	191.93416666666664	128.26388888888889	18.62947368421053	153.732	49.060136986301394	-3.364952730773548	-2.783456233387536	-3.0447586784161618	1.3969643460589012	12	18	209	30	73	0.7863074793041501	0.9001647709447712	0.7951618556402194	0.2972442702145609	0.10516237448543754	0.08582041226484041
149	FLOT1	blca	Candidate	4618.17	4331.607777777778	3336.5317703349306	4446.232666666667	3861.123972602739	-0.4689720401002819	-0.3765533732373258	-0.414234203843973	0.2106716357327674	12	18	209	30	73	0.0490119194765256	0.0051139409835143	0.0009291091952813	0.20964483386597	0.13214224163132265	0.09096503923862413
150	FNIP1	blca	Candidate	8189.721666666665	5514.123333333333	566.5107655502391	6584.362666666669	1418.5447945205478	-3.8536391443894895	-3.2829562588657626	-3.538868524259534	1.324236431138717	12	18	209	30	73	0.0003148653492772	0.0003201770432065	9.192399021696574e-07	0.4678047512116942	0.0889466839392734	0.07231471405039494
151	FRAT2	blca	Candidate	2115.3591666666666	1507.1011111111106	408.2819138755983	1750.4043333333334	615.2653424657534	-2.373265073818774	-1.88413864490161	-2.1000506494081765	0.5916430683767755	12	18	209	30	73	0.0227736315949047	0.0036348229217337	0.0003425090946328	0.8173921058855748	0.13009896903562457	0.10281276052433
152	FRS3	blca	Candidate	989.0241666666668	689.3172222222222	154.61411483253576	809.1999999999999	262.25123287671227	-2.677333743534421	-2.15649603079902	-2.3878242899647457	0.7622775251816283	12	18	209	30	73	0.9481757197713956	0.7633283837609569	0.7895682684286686	0.2565815662685925	0.12124403574684708	0.09687825864655272
153	FUZ	blca	Candidate	7031.955000000001	4797.502777777777	780.1183253588523	5691.283666666668	1561.8410958904117	-3.1721609700473685	-2.620518773607522	-2.8669892203604186	1.001482810798243	12	18	209	30	73	0.6524706785471492	0.9820948110797274	0.7971921724902427	0.088727009433468	0.1064432846554567	0.08596838976670858
154	FZD8	blca	Candidate	747.8649999999999	517.1800000000001	76.3433492822966	609.4539999999998	151.08589041095885	-3.292203481193245	-2.760092099430668	-2.9969429481244427	0.9847945506133527	12	18	209	30	73	0.004269976753896	0.0001823409629481	5.030282833352785e-06	0.0876410480186544	0.09852057185592514	0.07903081666669752
155	GABARAPL1	blca	Candidate	4228.225833333335	3530.271666666666	1024.2172727272723	3809.453333333334	1315.6900000000005	-2.0455306399396767	-1.7852574136881385	-1.8950621875288225	0.3612978099884402	12	18	209	30	73	8.809503699365913e-07	1.662512965180934e-09	4.648079235665961e-14	0.2120827736584245	0.07940027161170174	0.05794257020339283
156	GABARAPL2	blca	Candidate	3624.441666666667	3396.6027777777776	2623.603732057418	3487.738333333333	2899.7656164383566	-0.4662089374194202	-0.3725426769529882	-0.4107419739603661	0.1443864617558566	12	18	209	30	73	0.0215519412373022	0.0021066355316166	0.0001997463067834	0.2541373397386682	0.13504089422428084	0.09300071438782119
157	GBF1	blca	Candidate	1186.4775	956.3988888888892	437.2775598086122	1048.4303333333337	524.5789041095892	-1.4400635226913456	-1.1290631398219404	-1.2616097803698318	0.2626104767710633	12	18	209	30	73	0.0017662322375548	0.0011440146511493	1.3150301671452836e-05	0.5931065996522137	0.141449238186154	0.10506151950489505
158	GCC2	blca	Candidate	1108.8408333333334	832.1127777777779	271.2270813397126	942.804	343.8716438356166	-2.0314791509232286	-1.6172778376088344	-1.7974566443446225	0.3423689188766561	12	18	209	30	73	0.0086538984709084	0.0006689395722265	3.10767275902531e-05	0.0762244910646391	0.13019646805663787	0.10024097510373264
159	GGA2	blca	Candidate	2691.4825	2023.6872222222223	902.0495215310998	2290.805333333333	1099.4789041095894	-1.5771225018493746	-1.165707783537411	-1.3445763242411914	0.2855413800755068	12	18	209	30	73	0.3342033637071231	0.3875534264491286	0.2150674155174741	0.9853684690555372	0.1729512660721734	0.1330296670252055
160	GGA3	blca	Candidate	2365.588333333333	1705.3316666666667	607.2256459330141	1969.4343333333327	788.4268493150689	-1.961894404667052	-1.489747724711762	-1.69747668530418	0.3767441834806376	12	18	209	30	73	0.7189837838211	0.6972593962030884	0.9403432357880648	0.4703601706622552	0.15577104631365785	0.12237514800104243
161	GIT1	blca	Candidate	2934.268333333333	2138.273333333333	1055.56933014354	2456.6713333333328	1327.2693150684927	-1.4749794703130072	-1.0184249446194025	-1.2186835206443158	0.3304397979286024	12	18	209	30	73	0.0005149336804347	2.5530729415930626e-06	1.4809387465879026e-08	0.298956666755961	0.210305584121781	0.16432369243742379
162	GNA11	blca	Candidate	1221.7508333333333	1148.987777777778	704.9752153110048	1178.093	751.6999999999998	-0.7933056456789853	-0.7047190086258206	-0.740808988708418	0.092584466006933	12	18	209	30	73	3.594895069552142e-05	4.008878573845888e-07	2.2963461700235957e-10	0.3846014734019782	0.07086395787677183	0.0487169845840011
163	GNA14	blca	Candidate	993.624166666667	682.7105555555555	104.60961722488032	807.0760000000004	225.3409589041096	-3.2476847718166604	-2.706258566893626	-2.947689043277438	1.1070940766028154	12	18	209	30	73	3.709265028521152e-05	1.7560874225835049e-07	1.0987916733111775e-10	0.2489879858443706	0.1017731938935007	0.08190500179604211
164	GNA15	blca	Candidate	799.0683333333333	1101.3483333333336	1189.6379904306214	980.4363333333332	1173.421369863014	0.5741318374840518	0.1112517897067949	0.2790267707288638	-0.0198014537815296	12	18	209	30	73	0.0381804072573055	0.2864118879827783	0.038853713528806	0.6743986485131982	1.0576227721244278	0.601286323114492
165	GNAI1	blca	Candidate	1115.9766666666667	865.7105555555557	558.9881818181817	965.8170000000003	475.6794520547945	-0.997417176070514	-0.6310669684880331	-0.7889320757940569	-0.2328280753055318	12	18	209	30	73	0.0182376606025297	0.0007563891369669	6.921152855039715e-05	0.1049562119832469	0.2642624209018473	0.2000997451486976
166	GNAI3	blca	Candidate	1184.6483333333333	1181.7377777777774	1200.4430622009568	1182.9019999999998	1209.429726027397	0.0191081232064049	0.0226570336432532	0.0212364216938194	0.0107599666658303	12	18	209	30	73	0.579021822875195	0.6122556515195664	0.4714346513122955	0.920319154635113	0.10021926095175976	0.06689507158577722
167	GNAL	blca	Candidate	607.6066666666667	553.3566666666668	63.80894736842112	575.0566666666666	75.84438356164387	-3.251307059446457	-3.116379031248239	-3.1718734879479054	0.2492836151504282	12	18	209	30	73	4.235706299396551e-07	6.44456420023801e-10	9.79873965509064e-15	0.7350416546269927	0.025043108371242854	0.017495797644681437
168	GNAO1	blca	Candidate	513.1541666666667	500.8016666666668	44.58588516746413	505.7426666666667	72.49643835616439	-3.524733354605968	-3.489580399019763	-3.5037445311284934	0.7013230599427027	12	18	209	30	73	8.605934350687732e-07	4.10451843054948e-09	1.0646405736681885e-13	0.0659386631743446	0.005990397784713641	0.004042569879993
169	GNAT1	blca	Candidate	232.8166666666667	156.7888888888889	14.98411483253588	187.2	40.291917808219175	-3.957688574163944	-3.387317557926703	-3.6430746688086746	1.427056615287176	12	18	209	30	73	0.722801766088877	0.8033059942167984	0.9780222682052152	0.1206466125260116	0.086359444688009	0.07020364228922242
170	GNAT2	blca	Candidate	232.74416666666664	155.63666666666666	15.649760765550226	186.4796666666667	40.332876712328776	-3.8945325012830976	-3.313969478694651	-3.5748058224797377	1.365815705395819	12	18	209	30	73	0.0786306572987375	0.1027618289695973	0.0213228957263295	0.6621485429043221	0.08943889393734257	0.07296517817690919
171	GNB2	blca	Candidate	5540.525000000001	5755.434444444444	7162.544928229668	5669.470666666666	7548.426575342464	0.370449596150379	0.3155474502686978	0.3372582400203005	0.0757036711305933	12	18	209	30	73	0.0008223471778655	0.0019780873032601	1.2407738441431151e-05	0.2579682311334086	0.09841525629760912	0.06437437896341953
172	GNB5	blca	Candidate	1524.6658333333337	1262.3233333333333	419.5900478468898	1367.2603333333332	485.8193150684928	-1.8614407119930032	-1.589029127154794	-1.7042356010801634	0.2114393899878105	12	18	209	30	73	8.68128275198165e-06	3.327263970603995e-07	5.4263813404437255e-11	0.436728101570581	0.09224376653861796	0.06760008642722296
173	GNG11	blca	Candidate	870.1908333333332	830.3022222222221	215.35703349282304	846.2576666666665	228.9801369863014	-2.0146013771677693	-1.9469061172041788	-1.974366556520164	0.0884920140242512	12	18	209	30	73	1.2544585006916389e-06	3.462997571908009e-09	1.2759783890289205e-13	0.2054459959224852	0.02037859713270239	0.013908480786052422
174	GNG12	blca	Candidate	5954.348333333334	4461.877777777777	926.3989952153104	5058.866	1383.3163013698631	-2.684238028988717	-2.267945401348975	-2.4491084316546727	0.5784254791142662	12	18	209	30	73	6.040734985691906e-05	3.896920010261029e-07	3.595648661566062e-10	0.543956121177688	0.09600620139761852	0.07397101245668403
175	GNG2	blca	Candidate	4705.776666666667	3214.0716666666663	399.8775119617228	3810.753666666667	868.7079452054794	-3.556802797503007	-3.0067720430259137	-3.252446297759228	1.1193130823479818	12	18	209	30	73	0.0027704760258995	0.0002259730329142	4.135432862594415e-06	0.8971977169721328	0.09357771716429736	0.07553522248855311
176	GNG3	blca	Candidate	237.58916666666664	159.63222222222225	25.074258373205748	190.815	54.9958904109589	-3.2441901195173504	-2.670472957413882	-2.9278956506307265	1.133116786160348	12	18	209	30	73	0.2203203891218124	0.0524395374141541	0.0271159509605489	0.084136229172984	0.10802791718976998	0.08792071983897051
177	GNG4	blca	Candidate	281.0516666666667	182.93166666666664	157.43220095693783	222.17966666666672	251.97342465753425	-0.8361047124697163	-0.2165741788366951	-0.4969961330823805	0.6785409245841197	12	18	209	30	73	0.8092358956199451	0.7392127753640025	0.6905002372939184	0.0144921856949581	0.6823163336989712	0.5642336742270055
178	GNG5	blca	Candidate	3382.0558333333333	3549.783888888889	6010.225119617233	3482.692666666667	5679.304520547944	0.8295185527249416	0.75968783377621	0.7872158630582429	-0.0817047594944357	12	18	209	30	73	1.4079338034398818e-06	2.2905634679988212e-08	8.465285307085318e-13	0.2191697823062801	0.05373708997981523	0.03496884472714979
179	GNG8	blca	Candidate	7868.821666666667	5252.59111111111	531.4734449760768	6299.083333333334	1552.8826027397258	-3.888078097949371	-3.3049597674727265	-3.5670723828553115	1.5468792521809762	12	18	209	30	73	0.124387894088297	0.0063382570649897	0.0030385125243958	0.9925056292855586	0.08999136564677898	0.07348115968781475
180	GNGT1	blca	Candidate	244.40750000000003	164.41722222222222	33.70330143540672	196.41333333333333	54.66671232876712	-2.8583267331787203	-2.286399601157496	-2.542931045109892	0.6977726953242446	12	18	209	30	73	0.4917102969436606	0.4418303750889693	0.3178033318446737	0.0708814636274187	0.12402840756352419	0.1008802202661811
181	GNGT2	blca	Candidate	290.805	217.0483333333333	84.27870813397139	246.551	98.2301369863014	-1.7868119695784186	-1.364776239404773	-1.548645999269499	0.220997511024007	12	18	209	30	73	0.3250076682322329	0.2634032016207366	0.1490096822049951	0.7187736328356764	0.15378980762631564	0.1187293674290043
182	GOLGA1	blca	Candidate	488.64166666666665	413.58888888888896	211.16220095693765	443.6099999999998	232.5824657534247	-1.2104252795217425	-0.9698458195111416	-1.0709402790631504	0.1393907285333089	12	18	209	30	73	0.0002019924111495	6.522571245887692e-05	1.325162054759656e-07	0.9860332579670116	0.13024535838787615	0.09439784974792935
183	GOLGA3	blca	Candidate	660.8108333333333	604.9005555555555	392.5837320574161	627.2646666666666	404.0242465753425	-0.7512369470620639	-0.6236975942616342	-0.6760739076091734	0.0414414841292656	12	18	209	30	73	0.008305901780492	0.0017880736756914	7.384738007405486e-05	0.8128595890048582	0.11117577325043128	0.07747128347662408
184	GOLGA4	blca	Candidate	1005.5241666666668	959.3833333333334	694.7574162679424	977.8396666666666	817.004794520548	-0.5333665208126149	-0.4655980471466009	-0.4930886006213767	0.233835215002183	12	18	209	30	73	0.0103836808655669	0.000165393608115	1.0691236149486496e-05	0.0179143002650408	0.08168495507801456	0.05575175220058416
185	GOLGA5	blca	Candidate	1405.955	1152.135	841.8108612440195	1253.6630000000002	957.5276712328769	-0.7399823903150516	-0.452741743793544	-0.5745815572163636	0.1858180557489471	12	18	209	30	73	0.0297907311208214	0.0030504555840861	0.0003731015016368	0.184200546278588	0.2878631084157909	0.2120496418525661
186	GORASP1	blca	Candidate	6257.399166666667	4423.116111111111	1140.223397129187	5156.829333333334	1774.4763013698628	-2.456246627476365	-1.9557466042182896	-2.177167789276148	0.6380767962623993	12	18	209	30	73	0.0619907513041451	0.0749951781358889	0.013156319609479	0.1533122689598252	0.12818435013362176	0.10170147939377473
187	GORASP2	blca	Candidate	3287.953333333333	2613.6583333333338	1384.7298086124404	2883.376333333332	1606.431232876712	-1.2475853206181875	-0.9164660572087932	-1.0581546451551131	0.2142547220772566	12	18	209	30	73	0.8236462358495588	0.6400808734491266	0.6251409611792886	0.8728386511381026	0.17901984018158898	0.13390158857692308
188	GOSR1	blca	Candidate	1284.2308333333333	1028.7327777777778	563.743923444976	1130.932	610.9380821917807	-1.187792659300783	-0.867756395542543	-1.004400303575813	0.1159861943741081	12	18	209	30	73	0.2876829800294493	0.1056968201455003	0.0617387786339064	0.6305186911013401	0.182588909095374	0.1360452675559709
189	GOSR2	blca	Candidate	1572.6166666666668	1312.756666666667	927.0726315789474	1416.700666666667	1083.4523287671234	-0.7624127728833815	-0.5018452457779947	-0.61178068834585	0.2248814006890167	12	18	209	30	73	0.867259309547537	0.7618985826526767	0.741083305730909	0.0501171654866948	0.24621909028350475	0.17969747110701031
190	GP6	blca	Candidate	4271.595	2847.843888888889	267.248851674641	3417.344333333334	709.5404109589042	-3.998519214145899	-3.4136144097828063	-3.676619967725993	1.4087011045305726	12	18	209	30	73	0.8453672045519525	0.7861991077564524	0.7463729800620895	0.1513138567763615	0.08755303763935171	0.07153460522215928
191	GRB14	blca	Candidate	264.19750000000005	174.57444444444448	54.35555023923445	210.42366666666672	72.55082191780826	-2.281117553659197	-1.683343120262519	-1.9527977145214568	0.4165646022633154	12	18	209	30	73	0.3126145494039082	0.0643670150403615	0.0443627208188335	0.5043369605415731	0.16812793086364142	0.13798387424115197
192	GRIA1	blca	Candidate	244.9575	164.42166666666674	16.83387559808613	196.636	40.156849315068506	-3.863092197971942	-3.287961156577776	-3.546088207474084	1.254278719638495	12	18	209	30	73	3.540398649591377e-07	2.2236814940048563e-10	9.381470777374712e-15	0.3681009944471406	0.08939540472504585	0.07279205586376945
193	GRIA2	blca	Candidate	242.8849999999999	163.0988888888889	15.207703349282305	195.0133333333333	41.66328767123289	-3.997399194911354	-3.4228727533252714	-3.680698566018643	1.4539743923843926	12	18	209	30	73	0.0035222754039994	0.0048653659281343	0.0001113951020775	0.6349574451277225	0.08604362003903002	0.07004806508028122
194	GRIA4	blca	Candidate	242.43	161.89111111111112	15.627511961722488	194.10666666666663	40.25986301369864	-3.9554082272214472	-3.372863762441925	-3.6346896568999343	1.3652541566266827	12	18	209	30	73	0.0034713105409007	0.0132524395472927	0.000276187311452	0.5995171441306216	0.08823822680780324	0.0720352820112085
195	HIP1R	blca	Candidate	1101.6933333333334	907.5166666666664	792.4144976076557	985.1873333333336	829.949178082192	-0.4753955117158592	-0.1956688633672603	-0.3141428037858019	0.0667677204939174	12	18	209	30	73	0.0077020809870197	0.0062517919379616	0.000228433655108	0.9933491080071396	0.5133102079269891	0.37713402627972653
196	HLA-DQA2	blca	Candidate	558.1341666666668	391.69555555555536	295.8091387559808	458.271	267.3247945205479	-0.9159453410338187	-0.405066134696572	-0.6315343690498699	-0.146072969345737	12	18	209	30	73	0.2793828416657296	0.0326984347055388	0.023180591483365	0.9587831955330716	0.4503491590043454	0.3586000152200974
197	HLA-DQB2	blca	Candidate	414.2025000000001	345.0811111111112	208.3391866028708	372.7296666666665	223.3091780821919	-0.9914020392498374	-0.7280012843642234	-0.8391954300388724	0.1001083256272343	12	18	209	30	73	0.5679778581807374	0.2642035490612487	0.2339316736182912	0.5867987045171061	0.1813720663420612	0.13250089513654573
198	HOOK3	blca	Candidate	7215.623333333333	4882.776111111111	531.1933492822964	5815.914999999999	1282.7310958904109	-3.7638150407646966	-3.2003926390167474	-3.452697195435778	1.2719097752372233	12	18	209	30	73	0.0001877217971464	2.074982601610392e-05	4.1204995213562926e-08	0.9203211520715676	0.0901086390489715	0.0730746260496169
199	HPS6	blca	Candidate	6883.359166666666	4687.689444444444	690.9771291866027	5565.957333333334	1372.542602739726	-3.31640292585739	-2.762167131154316	-3.009919985104049	0.9901410657303522	12	18	209	30	73	0.0772969679120107	0.2357086847858031	0.0488594420003537	0.0402189718734994	0.10182428179822402	0.0823121063602521
200	IFNLR1	blca	Candidate	13670.9675	9141.295555555558	865.7899521531112	10953.164333333336	2317.8601369863018	-3.9809544788731146	-3.4003096838940854	-3.661186852112933	1.420704551984034	12	18	209	30	73	0.0092640449527031	0.0522242038722731	0.0023001619351688	0.9953443960589362	0.08733988175873579	0.07125480855157418
201	IFT20	blca	Candidate	8378.690833333332	5883.507222222223	1768.4226315789494	6881.580666666667	2691.1246575342457	-2.2442617385159465	-1.7342133150263594	-1.9602768806793849	0.6057461180801909	12	18	209	30	73	0.0386099860429832	0.0024468041193341	0.0003917426852903	0.0939983116656286	0.1448697684676765	0.11532226282986985
202	IGLL5	blca	Candidate	8369641.102499999	5579630.920555555	481782.2647846893	6695634.993333331	1376974.7553424651	-4.118712568446039	-3.5337165026953503	-3.796767691141524	1.5150489185440816	12	18	209	30	73	0.5918097325886535	0.7462815861533317	0.5683806000562056	0.1516501385053845	0.08479446294690739	0.06928292954554867
203	IL10RB	blca	Candidate	943.5933333333332	864.3627777777779	827.1995693779901	896.0549999999998	863.6694520547945	-0.1899297910805189	-0.0634015118607056	-0.1153518532367548	0.0622438278561204	12	18	209	30	73	0.4422712691264855	0.4600574296281108	0.3053062026641697	0.6872267506561958	0.6465257015914261	0.45036416770368937
204	IL17F	blca	Candidate	9396.46	6267.510555555556	540.7328229665073	7519.0903333333345	1545.214794520548	-4.119129504575411	-3.5349046837342435	-3.79757029677692	1.5148195586317097	12	18	209	30	73	0.9447586935579247	0.0388641851697645	0.12706265922694	0.0583830016908256	0.08467498496904857	0.06916675466563617
205	IL27	blca	Candidate	20567.64916666667	13712.603333333334	1187.588181818182	16454.621666666666	3386.744383561644	-4.1142703599118375	-3.529395945544021	-3.792386308873429	1.5118644610681058	12	18	209	30	73	0.6393842738871067	0.3078336199184829	0.291263164266978	0.6661793222760695	0.08487638779975126	0.06934693406999784
206	IL27RA	blca	Candidate	885.9991666666668	619.8583333333333	195.5133971291865	726.3146666666669	278.4380821917809	-2.1800378733916066	-1.664671061320548	-1.8933272446282523	0.5100890747463592	12	18	209	30	73	0.9352473488336844	0.935903892952156	0.990987422425018	0.7806976191229762	0.15143215710691832	0.12076949928040576
207	IL37	blca	Candidate	2266.0675	1510.1427777777778	137.12464114832528	1812.5126666666667	379.6626027397261	-4.046631085517752	-3.461125206620909	-3.7244313271248615	1.4692300534796607	12	18	209	30	73	0.036229021285235	1.1293187478544926e-05	4.170992459556074e-06	0.1497741501128328	0.08650978635216716	0.0706969997235031
208	IL9R	blca	Candidate	322.4733333333333	224.2333333333333	75.5292344497608	263.5293333333333	80.42493150684933	-2.0940727938081145	-1.5698936882658	-1.8028564873640032	0.0906076381509469	12	18	209	30	73	0.4138798280271077	0.2855722691216801	0.1924898411993514	0.0949950710214298	0.16153049812073794	0.12921871526159212
209	INPP4A	blca	Candidate	581.965	490.9938888888889	253.4403827751196	527.3823333333336	297.35109589041105	-1.1992859710561223	-0.9540586488206144	-1.057202824025413	0.2305209733332679	12	18	209	30	73	0.008364258612097	0.003341906077504	0.0001337528085094	0.3411250903586509	0.1343953532868107	0.09756328006395791
210	INPP5B	blca	Candidate	572.7483333333332	453.6572222222224	166.8411961722487	501.2936666666667	207.46575342465763	-1.7794257945554626	-1.4431270658165989	-1.5871804464414083	0.314397648211923	12	18	209	30	73	6.059244433982464e-06	1.506872940114455e-06	1.7283620926985563e-10	0.1687434983646939	0.12112381332890311	0.09076055652511925
211	INPP5E	blca	Candidate	4848.575833333333	3271.465	445.937129186603	3902.3093333333336	949.0908219178084	-3.44264881830235	-2.875024605960645	-3.1294159138607065	1.0897058256010168	12	18	209	30	73	0.3447692979801596	0.0524463762811891	0.0414554712182106	0.4662759461006517	0.10009308863493747	0.0812903477525374
212	INPP5F	blca	Candidate	2100.39	1472.8977777777775	263.4402392344497	1723.8946666666666	465.1684931506851	-2.995109599799951	-2.483109675465285	-2.7101239933389767	0.8202776561413861	12	18	209	30	73	0.0018524666169073	0.0002577071444445	3.2781425537390745e-06	0.7325249108953173	0.10515592908716363	0.08376528838962881
213	INTU	blca	Candidate	2324.1725	1563.5799999999997	192.0645454545453	1867.817	423.54013698630143	-3.597054018022681	-3.025189904648546	-3.2816899819706418	1.140907467375147	12	18	209	30	73	0.1349374926569743	0.2578525205062179	0.0778048981616121	0.2859859524485613	0.09609805855660518	0.07816097155163587
214	IPMK	blca	Candidate	21180.111666666668	14142.58888888889	1277.879377990433	16957.598000000005	3528.5935616438346	-4.050886627106586	-3.46822267014517	-3.7301082618624046	1.465341600592236	12	18	209	30	73	0.2448306904013302	0.1848300111083046	0.0875339844443314	0.2283851375034728	0.08599706569482261	0.07020857662358516
215	IRF9	blca	Candidate	2630.330833333333	2185.896111111111	2456.512153110047	2363.67	2323.037671232876	-0.0986328912474006	0.1683865407551225	0.0555827465382407	-0.080598826946586	12	18	209	30	73	0.3447778802805001	0.0559563770222683	0.0436190395010576	0.2722867277419507	2.774523523761849	2.029474994354107
216	ITFG2	blca	Candidate	5130.5633333333335	3576.378888888888	886.1313875598087	4198.0526666666665	1343.2713698630123	-2.5335247121911704	-2.0129070571342127	-2.244127736528183	0.6001582602589396	12	18	209	30	73	0.2486155058957773	0.0743842525997844	0.0404768037515228	0.5719565561340101	0.12895744344335047	0.10303365340142552
217	ITGA10	blca	Candidate	738.5783333333334	492.8966666666665	51.29602870813401	591.1693333333336	130.32232876712322	-3.847831897653735	-3.2643661813357765	-3.5266523890806734	1.3451652460074504	12	18	209	30	73	2.2253486392652492e-05	1.3988106602014062e-06	4.889343616132833e-10	0.0440196099272839	0.0910720630044252	0.07437257172183889
218	ITGAD	blca	Candidate	309.12083333333334	206.22722222222225	21.467464114832545	247.3846666666667	52.49178082191781	-3.847947203264797	-3.2640110973535035	-3.526532397059997	1.289939762702992	12	18	209	30	73	0.1751637124675744	0.096545318908901	0.0376285915054231	0.226531464576238	0.09114188387231535	0.07444176606043729
219	ITGB8	blca	Candidate	463.2733333333335	330.30500000000006	150.86330143540678	383.4923333333334	156.491095890411	-1.6186217384242416	-1.1305569058451772	-1.3459558333038688	0.0528386695254502	12	18	209	30	73	0.0520275398940593	0.0170146763517625	0.0028496142912986	0.3394461807687054	0.2025816140274601	0.16003417209460707
220	ITPK1	blca	Candidate	1845.159166666667	2012.490555555556	815.9218181818177	1945.558	812.9273972602739	-1.1772424465006806	-1.3024791882418092	-1.253681165295306	-0.0053044088299261	12	18	209	30	73	5.0058512819099225e-05	0.0001455991326911	9.578734929085956e-08	0.5765053222218544	0.060971418340340276	0.03892379043200257
221	ITPKB	blca	Candidate	1064.8666666666668	1173.8572222222222	230.11947368421065	1130.261	246.3319178082192	-2.2102178192428035	-2.3508019614446303	-2.296200977612661	0.098220497660583	12	18	209	30	73	9.225946288897656e-08	9.58610081433176e-09	3.4290701894397606e-14	0.92694146681383	0.03744583301207949	0.02377883485126706
222	ITPKC	blca	Candidate	7770.784166666667	5867.416666666666	1188.2471770334926	6628.763666666668	1924.5669863013693	-2.709225217285704	-2.303890472510344	-2.479904843629117	0.6956989121576324	12	18	209	30	73	0.0079717288605337	0.0021205552574963	8.360374287941324e-05	0.3127528369806239	0.0924714406868117	0.07097626006536274
223	ITPR2	blca	Candidate	379.11083333333335	272.0911111111112	84.90253588516745	314.89899999999983	110.05219178082194	-2.1587401328008613	-1.6802102760223758	-1.891009625801688	0.3743083277601274	12	18	209	30	73	0.031046364188674	0.072887257654071	0.0076799407980535	0.7564950174322443	0.1415807214020234	0.11147449854463029
224	ITSN1	blca	Candidate	933.5058333333336	768.4516666666666	309.58985645932995	834.4733333333335	368.0719178082191	-1.5923008345070324	-1.311596318375025	-1.4305077440019125	0.249629479784546	12	18	209	30	73	0.000533306010616	0.0008425812510231	3.707112775851887e-06	0.9986697874358909	0.11310186273616119	0.08312532813994226
225	JAM2	blca	Candidate	5316.795833333334	3691.897777777777	353.2679425837318	4341.856999999999	874.2583561643834	-3.911722325089367	-3.385527865380224	-3.619477468819713	1.3072968429433252	12	18	209	30	73	8.881772699608088e-08	4.664442596075219e-11	2.002396871570777e-16	0.064119246239168	0.08074227807389918	0.06463629224242094
226	KALRN	blca	Candidate	939.2358333333332	702.9661111111111	185.2723444976077	797.474	304.9523287671232	-2.341839903466951	-1.923807593789057	-2.105789936409124	0.7189361859504367	12	18	209	30	73	0.009264259877979	0.0017773487191792	8.072622838626294e-05	0.019641014343507	0.1120956857930228	0.0864199887527198
227	KCNJ13	blca	Candidate	316.32166666666666	211.1811111111111	22.141913875598085	253.2373333333333	55.512054794520544	-3.836540543086578	-3.2536289654870285	-3.515638274206869	1.3260211664418415	12	18	209	30	73	0.3070836989616369	0.9082810064136396	0.5928896115422669	0.6990796879975838	0.09127852294534063	0.07452681086166348
228	KCNMB2	blca	Candidate	860.1425	576.6438888888888	54.02502392344499	690.0433333333333	150.07904109589035	-3.9928759801709583	-3.415980934784493	-3.6749872520282354	1.4740228040905905	12	18	209	30	73	0.0054565459024965	8.058027346955225e-05	3.0574911474322868e-06	0.2485932701926942	0.08650063424499753	0.07047815393122682
229	KCNMB3	blca	Candidate	2321.9725000000003	1570.3277777777778	230.98909090909063	1870.9856666666665	483.9364383561643	-3.329454262772797	-2.765169104133381	-3.017901883208362	1.0669928540716724	12	18	209	30	73	0.1650908959954318	0.0148887174007036	0.0073004523623393	0.0547874069874849	0.10323476097679501	0.08374453141806538
230	KCNMB4	blca	Candidate	2340.0066666666667	1570.8322222222223	212.04583732057392	1878.5019999999995	459.0815068493149	-3.4640645733181463	-2.889081030458879	-3.1471345852594017	1.1143741556153282	12	18	209	30	73	0.5966306858056168	0.6725368678213288	0.5214971754945639	0.1363352233792422	0.10070430084025839	0.0819963518589888
231	KCNN1	blca	Candidate	318.8875	212.99944444444444	27.53598086124401	255.35466666666665	58.01904109589043	-3.5336576419521104	-2.95145976268311	-3.2131125200176296	1.075208451977118	12	18	209	30	73	0.7930678257345678	0.3373197140359318	0.3767089028370328	0.4134975173009729	0.09976156139490629	0.0814328025254105
232	KCNN2	blca	Candidate	373.99250000000006	285.37333333333333	33.636937799043075	320.8209999999999	67.80219178082193	-3.474891060505042	-3.0847322504312533	-3.253650301194519	1.0112855376730314	12	18	209	30	73	2.091524157039024e-05	9.648448033135262e-06	3.050179133804868e-09	0.2445634750968302	0.06799770683078579	0.05191647384516108
233	KDELR1	blca	Candidate	4267.4608333333335	4114.230555555555	5586.450430622014	4175.522666666667	6403.701369863012	0.388553989260775	0.4413092588688033	0.4199751048221113	0.1969741292491896	12	18	209	30	73	0.0008717019569044	1.5568787042032984e-05	1.2449051900746376e-07	0.0014505755739914	0.0748166146053951	0.05079861592207585
234	KIF13A	blca	Candidate	6208.967499999999	4450.839999999999	773.3936363636366	5154.090999999999	1303.2793150684931	-3.005078581323406	-2.524802840529836	-2.736443210668488	0.7528715124878183	12	18	209	30	73	3.5609440472119456e-05	2.374656971807417e-06	1.2227180070082322e-09	0.4491181561864976	0.09816953979077567	0.07734140774913066
235	KIF13B	blca	Candidate	2216.7333333333336	1565.757222222222	249.71550239234423	1826.1476666666667	456.5698630136983	-3.1500779365859737	-2.648503241564036	-2.8704461378308124	0.8705502473009343	12	18	209	30	73	5.930002405311034e-06	1.9299701615706385e-08	2.625856580086231e-12	0.92959189286116	0.09741753906118518	0.07732000030995105
236	KIF1C	blca	Candidate	2946.4275	2687.228333333333	1163.3760287081348	2790.9080000000013	1371.4700000000005	-1.3406492846300002	-1.2078014291693295	-1.2624170849837866	0.237405581588898	12	18	209	30	73	0.0002753154778936	6.802618242223275e-06	2.02516407833885e-08	0.1521205004464929	0.061970168636634376	0.04326276669105637
237	KLRG1	blca	Candidate	903.9525	617.0866666666666	76.95444976076551	731.833	165.34726027397264	-3.554170309846943	-3.0033964672690816	-3.249437816039767	1.1034224854752972	12	18	209	30	73	0.0004218564686643	2.707812880276347e-05	1.0767972326968345e-07	0.3369220258182286	0.09378006629422654	0.07571812808855244
238	KPTN	blca	Candidate	1109.9583333333337	796.228888888889	425.0697129186602	921.7206666666668	554.2954794520548	-1.3847341475430464	-0.9054837487598976	-1.116630131264156	0.3829557741124682	12	18	209	30	73	0.0024509410870915	4.441033650355156e-06	1.1100308609331815e-07	0.2084385623551939	0.24010100459618194	0.18909249947000448
239	LAMTOR2	blca	Candidate	4176.2908333333335	3422.2955555555545	3601.379904306221	3723.893666666668	4319.962465753424	-0.2136723881103889	0.0735854364208384	-0.0482620829286746	0.2624689821543754	12	18	209	30	73	0.0002983749937038	5.699142138199558e-07	2.2911233025569754e-09	0.0054632522990364	3.4273345687580523	2.524704943414659
240	LAMTOR3	blca	Candidate	1700.7008333333335	1500.7827777777777	1033.0800478468902	1580.75	1086.058904109589	-0.7191773366476144	-0.538763132168397	-0.6136571742561933	0.07215030683888	12	18	209	30	73	0.2505073950162305	0.0982468750314047	0.051502276494015	0.5334793081808673	0.17195295161230847	0.12204541106942074
241	LAMTOR4	blca	Candidate	36626.15416666667	25975.198888888888	7320.0318181818275	30235.581	10958.829726027398	-2.322952397949744	-1.827212971072032	-2.0463254771158828	0.5821719190440796	12	18	209	30	73	0.3148246637356666	0.1461667413961483	0.0875340540526668	0.5220449208903293	0.13518226886552911	0.10707607782544483
242	LAT	blca	Candidate	2480.355	1712.174444444444	358.24909090909074	2019.446666666667	567.6794520547943	-2.7915116720173265	-2.2567947492038134	-2.4949250965191694	0.6641134786925482	12	18	209	30	73	0.2168581688395346	0.3624024911220339	0.1502034761595845	0.523681380828936	0.1188759437756044	0.09544589039870854
243	LBP	blca	Candidate	338.2533333333334	220.63	116.0271770334928	267.6793333333333	75.75273972602739	-1.5436413841350751	-0.92716620640894	-1.206042990157831	-0.6150927950933177	12	18	209	30	73	0.1378862410627519	0.2870669373705378	0.0879441704562636	0.0335744957514457	0.27992235495109824	0.231232871485282
244	LCP2	blca	Candidate	657.8733333333333	493.41888888888906	334.1411004784689	559.2006666666668	296.97972602739725	-0.9773523848494988	-0.5623554955140312	-0.7429086307366585	-0.1700930042815669	12	18	209	30	73	0.1881209025796399	0.0880776810529627	0.0367701380039336	0.5274916726886236	0.31557548857706635	0.24303545248033148
245	LILRB2	blca	Candidate	955.1474999999996	661.7705555555556	186.6817224880382	779.1213333333332	264.32698630137	-2.3551428565331194	-1.8257504185859423	-2.0612673340678627	0.5017430395270651	12	18	209	30	73	0.3628560632841829	0.3633934775946891	0.2150827379845999	0.9421882998036294	0.1425703098323012	0.11425830681415458
246	LILRB5	blca	Candidate	1038.625	730.0927777777775	110.09344497607655	853.5056666666666	200.41506849315064	-3.2378743793171108	-2.729351235953382	-2.9546721591394904	0.8642624110904845	12	18	209	30	73	0.0002194978987794	1.6543586271206675e-05	3.806203897267804e-08	0.3159710942687257	0.09584894869016508	0.0762591959616021
247	LIN7B	blca	Candidate	5569.098333333332	3789.215	588.9090909090905	4501.168333333333	1225.8584931506848	-3.241326916969235	-2.685782151167351	-2.9341826697097946	1.0576756017903208	12	18	209	30	73	0.889228493896308	0.7125444204484552	0.8466099952577315	0.080462686879807	0.10467795697594338	0.08465748268052153
248	LMAN1	blca	Candidate	926.02	822.5977777777777	800.8008612440187	863.9666666666668	838.3854794520548	-0.2095998271070476	-0.038743648685858	-0.1095321260220621	0.0661702043481116	12	18	209	30	73	0.4367782259042194	0.1317010008912705	0.1071567425333889	0.5037924697573493	0.91359224657823	0.6462805015027809
249	LMO4	blca	Candidate	2265.063333333333	2007.5622222222223	1382.3177033492818	2110.5626666666662	1365.5212328767122	-0.712462156027024	-0.5383554692705437	-0.6105384323841337	-0.0176374867874537	12	18	209	30	73	0.021689072649004	0.0008657299701647	9.183099987990594e-05	0.6269885230144995	0.16694071697482052	0.11822836906714919
250	LRP8	blca	Candidate	682.3633333333333	472.50111111111113	185.9467942583732	556.4459999999999	240.83890410958887	-1.8756502498343608	-1.34542784595545	-1.5813518128479067	0.3731785818919496	12	18	209	30	73	0.0014719398909947	1.9738442700304542e-05	2.5154702320432044e-07	0.6496184097283411	0.18610560571998377	0.14919132161209192
251	LY96	blca	Candidate	2315.4566666666665	1678.5911111111109	413.03373205741633	1933.3373333333327	631.4953424657534	-2.486965242480006	-2.0229193311790867	-2.226761869352683	0.612512483654134	12	18	209	30	73	0.0223642009126783	0.0052958543161103	0.0004747315008105	0.1842238490637125	0.11685280617947882	0.09154213613009864
252	MADD	blca	Candidate	1220.1975	953.5961111111112	522.1711961722489	1060.236666666667	592.8750684931506	-1.2245198964163462	-0.8688554739157351	-1.0217915564807276	0.1832052515767792	12	18	209	30	73	0.1804362336408648	0.3885831925994939	0.1427393083829764	0.5994727588426136	0.19840479073232808	0.1496744434762581
253	MAF1	blca	Candidate	10016.175833333336	7846.330555555554	3348.918995215312	8714.268666666667	4163.51082191781	-1.5805644088417	-1.2283226354628607	-1.3796841131097324	0.3141050937891706	12	18	209	30	73	0.2247131950467567	0.1584795062832253	0.0713610298455835	0.3331404408337045	0.14559875976189532	0.10970734257837558
254	MAP1LC3C	blca	Candidate	36739.74583333334	24494.487777777777	2113.63976076555	29392.591	6040.299999999996	-4.119540229531767	-3.5346557063363813	-3.797651123934124	1.5148906935776068	12	18	209	30	73	0.0001220731016081	8.253003408367395e-06	1.2765416004637986e-08	0.1460407513632433	0.08476005169853153	0.06925212691083014
255	MAP3K2	blca	Candidate	1097.2066666666667	800.202777777778	221.3424880382773	919.0043333333332	294.6616438356164	-2.3094829762598943	-1.8540852249613544	-2.053791252376013	0.412778864965891	12	18	209	30	73	0.0035762886443773	0.0009193200555257	1.918409214597197e-05	0.0493446066954464	0.12449742571844821	0.09723774370137196
256	MAP4K2	blca	Candidate	716.7716666666666	546.3577777777779	467.9422009569376	614.5233333333332	545.1952054794522	-0.6151832673450448	-0.2235156545210087	-0.3931374477402485	0.2204425321909118	12	18	209	30	73	0.0037393022835161	1.7987984864854545e-05	5.693248797311972e-07	0.1083877675109643	0.5648045508793788	0.4314567187486839
257	MAPK13	blca	Candidate	852.0566666666668	1108.6477777777775	1721.9878947368406	1006.0113333333334	1806.6647945205484	1.0150537146169871	0.6352739130822687	0.7754284428079133	0.0692538549887882	12	18	209	30	73	1.135568396242688e-05	0.0012711310884923	3.344112425477397e-07	0.6707465340920781	0.30902306206535807	0.18074463353205025
258	MAPK8IP3	blca	Candidate	2474.5916666666667	1791.5405555555556	697.1473684210528	2064.761	797.3745205479454	-1.8276549236433264	-1.361665141051802	-1.566439235104862	0.1937938495236545	12	18	209	30	73	0.4450421186833334	0.8180623209955765	0.7711512718241336	0.1861534540158595	0.1667576262675634	0.13072584589554911
259	MAPKAPK5	blca	Candidate	1196.7900000000002	962.72	818.7412918660291	1056.3480000000002	816.3920547945205	-0.5476904634591081	-0.2337086047686101	-0.3676056277436718	-0.0041455151188212	12	18	209	30	73	0.0041426962688156	6.1601387351666335e-06	2.508433511919067e-07	0.4571166675148969	0.48988595963772325	0.3642409497289495
260	MARK3	blca	Candidate	1356.9808333333333	1235.6388888888887	1250.9903827751198	1284.1756666666668	1195.886712328767	-0.1173296450085478	0.0178135162584793	-0.0377718684637391	-0.0649899706439769	12	18	209	30	73	0.5022958597721406	0.2034376151525227	0.1712248214155649	0.2882306533079828	2.106270613040601	1.4716080242517053
261	MICALL1	blca	Candidate	8240.794166666665	5848.332777777778	1429.258038277511	6805.317333333333	2106.175205479452	-2.527516972719732	-2.0327590007162364	-2.2513960323184765	0.5593590500566985	12	18	209	30	73	0.3531353927284252	0.0606752188035514	0.047586994243009	0.4617023745642322	0.12264432220612367	0.09711176019844399
262	MIOS	blca	Candidate	4845.683333333333	3341.3277777777776	577.0763157894736	3943.07	1050.2005479452046	-3.0698661007374537	-2.53358748856586	-2.77248529571855	0.8638308268733474	12	18	209	30	73	0.3048737163300561	0.2276899090135498	0.1248150276373251	0.9329032412566084	0.10726145436303595	0.08616738473657966
263	MLC1	blca	Candidate	1940.7258333333336	1296.8927777777776	120.90133971291868	1554.426	321.6372602739724	-4.004694186320216	-3.4231570715607496	-3.684479801023749	1.411604314886162	12	18	209	30	73	0.1002740648570768	0.0420518743549306	0.011257753600608	0.7967260762824232	0.08690898107447725	0.07092527129349167
264	MLST8	blca	Candidate	6046.261666666665	4276.4000000000015	1225.48019138756	4984.344666666668	1790.039726027397	-2.3026962517217857	-1.803049639458454	-2.0240566692227024	0.5466444405858291	12	18	209	30	73	0.0619826276312151	0.0101751123861711	0.002101783550792	0.8728395283123509	0.13766392351360848	0.10919013934976514
265	MRAS	blca	Candidate	2325.3425	1766.977777777778	277.8448803827748	1990.323666666667	482.6619178082191	-3.0650916643113666	-2.6689323337906457	-2.840651498782259	0.7967333449484995	12	18	209	30	73	0.0006226194271603	0.0003940348686072	1.9654330884901907e-06	0.0571456628323934	0.07901010230410932	0.06045062728223664
266	MS4A2	blca	Candidate	237.435	163.41777777777776	18.792009569378	193.0246666666667	36.07561643835616	-3.659341358316048	-3.120373680676928	-3.3605939633729327	0.9409046937084344	12	18	209	30	73	2.8294029176937952e-06	2.407186624495632e-09	1.9537115738480202e-13	0.6003790147578658	0.08889720037563566	0.07148149562671428
267	MTG1	blca	Candidate	8198.751666666665	5647.885	1488.7840669856455	6668.231666666668	2239.054657534245	-2.461269742393256	-1.9235761924982944	-2.1631697062573854	0.588755225406137	12	18	209	30	73	0.0003662795062948	2.57803827735489e-06	1.082612874720528e-08	0.093669553042824	0.1378070501235103	0.11076038697565918
268	MTMR2	blca	Candidate	1114.1308333333336	884.6461111111109	408.7034928229663	976.44	465.1272602739725	-1.446792181587166	-1.1140458701001112	-1.25647682369746	0.1865709232730031	12	18	209	30	73	0.0866819290394616	0.0274503869206161	0.0067924254276687	0.6346813116337571	0.1514674638642846	0.11335740613043242
269	MTMR3	blca	Candidate	1120.0516666666665	839.8822222222225	414.2435406698564	951.95	461.82945205479456	-1.4350141769597218	-1.0197078294991502	-1.2004065981732537	0.1568809788562596	12	18	209	30	73	0.1337270927755802	0.2262621724655124	0.0678940820260656	0.2874904552359262	0.19544009433427603	0.15053130243459675
270	MTMR4	blca	Candidate	957.295	701.8994444444445	391.8522966507177	804.0576666666667	462.95136986301367	-1.2886536213949684	-0.8409544091854319	-1.036989021882342	0.2405507026871959	12	18	209	30	73	0.0312256357218898	0.0024321093357354	0.0003192065734881	0.6902980142850715	0.24268781462681718	0.1890421292417043
271	MTMR6	blca	Candidate	996.3591666666669	760.5022222222223	211.6196172248804	854.8449999999999	287.0476712328768	-2.235192525407166	-1.845479091506532	-2.0141894830122853	0.4398169792560863	12	18	209	30	73	0.0002403298263299	1.6395476869881688e-05	4.086846446689315e-08	0.9521413087802136	0.10972306441813179	0.08376093358080763
272	MYH2	blca	Candidate	388.2816666666666	277.2266666666667	22.23832535885168	321.64866666666666	63.647397260273976	-4.125983533576499	-3.6399459820529465	-3.854365652130572	1.5170533680164604	12	18	209	30	73	4.0893930721647696e-11	5.439168694047395e-14	1.0961191239850245e-19	1.849769617439502e-05	0.07047019041791885	0.0556303395758783
273	MYL12A	blca	Candidate	8366.695000000002	8356.815555555555	10007.66966507177	8360.767333333333	10970.1504109589	0.2583763256022427	0.2600808752681082	0.2593988137109106	0.1324772318971918	12	18	209	30	73	0.1857797215851152	0.0753020221698035	0.0317386734473682	0.4045149777036738	0.003941760928048875	0.0026293935097085955
274	MYO1C	blca	Candidate	2805.91	2829.122777777778	1500.2717224880373	2819.837666666667	1601.044520547945	-0.9032449161880725	-0.9151309690771308	-0.910388292632684	0.0937896068620947	12	18	209	30	73	4.485079704416851e-05	2.6396828297932788e-05	1.5569608772509758e-08	0.6526114769189548	0.007846516154062236	0.005209509483839936
275	MYO5B	blca	Candidate	543.9808333333334	567.4444444444446	551.5419617224879	558.059	735.062328767123	0.019914830971427	-0.0410085011918758	-0.0169470057110139	0.4143959355036403	12	18	209	30	73	0.0021832062858346	0.0576600122676214	0.0009772915708532	0.0087739454529202	2.175123872088171	1.4198080705917433
276	MYO5C	blca	Candidate	4795.375833333333	3222.6849999999995	370.3609569377988	3851.761333333333	875.1182191780821	-3.694639965286263	-3.1212592553300684	-3.378514387911607	1.240545903667883	12	18	209	30	73	0.1373778275955475	0.098274393129027	0.0314080035313391	0.1591606531943352	0.09356940390893696	0.07614445375813775
277	MYRIP	blca	Candidate	2193.67	1471.847777777778	130.1288516746411	1760.5766666666668	360.41602739726017	-4.075333741859287	-3.4996157004403026	-3.758035281157506	1.4697223016268963	12	18	209	30	73	4.707606656166591e-07	5.055851997365579e-10	8.611909570785037e-15	0.8912489652101659	0.08443200687675574	0.06876454354031722
278	NBR1	blca	Candidate	1588.154166666667	1532.6777777777777	945.4149760765551	1554.868333333333	927.1106849315069	-0.7483313424590827	-0.6970348008033076	-0.7177727943730116	-0.0282061301238246	12	18	209	30	73	0.0001515818850785	1.9726148189640525e-05	3.2640444206219736e-08	0.2650588910897313	0.04257412418753577	0.02889214209883644
279	NCF1	blca	Candidate	54644.3475	36473.920555555575	3338.5434928229674	43742.09133333332	9098.508082191776	-4.032781528745522	-3.449574542111084	-3.711731457921698	1.4464111653390357	12	18	209	30	73	0.1176919317196801	0.0313498133578166	0.0099705492509031	0.7858209628586074	0.08649603950701464	0.07062927875644393
280	NCK2	blca	Candidate	1623.0616666666665	1384.513333333333	893.868516746411	1479.932666666667	969.3319178082191	-0.8605832752949961	-0.6312444079722258	-0.7273969987929285	0.1169281223134192	12	18	209	30	73	0.0334737637932791	0.0096408474862906	0.0011636292157236	0.9103998122635054	0.18309984330851267	0.1321872251057705
281	NCKAP1	blca	Candidate	2519.2425000000003	2256.475555555556	1245.3548803827755	2361.5823333333333	1257.803835616438	-1.0164330853151826	-0.8575142339325899	-0.9231969179933088	0.0143500241834724	12	18	209	30	73	0.0018091043466932	0.0001279849963333	1.67133597304656e-06	0.554513361130159	0.10099271943469545	0.07114699234859775
282	NFATC3	blca	Candidate	684.4916666666668	564.2672222222222	231.3719617224881	612.3570000000002	263.4750684931506	-1.5648189321545467	-1.286164501786074	-1.4041589342951752	0.187452406958612	12	18	209	30	73	0.0012628112284592	0.000113307744814	1.084672956586777e-06	0.4411689034031671	0.11441724575146871	0.08403210607232937
283	NGEF	blca	Candidate	2235.7425	1512.371666666667	255.49928229665065	1801.72	495.7965753424657	-3.129362892689896	-2.565421582987712	-2.817983679865168	0.9564290676047212	12	18	209	30	73	0.5934166787811376	0.3252499143177907	0.2857677545752181	0.1141993388711864	0.11049716683938592	0.08962510985497983
284	NISCH	blca	Candidate	2001.5283333333336	1551.7688888888888	820.9475119617227	1731.6726666666668	896.0701369863012	-1.2857401484206266	-0.9185518171918224	-1.0768043571276626	0.1263216740715315	12	18	209	30	73	0.0023949905972225	0.0025240034409158	3.670568211276124e-05	0.8564563202567737	0.19403319638331767	0.14696498847569045
285	NMI	blca	Candidate	1145.7491666666667	923.787222222222	742.02980861244	1012.572	800.3961643835619	-0.6267421877411674	-0.3160834474917101	-0.4484754473354781	0.1092371101038898	12	18	209	30	73	0.0610270568072409	0.0147364975678023	0.0028756834704054	0.6544203185442836	0.39749498320325755	0.29520456611470497
286	NPRL3	blca	Candidate	1081.5716666666667	856.0838888888891	574.8174162679423	946.279	620.6267123287673	-0.9119535842720494	-0.5746484009501357	-0.71916183475605	0.1106220187269362	12	18	209	30	73	0.1209705340495057	0.0129312984627905	0.0048041631406449	0.4264588521608216	0.26807839376153375	0.20094702864054978
287	NRG3	blca	Candidate	894.7058333333331	596.7405555555554	53.46669856459325	715.9266666666666	149.21123287671233	-4.064700920768127	-3.4803913265847344	-3.743099316084596	1.4806436464551351	12	18	209	30	73	0.0599718524168535	0.0031078569073945	0.0007636791078421	0.2207256157794683	0.08591853368719504	0.07018461636082436
288	NRP1	blca	Candidate	1261.5183333333332	998.608888888889	513.3656459330143	1103.7726666666665	556.7723287671231	-1.2971025126746414	-0.959932993536665	-1.1043844047075086	0.117100756927723	12	18	209	30	73	0.0673733040177982	0.0132106437306458	0.0028495532375174	0.7960939541314911	0.17450274301743085	0.13079812658989967
289	NSMAF	blca	Candidate	1135.878333333333	893.4861111111111	439.07339712918673	990.443	469.6245205479453	-1.3712742813151606	-1.0249831771697808	-1.1736118242499924	0.0970456118360075	12	18	209	30	73	0.0122532410547247	0.011947826505492	0.0006230651281746	0.0283545332313083	0.1684223462825847	0.12664208387231796
290	OCRL	blca	Candidate	882.2075	755.6733333333334	313.77244019138755	806.2870000000001	362.0989041095891	-1.4913993848499216	-1.268044072417293	-1.3615748207425888	0.2066651699499555	12	18	209	30	73	4.2242675600164605e-05	5.886239183453224e-05	3.3176381088780955e-08	0.4436364254156096	0.09534882852528648	0.06869306548595334
291	OTUD7B	blca	Candidate	4941.272499999999	3373.967777777778	430.1736842105262	4000.889666666667	962.5030136986304	-3.521891443355904	-2.97145501960756	-3.2173296677516467	1.1618717870540245	12	18	209	30	73	0.0019573153403295	0.0008370483187863	1.0557221750261764e-05	0.2690196623361831	0.09466290590516109	0.07642196278751569
292	PDE6D	blca	Candidate	923.5975	789.3127777777777	530.7220574162675	843.0266666666666	541.6354794520548	-0.7993077579675184	-0.572640594407471	-0.6676217572463229	0.0293657346815927	12	18	209	30	73	0.4422565537376186	0.1805186941339505	0.1392917787904011	0.1638885432797173	0.19724641878711152	0.1422679261242352
293	PELI1	blca	Candidate	5168.675833333334	3681.243888888888	584.51038277512	4276.216666666666	1094.346849315069	-3.1444941658496286	-2.654892776996367	-2.871034396175007	0.904769510657295	12	18	209	30	73	0.0484808692670083	0.015516205010049	0.0024671904032128	0.9587823526296444	0.09524782079899285	0.07528353525356535
294	PI4K2B	blca	Candidate	4888.803333333333	3363.7838888888887	663.4165550239235	3973.791666666667	1129.513698630136	-2.881494450834397	-2.3420981015858264	-2.58252931965404	0.7677148487230411	12	18	209	30	73	0.1442512108031276	0.0648966687981012	0.0224989290576917	0.0795968461206369	0.11576446737898277	0.09309912427264226
295	PI4KA	blca	Candidate	1312.5199999999998	1116.8361111111108	903.227559808612	1195.1096666666667	924.3478082191784	-0.539177994284013	-0.3062560824015962	-0.4039815978344845	0.0333462955601769	12	18	209	30	73	0.1007499352184611	0.0173581001571253	0.0051989375427215	0.3613522699801941	0.3346597893919908	0.24190585897164427
296	PI4KB	blca	Candidate	1511.236666666667	1345.2133333333331	1282.959282296651	1411.6226666666666	1292.894931506849	-0.2362542270618433	-0.0683595997253164	-0.1378791171531813	0.0111296538879456	12	18	209	30	73	0.7557537836933206	0.932926945373478	0.8004593059394216	0.6454145449734097	0.7134881042164563	0.5042062849200719
297	PIK3C2G	blca	Candidate	443.805	300.8994444444445	29.34306220095695	358.0616666666667	76.3297260273973	-3.918834579712295	-3.3581901013838915	-3.609116733392651	1.3792255765238095	12	18	209	30	73	0.025198020422287	0.0190253466111182	0.0018406767626766	0.2545268069586169	0.08581541390835049	0.06952577335255174
298	PIK3R4	blca	Candidate	3119.316666666667	2290.1122222222225	878.3751674641137	2621.794	1146.567808219178	-1.8283208459904223	-1.38250912273223	-1.577645160742174	0.3844125050621864	12	18	209	30	73	0.0691143974013839	0.0213139340539991	0.0044566538865346	0.9415210691556224	0.15889231082249358	0.12368816693745374
299	PIK3R6	blca	Candidate	12260.770833333334	8178.568333333334	719.77019138756	9811.449333333332	2026.7847945205483	-4.0903695181079005	-3.506240059300777	-3.768858004304505	1.4935846497908347	12	18	209	30	73	0.0182389513205325	0.005545451570845	0.0004156620750129	0.3746783601063687	0.0853074096811791	0.0696810399075225
300	PKP4	blca	Candidate	1352.0191666666667	1093.422777777778	649.6159330143538	1196.8613333333335	641.3513698630136	-1.0574566810885029	-0.7511924118570655	-0.8815970905559055	-0.0184720513625909	12	18	209	30	73	0.137370286899422	0.0394793315988999	0.0139591223733997	0.0181990003562272	0.19947841527211282	0.1479186808756494
301	PLCB3	blca	Candidate	833.2049999999998	701.1455555555553	743.0543062200957	753.9693333333331	798.0513698630139	-0.1652038427372476	0.0837536800064951	-0.0210381908779736	0.1030139602734969	12	18	209	30	73	0.0014364000694405	3.061332219832841e-05	3.654777704547105e-07	0.5112664682148549	6.852568868467272	4.981030521696752
302	PLCB4	blca	Candidate	739.2908333333335	656.3827777777778	69.004976076555	689.546	104.9005479452055	-3.4213697189183576	-3.2497650796392787	-3.32087449177952	0.6042499076492235	12	18	209	30	73	1.76189574668221e-07	5.393748434332845e-10	3.742517853366238e-15	0.5307665778837595	0.03026167576871785	0.021412857461570838
303	PLCD3	blca	Candidate	11695.119999999995	8611.714999999998	1908.7211004784688	9845.077	2629.639315068493	-2.6152284460372788	-2.1736942614286607	-2.366796176068222	0.4622586173958313	12	18	209	30	73	0.0042701049897461	0.000346634825111	9.027580648931162e-06	0.6252184102762905	0.10496563771780222	0.08158789362265527
304	PLCD4	blca	Candidate	7306.202499999999	4990.962222222224	434.6085645933011	5917.058333333334	1194.05205479452	-4.071333229930699	-3.521529473465364	-3.7670916076563	1.4580772220648728	12	18	209	30	73	3.434011294839058e-08	9.176085415410043e-10	1.4736468802552377e-15	0.4362397466606814	0.08076300073405507	0.06518613290206471
305	PLCZ1	blca	Candidate	7489.644999999999	4993.0022222222215	430.4658373205743	5991.659333333333	1231.6697260273977	-4.120926686379004	-3.535936896816998	-3.798984947135738	1.5166447952364277	12	18	209	30	73	0.400765184076417	0.617707533772981	0.3780274764062509	0.4160355880431144	0.08474414711382192	0.06924166691343868
306	PLEKHG5	blca	Candidate	4971.673333333333	3378.8872222222217	590.671770334928	4016.001666666666	1057.2546575342471	-3.073302937637908	-2.5161196294355674	-2.765331299260584	0.8398943471432403	12	18	209	30	73	0.2401631826004672	0.0382455411179639	0.0226700108043528	0.3068015338966495	0.11136880360760823	0.09012000475011901
307	PLEKHM2	blca	Candidate	2734.164166666667	2096.925	876.237751196172	2351.820666666666	1077.4328767123284	-1.6417055917394252	-1.258880984830142	-1.4243837774262809	0.2982037161115268	12	18	209	30	73	0.0792626063063231	0.0216335809640137	0.0050865103717844	0.5059131444238758	0.1525725143442894	0.11619255654201971
308	PPP2R3C	blca	Candidate	5208.9525	3697.253888888889	739.0916746411482	4301.933333333333	1215.720547945206	-2.817168053328277	-2.322628888190554	-2.5411599396158446	0.7179864132539473	12	18	209	30	73	0.0024885641447596	1.1959827140994274e-05	2.669396518692522e-07	0.7325231902422158	0.1086150105743275	0.08599657503585814
309	PPP2R5A	blca	Candidate	1435.9533333333336	1294.7777777777778	508.9470813397127	1351.2480000000005	537.9949315068493	-1.4964213016801622	-1.3471169474725533	-1.408704920130517	0.0800769237345201	12	18	209	30	73	1.385120923149704e-07	9.369249831455612e-11	5.786666689863507e-16	0.6568218335959348	0.06226739205363048	0.04371956949810159
310	PPP3R1	blca	Candidate	1212.2066666666667	1097.765	796.237703349282	1143.5416666666667	819.139863013699	-0.6063645894676247	-0.4632981552903461	-0.5222378410021191	0.0409106166989172	12	18	209	30	73	0.1896470016290266	0.0443643373760149	0.0205680462070819	0.6483927405434036	0.16108895576022467	0.11285985251216951
311	PPP4R1	blca	Candidate	1908.6266666666668	1670.2944444444445	1343.9277033492829	1765.6273333333336	1373.8793150684926	-0.5060794043243257	-0.3136469173067367	-0.3937253386242981	0.0317997494879652	12	18	209	30	73	0.8056352806064713	0.5760200671765568	0.5674138477676307	0.8096286841576691	0.2853615317027856	0.20338650694253152
312	PPP4R4	blca	Candidate	4813.32	3208.5616666666665	296.5450239234449	3850.4650000000006	799.1946575342467	-4.020709271567737	-3.435603642807222	-3.698709614435641	1.4302957756977317	12	18	209	30	73	0.7031740557628019	0.4898029490452401	0.4513363631051292	0.0008516321384234	0.08705729584051917	0.07113453043232873
313	PRKAB2	blca	Candidate	687.4499999999999	599.0055555555556	162.51090909090908	634.3833333333333	215.069589041096	-2.080718219288636	-1.882032816395661	-1.964818301574948	0.4042669741604451	12	18	209	30	73	0.0004108302521465	0.0571687715084621	0.0003370260356336	0.5680011752405308	0.05898760084878368	0.04213391391607476
314	PRKAG1	blca	Candidate	1609.5016666666663	1493.8383333333334	1160.388803827752	1540.1036666666666	1187.1709589041093	-0.4720057900793126	-0.364415744082088	-0.4084191834633426	0.0329194249925366	12	18	209	30	73	0.0796557338848514	0.0308991912108484	0.0070254154232244	0.5080419494401959	0.1556895689295583	0.10774087301216133
315	PRKAR1B	blca	Candidate	788.3841666666664	650.0861111111113	415.05722488038265	705.4053333333333	418.9515068493149	-0.9255885448279044	-0.6473205739401237	-0.7651422257310203	0.0134730055036327	12	18	209	30	73	0.5338700548162358	0.4191237789644919	0.3229588118805998	0.490070094500582	0.20969476484400398	0.15398660252782326
316	PRKG2	blca	Candidate	477.9716666666666	324.62777777777785	42.17186602870811	385.9653333333335	88.85657534246575	-3.5025723354898246	-2.944433689036688	-3.194118508422976	1.075197679248464	12	18	209	30	73	0.903922885602251	0.7139438557288369	0.7262085827598386	0.0590222309124653	0.09656931208201806	0.07817018020084816
317	PRRT2	blca	Candidate	9478.139166666668	6338.555000000001	574.3362679425836	7594.388666666666	1572.8405479452058	-4.044636271681298	-3.464186414339883	-3.724966262884926	1.4534048476484744	12	18	209	30	73	1.926747452469522e-06	7.34650010583112e-08	3.4111159886030912e-12	0.5139599647524015	0.08581822927673774	0.07000864709659765
318	PSENEN	blca	Candidate	6850.6675	5541.961666666668	4652.605454545457	6065.444000000001	5642.094246575342	-0.5582057146671668	-0.2523578814967499	-0.3825744064040545	0.2781919148232175	12	18	209	30	73	0.0013042654031643	0.0002242497996343	2.1212406134977936e-06	0.0475447268899872	0.45907751622470017	0.3403691483997936
319	PSMD4	blca	Candidate	4122.9575	4066.917222222221	5680.957894736845	4089.3333333333335	5721.144383561643	0.4624546204624102	0.4821985836960604	0.4742685443868923	0.0101695436134641	12	18	209	30	73	0.0223568158464941	0.0018106386304176	0.000180591332182	0.0677848462088522	0.024909777518039872	0.016720567710050406
320	PSMF1	blca	Candidate	3568.8091666666664	3420.8450000000007	3424.099569377993	3480.030666666667	3407.251780821917	-0.0597181043915034	0.0013719180361789	-0.023375364950073	-0.0071160943226974	12	18	209	30	73	0.6457764927184351	0.4983726469105112	0.429089757011825	0.9004916851887244	1.5547453277865042	1.0586907643627876
321	RAB10	blca	Candidate	3080.4283333333333	3383.7344444444443	2809.998229665073	3262.411999999999	2862.372328767123	-0.1325617499779267	-0.2680471286310204	-0.2153697655544532	0.0266421241642849	12	18	209	30	73	0.4993500815483395	0.1721602432942994	0.1493954771518934	0.9236303390730009	0.38449229567271676	0.24459033486410378
322	RAB11FIP1	blca	Candidate	7280.741666666666	5203.8755555555545	1051.3277990430622	6034.622	2080.366301369864	-2.7918728558554675	-2.307373897203789	-2.521050840535949	0.984625008925261	12	18	209	30	73	0.5570110403570371	0.3979213220790505	0.3195180172334523	0.0225700904648269	0.10742425775988892	0.08475709410395485
323	RAB11FIP2	blca	Candidate	2058.089166666667	1445.321111111111	192.052966507177	1690.4283333333333	436.5295890410957	-3.421729334866065	-2.911813902557177	-3.137812700204448	1.1845751982232051	12	18	209	30	73	4.399335117892757e-06	2.5335296874749184e-05	2.332748982146475e-09	0.833619919609476	0.09048233970214926	0.07202431095793124
324	RAB11FIP4	blca	Candidate	7150.455833333334	4879.106111111112	765.8776555023925	5787.6460000000025	1557.6945205479446	-3.2228493614388407	-2.6714310058960007	-2.917790828933952	1.0242264806997932	12	18	209	30	73	0.0088338658570729	0.0665522404658557	0.0029025533225507	0.1019539913954354	0.1045511999968639	0.08443368201549989
325	RAB11FIP5	blca	Candidate	2574.705833333334	1843.5716666666667	465.2785645933014	2136.025333333333	710.0449315068493	-2.4682409814404163	-1.986336871877901	-2.198762128833124	0.6098155973773893	12	18	209	30	73	0.0461506753491535	0.0078255293295771	0.0012783761473226	0.383248367884712	0.1225593478591992	0.09661129513266466
326	RAB12	blca	Candidate	17605.64833333333	12035.034444444442	1645.035980861244	14263.28	3485.9928767123283	-3.4198473112607783	-2.8710492262321647	-3.1161147391168287	1.0834504819716917	12	18	209	30	73	0.0132539040014371	0.0026841875309853	0.0001613606819428	0.2572796195490097	0.09747156236937339	0.0786445729383253
327	RAB13	blca	Candidate	3762.528333333332	3617.1100000000006	3744.138421052634	3675.277333333332	3781.971232876712	-0.0070686735388675	0.0497962999545164	0.026780653831475	0.0145046171964992	12	18	209	30	73	0.585381529827244	0.675244946806441	0.5168920726788484	0.475492465310865	1.2639470112772142	0.8594131520415446
328	RAB14	blca	Candidate	5243.955	3833.062222222223	1147.1270334928236	4397.419333333333	1576.5960273972607	-2.192630140339559	-1.74047225258267	-1.938631947948001	0.4587878793852356	12	18	209	30	73	0.1260684673312919	0.0214218159429186	0.0076454531401312	0.4506031201862142	0.13101929567415282	0.10221625387690465
329	RAB15	blca	Candidate	31832.632500000003	21451.507222222222	2582.082966507178	25603.95733333333	6075.103972602737	-3.623899207496072	-3.0544717550539047	-3.3097595469676384	1.2343737424721286	12	18	209	30	73	0.3531436889741095	0.2570691787874314	0.1554774927247426	0.120639822101789	0.09491313676132293	0.07713182431866548
330	RAB18	blca	Candidate	3528.770000000001	2971.649444444445	1654.3811961722497	3194.497666666667	1888.329178082192	-1.0928737073843102	-0.8449722429281685	-0.9492973927831933	0.1908185876183063	12	18	209	30	73	0.0377459223940861	0.0056079919219356	0.0007937458625034	0.1425713727131884	0.1512448213727559	0.10989722572518555
331	RAB21	blca	Candidate	2863.0933333333337	2269.251111111112	812.0821052631574	2506.788	939.1497260273974	-1.817877198144008	-1.4825187607464585	-1.626142489020983	0.2097295831340183	12	18	209	30	73	0.0001268475505427	7.690823309523297e-07	1.3349605665875919e-09	0.0512055864753861	0.11790769284828088	0.08832173640637912
332	RAB30	blca	Candidate	2467.255	1725.5333333333333	209.0347368421052	2022.222	444.57835616438354	-3.5610922206498485	-3.0452277329872715	-3.2741267747273786	1.088695008473493	12	18	209	30	73	6.929725311741487e-05	1.169775687959172e-06	1.1300031158783851e-09	0.6689285682762584	0.08764640640598416	0.06991147792655844
333	RAB33B	blca	Candidate	7066.526666666666	4765.746666666668	476.71086124401904	5686.058666666666	1219.555753424658	-3.8898148761311777	-3.321515863217152	-3.5762425834440537	1.355169313295013	12	18	209	30	73	0.0005713174490693	0.0003883271900459	1.8058517722211447e-06	0.5646093295472259	0.0876820532641671	0.07122747248918171
334	RAB34	blca	Candidate	9237.969166666668	6730.333333333333	2290.184210526317	7733.387666666665	2952.742191780821	-2.012112085061222	-1.5552143130994234	-1.7556368897723733	0.3665917522789477	12	18	209	30	73	0.0765362045926052	0.0945277196744403	0.0193007271971218	0.7609366005303612	0.1460866975300924	0.11415946989980125
335	RAB35	blca	Candidate	1684.255	1390.498888888889	834.7533971291865	1508.0013333333336	879.2520547945209	-1.012688617585676	-0.736180627231694	-0.8532157395647632	0.0749267418830219	12	18	209	30	73	0.3814809235843427	0.1530252292254132	0.1071450141190402	0.1473896286414322	0.1869080358295571	0.13716942492501413
336	RAB39A	blca	Candidate	4564.200000000001	3042.795	267.46875598086143	3651.357000000001	752.8416438356162	-4.092919730982161	-3.5079548595888834	-3.770990450759225	1.4929760589283882	12	18	209	30	73	0.8799028352307622	0.8207469884698735	0.792593475625404	0.2955814463540798	0.08536995371020399	0.06975238855812635
337	RAB39B	blca	Candidate	9716.670833333335	6482.204444444445	568.4578468899517	7775.990999999999	1605.9861643835625	-4.0953368188601385	-3.5113592456384097	-3.773901271773704	1.4983341866668989	12	18	209	30	73	0.0089548588858816	0.0011522487980377	5.256446818316043e-05	0.3846242415027244	0.08517327930398198	0.06956780456842782
338	RAB3A	blca	Candidate	584.9350000000001	427.3200000000001	108.8902870813398	490.36599999999993	154.7319178082192	-2.425401043686683	-1.972441568880583	-2.1709836791887978	0.5068955512432639	12	18	209	30	73	0.0554812408057557	0.0128671023009741	0.0023434186888118	0.9276040620265416	0.11718990194940113	0.09145260381800813
339	RAB3B	blca	Candidate	493.47583333333336	330.451111111111	46.28009569377993	395.6610000000001	96.19273972602734	-3.41451568162352	-2.83597309406099	-3.0958011143448463	1.055536161270008	12	18	209	30	73	0.1622858587283718	0.0056740971984646	0.0032994020716622	0.9920191176111136	0.10295059517934253	0.0839291707338385
340	RAB3GAP1	blca	Candidate	2568.096666666667	1978.840555555556	584.9926794258367	2214.543	775.0202739726028	-2.1342090323987755	-1.758164896281524	-1.9205185343515487	0.4058154797614927	12	18	209	30	73	8.130184960836188e-06	3.707107389078413e-06	5.388418018263543e-10	0.3183632202402204	0.11126708450089393	0.08453635576333685
341	RAB3GAP2	blca	Candidate	752.7633333333334	562.7911111111111	241.6425837320573	638.7800000000001	292.8234246575344	-1.6393216393370784	-1.2197248248035597	-1.4024444255306885	0.2771562502488019	12	18	209	30	73	0.4646278958245038	0.9492951656734387	0.6221424940924671	0.2629155526995663	0.16890310196552352	0.13028651788322182
342	RAB40A	blca	Candidate	11902.458333333334	7937.755000000001	699.5027272727283	9523.636333333334	1969.2463013698632	-4.088786085981292	-3.504329446626594	-3.767110943948834	1.4932419786610227	12	18	209	30	73	0.8526776716402357	0.2508386130609141	0.3271272988083396	0.8355736358912633	0.08539040841076627	0.06975677149735916
343	RAB40B	blca	Candidate	1344.8025	1037.5022222222224	382.0489473684213	1160.4223333333332	470.45041095890406	-1.8155649211732947	-1.441285036067079	-1.6028205763328915	0.3002851745832146	12	18	209	30	73	0.0041159769798762	0.0008427526605222	1.993418885661357e-05	0.8662831613736216	0.13273122892341635	0.10078204800402002
344	RAB40C	blca	Candidate	5225.0391666666665	3612.9572222222223	884.0887081339704	4257.79	1422.1409589041084	-2.56317881176626	-2.030917133369577	-2.267841756014014	0.6858014283684649	12	18	209	30	73	0.148778211428329	0.022729505269922	0.0093748370703052	0.8316688144808576	0.1302282467324062	0.10447140856108877
345	RAB4B	blca	Candidate	5242.378333333333	3768.0355555555534	1450.8748803827752	4357.772666666666	1866.9598630136984	-1.8532983636577949	-1.37688946786833	-1.586667826319515	0.3637678014430504	12	18	209	30	73	0.0816814524967691	0.018632912615996	0.004577869327619	0.9368811720262916	0.16804433348646416	0.13221315449358642
346	RAB6A	blca	Candidate	2079.4233333333336	1991.1983333333333	1558.9132535885176	2026.488333333334	1561.533698630137	-0.4156428440872909	-0.35309627700083	-0.3784412188187903	0.0024230528594359	12	18	209	30	73	0.0203904342215274	0.0028181333855989	0.0002466674140163	0.9249525166976564	0.09830225519465402	0.06697193793283979
347	RAB6B	blca	Candidate	4360.5216666666665	2915.683333333333	350.4473205741625	3493.6186666666667	824.3735616438352	-3.6372312417433776	-3.0565645409169893	-3.3174526457111204	1.2341006433155242	12	18	209	30	73	0.7207353418041536	0.7335716495665525	0.6351970844044312	0.7851804218549656	0.09639281406041302	0.07864109383186324
348	RAB8A	blca	Candidate	1127.5975	1049.2783333333334	979.581913875598	1080.606	1007.294520547945	-0.2030141417913458	-0.0991593777615295	-0.1416025549484897	0.040247528708975	12	18	209	30	73	0.2229246266535021	0.2040857992958178	0.0890961104114528	0.937541029242452	0.43368982194703765	0.29973454364859176
349	RAB8B	blca	Candidate	4604.438333333333	3167.2516666666666	456.27272727272697	3742.126333333333	904.1861643835614	-3.3350568542342987	-2.79526317957338	-3.0358899369969614	0.9867234197421229	12	18	209	30	73	0.0013911908622748	4.861601442313365e-05	5.409009118472234e-07	0.7743005209041831	0.09854340027005948	0.0792606986475947
350	RAB9A	blca	Candidate	1341.4141666666667	1088.4311111111112	671.1421531100476	1189.6243333333334	752.2563013698629	-0.9990644656430032	-0.6975598215882376	-0.8258157847113319	0.1646059137428633	12	18	209	30	73	0.7522270787165641	0.5875561075189601	0.5474914549967671	0.913044364585994	0.2097909535505322	0.15530820008233048
351	RABAC1	blca	Candidate	4296.955	4010.273333333334	4036.479377990431	4124.946000000001	4454.746301369863	-0.0902171474012623	0.009396949475123	-0.0312777119259112	0.1422457512165554	12	18	209	30	73	0.830888297633962	0.991046763821184	0.9033485346710404	0.0465267220579975	1.8843908919860684	1.3004359621119965
352	RABGAP1L	blca	Candidate	1292.6516666666666	1003.8149999999996	624.5795215311003	1119.3496666666667	882.7597260273972	-1.0493763889830077	-0.6845362368260581	-0.8417036085075006	0.4991355437144692	12	18	209	30	73	0.8490372608243951	0.9537668412908982	0.9425926481622114	0.0039663162606504	0.246729107938304	0.1867253152925528
353	RABGEF1	blca	Candidate	2809.727500000001	2061.838333333333	504.4070813397128	2360.994	749.9701369863014	-2.4777697833550536	-2.0312707820487024	-2.22673394041958	0.5722446204547014	12	18	209	30	73	6.830745582663231e-06	1.1802035615553317e-08	1.896726908619148e-12	0.3868797685228066	0.11273724192130986	0.0877802034732747
354	RABIF	blca	Candidate	622.4275	477.0427777777778	257.79602870813386	535.1966666666668	316.881095890411	-1.2716757632049651	-0.887888603117641	-1.0538390910894866	0.2977115562626842	12	18	209	30	73	0.0005284161281857	0.0007661414424426	3.343077700130434e-06	0.1836452310620049	0.2067077165359972	0.15747232132021374
355	RAPSN	blca	Candidate	496.0708333333332	331.1105555555556	44.38287081339711	397.0946666666666	108.61191780821918	-3.482471242555456	-2.8992381101168228	-3.1614080909350184	1.2911075230125988	12	18	209	30	73	0.117674789101329	0.0026825450024555	0.0012899539565359	0.2254995665217833	0.1015570095303577	0.0829282311163619
356	REP15	blca	Candidate	32338.78833333333	21563.188333333324	1873.964354066986	25873.42833333334	5328.8076712328775	-4.109100209162071	-3.5244050948711187	-3.7873058136844246	1.5077192531101584	12	18	209	30	73	0.151408625662945	0.2262612197537605	0.0740703747712289	0.7533258359279739	0.0849665728906623	0.06941629003482737
357	RFFL	blca	Candidate	10230.259166666669	6978.687777777776	910.5808133971294	8279.316333333332	1946.9241095890416	-3.489911822570505	-2.938096821792234	-3.184652675578788	1.0963376832617462	12	18	209	30	73	0.0041757378516972	0.0005749834979813	1.4120737952620855e-05	0.3385891289484927	0.09585319910474642	0.07742001370423982
358	RGP1	blca	Candidate	1036.5883333333334	766.1194444444443	216.23956937799025	874.307	286.09698630136984	-2.2611406124809115	-1.824938793950102	-2.015509405769889	0.4038737566403877	12	18	209	30	73	0.005820802776541	0.0013744170805453	4.251419281847675e-05	0.7845363175214475	0.12187053357719047	0.094552082602161
359	RHEB	blca	Candidate	3435.598333333333	3395.749444444444	2706.7582775119613	3411.6890000000003	3174.699863013699	-0.3439953204403985	-0.3271639576315426	-0.3339200847614272	0.2300541496960074	12	18	209	30	73	0.0761424348535685	0.0242158359573432	0.0054311549775168	0.0021158814831031	0.03017259559624766	0.020232766575606232
360	RHOQ	blca	Candidate	3505.783333333333	2951.4805555555554	1016.2499043062198	3173.201666666666	1172.0417808219174	-1.7864816200388474	-1.5381836208466924	-1.642683995398574	0.2057687832667604	12	18	209	30	73	4.859096675406306e-05	2.49204025051298e-05	1.5709027282296326e-08	0.7344099123215293	0.08753821492330484	0.06361562835250369
361	RILPL1	blca	Candidate	29698.08583333333	19892.529444444444	1923.5163636363663	23814.75199999999	5071.655890410959	-3.94855193823514	-3.370408726420908	-3.630037516949516	1.3987107596777366	12	18	209	30	73	0.0849913349918598	0.0453735865746286	0.0105104384340044	0.6884545980844905	0.08774411278076436	0.07152234358910578
362	RIN2	blca	Candidate	4978.894166666666	3443.1877777777777	759.390191387559	4057.470333333332	1236.475342465753	-2.712912079520161	-2.1808315921911032	-2.4176672766627614	0.7033202003737902	12	18	209	30	73	0.655823113671788	0.6294368560274265	0.5251704850123109	0.6299462137209724	0.12211970013712643	0.09796041281518912
363	RINL	blca	Candidate	10673.874166666666	7145.203333333334	703.6668421052633	8556.671666666667	1814.1532876712324	-3.92304756596818	-3.3440106294813554	-3.6040852954458096	1.3663319245043866	12	18	209	30	73	0.0260062046283458	0.0028195673458658	0.0003073272356796	0.2342419348517588	0.08850020029365482	0.07216107407144039
364	RIPK2	blca	Candidate	991.6883333333334	764.2749999999999	589.152105263158	855.2403333333334	678.214109589041	-0.7512466311239526	-0.375451687318332	-0.5376897403103608	0.2031006463648694	12	18	209	30	73	0.0016455897816928	6.681566565069037e-05	8.434088367460195e-07	0.771114398077574	0.39717494086891886	0.3017317252480642
365	RPGR	blca	Candidate	679.5625000000001	502.81944444444446	161.1364114832536	573.5166666666668	211.77904109589053	-2.076323711009425	-1.641757908949287	-1.831552880153022	0.3942772866766571	12	18	209	30	73	0.0028552187633832	0.0041669762123095	6.960628069865572e-05	0.3644385642173167	0.13364114872618524	0.1036251659782152
366	RPH3AL	blca	Candidate	1028.7283333333332	744.7688888888889	232.0458373205741	858.3526666666663	303.1538356164385	-2.1483803232085523	-1.6823829915102897	-1.8871607045743763	0.3856402588979735	12	18	209	30	73	0.0633069523212519	0.0708197978350437	0.0126467185798425	0.9853688467999352	0.13841938209130447	0.10851100945866267
367	RRAGA	blca	Candidate	2984.1875	2703.414444444444	1594.0131100478477	2815.7236666666668	1668.4258904109586	-0.904674689760848	-0.7621192049516309	-0.8208422608454442	0.0658241101618481	12	18	209	30	73	0.0002316967535139	3.3922660329364294e-07	1.128766274169493e-09	0.4367216594426877	0.10212976708711215	0.07154000067361328
368	RRAGB	blca	Candidate	1250.8741666666667	969.8094444444444	354.2807177033494	1082.2353333333333	462.6497260273974	-1.819971815283732	-1.4528083568216554	-1.6110493972824376	0.3850273899268348	12	18	209	30	73	0.0033698154450316	0.0005593485559001	1.1413320379941654e-05	0.4832805919906804	0.12968095103335167	0.09822233925769593
369	RUSC2	blca	Candidate	1284.2325000000003	1039.7077777777777	174.53851674641135	1137.5176666666664	270.6747945205479	-2.879289067273544	-2.574560751553885	-2.704271604624161	0.6330151066597164	12	18	209	30	73	2.5931587570739983e-06	6.687851903588958e-08	4.04136874229138e-12	0.0495423173446012	0.0647188922703299	0.04796517215522187
370	SAR1A	blca	Candidate	5864.899166666667	4351.365555555555	1525.3057894736849	4956.778999999999	2056.0100000000007	-1.9430078051236064	-1.512369722347041	-1.70030443754968	0.430748781964419	12	18	209	30	73	0.4059458759712441	0.1420597286792305	0.1065397257884188	0.0842778999599983	0.14274112459747956	0.11053003865206228
371	SARM1	blca	Candidate	2117.473333333333	1463.008333333333	251.27440191387527	1724.794333333333	471.8820547945208	-3.0750081888170064	-2.541602375034622	-2.779088731264191	0.9091626012787848	12	18	209	30	73	0.0229140311224814	0.0029071501936454	0.0002816414585579	0.2590479305329974	0.10648075184638067	0.08545475844577942
372	SCFD1	blca	Candidate	2779.375833333333	2165.3205555555555	1190.1835406698565	2410.942666666667	1324.5175342465748	-1.2235768604553925	-0.8633965466551334	-1.0184132717109338	0.1542828708585344	12	18	209	30	73	0.1540453498921607	0.0370259496291919	0.0146255691275044	0.1294248139229967	0.20145415858513313	0.1522139679065379
373	SEC13	blca	Candidate	2388.5116666666668	2281.0027777777777	3236.9093779904297	2324.006333333333	3909.7734246575337	0.4385050520968483	0.5049487722081405	0.4780029754058725	0.2724680285556385	12	18	209	30	73	0.0019416212267145	3.295770325403492e-05	5.174192551584739e-07	5.45030034980454e-05	0.08263112436797383	0.056371608941112365
374	SEC22A	blca	Candidate	2530.555	1793.582222222222	513.973014354067	2088.371333333333	776.3036986301365	-2.2996893115037995	-1.80307936426112	-2.0226137410997165	0.5949285470380752	12	18	209	30	73	0.1176725442019139	0.0517613535409194	0.0155102529524159	0.1246625632194943	0.1369888697846155	0.10853994135293142
375	SEC23A	blca	Candidate	1759.775	1680.7694444444446	508.6185167464116	1712.371666666667	587.7212328767121	-1.7907350908291635	-1.7244659490834744	-1.7513399788514292	0.2085480344939461	12	18	209	30	73	7.787123114090572e-05	0.0001391526215134	1.2957347917980496e-07	0.4154124315876476	0.022494268647695992	0.015344838861943565
376	SEC24A	blca	Candidate	1062.246666666667	762.9033333333333	204.8382775119617	882.6406666666666	295.8919178082191	-2.3745615787571666	-1.8970149336852	-2.1073408867743733	0.530584957715835	12	18	209	30	73	0.0960298021442272	0.0486915411512705	0.012394608176198	0.9176733090175496	0.126804682460187	0.09980632673582829
377	SEC24B	blca	Candidate	1214.611666666667	924.061111111111	312.62645933014346	1040.2813333333334	389.1597260273974	-1.9579833398469195	-1.5635483779493646	-1.734461951106228	0.3159225270796686	12	18	209	30	73	0.0001048626606562	3.5115035364017256e-06	4.5890956304485296e-09	0.2825946322330569	0.1288707363099727	0.09853982270862494
378	SEC24C	blca	Candidate	1717.5158333333331	1468.392222222222	1028.205502392345	1568.0416666666667	1105.02	-0.7401947612016223	-0.5141087401706196	-0.6088352581308255	0.1039438437731066	12	18	209	30	73	0.3852797467962893	0.497180372963931	0.2980185072176943	0.88533199234635	0.21575541382751273	0.1555864524847397
379	SEC24D	blca	Candidate	1340.8275	1057.581111111111	521.0295215311006	1170.8796666666667	643.1336986301368	-1.3636866206994334	-1.0213312919572453	-1.1681557921579966	0.3037535672264964	12	18	209	30	73	0.144263701524828	0.0428201729593357	0.0156347368429921	0.0534357090968192	0.1673842049614138	0.12568914282359084
380	SEC31A	blca	Candidate	4352.066666666667	3810.915	2485.4519138755986	4027.375666666667	2820.910958904109	-0.8081924648473207	-0.6166292384474593	-0.6963318589898237	0.182652936783902	12	18	209	30	73	0.0250800405760139	0.0048235609327145	0.0004818878458336	0.114561259082878	0.16064266543796274	0.1144606835280952
381	SEH1L	blca	Candidate	7277.374999999999	5016.997777777778	949.2061722488038	5921.148666666667	1662.6271232876709	-2.938624767222408	-2.4020309122232417	-2.6410836901748773	0.8086712654143693	12	18	209	30	73	0.3342043042240727	0.4431951295651681	0.243482422079945	0.2381848317851484	0.11265870830008776	0.09051314005721905
382	SESN1	blca	Candidate	2700.6041666666665	1907.450555555556	418.6369856459331	2224.712	623.6219178082195	-2.689510515209293	-2.18787397914055	-2.409846902907031	0.5749718577486362	12	18	209	30	73	0.0014367257069522	0.0005554871741197	5.487661057563518e-06	0.210863124885914	0.11605036484471275	0.09211079902989346
383	SGMS1	blca	Candidate	21970.620000000006	14772.786666666663	1518.676363636366	17651.920000000006	3816.789178082194	-3.854689219189377	-3.2820556314685985	-3.538938750740144	1.3295450427289188	12	18	209	30	73	0.0010465286440061	1.1759973568101208e-05	1.1448859964316564e-07	0.7488976545727546	0.08922179520151224	0.07258761379179575
384	SH2B1	blca	Candidate	2956.441666666666	2196.3761111111107	960.1031578947366	2500.402333333333	1178.8138356164382	-1.622600482614959	-1.1938637959462788	-1.3808989248701593	0.296074569378302	12	18	209	30	73	0.3181939613092317	0.4398655251949762	0.2339159487161788	0.9793841084338202	0.1750320413693753	0.13544447428798362
385	SH2B2	blca	Candidate	956.605	667.0527777777779	196.92531100478465	782.8736666666666	284.518493150685	-2.2802747778716976	-1.7601523589966503	-1.991130962562877	0.5308738737850681	12	18	209	30	73	0.0578930750403464	0.0070390029449454	0.0014312541135568	0.4274516786182958	0.14521587014881743	0.11600372246179297
386	SH3BP5	blca	Candidate	1669.128333333333	1341.596111111111	643.3290430622009	1472.6089999999997	748.5483561643836	-1.3754661569754056	-1.0603216864028264	-1.194745698154427	0.2185386967184061	12	18	209	30	73	0.0078636432192211	0.0015440587188005	6.144155953251302e-05	0.5489505393471186	0.15126269891588215	0.11251265600642127
387	SH3GL3	blca	Candidate	603.4941666666667	429.7555555555557	54.248038277512	499.251	108.64109589041092	-3.475696953312199	-2.985873417152891	-3.202122444647108	1.001927064857176	12	18	209	30	73	0.0006090119617842	3.2007624634487126e-05	1.832776827168657e-07	0.480509037018185	0.08543536775816216	0.06753302886831015
388	SHB	blca	Candidate	960.7574999999998	818.1700000000001	424.934114832536	875.2049999999998	466.7369863013697	-1.1769331618332377	-0.945161466946254	-1.042381808527432	0.1353706256953842	12	18	209	30	73	0.0884070465008555	0.0777912084800908	0.0178877329309679	0.948158658515561	0.12908068061537442	0.09326749640663877
389	SHC2	blca	Candidate	2400.021666666666	1673.2055555555553	252.2777033492821	1963.932	505.55273972602697	-3.2499628204178634	-2.729530083605125	-2.960660368355691	1.002848898675829	12	18	209	30	73	9.003059947595956e-05	8.769207631811489e-06	9.564308043862714e-09	0.2890120550094747	0.09771551480686952	0.07806713908185713
390	SHC4	blca	Candidate	33316.16333333334	22212.750555555554	1922.7180861244028	26654.11566666668	5492.200000000004	-4.115003118855544	-3.530168898032769	-3.7931391653431534	1.5142369160622409	12	18	209	30	73	0.0062920428072747	0.0027853690512989	8.867070279126085e-05	0.7890255653288429	0.08485424327511389	0.06932787220491936
391	SIKE1	blca	Candidate	7024.748333333332	4809.32611111111	982.1072727272722	5695.494999999998	1716.52	-2.838494021018988	-2.291882236241801	-2.5358687135039006	0.8055341472749664	12	18	209	30	73	0.0065617509528686	6.732618865876064e-05	3.123882970822064e-06	0.4235679500981038	0.11933792388523903	0.09621415965378381
392	SLC12A5	blca	Candidate	4807.319166666667	3209.622777777777	317.2681339712917	3848.701333333333	837.5884931506846	-3.9214580587095926	-3.338629218399652	-3.6005971884724546	1.4005389965773043	12	18	209	30	73	0.1936100761173254	0.1461735699911878	0.0590393212773884	0.4838040400715514	0.08911323689981065	0.07275681126217334
393	SLC38A9	blca	Candidate	12928.174166666666	8672.516111111114	949.9076076555036	10374.779333333332	2292.4298630136987	-3.766587531735819	-3.190591513355155	-3.4491496439465217	1.271018492898031	12	18	209	30	73	0.6794604377209601	0.1955905206534305	0.2192770829899973	0.1044140474088109	0.09203366642743986	0.07496286252617453
394	SMAD1	blca	Candidate	621.755	500.99	270.3365071770334	549.2959999999999	269.00917808219174	-1.2015898527282132	-0.8900254552674155	-1.0228274345622208	-0.0071009559213803	12	18	209	30	73	0.0253891489617586	0.0172738591248904	0.0015927117264646	0.2213827229144951	0.17477280343238374	0.12983810837225512
395	SMCR8	blca	Candidate	11797.211666666664	7888.016666666671	722.5381818181825	9451.69466666667	1969.3663013698645	-4.029228273628774	-3.448516867465252	-3.709427291822242	1.4465857443793535	12	18	209	30	73	0.0084222709572961	0.0032039926312587	0.0001292513981201	0.6756184964106816	0.08621303415531578	0.07033711778963558
396	SNAP29	blca	Candidate	1338.7033333333336	1113.4655555555555	823.0719138755969	1203.560666666667	809.0460273972601	-0.7017458908932548	-0.4359665366559804	-0.548218470934206	-0.0247967067881162	12	18	209	30	73	0.7120537175039819	0.9895543315279473	0.8300554433177968	0.1872546262612933	0.28004787890022464	0.2047576654740212
397	SNAPIN	blca	Candidate	3024.079166666667	2386.7500000000005	1248.0959808612445	2641.681666666665	1515.4965753424651	-1.2767670236811537	-0.93531857496832	-1.081727742116002	0.2800617076314872	12	18	209	30	73	0.3070568840972246	0.1345869812878017	0.079955779010741	0.061281968510553	0.18030348485250924	0.13534751994183528
398	SNX2	blca	Candidate	1891.3641666666665	1740.2788888888888	1048.7027272727275	1800.713	1117.2345205479448	-0.8508213898585624	-0.7307127448271884	-0.7799624816592949	0.0913262768361013	12	18	209	30	73	0.0001808416944189	6.654263023740778e-07	1.6319376729692651e-09	0.2166902851111039	0.09084912398417158	0.06314372548706763
399	SNX27	blca	Candidate	7129.824166666666	4887.608333333334	636.0808133971298	5784.494666666667	1357.9812328767125	-3.4865845226947667	-2.9418467048091137	-3.1849089558772685	1.0941815667116872	12	18	209	30	73	0.0007312756274932	0.00261885753182	1.5155018606183027e-05	0.6252080903160264	0.09472031100317686	0.07631686005328979
400	SNX3	blca	Candidate	4893.223333333332	4729.612777777777	3545.0296172248823	4795.057000000001	3525.2309589041083	-0.464987450204503	-0.4159243916421939	-0.4357502843867775	-0.0080799004587535	12	18	209	30	73	0.012332993247729	0.0002851779310568	2.0300380419875816e-05	0.1557176105583213	0.06709614856332309	0.04549828985765127
401	SOCS4	blca	Candidate	10374.9675	6969.180555555556	704.6075119617232	8331.495333333334	1778.842602739726	-3.880143151166063	-3.3060972713983703	-3.5636836922508905	1.336047101435487	12	18	209	30	73	0.0029427542224637	0.0004441537523263	8.174579900878529e-06	0.0016983282047559	0.08880121981737688	0.07228094384825264
402	SOCS5	blca	Candidate	1017.9941666666668	767.0116666666668	191.6347846889952	867.4046666666668	282.8897260273971	-2.40929793296576	-2.00088906568024	-2.1783457485754294	0.5618803255761277	12	18	209	30	73	2.2703276470730223e-05	3.349886069380988e-05	1.1376458172703266e-08	0.1869759438701823	0.10602182162375552	0.08146396549365073
403	SOCS6	blca	Candidate	994.3316666666664	739.1461111111112	225.15679425837305	841.2203333333331	328.38657534246573	-2.1427971410083746	-1.714929565458118	-1.9015537095761528	0.5444651373722273	12	18	209	30	73	0.0086540283252354	0.0005109790464774	2.437746354153015e-05	0.1806565216728123	0.12686648303296877	0.09814297812268073
404	SORBS1	blca	Candidate	4810.158333333334	5901.394444444444	303.35507177033463	5464.899999999998	438.5346575342465	-3.987005046181624	-4.281976553139581	-4.171115759850706	0.5316834319452018	12	18	209	30	73	1.458923544806755e-07	3.4237676655142116e-10	2.0531342021615703e-15	0.0055783849310789	0.044139439965020726	0.02657821064473221
405	SOS2	blca	Candidate	881.0741666666668	710.5877777777777	254.2382775119616	778.7823333333333	311.8631506849315	-1.793082211355729	-1.4828316188607982	-1.6150389014732385	0.2947318405090409	12	18	209	30	73	7.137133624133307e-06	4.466077990416389e-07	6.071722299908274e-11	0.6664909899521549	0.11024088009278253	0.08186012268301453
406	SP1	blca	Candidate	1159.1433333333334	951.3044444444446	587.2057416267942	1034.4399999999998	622.4198630136985	-0.9811209933032126	-0.6960410436262863	-0.8169119879929766	0.0840220264086475	12	18	209	30	73	0.0862550486347782	0.0300431536720842	0.0073305190892793	0.4905840482224756	0.2010118687493759	0.14796079154579564
407	STAM	blca	Candidate	939.2291666666669	728.2594444444442	310.900813397129	812.6473333333332	370.64643835616414	-1.595022819207813	-1.227998114952873	-1.3861750068647196	0.2535892570518137	12	18	209	30	73	0.1796835742197711	0.1420636149104932	0.0542829709772243	0.9262787109476326	0.1506648232068979	0.11411033320360796
408	STAMBPL1	blca	Candidate	4903.535	3291.5194444444446	378.7142583732053	3936.325666666667	880.3998630136987	-3.69464053140578	-3.1195720764189936	-3.377667941076672	1.2170491818722486	12	18	209	30	73	0.391687512411509	0.2255472780919896	0.1510035411580609	0.8115699781960058	0.09384362106005875	0.07641244466897097
409	STAT2	blca	Candidate	1755.2516666666663	1456.8255555555552	1794.8205263157902	1576.196	1651.502191780822	0.032161690590515	0.3010114531549911	0.1873926433804102	-0.1200607041947581	12	18	209	30	73	0.2940687189045675	0.0081356952804556	0.0083840461572388	0.1937563600330707	0.8283727151165362	0.6063141419267608
410	STUB1	blca	Candidate	3546.695	3329.3	2821.6939712918675	3416.2580000000003	2964.205205479452	-0.3299137422853064	-0.2386573482258144	-0.2758554052108903	0.0710837977775894	12	18	209	30	73	0.5384458908960122	0.2014584157215499	0.1806983023563904	0.9269405798429776	0.19596620567608136	0.13484621393094748
411	STX16	blca	Candidate	1319.4399999999998	1051.074444444445	723.0721531100472	1158.4206666666666	776.7764383561644	-0.867714225775145	-0.5396533331723977	-0.6799477244923535	0.1033598243504428	12	18	209	30	73	0.5157013868213766	0.519978325460116	0.9279930021471964	0.2398494796605095	0.2761484368860522	0.20633114321354495
412	STX4	blca	Candidate	1736.1883333333335	1564.6944444444443	1458.031578947368	1633.2920000000004	1498.547123287672	-0.2519014860856694	-0.1018589865261595	-0.1637607722449682	0.0395424847464316	12	18	209	30	73	0.5217108224933458	0.0971167973759514	0.1005405584048625	0.9031315981516388	0.5382284941161143	0.37800130562532036
413	STX5	blca	Candidate	1388.9441666666664	1236.158888888889	904.8446889952148	1297.2730000000004	1054.5332876712332	-0.6182465175915782	-0.4501221021804447	-0.5197400255024499	0.2208625474753409	12	18	209	30	73	0.3330397742747044	0.1727448387112314	0.1056231046211563	0.0020006837115179	0.18953031757348077	0.1339475889983714
414	STX6	blca	Candidate	1186.4374999999998	921.2761111111112	605.8304784688992	1027.3406666666667	679.8331506849314	-0.969650038210895	-0.6047194442326994	-0.7619285943668335	0.1662665538001484	12	18	209	30	73	0.0061152826013772	0.0002614535698647	9.694669077144124e-06	0.522588269217827	0.2726258672791761	0.20633055550930682
415	STX8	blca	Candidate	2484.175833333333	2265.438333333333	1331.032057416269	2352.9333333333334	1431.526849315068	-0.9002219746371107	-0.7672449018664821	-0.8219151261992462	0.1050094109272594	12	18	209	30	73	0.0034195932850658	7.356589702686603e-06	2.401333622114569e-07	0.7520550610308141	0.09527364315580389	0.0665156566537153
416	STXBP1	blca	Candidate	901.9683333333336	669.1772222222221	166.4430622009569	762.2936666666666	232.33931506849325	-2.4380480473701125	-2.007359602778325	-2.195318153595467	0.4812045627424091	12	18	209	30	73	0.0001407136138961	1.5077103449610044e-06	2.7262844927315995e-09	0.1774301517370974	0.11056706900414656	0.08561790941750533
417	STXBP2	blca	Candidate	1429.8766666666663	1701.6644444444444	2564.274736842105	1592.9493333333337	2642.60301369863	0.8426601274417133	0.5916042644837556	0.6868504607968028	0.0434088708689564	12	18	209	30	73	1.626993981286144e-05	0.0015837386364637	5.528323933489497e-07	0.5356832705047203	0.2268465634632588	0.13867093603250089
418	SUN2	blca	Candidate	4752.825	3907.1977777777774	1979.9656937799043	4245.448666666667	2357.2445205479453	-1.2633098488734391	-0.9806588514893008	-1.1004415950326514	0.2516259858795541	12	18	209	30	73	0.0006494936664108	0.0001033146645606	5.568974909645744e-07	0.2194988717506803	0.14800263328464539	0.10884970550372236
419	SYN1	blca	Candidate	588.7533333333334	391.963888888889	53.63186602870813	470.6796666666666	113.4446575342466	-3.4565009673824143	-2.869558391445107	-3.133583174589533	1.0808263141179606	12	18	209	30	73	0.591809114624983	0.3179423539264347	0.2800683779101209	0.5522903532059955	0.10305065313454792	0.0842565103378851
420	SYNGAP1	blca	Candidate	941.8191666666668	683.2933333333333	167.02373205741625	786.7036666666669	235.11643835616448	-2.4953969759456056	-2.0324519441585136	-2.2357672009042764	0.4933223028839775	12	18	209	30	73	7.417770490785129e-05	5.481343904317735e-05	4.871335165108486e-08	0.4683244759167444	0.1161255854081407	0.09093757912877963
421	SYNJ1	blca	Candidate	849.2916666666665	603.7066666666668	137.34717703349284	701.9406666666666	216.61794520547943	-2.628432835896406	-2.136020474489815	-2.353521829916488	0.6573255063108414	12	18	209	30	73	0.0020513133331851	0.0006782531618006	8.965007328581436e-06	0.7832533251923965	0.11680835184336177	0.09241527002721328
422	SYS1	blca	Candidate	8128.392500000001	5627.912777777778	1066.744641148325	6628.104666666665	1936.9738356164391	-2.9297552048751583	-2.399385106549612	-2.6353815217322496	0.8605896032435031	12	18	209	30	73	0.3261329794476147	0.139039250652613	0.086494281936821	0.0062221331228698	0.11170059466358229	0.08954924106302303
423	SZT2	blca	Candidate	2154.629166666666	1503.3855555555556	312.29267942583743	1763.8829999999994	522.2524657534246	-2.786468932272227	-2.267244391589407	-2.497784212673224	0.7418486478436738	12	18	209	30	73	0.0236138282628502	0.0437796426394093	0.0037442750906409	0.932240119550156	0.11557632486196298	0.09229773329261486
424	TAB2	blca	Candidate	2809.4633333333336	2192.2416666666663	703.9568899521528	2439.130333333333	882.75904109589	-1.996735585033089	-1.638847859188174	-1.792807863065586	0.3265326104623738	12	18	209	30	73	3.781964728670044e-05	3.065955694572086e-06	1.6461914695222987e-09	0.3556836706719916	0.11374767266961883	0.08587646621214062
425	TAB3	blca	Candidate	21600.70916666667	14449.92388888889	1393.7070813397154	17310.237999999998	3707.851506849318	-3.9540793942675614	-3.374062610131089	-3.63462627697876	1.4116560891442966	12	18	209	30	73	0.2876954421228034	0.3814146976416916	0.1910292306040453	0.3901009241139755	0.08789159956064126	0.07168925963531557
426	TBC1D1	blca	Candidate	4112.616666666666	3627.216666666666	1724.7199521531102	3821.376666666666	2078.5447945205483	-1.2536944795124831	-1.0725007989598374	-1.1477303424526537	0.2692117134067245	12	18	209	30	73	0.0084218530818735	0.0039280086433538	0.0001568966683877	0.1528401247470887	0.09232494179197905	0.06554635763314733
427	TBC1D10A	blca	Candidate	7681.918333333334	5408.905000000002	1009.69918660287	6318.110333333332	1761.4090410958904	-2.927541082791413	-2.421411014921773	-2.645567587295785	0.8028044323645572	12	18	209	30	73	0.0210329106638504	0.0130029226286125	0.0010429682066215	0.7113003984518043	0.1065833648891398	0.08472910442750688
428	TBC1D10B	blca	Candidate	2734.433333333334	2032.1077777777784	1093.4940669856462	2313.038	1336.550410958904	-1.322296496279004	-0.8940315282599501	-1.080843574924219	0.2895688603266633	12	18	209	30	73	0.0001774693369372	7.182264354240707e-07	1.7183303908982955e-09	0.9980046184647084	0.2233930301817394	0.17283911474180405
429	TBC1D25	blca	Candidate	672.0816666666668	530.5383333333334	233.80746411483256	587.1556666666669	286.3189041095892	-1.5233155623925945	-1.182136007413784	-1.3284220537676426	0.292301939456968	12	18	209	30	73	0.0050439357260973	0.0003110785112738	9.506164259641676e-06	0.2066253240215068	0.14671053380377047	0.11012015792643991
430	TBC1D2B	blca	Candidate	2402.945833333333	1732.337777777778	469.3495693779903	2000.581	655.0986301369862	-2.356069387166239	-1.8839855188737056	-2.091684301286812	0.4810492961897969	12	18	209	30	73	0.0038236091937461	0.0034647087033495	7.29969361197797e-05	0.643625129361014	0.12639817859548705	0.09929738550187961
431	TFDP1	blca	Candidate	1515.846666666667	1371.9366666666667	1899.4181339712927	1429.5006666666666	2022.8060273972603	0.3254337052400824	0.4693436490820093	0.4100462395565283	0.090800450066973	12	18	209	30	73	0.0042065526613273	7.753322510705422e-05	2.3053606701439027e-06	0.2296713557912845	0.20634876302720329	0.1446115189097018
432	TGFBRAP1	blca	Candidate	950.6766666666666	692.2988888888889	216.65210526315784	795.6499999999997	296.0575342465754	-2.133574495772696	-1.676014776981026	-1.876753684722384	0.4504973130716502	12	18	209	30	73	0.242933107128772	0.3335618766842055	0.1497798189087702	0.8518744905767548	0.13684311006870456	0.10696071060121666
433	TGOLN2	blca	Candidate	2129.745833333333	1887.074444444444	1133.168229665072	1984.1430000000005	1295.8521917808223	-0.9103192086615906	-0.7357892789490351	-0.8081539476093242	0.1935391111759772	12	18	209	30	73	0.0070860197032498	0.0010227201364667	3.830938220847729e-05	0.0941550239725554	0.1264180684317523	0.08954317289961623
434	TICAM1	blca	Candidate	12758.854999999998	8759.519444444446	1096.4402392344502	10359.253666666667	2413.6016438356164	-3.5405997790499635	-2.99802454338241	-3.2400209815708743	1.1383604031812982	12	18	209	30	73	0.0214224671324743	0.0430083911674291	0.0034212352770077	0.9508137669484092	0.09277063302638189	0.07468977502458513
435	TIRAP	blca	Candidate	9694.99416666667	6515.032222222222	674.7269377990431	7787.017000000002	1692.0756164383558	-3.844864364026444	-3.2713966478733245	-3.528695109591201	1.3264183756179169	12	18	209	30	73	0.0145109128002568	0.0063583418540125	0.0003896940264158	0.8388263094800515	0.0895994821360101	0.07291603658772447
436	TMED10	blca	Candidate	4420.176666666666	4330.736666666667	5317.891100478476	4366.5126666666665	5250.646301369865	0.2667502013117613	0.2962417830198838	0.2843727088050933	-0.0183592192038124	12	18	209	30	73	0.0720116629094419	0.0159192086926115	0.0035637807942391	0.9740654387595292	0.06196975640658372	0.041737740111078885
437	TMED2	blca	Candidate	3636.5708333333328	3457.2522222222224	4014.821244019141	3528.9796666666666	4164.911232876711	0.1427570771204729	0.2157098960067535	0.1860846369923972	0.0529499930409879	12	18	209	30	73	0.0453911979470704	0.0051129854371217	0.0008653726752381	0.4279249818584765	0.23283792027223893	0.15920314268376007
438	TOLLIP	blca	Candidate	5778.705000000001	4365.317222222222	1354.4569856459327	4930.672333333335	1795.8238356164386	-2.093031645251876	-1.6883719188534558	-1.864069804384772	0.4069312557231327	12	18	209	30	73	0.0446452220949179	0.0260394445024614	0.003711375571514	0.976724608445156	0.12282900582828309	0.09425499255340632
439	TRAPPC2	blca	Candidate	723.4858333333333	546.3911111111112	243.68851674641127	617.2289999999999	300.5446575342465	-1.5699264984209056	-1.1648957445119317	-1.3407675783277395	0.3025411059971175	12	18	209	30	73	0.7346736559337154	0.9597260885632152	0.8070146599350921	0.783893749908487	0.1709162153062968	0.13117249899133332
440	TRAPPC3	blca	Candidate	3725.6975	3024.4911111111114	1877.62062200957	3304.9736666666654	2188.680547945205	-0.988604950252937	-0.6877868283969394	-0.8157331844299059	0.2211558069710798	12	18	209	30	73	0.4394896112906304	0.4084042080466288	0.2737886316437408	0.0270498900058564	0.21192194840503706	0.15684829117548385
441	TRAPPC4	blca	Candidate	5611.7825	4224.043888888889	1800.417942583733	4779.1393333333335	2310.46191780822	-1.6401272469430537	-1.2302929772413174	-1.4084189817237924	0.3598494629765577	12	18	209	30	73	0.5950066673356743	0.6320847279452746	0.4934469733184812	0.4436348399257018	0.1645165737085344	0.12647231171541232
442	TRAPPC5	blca	Candidate	12272.355000000003	8831.725	3618.67038277512	10207.977000000004	4676.608356164382	-1.76188051442211	-1.2872355489672007	-1.4961653769346068	0.3700029133498364	12	18	209	30	73	0.0155699950682243	0.0003178804766838	2.7961777001181022e-05	0.5225894375135316	0.177597437812596	0.13964353886832248
443	TRAPPC6A	blca	Candidate	7678.678333333332	5488.614999999997	1765.9011483253578	6364.640333333332	2589.3024657534256	-2.120453427271265	-1.6360375587140712	-1.8496744035280863	0.5521589154748706	12	18	209	30	73	0.93155482625145	0.7448617935889392	0.7657551157307306	0.2271063191591163	0.1463928047156257	0.11549970330265813
444	TRAPPC9	blca	Candidate	7292.568333333333	4965.918333333331	715.4209569377985	5896.578333333334	1470.148767123287	-3.349562714472797	-2.795196250812411	-3.0430137449952164	1.0390978663217354	12	18	209	30	73	0.2752580713256438	0.1380416443098041	0.0745239739402913	0.2770412454545028	0.10073860822408562	0.08143817772443052
445	TRIO	blca	Candidate	1064.9266666666665	862.2627777777778	580.3070334928229	943.3283333333331	632.2312328767122	-0.8758657665268601	-0.5713111880968406	-0.7009435855219086	0.1236358927421553	12	18	209	30	73	0.4920129922057191	0.6122694270568642	0.423359409702432	0.5022029359214404	0.24955243848149053	0.18493984409393854
446	TRIP11	blca	Candidate	981.2291666666666	725.0705555555554	217.20842105263145	827.5340000000001	301.44136986301373	-2.175510081368001	-1.7390413517728271	-1.9297385508675573	0.4727973894968688	12	18	209	30	73	0.002942595697608	0.0001545847095144	3.080837558189333e-06	0.632904351120649	0.12736001485276408	0.09882022567720272
447	TSLP	blca	Candidate	7222.929166666668	4871.459999999999	434.1169856459338	5812.047666666666	1197.3464383561643	-4.0564282453516745	-3.488198442786526	-3.742890758100984	1.4636848628485442	12	18	209	30	73	4.209858627775133e-06	3.520880123903013e-08	3.3786374280767503e-12	0.5919724813235636	0.08376880532034789	0.068046954018952
448	UBE2D1	blca	Candidate	930.694166666667	730.0111111111114	530.5191387559807	810.2843333333334	574.4289041095891	-0.8109023668036207	-0.4605136245955853	-0.6110234485926166	0.1147235464478211	12	18	209	30	73	0.0188121903283013	0.0002258319650584	2.514254240677596e-05	0.442642430834715	0.32712151828442837	0.24632413754939156
449	UBE2D3	blca	Candidate	4946.22	4921.875	3824.642870813397	4931.613	3575.481643835615	-0.3710013686826838	-0.3638829771337969	-0.3667345498727168	-0.0971874445738465	12	18	209	30	73	0.001926070113693	4.819621652228603e-05	7.236723616167857e-07	0.1164897897393112	0.011634624584588171	0.007775577021334899
450	UBE2V1	blca	Candidate	2844.945	2734.9816666666666	2640.4204784689014	2778.967	2685.6080821917803	-0.1076330694245854	-0.0507634698452367	-0.0737810103337283	0.0244810914431854	12	18	209	30	73	0.7381499119647812	0.708335229429591	0.6271205127697821	0.3478854203748479	0.4588180473232412	0.3119710665980044
451	ULK1	blca	Candidate	1133.6816666666666	879.6877777777777	534.8893301435406	981.2853333333333	619.5015068493153	-1.0837032635614698	-0.7177511422350761	-0.8754322718269829	0.211867366117646	12	18	209	30	73	0.5172083020995424	0.769038709110206	0.8632279325809478	0.6128698581495825	0.23790645882843214	0.18011802245173608
452	ULK2	blca	Candidate	1018.0949999999998	746.4205555555556	176.83325358851664	855.0903333333332	281.1409589041095	-2.5254106828402074	-2.077599117062777	-2.273687237216588	0.6689040527706853	12	18	209	30	73	0.000403662544095	7.342917634087218e-05	2.6709245887890025e-07	0.0206218434140787	0.1107115532441372	0.08624234544847027
453	USO1	blca	Candidate	1995.6916666666668	1831.1811111111112	1080.7821052631575	1896.9853333333333	1043.8230136986303	-0.8848131492837263	-0.7606987935136914	-0.8116328315325914	-0.0501985777130081	12	18	209	30	73	0.0016319541070771	9.938855635083116e-05	1.206384336915948e-06	0.0372363134490375	0.09016431434020471	0.06275502424257795
454	USP21	blca	Candidate	2690.5675	1941.915	969.0732535885164	2241.376	1205.3126027397263	-1.473232870876532	-1.0028024234187032	-1.2097070569597368	0.3147297336380539	12	18	209	30	73	0.0103156743162618	0.0005365375954156	2.9945885413170413e-05	0.6958348687422675	0.21784266893432394	0.1710369732495659
455	USP4	blca	Candidate	1350.985	1151.097222222222	692.1511483253591	1231.0523333333333	753.3268493150686	-0.964852630965178	-0.7338506637999015	-0.8307330680842726	0.1221888289099262	12	18	209	30	73	0.0090133154075903	0.0016668227717542	7.427530468752825e-05	0.9601100435703028	0.1614472422413548	0.11662278535244609
456	USP6NL	blca	Candidate	997.2833333333336	744.0788888888887	286.09870813397134	845.3606666666669	441.6767123287671	-1.80149045670263	-1.378942603909909	-1.5630540042957228	0.6264777841662326	12	18	209	30	73	0.8002495030018375	0.221276844332614	0.2813185078978406	0.0020753393950508	0.15254524267978908	0.11778953246645514
457	USP8	blca	Candidate	1226.8008333333337	972.8555555555552	454.97684210526313	1074.4336666666666	509.8949315068492	-1.4310360312348438	-1.0964325018269636	-1.239711396011338	0.164406881904934	12	18	209	30	73	0.0106626259844423	0.0004762461833604	2.7769474066869976e-05	0.2668457413800881	0.15432998021884448	0.11557439469005572
458	VAMP2	blca	Candidate	2133.5091666666663	1928.3383333333336	822.2237799043057	2010.406666666667	918.734520547945	-1.3756253066706925	-1.2297551969380565	-1.2898843579783876	0.1601169402143539	12	18	209	30	73	3.9822102562745203e-07	3.378595774869292e-10	5.062380721031879e-15	0.4197216922317491	0.06647181056345633	0.04661593162860779
459	VAMP4	blca	Candidate	961.8675	719.6433333333335	279.5922009569376	816.533	351.4402739726028	-1.7825140540804647	-1.3639579428745776	-1.546187074932763	0.3299554109944021	12	18	209	30	73	0.0691211203061872	0.0246899450713179	0.0050869762926674	0.7628348954386965	0.1528450101408191	0.11785710475306477
460	VAMP8	blca	Candidate	3740.771666666666	4943.1194444444445	7679.699234449762	4462.180333333333	8617.648904109587	1.0377139029854383	0.635628042893132	0.783300991313423	0.1662445113386318	12	18	209	30	73	2.995282643589733e-05	0.0037219113923209	2.257624105266615e-06	0.0631577289394405	0.32479585050112214	0.18852644137814256
461	VPS39	blca	Candidate	2548.685	1914.2522222222224	613.4185167464111	2168.025333333333	808.2738356164384	-2.0548094553666747	-1.6418373103191386	-1.82143799286246	0.3979724307006757	12	18	209	30	73	0.0003321065353655	0.0009008446230446	2.7399024843451786e-06	0.8899424826213633	0.12812484609342228	0.09860378626508828
462	VPS45	blca	Candidate	1632.306666666667	1329.1394444444445	969.1487559808612	1450.4063333333338	1140.0224657534247	-0.7521220974950296	-0.4557024414910718	-0.5816671008662742	0.2342722260108633	12	18	209	30	73	0.2602320088107168	0.1321798653073017	0.0685311905615569	0.2693776930889776	0.2930456207251494	0.21655799199852244
463	VPS51	blca	Candidate	2472.6108333333336	2479.858333333333	1970.3692344497608	2476.9593333333337	1936.4702739726029	-0.3275691836596528	-0.3317916995082216	-0.3301041759067292	-0.0250366514680274	12	18	209	30	73	0.0336645681982836	0.000555297573524	9.67389451627198e-05	0.4342661170035755	0.007679370429390249	0.00511209407411206
464	VPS52	blca	Candidate	1457.585	1244.097222222222	978.1570334928232	1329.4923333333334	1024.2642465753424	-0.5754420181761765	-0.3469612324957474	-0.4427374583714768	0.0664499601360054	12	18	209	30	73	0.2429379534840484	0.6241145607592256	0.2800388894970758	0.5988857278378521	0.2997364629883078	0.21632736075240516
465	VPS53	blca	Candidate	4869.52	3342.006111111112	521.832775119617	3953.011666666666	1010.229178082192	-3.222120105004501	-2.679054906998644	-2.9212927485620543	0.9530231518401088	12	18	209	30	73	0.1102460891929053	0.0535926317116119	0.0151543687684893	0.9800489215422246	0.10297747686893846	0.08292145375797988
466	VPS54	blca	Candidate	4579.3725	3146.7966666666666	615.9042105263155	3719.827	1064.0956164383558	-2.8943720269019027	-2.353106064444123	-2.594457630639514	0.7888498968523128	12	18	209	30	73	0.2533994635471688	0.0212103022680218	0.0149176559611513	0.624612205081327	0.11559810910786077	0.09302582680292219
467	VTI1A	blca	Candidate	12129.863333333333	8155.478888888889	902.9466985645936	9745.23266666667	2179.2208219178096	-3.747778658393961	-3.1750568620719424	-3.431983897867202	1.2710996608657348	12	18	209	30	73	0.5901885506183508	0.7804953887217421	0.5905854443596564	0.7819693920379941	0.09201522207694758	0.074862541154382
468	WAS	blca	Candidate	835.5650000000002	619.3433333333335	250.15569377990417	705.8319999999999	266.6813698630136	-1.739925772507791	-1.307913100214907	-1.4964985486348978	0.0922907531363513	12	18	209	30	73	0.1076947433097683	0.0313497265017587	0.0092229000547828	0.9534704307817816	0.16266452386134744	0.12601779573526356
469	WDR24	blca	Candidate	7155.985833333331	4817.445	574.0505263157895	5752.861333333332	1319.7567123287668	-3.639900901727399	-3.069018566026565	-3.3250300664263097	1.2010223740549677	12	18	209	30	73	0.5538821656339763	0.2617852490369689	0.2273148729955786	0.7653768562899605	0.09469713927715169	0.07699524373772111
470	WHAMM	blca	Candidate	10478.817499999996	7034.153333333333	735.0745933014359	8412.018999999998	1834.966575342467	-3.8334414544462856	-3.258414220635143	-3.516489545525958	1.3197912209110645	12	18	209	30	73	0.0089536593946165	0.0038124371265109	0.0001604596959024	0.9787192947013668	0.09013304456530702	0.07339004468793746
471	WIPF2	blca	Candidate	12555.402499999998	8480.09666666667	1021.3861722488042	10110.219000000005	2328.626575342468	-3.619707941258489	-3.0535522777392243	-3.3072139102757534	1.188950870969523	12	18	209	30	73	0.3739500863573832	0.3947767988717435	0.2366921513043855	0.9077553905929076	0.09448860565438297	0.07669949371837848
472	WIPF3	blca	Candidate	53750.91083333332	35864.89833333334	3111.575598086122	43019.30333333332	8850.906849315068	-4.1105719988923095	-3.5268553380186205	-3.78926695840936	1.5081799809027003	12	18	209	30	73	0.0026874736621317	0.0004936460468238	8.343454585749393e-06	0.8031792949650576	0.08479345583448296	0.06925128877720806
473	WIPI1	blca	Candidate	5093.097500000001	3542.328888888889	854.8454066985641	4162.636333333333	1398.356712328767	-2.5748078892465696	-2.0509627193173503	-2.283762077076733	0.7099969838620547	12	18	209	30	73	0.9020838683564402	0.7392080701351154	0.8599013326254923	0.0360425521633338	0.1274413894035678	0.10193678233652562
474	WIPI2	blca	Candidate	3009.5083333333337	2299.110555555555	1374.881531100479	2583.2696666666666	1598.5843835616445	-1.1302204997375531	-0.7417685296554526	-0.9098909419435328	0.2174875890162722	12	18	209	30	73	0.01038253048926	0.0003693647667961	2.1623992712568828e-05	0.6210731721452207	0.24214941333891618	0.1847720474378717
475	ZFYVE21	blca	Candidate	8402.369999999999	6164.87111111111	1587.388038277512	7059.870666666667	2276.2395890410967	-2.4041414773369443	-1.9574158932914087	-2.152986915036566	0.519997579442138	12	18	209	30	73	3.524615708021465e-05	2.256439671618037e-07	1.3218363735512136e-10	0.8414326429486432	0.11665401240774044	0.09083706936594904
476	ZNF274	blca	Candidate	1229.0366666666666	926.0811111111112	336.37263157894733	1047.263333333333	439.0427397260273	-1.8693957243246608	-1.4610782301331706	-1.6384920192245935	0.3843010616008251	12	18	209	30	73	0.0164863637906088	0.0053248665974845	0.0003673034076297	0.7007675125502144	0.14092452229907174	0.10827870200758312
477	ZWINT	blca	Candidate	1071.2791666666667	857.093888888889	1214.606842105264	942.768	1398.8969863013692	0.1811549175771329	0.5029642456160613	0.3655147055851825	0.2038003261686126	12	18	209	30	73	6.061622519841615e-06	1.941513837072845e-07	2.364562379604023e-11	0.3248935346169102	0.5043840512870553	0.37604380324677933
478	A1BG	brca	Candidate	333.526888888889	300.5510810810811	722.1065450643779	315.316368159204	785.9378936605327	1.1144086430009552	1.2646015095248444	1.1954116563016075	0.122203593460513	90	111	466	201	489	5.4265892997519386e-15	9.753607602172458e-20	1.942588789968851e-28	0.0740662536898299	0.06776160569762328	0.05787952029621167
479	ACTG1	brca	Candidate	51885.03422222221	52340.38855855856	75941.77873390562	52136.49855721394	74034.6346216769	0.5495753246395582	0.536969156102375	0.5426000946835416	-0.0366934454760768	90	111	466	201	489	1.1039023856944554e-17	2.5184493928509665e-19	2.4926487692161933e-30	0.2152934098400744	0.012855194874384697	0.010377695537356676
480	ACTN1	brca	Candidate	5225.741333333331	4938.163873873873	3555.11201716738	5066.929900497515	3418.5236400818017	-0.5557406970083305	-0.4740796952835828	-0.5112168516408857	-0.0565216160778344	90	111	466	201	489	1.5210878255887803e-11	1.911268376759009e-17	1.571711248759581e-23	0.7639451155137587	0.08709385307728755	0.07264462475777429
481	ACTN2	brca	Candidate	185.4675555555556	1007.0334234234238	53.10896995708152	639.1681094527364	44.01799591002046	-1.8041393796734289	-4.245012208157059	-3.5891679745800484	-0.270862086344903	90	111	466	201	489	0.1618673359043658	0.0727204960856858	0.0361495929080654	0.8508762495864417	0.4973377137957655	0.18272876561419432
482	ACTR10	brca	Candidate	2163.9494444444454	2016.1663963963967	1416.7066523605142	2082.337910447762	1479.841288343558	-0.611125734100109	-0.5090736506314469	-0.5556631400191461	0.062901396091932	90	111	466	201	489	2.4232098403143814e-07	6.663347500062912e-14	7.712783999124139e-17	0.0096582858766059	0.09981334028931961	0.08384484417320508
483	ADCY1	brca	Candidate	197.8866666666667	116.20837837837844	216.6498068669528	152.7807462686567	262.3200408997953	0.1306905416773821	0.8986508627616393	0.5039022069651767	0.2759630812663209	90	111	466	201	489	0.6554822030457401	0.5415863419463327	0.4873246048566539	0.2545542289602095	0.7406430456725233	0.7833834627831716
484	ADCY2	brca	Candidate	153.13399999999996	98.23774774774772	121.35999999999984	122.81815920398004	91.49486707566452	-0.3355016460628816	0.3049436005120583	-0.01723089457626	-0.4075302760920873	90	111	466	201	489	0.006479611103921	0.0014358563445291	0.0001102809936184	0.1030268574884936	18.47093603167427	18.697490931909982
485	ADCY3	brca	Candidate	1356.222	1236.3347747747746	847.0027253218874	1290.0156218905477	795.9416155419228	-0.6791548358746221	-0.545630932454186	-0.6069500198658931	-0.0897040025017393	90	111	466	201	489	1.720377063759311e-15	2.4224467544697395e-25	1.8393366133207466e-33	0.3713911910709707	0.11896336377859049	0.10102823198729886
486	ADCY4	brca	Candidate	2806.707555555556	2286.85063063063	553.7121888412022	2519.622388059702	550.2908997955022	-2.341670564991672	-2.0461539515424785	-2.1859993501231005	-0.0089418092965155	90	111	466	201	489	7.37472393040952e-39	1.2742729612614273e-49	4.792816090294881e-74	0.0169250429530108	0.07121283675578628	0.06397321141598095
487	ADCY5	brca	Candidate	670.2534444444444	349.2301801801801	126.68858369098704	492.9719402985073	136.26922290388538	-2.403420203740142	-1.4628917163317057	-1.9602190069808807	0.1051732344089749	90	111	466	201	489	8.411373817538939e-22	3.855535272711417e-33	1.7876066807193864e-45	0.04289110485868	0.22609779579776534	0.25371006447649747
488	ADCY7	brca	Candidate	163.785	151.1055855855856	178.88345493562235	156.78293532338307	170.02801635991807	0.1272167216193232	0.2434629672167783	0.1902514164309117	-0.0732474716474908	90	111	466	201	489	0.5702751590687476	0.4194063796296334	0.3654629973133303	0.9518084803888768	0.3313231301722216	0.2796906944721221
489	ADCY8	brca	Candidate	4.992222222222223	3.987117117117117	3.633755364806866	4.437164179104475	2.623803680981596	-0.458220858975973	-0.1338846871845183	-0.28817663884208	-0.4698015180931517	90	111	466	201	489	3.4025556068210876e-24	5.707025478153968e-29	1.4997678112173157e-42	0.6262764220981507	0.5900694130417585	0.5354075621033018
490	ADCY9	brca	Candidate	242.25188888888883	215.95702702702687	245.04714592274672	227.7308457711441	261.0594274028631	0.0165514290183529	0.1823150825275037	0.1057296283020621	0.0913189146680518	90	111	466	201	489	0.6163760736938997	0.8203250846967444	0.6432744684333112	0.0423739632851985	0.843455147964139	0.7243518723686642
491	AGTRAP	brca	Candidate	1799.0811111111109	1651.402072072072	1836.6665665236023	1717.5270149253736	1797.5925562372165	0.0298295078211712	0.1533983188814651	0.0967569480890379	-0.031023683916028	90	111	466	201	489	7.263748902153078e-12	3.4434241152473767e-16	8.756827843967985e-23	0.7943694196976511	0.691706813719244	0.5853984846680421
492	AKAP1	brca	Candidate	1420.0152222222218	1340.2500900900902	868.02542918455	1375.9658208955225	860.2456850715746	-0.7100971823736638	-0.6266930192932679	-0.6646354210376717	-0.012988557141684	90	111	466	201	489	2.3793907967056636e-18	7.931188424466531e-26	2.039758375912607e-36	0.5058024734094602	0.06840105100780557	0.057087540843317755
493	AKAP5	brca	Candidate	132.54222222222216	110.14054054054054	72.45843347639479	120.17114427860692	75.3282617586911	-0.8712264924388883	-0.6041200732568914	-0.729864994258832	0.0560376231149241	90	111	466	201	489	8.118029567582925e-07	1.2332337479441164e-07	2.5647689473402638e-11	0.3277822065456904	0.1936817072910956	0.17228517875368557
494	AKT1S1	brca	Candidate	1737.9418888888883	1525.7815315315308	1217.001502145922	1620.778706467661	1214.109284253578	-0.5140488951673833	-0.3262174564277977	-0.4133561767062954	-0.0034326616477589	90	111	466	201	489	3.354964479492488e-08	2.0041321882721624e-17	2.3481331895788052e-20	0.5210711437381307	0.24359795289241257	0.21080783399158665
495	ALS2	brca	Candidate	881.9791111111113	757.3978378378386	323.6315236051502	813.1804975124383	320.2610224948877	-1.446392345685786	-1.2266991611754627	-1.3292234739225393	-0.0151039165781581	90	111	466	201	489	4.766022883886814e-09	7.00918144505365e-13	1.3382792690113293e-17	0.3396210222009398	0.08814836185331668	0.07713098268158568
496	AMBRA1	brca	Candidate	996.515	879.581351351351	503.09287553648096	931.9397014925368	502.4491002044988	-0.9860667620444648	-0.8059922575930357	-0.8894118531308536	-0.001847305489383	90	111	466	201	489	0.7732433559633576	0.968413596749368	0.8387984779334072	0.9415300493781132	0.10867283651929355	0.093791863965124
497	ANKFY1	brca	Candidate	1102.9803333333332	981.581351351351	472.3864806866952	1035.9391044776112	474.6948875255627	-1.223367485525581	-1.055140163530615	-1.1328996180033704	0.0070328354154253	90	111	466	201	489	2.4239353858571976e-19	1.7255737620794364e-27	1.1649368895439235e-38	0.2268986795296655	0.07985514875682609	0.06863755026221927
498	AP1M1	brca	Candidate	891.2964444444447	874.4813513513511	746.0445708154493	882.0104975124381	759.766441717791	-0.2566435269710473	-0.2291657947097889	-0.2415340028099592	0.0262941669697474	90	111	466	201	489	0.0127225670124127	0.0454474768943324	0.0036703895892783	0.9013724142771068	0.06255650958170221	0.05120690236687589
499	AP2A1	brca	Candidate	1014.0442222222222	964.6366666666668	1358.8476394849774	986.7594527363184	1450.0221472392648	0.4222631339920795	0.4943261489555496	0.4616133635827899	0.0936912324500053	90	111	466	201	489	3.5415943270518817e-07	8.617186465000749e-13	7.978004169589906e-16	0.0009960804970477	0.08524499656009853	0.07086620092377952
500	AP2A2	brca	Candidate	1039.6881111111109	1012.7893693693692	891.9483261802566	1024.833582089551	926.7757055214724	-0.2211187720066474	-0.1833021297772924	-0.2003576191868285	0.0552600939405802	90	111	466	201	489	6.177037307361658e-06	4.5896373801804014e-08	6.120463488571979e-11	0.0377297714321405	0.10362048073879149	0.08512523496115357
501	AP2M1	brca	Candidate	5625.806444444444	5481.268198198199	6825.348111587989	5545.9868159204	6915.125398773011	0.2788427116727389	0.3163929019222077	0.2994584425718683	0.0188527840845699	90	111	466	201	489	6.977084609053446e-08	1.905499930162022e-12	3.299769324871729e-16	0.3683084182201193	0.06884337847373188	0.05655028191858444
502	AP2S1	brca	Candidate	2180.46	2113.203513513513	3436.3204077253217	2143.3183582089578	3484.059856850716	0.656232037043149	0.7014328481224464	0.6810184049020789	0.0199048481200137	90	111	466	201	489	2.243568119743931e-22	2.4537294662968966e-33	3.799006954961734e-46	0.6807482136948461	0.03639603229591686	0.029976345827691514
503	AP3B1	brca	Candidate	877.4879999999996	849.9557657657665	902.8257081545052	862.2836318407955	906.5327811860936	0.0410681040441568	0.0870597391142651	0.0662850056235692	0.0059116901308243	90	111	466	201	489	0.0009511718675009	2.300274396693217e-05	7.588215646580477e-07	0.4406230100145005	0.3804314617187864	0.3134152783915423
504	APBA1	brca	Candidate	152.29744444444444	133.2091891891892	52.33313304721032	141.75616915422873	43.48593047034765	-1.541095196550213	-1.347897070473986	-1.4376149848529478	-0.2671759280413038	90	111	466	201	489	8.215751119633873e-28	1.4072631550338618e-39	4.343383461733503e-56	0.532732897576362	0.07198047654452501	0.06240747023664257
505	APH1A	brca	Candidate	3762.557333333333	3607.591891891892	5491.12025751073	3676.979402985077	5204.793333333338	0.545386941539723	0.6060643639318638	0.5785794120241778	-0.0772596275817699	90	111	466	201	489	1.7957230804627111e-28	6.522766174958569e-40	6.062127614900398e-57	0.0031567277851629	0.057368910463526455	0.04750419965952299
506	APH1B	brca	Candidate	1342.5591111111107	1132.1834234234225	504.4857296137345	1226.3814925373133	511.3451329243354	-1.4121002440621069	-1.166222340561764	-1.2815224648872312	0.0194839080327817	90	111	466	201	489	8.875095586686411e-05	6.57954393269989e-08	8.828607554247095e-10	0.1557905158762184	0.10189269618957947	0.08997120806275773
507	APPL2	brca	Candidate	1751.0858888888886	1551.8728828828837	838.8504077253217	1641.0727363184087	858.2840899795497	-1.0617643853864924	-0.8875249254621456	-0.9681537212389316	0.0330416977225989	90	111	466	201	489	1.0108926582263355e-14	1.3639560419118134e-26	9.850659612976997e-34	0.1898367907848685	0.09668987692137222	0.08328098524850641
508	ARAP2	brca	Candidate	1409.5725555555557	1156.4176576576576	346.7780257510735	1269.770597014926	326.97644171779154	-2.023173352849116	-1.7375781555466516	-1.872483488721352	-0.084825787417463	90	111	466	201	489	0.0022963559071803	0.0011082507792961	3.829515251886546e-05	0.8838404100026148	0.08047593745708513	0.07204620707594173
509	ARF3	brca	Candidate	2249.175444444445	2234.747657657658	3129.110901287554	2241.2078606965165	3271.2693660531672	0.4763565898407589	0.4856408562341737	0.4814763334542596	0.0640977689364908	90	111	466	201	489	9.320659999001571e-16	3.077790681516393e-21	2.3738781280985703e-30	0.0322633253213926	0.010633427352015593	0.008649485946768166
510	ARF4	brca	Candidate	4208.066333333331	4141.2218918918925	5638.993347639484	4171.15223880597	5742.038936605325	0.4222801944403456	0.445381134796056	0.4349916722913554	0.0261254724582601	90	111	466	201	489	1.1674032477767945e-15	5.522264465866946e-22	6.935726744955485e-31	0.9421841412538272	0.029222347600474752	0.023884279094294518
511	ARFGAP1	brca	Candidate	1382.7128888888883	1228.1200900900897	1344.557553648068	1297.3407462686562	1443.7117995910012	-0.04037011063489	0.1306798713234905	0.0515740580422822	0.1026512625823557	90	111	466	201	489	1.6471674562516632e-19	1.2412805413598601e-29	1.4511539064277659e-40	0.0386180096453362	1.7827600186472274	1.533829531435254
512	ARFRP1	brca	Candidate	731.4198888888886	690.7872972972973	727.3422317596564	708.9809950248758	772.9358077709611	-0.0080655111037296	0.0743927923299196	0.0368873910701014	0.0877142573619034	90	111	466	201	489	0.0288640179677208	0.0027804518123778	0.0006668354352872	0.91756195179543	1.2186522513452298	1.0167539685455749
513	ARHGAP1	brca	Candidate	1833.963222222222	1771.0769369369384	1829.587832618024	1799.2349751243778	1988.709222903885	-0.0034460313453659	0.0468917912536363	0.0241350655949057	0.1203136729226722	90	111	466	201	489	0.7880992281229438	0.4241490017452529	0.4735514366399558	0.0001169171496439	1.142781105434131	0.942890565979401
514	ARHGAP4	brca	Candidate	426.08166666666665	374.08504504504526	451.14864806866944	397.3671144278605	441.6544989775055	0.0824728855848437	0.2702365707059881	0.1831303805106146	-0.03068465473268	90	111	466	201	489	0.4936759058350078	0.6858310176139599	0.4852644687467177	0.4757565125497002	0.5496493517083944	0.4756512270246972
515	ARL1	brca	Candidate	1700.1374444444448	1665.4684684684687	2210.4115450643785	1680.9918905472646	2266.976421267894	0.3786636194637101	0.4083869621304558	0.3950022378028707	0.0364543832083491	90	111	466	201	489	5.15983483490119e-10	3.832531448443035e-15	2.693537141310296e-20	0.2294793185176749	0.04136335639524793	0.03388518607397067
516	ARPC3	brca	Candidate	5840.653666666663	5750.278558558556	7873.385171673826	5790.745024875623	8340.467096114524	0.4308542178268189	0.4533522119543122	0.4432350834159589	0.0831441244049349	90	111	466	201	489	3.521057289482748e-17	6.178577597354681e-23	5.372757520159018e-33	0.0009140027351629	0.027932954886427778	0.022825649225196257
517	ARR3	brca	Candidate	6.064666666666668	5.36801801801802	2.84030042918455	5.679950248756219	2.0845807770961136	-1.094384815381552	-0.918345976979718	-0.9998347560335352	-0.4462862596645348	90	111	466	201	489	0.113071913157288	0.2091244001014373	0.0670152349714614	0.7924754987867295	0.09456568575702282	0.08150224680835565
518	ASAP2	brca	Candidate	337.4094444444444	304.10684684684674	235.1199141630902	319.01845771144247	241.99946830265844	-0.5211036193319195	-0.3711815610426033	-0.4402431601831873	0.0416071403492556	90	111	466	201	489	0.0668494242099981	0.0265074989836652	0.0079659350705604	0.46866696802243	0.18367226674251055	0.15687148691156758
519	ATG10	brca	Candidate	1114.8457777777787	934.813603603604	320.2269527897	1015.425024875622	312.3962985685075	-1.7996775021821023	-1.545583987279908	-1.6649170739411074	-0.0357173816036481	90	111	466	201	489	1.7272096897982756e-12	4.6223401885134135e-18	7.147928761652543e-25	0.4889150840111731	0.08094122545214628	0.07167509332985589
520	ATG12	brca	Candidate	932.6684444444452	894.8799099099099	794.0061802575104	911.8001492537312	821.4701431492836	-0.2322140697916669	-0.1725438533665575	-0.1995674085298983	0.0490579036372068	90	111	466	201	489	0.0124937651231694	0.007014298984021	0.0006988502663872	0.1496836035397578	0.16358713831210384	0.1354106633062394
521	ATG13	brca	Candidate	1218.8361111111103	1177.1322522522512	1065.7268025751064	1195.8056218905488	1095.2275255623726	-0.1936664964302629	-0.1434387652000671	-0.1661452457890649	0.0393929575369068	90	111	466	201	489	0.0046372177312884	0.0001125889986733	1.0855181823297478e-05	0.2585132162784485	0.1656457307008261	0.13666644796942037
522	ATG14	brca	Candidate	547.6355555555557	492.13792792792793	236.69607296137323	516.9876119402984	237.83112474437613	-1.210180347015751	-1.056026935479347	-1.1270939406568736	0.006901761203414	90	111	466	201	489	3.1447556447606893e-22	4.280252586686879e-30	2.4366653630567505e-43	0.2471332696721771	0.0737173747118669	0.06305331136471957
523	ATG16L1	brca	Candidate	1041.3626666666662	908.7061261261262	644.592017167382	968.1045771144278	680.4470143149287	-0.6920143646569402	-0.4954274832351412	-0.5867765777853805	0.0780965032613362	90	111	466	201	489	0.0008708605081874	7.912712913995322e-05	1.910555460005354e-06	0.000324423904496	0.17934899049438796	0.15567951756869747
524	ATG3	brca	Candidate	1743.2590000000014	1595.8292792792795	1234.5049785407734	1661.8425870646763	1229.0630265848667	-0.4978542752821624	-0.3703736666631664	-0.4288510790959214	-0.0063737553444177	90	111	466	201	489	0.1054091049140912	0.140127124691992	0.0445164583819465	0.5045070828447658	0.16090246603018812	0.13635831943348176
525	ATG4B	brca	Candidate	1239.6069999999995	1153.326576576576	1040.6035836909869	1191.9596019900505	1068.744948875255	-0.2524622260153152	-0.1483805042727796	-0.1959147597963173	0.0384970206464813	90	111	466	201	489	0.9888484946408612	0.8644214378878273	0.9128136209320272	0.0384598668531326	0.2886330069147799	0.24262723019417565
526	ATG5	brca	Candidate	580.5641111111113	538.1545945945945	454.0258583690984	557.1439303482588	503.6457055214723	-0.3546809248393795	-0.2452462060298218	-0.2952756094049672	0.1496347462266106	90	111	466	201	489	0.0063113574820317	3.5555141552138777e-07	2.123081601539708e-07	0.7471709735709935	0.20118598875851804	0.16943290194528274
527	ATG9A	brca	Candidate	1693.8156666666666	1513.0346846846842	845.0659871244637	1593.981393034825	820.9701431492836	-1.0031409746523188	-0.8403091561591676	-0.915498884468048	-0.0417342435259945	90	111	466	201	489	4.9204673539707024e-11	4.720085115999858e-18	1.4827324554053713e-23	0.7418390285191774	0.0957315095312163	0.08212978692220853
528	ATP1A1	brca	Candidate	6558.73988888889	6618.365585585588	6712.472703862662	6591.667512437814	6397.30811860941	0.0334256556427257	0.0203693309119522	0.0262008424439251	-0.0693793458202742	90	111	466	201	489	0.7402732861583912	0.0747185449777879	0.1514303246208285	0.0834389165595928	0.2757473624851225	0.22256961944843834
529	BAIAP2L1	brca	Candidate	874.6368888888891	754.5262162162156	588.5965450643779	808.3071144278613	548.483946830266	-0.5714051231516218	-0.3582919544574918	-0.4576244718055379	-0.1018296779168154	90	111	466	201	489	3.559090786137174e-17	7.11138937507678e-20	2.1628203094994412e-30	0.0458276305594128	0.24863323173511073	0.21706120076169413
530	BET1	brca	Candidate	713.3333333333331	681.0584684684687	595.7924892703865	695.5099004975117	592.9937423312882	-0.2597664541146606	-0.1929687213958145	-0.2232611148213957	-0.0067930561145336	90	111	466	201	489	0.1614567373281984	0.0065922668933078	0.0062659514942701	0.7466353658264795	0.16350961663193522	0.1356814573366907
531	BICD1	brca	Candidate	176.37333333333336	160.70684684684693	179.84798283261784	167.7216915422884	176.60623721881385	0.0281455284368593	0.1623465826264611	0.1007086928137985	-0.0262416826770427	90	111	466	201	489	0.7511278034733252	0.6124905764607729	0.5864927441442245	0.5979301352720887	0.7205253325162516	0.6120414046742283
532	BLNK	brca	Candidate	547.4053333333335	483.2233333333333	439.9299141630901	511.9615422885572	445.15881390593046	-0.3153357865182722	-0.1354164152123486	-0.218761737076217	0.0170464163732497	90	111	466	201	489	6.355761793433739e-11	4.9766601255779287e-14	3.577744320686344e-20	0.392148285694459	0.44145768237527133	0.380986743741346
533	BLOC1S2	brca	Candidate	4050.311333333336	3449.4897297297307	1639.390515021459	3718.514328358213	1634.2702658486685	-1.3048732511346044	-1.0732234090563	-1.1815667751476036	-0.0045129685742143	90	111	466	201	489	0.000207346415348	3.182610494949191e-05	2.71152421665892e-07	0.3953900243601572	0.1043584489514756	0.09169466201160668
534	BLOC1S6	brca	Candidate	1024.7198888888886	951.406486486487	599.3661373390556	984.2333830845764	618.3197137014313	-0.7737201147305117	-0.6666242837641602	-0.71556287286146	0.0449154257868029	90	111	466	201	489	6.908455865298714e-14	1.434627488286317e-22	8.931141250805121e-30	0.0698320440877439	0.08127481745452646	0.06839173880220985
535	BNIP1	brca	Candidate	282.79488888888886	275.8168468468468	308.2380901287553	278.9413432835821	322.7459100204501	0.1242891063242007	0.1603345729532627	0.1440833728478554	0.0663536611077502	90	111	466	201	489	0.0026558155109375	0.0015357086363881	5.6749773297570016e-05	0.0062054384131925	0.1373806438065302	0.11279025319991443
536	BSN	brca	Candidate	107.28444444444428	87.13414414414406	27.139763948497823	96.15666666666657	27.285685071574587	-1.98296083183794	-1.682829987306136	-1.8249787121646568	0.0077360936418408	90	111	466	201	489	0.0329265055902646	0.0031734395249781	0.0008293580071441	0.8552971554613852	0.08656655478786174	0.0778906208116336
537	C2CD5	brca	Candidate	663.3801111111108	623.2292792792792	483.3988841201713	641.2072636815917	480.65343558282206	-0.4566216163544498	-0.3665488699454676	-0.4075766258426928	-0.0082170969698377	90	111	466	201	489	9.798759351932264e-06	2.571545079611564e-07	3.768473248568487e-10	0.4312992766025161	0.12033317762114826	0.10066268106616141
538	CACNA1C	brca	Candidate	112.36566666666673	98.88072072072065	75.7494635193133	104.9187562189055	71.69740286298564	-0.5688937112407753	-0.3844535877628101	-0.4699650339598279	-0.0793148107314333	90	111	466	201	489	5.632668751669397e-06	3.76194047473633e-08	4.801096286938465e-11	0.4099171455362234	0.21050220789277624	0.18195278375609378
539	CACNA1D	brca	Candidate	67.80911111111114	60.309279279279295	129.6410729613733	63.66741293532339	128.9276891615541	0.934971828200159	1.1040709665252035	1.0258958181523268	-0.0079607286912507	90	111	466	201	489	1.1153622483932484e-05	5.10320732350211e-07	7.445279899558912e-10	0.4176288567950581	0.088628872779621	0.07620183939697976
540	CACNA1E	brca	Candidate	9.424333333333331	7.550180180180184	3.891695278969956	8.389353233830857	3.064417177914108	-1.2759918163359223	-0.9561123227936328	-1.1081608412312676	-0.3447860374801856	90	111	466	201	489	1.1770251154579881e-08	2.9363035149207667e-10	4.43202380832385e-15	0.779690880546217	0.15145001416778023	0.13720798712639498
541	CALCOCO2	brca	Candidate	3632.669	3348.131531531532	2345.134034334762	3475.536368159207	2647.2438854805723	-0.6313595356401913	-0.5136858241314257	-0.5675652602004297	0.1748207324474381	90	111	466	201	489	1.0540150938482477e-13	2.154219977171474e-24	4.763622526884897e-31	0.0356238109584914	0.11239989462574451	0.0949308209067924
542	CAMK2D	brca	Candidate	713.5368888888892	600.36	384.7787768240346	651.0362189054727	375.3847648261759	-0.8909587901816127	-0.6417986313410525	-0.7587085798268497	-0.0356591279485113	90	111	466	201	489	1.8430825056723105e-13	5.633016122382491e-23	1.0508542434738173e-29	0.8567705264266375	0.17430962805896408	0.15409071624374937
543	CAPZA3	brca	Candidate	1055.579	861.4456756756761	203.0878111587984	948.3710447761188	193.4401635991821	-2.377858994397634	-2.084656165205525	-2.223347960646657	-0.0702162853129639	90	111	466	201	489	1.4290877660524962e-35	4.458697256351461e-38	7.847453821282643e-60	0.44754915203733	0.06949476037301769	0.06237970749337566
544	CAPZB	brca	Candidate	4848.223000000001	4732.030540540541	5572.284484978549	4784.057014925375	5511.940511247454	0.2008128556661115	0.2358095296757092	0.2200343313061168	-0.0157085969989218	90	111	466	201	489	3.663126150386173e-05	4.407218503896042e-07	1.8172914600639691e-09	0.5892316337052199	0.08735671168179628	0.07169425914561299
545	CARD9	brca	Candidate	782.9000000000003	645.5131531531531	208.50450643776824	707.0296517412947	204.21104294478536	-1.9087494783278047	-1.6303679274005256	-1.7616921555435163	-0.03001768147847	90	111	466	201	489	0.1867648154473388	0.1973068025771631	0.0895271803218728	0.4081188443789162	0.08347503979145457	0.07454436788502054
546	CBLC	brca	Candidate	406.25077777777767	386.0118018018017	445.2512231759656	395.074029850746	438.9166257668716	0.1322489995365768	0.2059746179791751	0.1724965606175382	-0.0206726554225167	90	111	466	201	489	3.555368408473768e-24	9.86739422170288e-22	1.286819096245706e-37	0.6685789781503135	0.23332384678787235	0.19407956449557803
547	CCL4L1	brca	Candidate	271.25544444444427	261.8813513513512	191.9672317596564	266.07870646766145	182.96092024539857	-0.4987920264129586	-0.4480532604313916	-0.4709929919699461	-0.0693245409155709	90	111	466	201	489	0.2988541877927337	0.2668773682281317	0.160830411478613	0.960877304076495	0.05902218274361577	0.04870503792977513
548	CD1C	brca	Candidate	123.16022222222227	85.31432432432439	60.14540772532185	102.26024875621891	53.37083844580769	-1.0340098827941566	-0.5043334035164346	-0.7657189478048141	-0.172402911723876	90	111	466	201	489	5.340920678692376e-08	4.706783319032532e-12	5.353729510414309e-16	0.5298100823652313	0.3503778191182117	0.3413596399014643
549	CD300C	brca	Candidate	152.56122222222217	131.12180180180178	65.80894849785412	140.72154228855723	63.9760940695296	-1.2130326311186943	-0.994551908753192	-1.0964875241123213	-0.0407508561943945	90	111	466	201	489	0.0020222339630135	9.160110147730378e-05	4.426385276386021e-06	0.8659922905363173	0.10628949663674825	0.0929655952461957
550	CD3D	brca	Candidate	253.73533333333333	183.57099099099096	330.35154506437755	214.98786069651743	308.0173619631902	0.3806776596719538	0.8476639989771938	0.6197468920146509	-0.1009904188977009	90	111	466	201	489	0.5469038046178426	0.2667411498113854	0.2560419894305161	0.2797333419762518	0.3857530153407296	0.36775837023020497
551	CD3G	brca	Candidate	102.08766666666664	78.4810810810811	95.5301502145922	89.05119402985072	89.09858895705517	-0.095780544763184	0.2836112182555795	0.1013211775297468	-0.1005535489993279	90	111	466	201	489	0.1351728787857668	0.0906700636631418	0.0373058248861355	0.0447191603323719	1.9453161431632975	1.7991306967619314
552	CD69	brca	Candidate	250.3005555555556	205.81225225225225	151.0393991416307	225.73238805970152	137.632044989775	-0.7287365626119596	-0.4464039396116211	-0.579688500559355	-0.134108517454649	90	111	466	201	489	6.009699780372014e-07	6.8059864350172524e-09	1.7153051677664773e-12	0.4097179116216168	0.2571175069175682	0.22992445221722435
553	CD72	brca	Candidate	82.6834444444445	75.14162162162165	117.00858369098698	78.51855721393039	105.98948875255624	0.5009439738516679	0.6389302130317255	0.5755088005755569	-0.1426931729328082	90	111	466	201	489	0.0007360379767483	4.5232654987930414e-08	5.1190534644314445e-09	0.8028008902654135	0.12956331275788993	0.1102005953562168
554	CD8B	brca	Candidate	112.92688888888893	90.2521621621622	111.55321888412008	100.40502487562196	111.17924335378314	-0.0176569020817743	0.3056987433253654	0.1519006710608303	-0.0048446745895948	90	111	466	201	489	0.044123286304415	0.060666906364091	0.0115142960640889	0.1464741043987523	1.116239789847297	1.0124910653156032
555	CDC37	brca	Candidate	3258.25211111111	3120.9251351351363	3125.365300429184	3182.414825870648	3046.889018404906	-0.0600734130215619	0.002051075144678	-0.0260970769666721	-0.0366878739483139	90	111	466	201	489	0.9857037144508938	0.6867539724227874	0.7720407261653415	0.1441604928643793	1.30192113462669	1.078594056617811
556	CHMP2B	brca	Candidate	1260.9494444444442	1184.3977477477472	990.772489270386	1218.6746268656716	1027.1506134969322	-0.3478847194864746	-0.2575279371871912	-0.2986872781593817	0.052022027902805	90	111	466	201	489	0.229089842919632	0.036603889722646	0.0292785742112577	0.0508871926299622	0.16471220880335188	0.13780078356811556
557	CHMP7	brca	Candidate	1681.9118888888884	1463.389009009008	805.4933690987125	1561.2350746268653	805.9673006134973	-1.0621575107426484	-0.8613687107578458	-0.9547431620814208	0.0008485949159858	90	111	466	201	489	0.0131147939070532	0.0015459663188436	0.0002120552107664	0.5553129391121508	0.11250601515391344	0.09780059709462681
558	CHRM1	brca	Candidate	95.74377777777777	90.65423423423424	41.71306866952785	92.93313432835822	40.61797546012265	-1.1986792821938017	-1.1198749566077657	-1.1556936163810296	-0.0383811171059605	90	111	466	201	489	4.625065797193069e-11	1.683319280342819e-13	7.657097101253656e-20	0.6080589886583299	0.0371946900142778	0.03099321417507475
559	CLTA	brca	Candidate	3739.759000000002	3635.992162162161	4019.7897210300425	3682.4549253731375	4054.8973210633903	0.1041747326382776	0.1447709450225577	0.1264521684057374	0.0125453480395944	90	111	466	201	489	0.0781066476859503	0.0431701010171732	0.013351330433494	0.4927493226226062	0.17617282525341824	0.14486723990404216
560	CLTB	brca	Candidate	1603.5804444444436	1529.0956756756757	1702.3118884120163	1562.447064676616	1723.3483231083833	0.0861986549130771	0.1548167049508991	0.1236880716042713	0.0177189444587735	90	111	466	201	489	0.1152499439657966	0.0987305662139509	0.0354065734088423	0.8648833231318489	0.3030964603534136	0.25167045571072555
561	CLTC	brca	Candidate	3246.049333333332	3037.8222522522515	4701.396502145921	3131.058258706468	5462.124171779138	0.534404432301892	0.6300519004199198	0.5864390058375526	0.216372753230139	90	111	466	201	489	1.2357632325104518e-10	3.745066915816832e-20	7.9745960565483145e-25	0.0974909971384108	0.08872972810078472	0.074369020730603
562	CLTCL1	brca	Candidate	172.26199999999997	152.8135135135135	60.715450643776826	161.52179104477614	58.85184049079752	-1.5044688864616604	-1.3316365285390304	-1.4115932132638902	-0.0449761611183771	90	111	466	201	489	1.3448936499515669e-15	4.78107492998358e-23	1.0524848507542304e-31	0.4135933160126919	0.06579492755070905	0.05664286564539634
563	CNTF	brca	Candidate	32.6118888888889	28.97009009009009	12.49549356223177	30.60074626865672	12.170470347648283	-1.3839901168927928	-1.213156283176864	-1.2921589488633316	-0.0380229634483042	90	111	466	201	489	3.588042422615619e-16	2.377018694902292e-21	8.399179849148086e-31	0.5856854927533651	0.07106801226756351	0.06114005227914374
564	COG1	brca	Candidate	788.4635555555554	734.8414414414415	687.0717596566524	758.851343283582	719.4264826175857	-0.1985832862221147	-0.0969722037103293	-0.1433565077261084	0.0663864811809771	90	111	466	201	489	0.0531843460877401	0.0153093191435721	0.004267784644462	0.0066113705947037	0.38524081935310917	0.32355910974337637
565	COG2	brca	Candidate	711.1196666666666	641.0899099099096	731.785922746781	672.4465174129353	738.342801635991	0.0413293071633931	0.1908949606670453	0.1220021346010339	0.012869130743549	90	111	466	201	489	2.346372508579512e-12	2.406440293843394e-19	8.538185727095231e-26	0.2062282087419463	0.6612411143579872	0.5646854154749157
566	COG3	brca	Candidate	1325.048555555555	1143.370720720721	488.0467167381983	1224.719004975124	482.9898568507159	-1.4409540703205512	-1.2282020945626655	-1.3273596235899212	-0.0150263601457967	90	111	466	201	489	3.787506598560834e-10	9.691745891117802e-13	1.9776204491682228e-18	0.5748316504166108	0.08557925426675797	0.07470283656743937
567	COG4	brca	Candidate	1091.5204444444448	1011.865585585586	738.3393562231767	1047.5319402985062	791.2017586912057	-0.5639831859419099	-0.4546616910611317	-0.5046382671424364	0.0997615713799881	90	111	466	201	489	8.215359420350573e-08	5.924992543621076e-12	9.483011290278942e-16	0.000129514165936	0.11759892711965715	0.09903445563948605
568	COG6	brca	Candidate	1001.2625555555552	867.8512612612611	403.58347639485	927.5876616915422	409.9498773006139	-1.310881320121947	-1.1045806956482531	-1.2006165215919515	0.0225804202691541	90	111	466	201	489	2.8092259147588388e-08	3.1718896258300588e-15	9.332519892449738e-19	0.137175968942091	0.09184014758000357	0.07998875928873625
569	COG7	brca	Candidate	1478.4071111111114	1267.8518918918924	777.3007081545067	1362.1303482587075	783.2861963190185	-0.927498865510132	-0.7058414866498244	-0.8093200320955724	0.0110667037001553	90	111	466	201	489	7.390323458835318e-06	4.973194652781546e-09	1.1917794887908125e-11	0.2884270172135237	0.14602237523833342	0.12785862371132836
570	COG8	brca	Candidate	1226.101	1043.814234234234	424.1486480686698	1125.435174129353	432.3396114519432	-1.53143595724599	-1.2992231122779223	-1.4078410903199543	0.0275950601798315	90	111	466	201	489	9.149321433463065e-10	2.2152068121262976e-16	4.652720986353773e-21	0.0004377387491056	0.08779035345384521	0.07715215785990934
571	COL4A4	brca	Candidate	35.83877777777777	30.03144144144145	14.816030042918465	32.63174129353232	13.916646216768903	-1.2743625083962382	-1.019314793553612	-1.139117045401974	-0.0903473522203637	90	111	466	201	489	4.988358037961215e-11	4.992689927741705e-15	4.269567621643198e-21	0.8259366380144361	0.11872832870000521	0.1051711519302969
572	COL6A1	brca	Candidate	6817.31011111111	5688.355135135134	8440.88175965665	6193.857363184083	8248.045889570552	0.3081911040556095	0.5693821769851474	0.4465555551006371	-0.0333413555905931	90	111	466	201	489	0.115835379696394	0.0100780353669857	0.0061525313093353	0.2863094872155745	0.309848236047238	0.27505339589120037
573	COL6A2	brca	Candidate	8446.661444444444	7461.756126126124	9085.847682403442	7902.758507462694	9077.86531697342	0.1052398931829336	0.2841059107971762	0.2012647969101133	-0.001268035864939	90	111	466	201	489	0.9562742902854416	0.5889116949281551	0.7338102582953544	0.1133256760018182	0.4771072994452443	0.4116026009459591
574	COPB1	brca	Candidate	1769.8471111111114	1728.5518918918924	2114.6784120171674	1747.0422885572148	2204.3112474437635	0.2568135454091702	0.2908743687689984	0.2755237530965174	0.0598896626159179	90	111	466	201	489	3.704510362712135e-06	6.483970136689621e-09	7.957672860620342e-12	0.1228382279749457	0.06790778463587831	0.05571430956482227
575	COPB2	brca	Candidate	2121.929666666666	2065.879819819821	3105.242553648067	2090.976766169154	3185.0062576687064	0.5493291256457612	0.5879496337003668	0.570528931671049	0.0365902437653534	90	111	466	201	489	7.3718140047826445e-22	2.7395664733260733e-33	1.2038564211484176e-45	0.4066448647687621	0.03715816122277043	0.030534300825540026
576	COPG2	brca	Candidate	1689.4055555555558	1580.6053153153157	1524.5822317596555	1629.3218407960203	1532.3138036809812	-0.1481017329671776	-0.0520631973983074	-0.095857640882664	0.0072978106710315	90	111	466	201	489	0.4442028527848406	0.4527956660891673	0.3238984775222676	0.8233760169046039	0.5450175030748333	0.45686961499463413
577	CSF2RA	brca	Candidate	176.66888888888892	158.66666666666663	107.64465665236038	166.72736318407962	97.43349693251535	-0.7147712982632385	-0.5597223651273191	-0.63121419022297	-0.1437869568514264	90	111	466	201	489	4.668436432637318e-06	1.0419754321047412e-08	1.4324871040073884e-11	0.7061368054774588	0.13237520533363295	0.11326080148863119
578	CSF2RB	brca	Candidate	170.89966666666675	136.04684684684685	135.81963519313285	151.65258706467657	115.31979550102233	-0.3314575206841779	-0.0024114572705318	-0.1590780469168273	-0.2360518788237499	90	111	466	201	489	0.0026820676023919	1.5108286109592744e-05	1.3968754723412523e-06	0.4154736097821846	1.0836157289351045	0.9848410430146115
579	CSNK1G1	brca	Candidate	751.282	635.1197297297293	296.5076824034334	687.1326865671638	294.954192229039	-1.3412850521366997	-1.0989591025371876	-1.2125192280260444	-0.0075785703883476	90	111	466	201	489	0.0044799840663979	0.0013813859008059	7.891379964876697e-05	0.1393919846766071	0.1061969337346372	0.09365635023679601
580	CSNK1G2	brca	Candidate	763.4350000000003	735.5577477477475	894.2275107296138	748.0400995024868	860.4178527607357	0.2281366017531353	0.2818033206197443	0.2575263213648187	-0.0556044713179462	90	111	466	201	489	0.0001872160223578	7.241816075608839e-07	1.1456735414607526e-08	0.1176033459847126	0.11412316789959934	0.09426997258479904
581	CTF1	brca	Candidate	341.645111111111	261.40090090090075	122.0813519313304	297.3311442786069	120.72411042944768	-1.48465563840931	-1.098421269487619	-1.2842277440363763	-0.0161290109345177	90	111	466	201	489	7.124848394480164e-21	1.2162407725914062e-34	7.666531531310267e-46	0.6068437481824563	0.1560688089037706	0.14468342971999698
582	CYTH2	brca	Candidate	1335.5826666666662	1299.4776576576571	1422.556115879828	1315.6440796019897	1421.0027198364005	0.0910162887726475	0.1305537346608171	0.1127163135202604	-0.0015762480193302	90	111	466	201	489	0.0006206320235589	0.0017400196340306	2.083284359955382e-05	0.9381696027701902	0.19251893598979697	0.15825057246350127
583	DAB1	brca	Candidate	32.48644444444445	23.52225225225225	16.415557939914176	27.536069651741297	16.472044989775053	-0.9847740673848846	-0.5189624188693256	-0.7462588659930535	0.0049558897327089	90	111	466	201	489	9.096153693689747e-06	2.016775010801961e-11	2.0385784112836721e-13	0.8158060294575815	0.3196145630704659	0.3045812351204195
584	DAPP1	brca	Candidate	454.2104444444443	381.4206306306306	286.6359871244633	414.01308457711417	247.7854601226994	-0.6641411295880777	-0.4121631283658036	-0.5304566125396535	-0.2101282175870691	90	111	466	201	489	0.0068247089618462	0.0001843980567102	2.2557372046278765e-05	0.1095544767346548	0.25201781613841384	0.22300312858293767
585	DBNL	brca	Candidate	1888.892555555556	1810.7909009009004	1793.924399141629	1845.7617910447784	1846.7856237218807	-0.0744215478896652	-0.0135008698324439	-0.0410972822901908	0.0418973144619655	90	111	466	201	489	0.0162810540252207	0.0010288545758143	0.0001861722734414	0.0771266936036976	0.8108629997518914	0.6714899604038703
586	DCTN1	brca	Candidate	2524.5230000000006	2480.094144144144	2647.608304721028	2499.987661691544	2651.8224744376284	0.0686788798977801	0.0942948149884467	0.0827687265070399	0.0022944966304876	90	111	466	201	489	0.3241874542752955	0.1116346138393668	0.0887325084817624	0.7364374537711125	0.1702315258899312	0.1392565642583187
587	DCTN2	brca	Candidate	4324.982111111111	4260.140540540541	3732.182961373388	4289.174079601991	3868.840061349692	-0.2126744529117854	-0.1908813126302481	-0.2006801574990146	0.0518813760930127	90	111	466	201	489	1.5575504390461229e-06	4.847337165400376e-09	2.938173973808944e-12	0.0029616613973545	0.059768218055288806	0.04882817011350322
588	DCTN5	brca	Candidate	1565.2159999999994	1378.626216216215	992.532854077252	1462.1738805970126	996.87862985685	-0.6571749998225742	-0.4740445920839873	-0.5589281225140637	0.0063030088940839	90	111	466	201	489	3.2976783753776806e-10	2.9063402635025055e-15	1.442851917730818e-20	0.3411075441908578	0.17577730185877075	0.1518684192312054
589	DCTN6	brca	Candidate	1380.6355555555556	1301.4719819819811	899.7139914163091	1336.9183582089552	945.6884049079752	-0.6177941801420644	-0.5326058903081888	-0.5713730033420431	0.0718984495406851	90	111	466	201	489	1.93022981483596e-15	8.169694674873343e-25	5.408830475551228e-33	0.1375793310150723	0.08124495999722979	0.06784904573212217
590	DENND1A	brca	Candidate	897.8234444444442	769.3100900900901	419.5057510729621	826.853383084578	415.5198568507164	-1.0977411802244146	-0.8748746415744914	-0.9789409457144436	-0.0137731668317228	90	111	466	201	489	0.003610035293849	2.424032884959556e-06	4.724157295810818e-07	0.3132459824284138	0.12135587445805435	0.10630498662409436
591	DENND1B	brca	Candidate	2051.9092222222216	1668.1114414414424	815.6042918454951	1839.961194029852	711.0619222903879	-1.331025634415958	-1.0322744018724643	-1.1737340670443126	-0.1978941657525104	90	111	466	201	489	0.0011410485564541	8.250713314776338e-06	3.9816938201103483e-07	0.8818028859348732	0.13400954422984043	0.12052105254818991
592	DEPTOR	brca	Candidate	1449.0992222222226	1258.42072072072	641.3887553648074	1343.799154228856	641.5657055214729	-1.1758854157768936	-0.9723433647624344	-1.067046561147213	0.0003979644218209	90	111	466	201	489	1.2511983027337913e-07	5.155660466138664e-11	7.91994938092682e-15	0.4976617368044611	0.10200009877044608	0.08875263726351403
593	DGKZ	brca	Candidate	1081.3272222222222	1006.2936036036032	1029.2334120171677	1039.8907462686564	1025.0783231083842	-0.0712329683071971	0.0325188993211504	-0.0148617657175779	-0.0058360513014495	90	111	466	201	489	0.4612410145881914	0.4245253940540261	0.3162264708706552	0.8560324722886238	3.793035340541373	3.188091236204077
594	DNAJC6	brca	Candidate	152.31022222222228	120.71189189189197	65.69969957081543	134.8603980099503	66.85421267893665	-1.2130540922379809	-0.8776091311442368	-1.0375080820007114	0.0251316981458881	90	111	466	201	489	0.1564932500996717	0.0501597271342958	0.0264390586696596	0.2936383951867111	0.1691996556776211	0.1541182701421742
595	DNM1	brca	Candidate	295.72077777777776	268.21981981981975	160.48068669527885	280.5336815920397	169.1213496932514	-0.8818359285459368	-0.7410161632512788	-0.805774310539544	0.075659111126473	90	111	466	201	489	4.872077824592583e-14	1.1034630245688966e-16	4.7962353370766975e-25	0.0504220536909056	0.09439568500944422	0.08036759976239906
596	DNM3	brca	Candidate	381.9918888888892	312.7762162162162	115.3614592274676	343.7683084577115	111.44470347648236	-1.727380686083919	-1.4389694942811182	-1.5752752321016033	-0.0498332660415649	90	111	466	201	489	2.260384709864789e-11	1.3383482470536654e-18	2.66042254184224e-24	0.4792483335613167	0.09655801785151477	0.08652820474974211
597	DOK1	brca	Candidate	377.42677777777766	370.2174774774775	362.0909871244637	373.4455223880595	357.6767893660534	-0.0598445164253355	-0.0320207376762869	-0.0445455335448905	-0.017695765956693	90	111	466	201	489	0.8947973194702262	0.9590727491600238	0.9074356563945388	0.4395259947047623	0.3434459453724478	0.28116838820623413
598	DTNBP1	brca	Candidate	1402.5618888888882	1216.5559459459453	708.2407296137342	1299.8421890547263	691.7531083844591	-0.9857527140778074	-0.7804909492920652	-0.8760247615443265	-0.0339825912535939	90	111	466	201	489	0.0178080482113484	0.0001704005111731	5.198802406652791e-05	0.8152524651873033	0.12525667920624034	0.1090537807217306
599	DYNC1H1	brca	Candidate	4393.711777777778	4357.019189189188	4528.901716738198	4373.448706467664	4575.138568507157	0.0437209975028777	0.0558197641175947	0.0503898578707541	0.0146542080644981	90	111	466	201	489	0.6361654558270138	0.6432554527854795	0.5423815626356647	0.6475944640175255	0.1323452902959457	0.10775791947593644
600	DYNC1I1	brca	Candidate	89.02255555555557	72.12972972972975	37.132982832618005	79.69368159203981	32.61220858895704	-1.261469707375783	-0.9578928088278168	-1.10176413737174	-0.1872890615202307	90	111	466	201	489	5.048628303923894e-20	1.5950194065369184e-31	1.4647067056013968e-42	0.2393222889507233	0.1449544095572224	0.13058269339491158
601	DYNC1I2	brca	Candidate	2178.3992222222223	2112.006576576577	2120.727982832616	2141.734626865671	2176.226482617585	-0.0387087882930221	0.0059452569892062	-0.0142201489185694	0.0372691233824928	90	111	466	201	489	0.1884323422722509	0.024927562608329	0.0185825427846228	0.1784736879637721	1.722108503552602	1.4180868304017955
602	DYNC1LI1	brca	Candidate	1165.2846666666662	1039.3963963963963	799.896008583691	1095.764278606964	826.8774846625763	-0.5427980749620708	-0.3778616042337306	-0.4540531203055708	0.047861133580081	90	111	466	201	489	0.0013176755007655	2.482498226333856e-05	1.0755305569795697e-06	0.1972691194146232	0.19545059969365688	0.16780308881164496
603	DYNC1LI2	brca	Candidate	1773.7643333333328	1710.7458558558567	1007.4926609442048	1738.9630845771146	1046.0836400817998	-0.8160450128658993	-0.7638561230482525	-0.7874579773318795	0.0542288780044221	90	111	466	201	489	3.815005924576991e-30	1.1810468081990929e-39	3.543100641423331e-58	0.0855308973612935	0.036302934705011634	0.029972207994636752
604	DYNLL2	brca	Candidate	2308.553222222221	1985.3643243243216	1055.5426394849785	2130.075771144278	1062.4813496932516	-1.1290041345081898	-0.9114189147708108	-1.012919892295585	0.0094526583938176	90	111	466	201	489	0.7674935744473883	0.3068137795524848	0.3750413018443213	0.454031185259772	0.11460357634948057	0.10020632262907003
605	DYNLT1	brca	Candidate	3063.140999999999	2913.52234234234	4710.155429184548	2980.5157711442785	4718.054151329245	0.6207628903161593	0.6930102937063867	0.660212660512758	0.0024173094236469	90	111	466	201	489	1.4042482206790922e-20	1.620959613608854e-27	9.279846820511342e-40	0.9742550571649432	0.05975312585790128	0.04967737693511701
606	DZIP1	brca	Candidate	463.48777777777786	385.7326126126127	179.60251072961356	420.5483582089553	153.56380368098135	-1.3677237771449375	-1.102793608765388	-1.227464185118013	-0.2259693177760655	90	111	466	201	489	1.0865257897259797e-13	1.1215199253421428e-19	2.952524187848972e-27	0.1528724416873496	0.11426776742446414	0.10156758776683877
607	EBI3	brca	Candidate	179.6601111111112	147.55828828828834	96.81538626609434	161.93223880597012	93.16386503067476	-0.8919618818505257	-0.6079767092652819	-0.742081988499096	-0.055465851282153	90	111	466	201	489	0.9343099932532168	0.6405557900985515	0.7853152079247736	0.3622353562813153	0.20197214819156373	0.1807149092852258
608	EEA1	brca	Candidate	343.479	320.8075675675676	158.41978540772524	330.95895522388054	164.51887525562347	-1.1164693685115776	-1.017955645958988	-1.0628997802330515	0.0545005857639821	90	111	466	201	489	8.907194205755873e-19	6.744485250353565e-28	1.7024536943995846e-38	0.1603191420875485	0.05039947253237781	0.04228445156344755
609	EHBP1	brca	Candidate	1110.2719999999997	1096.8056756756755	440.6549785407731	1102.8353731343282	416.9280777096116	-1.3331917485829252	-1.3155865318536095	-1.3234960372844249	-0.0798509722067555	90	111	466	201	489	1.9496859570450797e-37	3.406382555490078e-42	1.8122806083271962e-66	0.8263900928643145	0.007325833266863558	0.005976221467987351
610	ELMO1	brca	Candidate	601.8715555555555	532.9250450450448	313.4193562231759	563.796616915423	298.6147034764825	-0.9413613557482507	-0.7658383539270643	-0.847080540136842	-0.0698090768268913	90	111	466	201	489	5.1182637426945685e-14	5.627689999019531e-21	1.3131537280025043e-28	0.8308743781630716	0.11130088715788246	0.09590845540691247
611	EPB41L1	brca	Candidate	1533.1831111111117	1444.3554054054057	1079.6375321888415	1484.129004975124	1170.4408179959098	-0.5059829750293852	-0.419878746557942	-0.4590694646209166	0.116504951867826	90	111	466	201	489	2.5252455060785016e-08	1.9158501470960284e-14	3.4163096789449647e-18	0.0193261129950527	0.10219261794553927	0.0853699082236648
612	EPGN	brca	Candidate	2847.2568888888904	2307.5422522522526	565.1653004291837	2549.2055223880616	538.33936605317	-2.33282786759018	-2.0296122685225155	-2.1733028951434923	-0.070156964690331	90	111	466	201	489	0.6763672208102869	0.7733819171591848	0.9555029327320106	0.8695496049710504	0.07340208896015629	0.06611624497536484
613	EPN1	brca	Candidate	1423.9511111111103	1316.7079279279285	1539.7385836909857	1364.7272636815924	1556.7344171779127	0.1127858166970225	0.2257500688657883	0.1740727693973212	0.0158374065705346	90	111	466	201	489	8.942069006447346e-09	1.4992167538673797e-13	6.714745329537181e-18	0.951527432835845	0.35207662239469045	0.2968718177310872
614	EPN2	brca	Candidate	874.6141111111111	796.5239639639632	579.9337768240341	831.4897014925364	611.514478527607	-0.5927584582317823	-0.4578295999023356	-0.5198102280040695	0.0764984901776214	90	111	466	201	489	4.447906825959882e-05	7.69332160449289e-07	3.387354934435714e-09	0.0030323355440741	0.14033627331230908	0.11923703067506522
615	EPS15	brca	Candidate	816.6673333333331	807.1694594594594	562.9136480686692	811.42223880597	546.8884253578732	-0.5368348937502921	-0.5199579614615091	-0.5275392159540667	-0.041667098909555	90	111	466	201	489	7.896379560326575e-21	7.777374635255927e-27	2.1175057399727078e-39	0.4588507222547373	0.017620828016385426	0.014370978049180232
616	EPS15L1	brca	Candidate	1141.1292222222216	994.6854054054048	795.7035193133042	1060.2572636815917	831.9544989775048	-0.5201592876003179	-0.3220093288467566	-0.4141114816695486	0.0642736471527878	90	111	466	201	489	3.9050803767945584e-11	7.1623487113966805e-19	2.6846841343281435e-24	0.0520279351843186	0.25608516214817983	0.22240907798902176
617	EVI5	brca	Candidate	257.48566666666653	235.1852252252252	137.64740343347634	245.1704975124376	131.8269325153373	-0.903514729367073	-0.7728200348874121	-0.8328079880403708	-0.0623322492952101	90	111	466	201	489	1.0575553778866172e-14	9.829425812255536e-23	1.1976535794079532e-30	0.6088080363263466	0.08490161278721385	0.07203095313015986
618	EXOC3	brca	Candidate	1097.9094444444447	1042.3567567567566	844.557296137338	1067.2310945273634	832.5670143149285	-0.3784918595515115	-0.3035819323391011	-0.3376053999486749	-0.0206289000119907	90	111	466	201	489	6.287435672099272e-09	2.3108415464936083e-14	1.0936111252150586e-18	0.8755972998323314	0.12110724416449631	0.10077880156758835
619	EXOC6B	brca	Candidate	566.6485555555553	512.6965765765765	254.0391630901292	536.8541791044772	246.7329652351738	-1.1574033077731694	-1.0130543421209313	-1.0794793527254885	-0.0421004397761758	90	111	466	201	489	7.589150959580044e-22	5.870714530592611e-31	1.0074877416433123e-43	0.1462033326641974	0.07218661000873906	0.0615343039557414
620	EXOC8	brca	Candidate	1838.567111111112	1520.8500900900908	501.8748283261811	1663.1114427860705	484.04094069529725	-1.8731823443011544	-1.5994784596421123	-1.7284853506064657	-0.0521985117997166	90	111	466	201	489	0.8027537218624944	0.5919646062625121	0.6008823007063291	0.7224184657129834	0.08371317329586828	0.07463580233358026
621	FBXW11	brca	Candidate	935.8158888888886	869.7757657657659	565.7736480686693	899.3459701492525	591.07226993865	-0.7259997417507683	-0.6204185299268141	-0.6686512319052084	0.0631095562013433	90	111	466	201	489	1.7712465270904514e-11	1.167207767973764e-20	5.044837446877498e-26	0.0283255690011169	0.08576744812412158	0.07213432007141202
622	FCER1G	brca	Candidate	2118.3279999999995	2109.23981981982	2633.261351931331	2113.309154228856	2561.4173619631924	0.3139247241521239	0.3201275780072329	0.3173468830169723	-0.0399083689591768	90	111	466	201	489	0.0049332769738954	0.0017668453515332	0.0001047641740871	0.9036065383123923	0.01078365362317217	0.008762320158386138
623	FCGR1A	brca	Candidate	191.19100000000003	218.54783783783776	558.3231330472099	206.29850746268653	548.0441513292437	1.546085720221152	1.3531512274954811	1.4363669490660516	-0.0268082089266374	90	111	466	201	489	9.384644767914482e-27	1.2154832308261615e-25	3.435045657547154e-43	0.8162619928461488	0.07638631007657291	0.0579348624142867
624	FGF22	brca	Candidate	302.66099999999994	245.6962162162162	60.49605150214591	271.20283582089536	58.69633946830265	-2.322789897970414	-2.0219627522416284	-2.1644593762708166	-0.0435704485741421	90	111	466	201	489	0.0130733456120372	0.8568024079997849	0.1005666511974597	0.033970811625032	0.07315014706923605	0.06583474173338291
625	FGF3	brca	Candidate	25.40533333333333	20.36855855855856	6.39053648068669	22.623830845771145	6.811717791411036	-1.9911224387685464	-1.6723349328014478	-1.8238342840119264	0.0920816161754109	90	111	466	201	489	9.515193919633144e-05	0.007004315654107	9.87697430671894e-06	0.4530610946333542	0.09172333047092021	0.08306640166738298
626	FGF5	brca	Candidate	26.08700000000002	20.52792792792792	7.201866952789696	23.01706467661692	8.682638036809806	-1.8568881914864253	-1.5111451577962396	-1.6762610084347374	0.2697624943515389	90	111	466	201	489	5.562375755198427e-08	2.499649291231428e-18	4.0387372059554705e-21	0.8903784027980749	0.10775600108980304	0.09850247056255279
627	FLOT1	brca	Candidate	3502.837555555555	3312.91981981982	4115.710364806868	3397.957611940298	4277.019570552147	0.2326173743546821	0.3130381715716964	0.2764736032838741	0.055464349716239	90	111	466	201	489	1.2467886552920898e-05	1.7094232733491703e-09	8.294932200838109e-12	0.0769743527610101	0.1586271832402092	0.1322533791780439
628	FNIP1	brca	Candidate	1364.7161111111109	1144.227207207207	473.5140557939922	1242.9535820895526	471.8188139059311	-1.527121715842772	-1.2728943975984444	-1.3922932637619487	-0.0051743037084262	90	111	466	201	489	0.0158117875588113	0.0079185326468637	0.0009322753132429	0.0645256301169612	0.096839118302217	0.08575698042299724
629	FRAT2	brca	Candidate	453.0767777777776	410.8045045045043	364.20293991416327	429.7323880597013	341.10554192229034	-0.31501298007237	-0.1737094329446316	-0.238695946147108	-0.0945243735398192	90	111	466	201	489	7.381229259123528e-20	1.0591232779327352e-16	1.1743759190302153e-29	0.0271382797555387	0.3197248849723987	0.27225645953126204
630	FRS3	brca	Candidate	224.102111111111	195.05099099099093	114.06175965665231	208.05895522388053	111.14059304703464	-0.9743410447694956	-0.774036133472168	-0.8671771910788535	-0.0374293511226613	90	111	466	201	489	0.000300507718115	2.337564019852738e-05	2.8552229573109456e-07	0.9635890777149532	0.12357780485130118	0.10740718109848904
631	FUZ	brca	Candidate	1437.463555555555	1205.2686486486489	684.7595493562235	1309.236517412935	661.3351124744381	-1.0698559940652108	-0.8156853667852576	-0.9350563625381388	-0.050215979190631	90	111	466	201	489	0.3368436448553576	0.6274621530528304	0.3563643003185125	0.4089144029062852	0.144162038704457	0.12766181861899514
632	FZD8	brca	Candidate	371.86777777777775	300.60387387387385	232.28105150214583	332.5130845771142	202.9435173824131	-0.6789182742724286	-0.3719921313092629	-0.5175396425568551	-0.1947932132211831	90	111	466	201	489	2.305108906610063e-06	3.406915092313627e-11	8.116353569917116e-14	0.6703756734872733	0.31181888003457614	0.2812296861522118
633	GABARAPL1	brca	Candidate	2922.882333333333	2725.758018018017	913.2092274678116	2814.022636815921	890.4596932515342	-1.6783744092693331	-1.577640148711913	-1.6236165917049934	-0.0363951281944203	90	111	466	201	489	8.715570597973172e-42	2.4906084827930367e-54	1.5721526668063627e-80	0.7111110587663466	0.03372583025087063	0.028317303006123905
634	GABARAPL2	brca	Candidate	3867.450555555556	3693.090630630632	2657.205085836907	3771.162238805972	2820.1342126789345	-0.5414732664548187	-0.4749190867473348	-0.5050996370374184	0.0858542425684976	90	111	466	201	489	2.2990648549599336e-19	1.1858085519936018e-30	2.923279339260767e-41	0.0094739986937959	0.0720127807470701	0.05975167685152749
635	GBF1	brca	Candidate	673.7188888888887	641.774504504504	626.6476609442046	656.0779601990043	642.497546012269	-0.1044922474284973	-0.0344119764965195	-0.0662127561381927	0.0360364430686943	90	111	466	201	489	0.1361920630643175	0.0140851964198479	0.0091179067114582	0.2085034633448819	0.5781286495673347	0.48028176889815255
636	GCC2	brca	Candidate	630.3560000000002	605.2715315315318	398.81600858369126	616.5033830845772	402.401963190184	-0.6604435144881059	-0.6018591755499343	-0.6283854904189363	0.0129140225352077	90	111	466	201	489	7.211014816322452e-10	9.11373746553844e-13	3.2435343717380244e-18	0.2242966322711255	0.05101649315262979	0.04221344266131493
637	GGA2	brca	Candidate	1754.0046666666665	1692.5158558558562	1486.2121244635202	1720.048159203981	1417.2040490797554	-0.2390125422719592	-0.1875293054249846	-0.2108089152364891	-0.0685925514342702	90	111	466	201	489	0.0114498575619927	0.0019791401191193	0.0002301695092578	0.3454128843182793	0.13378763893277848	0.11042991130327202
638	GGA3	brca	Candidate	843.199111111111	773.7323423423426	545.490214592274	804.8368656716415	566.8754396728017	-0.6283200294584886	-0.5042812637293427	-0.5611430728684301	0.055478447958384	90	111	466	201	489	4.195986514759995e-07	3.995223167683024e-08	5.68041220547166e-12	0.1497882011804236	0.11971448965174936	0.10133210564005252
639	GIT1	brca	Candidate	1024.8056666666664	922.3671171171172	838.5766523605133	968.2351243781084	874.1138241308787	-0.2893357898408886	-0.1373984178055629	-0.2074147681194927	0.0598784915543522	90	111	466	201	489	0.0898519821014157	0.0437327580610356	0.0150808021356774	0.7202203151231765	0.3949623378514725	0.3375668519109162
640	GNA11	brca	Candidate	1083.1151111111112	1046.172432432432	811.7702789699575	1062.713930348259	823.3576891615542	-0.416043152294227	-0.3659772340591226	-0.3886098679076831	0.0204477929481507	90	111	466	201	489	7.255929473020057e-14	3.090797687842879e-20	7.189408296988036e-28	0.2971446813335771	0.07059338079665252	0.058239987498045334
641	GNA14	brca	Candidate	206.0182222222221	149.0933333333333	95.75186695278968	174.58208955223873	119.09249488752552	-1.105399426967004	-0.6388432275241112	-0.8665330380517491	0.3147099767603114	90	111	466	201	489	0.0059778382219456	8.333155726190769e-05	1.0847967252137171e-05	6.521618433340148e-05	0.2756575669085913	0.2627595262144412
642	GNA15	brca	Candidate	199.4601111111112	172.12909909909914	202.5602575107292	184.36686567164168	183.2659100204499	0.0222508850005078	0.2348601326995924	0.1357717453751757	-0.144412694232396	90	111	466	201	489	0.2621521705611766	0.163857361651248	0.0994479549014595	0.1310235493991753	0.8361154970865086	0.729815964658976
643	GNAI1	brca	Candidate	1129.378444444445	1111.4719819819818	196.0317381974249	1119.4898009950257	188.64263803680976	-2.5263698455715784	-2.503312425784025	-2.5136822291741847	-0.0554314517644734	90	111	466	201	489	3.637686291536434e-42	1.86584761920564e-51	2.0961510708131943e-78	0.2975382537170336	0.0050474225620642296	0.00412534379636616
644	GNAI3	brca	Candidate	1022.0115555555554	1003.3583783783782	1213.9781545064372	1011.7105472636812	1177.7569938650297	0.2483309521253974	0.2749054624458317	0.2629458699153773	-0.0437005614056005	90	111	466	201	489	5.8164946212398376e-08	4.500580153735286e-11	3.619452092016464e-15	0.1889173116760852	0.05558146927610356	0.045483097088778485
645	GNAL	brca	Candidate	306.9208888888889	259.5910810810809	52.69712446351935	280.78353233830865	55.90089979550107	-2.54207069303962	-2.300444671451004	-2.4136621803215577	0.0851472651239542	90	111	466	201	489	1.621550330210347e-41	4.8204205654020685e-55	6.6928983994031295e-81	0.6365177556715333	0.05320069799534061	0.046906940744901815
646	GNAO1	brca	Candidate	95.83644444444444	64.75360360360365	58.98920600858369	78.6712935323383	58.61398773006131	-0.7001233940777074	-0.134509491770497	-0.4153863142354588	-0.0092059980566704	90	111	466	201	489	0.0003043487673209	1.4555703353940401e-08	9.129471538856139e-10	0.6520887666851888	0.6854753517007963	0.6761821775036834
647	GNAT1	brca	Candidate	31.436333333333334	25.427297297297287	6.950321888412013	28.1179104477612	6.522208588957058	-2.177281254897752	-1.8712264244715493	-2.016337686417044	-0.0917192133938682	90	111	466	201	489	1.3846803809408622e-05	9.322027137542897e-08	1.1675776128509867e-10	0.6227661739198365	0.07981974922399955	0.07196773780653382
648	GNAT2	brca	Candidate	32.58611111111111	26.74909909909909	9.030922746781116	29.362686567164182	8.405869120654389	-1.8513118786882845	-1.5665449931624984	-1.7010386653136509	-0.1034764106509293	90	111	466	201	489	3.906164998963469e-06	2.176011727116616e-07	1.4983778671594183e-10	0.3672377669575265	0.0883420326879666	0.07906561731584948
649	GNB2	brca	Candidate	4513.3796666666685	4359.418018018017	6446.773605150222	4428.356069651743	6692.059877300617	0.5143691769355418	0.564441772295031	0.5418060912903457	0.0538730334971608	90	111	466	201	489	4.292972777424677e-16	7.811914532870654e-24	8.686546781308306e-33	0.1393878913982919	0.050639730331309356	0.04177819586851996
650	GNB5	brca	Candidate	566.2371111111113	531.2741441441441	321.20240343347626	546.9292039800993	334.90004089979533	-0.8179236183739519	-0.7259738139393842	-0.7678714106654406	0.060247864209155	90	111	466	201	489	7.350799142442528e-15	1.384218761794597e-18	2.3517798128421163e-27	0.0216965806736999	0.06518305931605893	0.054563298156585595
651	GNG11	brca	Candidate	1337.8373333333336	1267.3275675675677	258.6571030042916	1298.899104477612	273.42709611451954	-2.370789995236734	-2.2926767525047813	-2.328176654707814	0.0801154083577152	90	111	466	201	489	1.7466532545843796e-44	1.124982566943974e-53	2.96380768138442e-82	0.0059188298530042	0.018303310636996285	0.015247941830895185
652	GNG12	brca	Candidate	2489.364	2130.784594594594	1058.9080042918445	2291.342537313433	984.940674846626	-1.233199943170707	-1.0088074990245317	-1.1136158896378454	-0.1044685208647966	90	111	466	201	489	2.9254929546700735e-17	7.021009300587412e-31	1.704528212758504e-39	0.1245344616227792	0.10738357331786193	0.09411538717124271
653	GNG2	brca	Candidate	1430.1021111111108	1413.4326126126125	351.6295278969958	1420.896567164179	333.17492842535813	-2.0239900307369214	-2.007074972087106	-2.0146734085608187	-0.0777763838063385	90	111	466	201	489	5.074795877035196e-35	1.1100497390140065e-36	1.1819071357530971e-59	0.8037085334129301	0.004624383354897242	0.003771547508109734
654	GNG3	brca	Candidate	38.44644444444446	31.22882882882885	23.70991416309013	34.4605970149254	33.70314928425354	-0.6973597430079574	-0.3973880253008996	-0.5394572560002753	0.5073929659376665	90	111	466	201	489	9.277655042026296e-06	7.480247153668366e-11	5.616037528507607e-13	0.0466501671863822	0.2927062065647729	0.2633558620616703
655	GNG4	brca	Candidate	78.80111111111114	48.669099099099135	173.22793991416293	62.16104477611943	158.77748466257654	1.1363837637259224	1.831593666318938	1.4785889836863473	-0.1256652943889837	90	111	466	201	489	0.0163975198622865	0.0039797836450392	0.0005460401661474	0.7212817020918052	0.23144039603707528	0.238744293733676
656	GNG5	brca	Candidate	3160.122333333333	2974.8644144144137	4203.231995708158	3057.815721393036	4307.126584867072	0.4115186791729296	0.4986751715481629	0.4589976220510268	0.0352266368167518	90	111	466	201	489	3.2773795266660585e-12	8.485645848898305e-20	5.0214609723169015e-26	0.7278751016891816	0.10344049859329976	0.08644391079813728
657	GNG8	brca	Candidate	1051.346888888889	852.797927927928	208.39130901287584	941.7004477611944	197.591308793456	-2.3348717447394693	-2.032908821652827	-2.175973104532821	-0.0767756208224581	90	111	466	201	489	0.1425091802599455	0.0024579063740121	0.0023887069379705	0.0512542602078853	0.07302417473618715	0.06574726616885722
658	GNGT1	brca	Candidate	43.129333333333335	25.469549549549548	10.803798283261807	33.37691542288557	10.058977505112471	-1.997130807170857	-1.2372348357773049	-1.627312023277591	-0.103054946111942	90	111	466	201	489	5.5634148554798714e-08	2.908500761061481e-05	1.3844874209441582e-10	0.870868894829558	0.2272574519227166	0.2397064496055443
659	GNGT2	brca	Candidate	90.97311111111117	81.5794594594595	75.44278969957078	85.78557213930351	71.11603271983645	-0.2700571669564439	-0.1128229234330216	-0.1853520037022919	-0.0852081803160588	90	111	466	201	489	0.7516715360019213	0.3788606022301171	0.4227524370643305	0.579165094683334	0.4569962102497875	0.3913045385026689
660	GOLGA1	brca	Candidate	326.3457777777777	311.8450450450449	282.9701931330474	318.33791044776115	306.268752556237	-0.2057512802585346	-0.1401792421410805	-0.1699088821309781	0.114148087970372	90	111	466	201	489	0.0606885800499852	0.0246614506589565	0.0069512520409984	9.059616026431954e-05	0.21095070297694365	0.17497401911560953
661	GOLGA3	brca	Candidate	449.70899999999983	436.14225225225215	465.1851287553647	442.2169154228852	456.7074846625763	0.0488132199654228	0.0930062153471877	0.0730507654962322	-0.0265345435934286	90	111	466	201	489	0.1263971854520716	0.1018674399005617	0.0389476310458107	0.9798705626933136	0.3317904386923846	0.27317235781717797
662	GOLGA4	brca	Candidate	1152.2817777777775	1127.573153153153	934.4241845493566	1138.6367164179103	942.6885276073618	-0.3023440357447804	-0.271071514406923	-0.2851580073467533	0.012703556591306	90	111	466	201	489	4.239434902763653e-05	1.3560553104215695e-09	2.2167125817746056e-11	0.6273290335945623	0.06026844049702189	0.049398903684654535
663	GOLGA5	brca	Candidate	976.509111111111	939.8684684684686	1035.3040343347636	956.2747263681588	1073.6576482617595	0.0843490914117253	0.1395237259029244	0.1145574494474106	0.0524795403819618	90	111	466	201	489	4.199242113800485e-05	1.9401769455700632e-08	1.7043741037260175e-10	0.1519526987942558	0.26369614705460886	0.21793673458987886
664	GORASP1	brca	Candidate	1785.1687777777788	1611.3193693693702	967.360128755364	1689.1623880597008	964.423067484662	-0.8839354982804348	-0.7361174885860523	-0.8041830474512184	-0.004386917748558	90	111	466	201	489	8.330776716996329e-14	2.8675699975432994e-20	7.644523050466003e-28	0.6731046366170215	0.09917201199650284	0.08463938537487627
665	GORASP2	brca	Candidate	1727.3204444444443	1649.3151351351346	1708.342811158795	1684.2428855721405	1759.6966462167672	-0.0159382418207222	0.0507304266545169	0.0204973027052001	0.0427292364227043	90	111	466	201	489	2.6625427231665295e-05	5.85720314025831e-08	2.6943508670785316e-10	0.1670123336203897	1.7775775208061264	1.474980605211375
666	GOSR1	brca	Candidate	835.059777777778	798.0387387387387	754.1954291845485	814.6153233830843	744.4026584867077	-0.1469410696227066	-0.0815203730429951	-0.1111805454947376	-0.0188551993199363	90	111	466	201	489	0.3074238846058971	0.1394663501804867	0.0999361787931476	0.9650854962411306	0.3216437189513664	0.2667748419452248
667	GOSR2	brca	Candidate	1267.7566666666658	1221.9534234234236	1106.1304506437768	1242.462338308458	1141.7650920245394	-0.1967563222917424	-0.1436677569961275	-0.1676805825411398	0.0457443208685729	90	111	466	201	489	0.0003326703356643	8.376707446807076e-06	1.346377326918775e-07	0.1309823152405431	0.17339956308577933	0.14320576169945523
668	GP6	brca	Candidate	575.5963333333331	466.4236936936937	115.82474248927036	515.3069651741296	110.51486707566453	-2.313113926983241	-2.0096976024984903	-2.153488618026328	-0.0677030128137843	90	111	466	201	489	0.12710617160305	0.0376099511102511	0.0178194809587831	0.8622960440986014	0.07412405508936898	0.06677119828923096
669	GRB14	brca	Candidate	392.9543333333334	121.45801801801797	321.51506437768256	243.0235323383084	289.27423312883474	-0.2894753256669192	1.4044286034295834	0.4037903167173038	-0.1524485135851984	90	111	466	201	489	0.0823915216444153	0.0023879375965767	0.00157325031512	0.0720395223482836	1.7168951648476074	2.478113628001716
670	GRIA1	brca	Candidate	72.28377777777779	47.83036036036035	38.22748927038627	58.779651741293534	36.09638036809815	-0.919061458925572	-0.3233162117916094	-0.62070636227801	-0.082756273603843	90	111	466	201	489	2.7522643218351104e-27	1.0716878978966972e-35	2.8225590192806426e-52	0.0908315947073022	0.48067027306211313	0.4791156794252443
671	GRIA2	brca	Candidate	108.59333333333332	52.26819819819821	184.15637339055792	77.48840796019896	206.8681186094071	0.7619957905358778	1.816925995388339	1.2488789190569265	0.1677799942788696	90	111	466	201	489	0.0003523959309469	1.2010061676702843e-06	3.046240588209369e-08	0.9158678973109996	0.38985615105803184	0.4548455960489471
672	GRIA4	brca	Candidate	183.25	175.70774774774767	18.224656652360544	179.08487562189055	20.414274028629865	-3.329849658425529	-3.2692142677520244	-3.2966799616189424	0.1636866286070325	90	111	466	201	489	1.0786001744340077e-36	2.7274418740189593e-41	4.993308420621958e-65	0.0293906291430222	0.010061545916728172	0.008331319444617872
673	HIP1R	brca	Candidate	676.7772222222223	625.2215315315316	518.923497854077	648.3061691542292	534.9534151329241	-0.3831591482198124	-0.268845597714539	-0.321153436024555	0.0438913987069527	90	111	466	201	489	0.0034288557250712	0.0003939850359215	2.255205748013734e-05	0.2455122087920548	0.19307192525418454	0.16287491411431332
674	HLA-DQA2	brca	Candidate	250.02933333333328	231.358018018018	459.9903218884119	239.71830845771143	375.573599182004	0.8795061462758237	0.9914764091774254	0.9402634085916012	-0.2925078546508816	90	111	466	201	489	0.0011197121053539	6.632747380932084e-05	2.048587386991272e-06	0.3900774348248338	0.06461727826544307	0.05446665276758456
675	HLA-DQB2	brca	Candidate	192.1424444444445	173.5683783783784	346.42708154506454	181.88512437810945	317.22353783231085	0.8503754686424021	0.9970475817528808	0.9295241596910092	-0.1270518932410415	90	111	466	201	489	0.000237184413225	3.3365997606268314e-06	4.7728255739666175e-08	0.1772405336501363	0.08514968677620771	0.07264299841794061
676	HOOK3	brca	Candidate	1248.1412222222216	1051.5689189189184	433.1246995708159	1139.586368159204	452.5214519427413	-1.5269268269864056	-1.2796890544922228	-1.3956559175586976	0.0632037387453841	90	111	466	201	489	0.000140908202498	1.260860620057743e-07	2.247545008452184e-09	0.3380325066932274	0.09405678561326855	0.08309129894231075
677	HPS6	brca	Candidate	1144.7296666666666	979.492252252253	461.70663090128807	1053.4791542288558	452.1400613496936	-1.309958582046135	-1.085057628755121	-1.1901134098070876	-0.0302067004643462	90	111	466	201	489	0.0040188745210472	0.0007466961050892	4.3414009856414846e-05	0.5327197562832332	0.10070063176455919	0.08827375625403268
678	IFNLR1	brca	Candidate	1888.4182222222244	1557.1876576576583	403.33452789699663	1705.4998507462703	382.5624539877299	-2.227129489711664	-1.9488939953318392	-2.0801458090536644	-0.0762816250168558	90	111	466	201	489	1.5416453833908298e-07	2.718181583259445e-11	5.6783419922625204e-15	0.3910455333710069	0.07066027776431101	0.06309741035967886
679	IFT20	brca	Candidate	1884.7396666666664	1666.7015315315311	1152.1608583690986	1764.3305472636807	1152.6829652351726	-0.7100231101982611	-0.5326536214734675	-0.6147787230835277	0.0006536156521051	90	111	466	201	489	0.3217313151658436	0.0911400422852731	0.0761803350456161	0.9620918779672594	0.15492466401084767	0.13358481438353573
680	IGLL5	brca	Candidate	1117562.3122222228	906059.9132432428	217011.97903433503	1000762.4799502484	207198.1426380369	-2.364508687818606	-2.061831770230284	-2.2052530203143403	-0.0667636109543738	90	111	466	201	489	7.819986963549048e-05	5.772396385485977e-06	2.889234674363469e-08	0.0024829108056998	0.07221650578742433	0.06503618803052932
681	IL10RB	brca	Candidate	740.5726666666666	720.9471171171173	632.7708154506437	729.7346766169147	635.1389775051122	-0.2269582413567179	-0.1882103772340561	-0.2056889499094067	0.0053892471592571	90	111	466	201	489	0.0007224809587038	9.507273179556948e-07	4.9232230457223284e-08	0.3677491695917935	0.10340512437191703	0.08497574946563168
682	IL17F	brca	Candidate	1252.7926666666667	1015.765945945946	242.06339055794004	1121.8973134328355	230.6852760736197	-2.3716908637313647	-2.069111203724514	-2.212483823913618	-0.0694589797732668	90	111	466	201	489	0.0154074621932551	0.1195034155399132	0.0078243930358477	0.8382646283317944	0.07195851020331016	0.06480165804579532
683	IL27	brca	Candidate	2744.654666666668	2225.439369369369	535.6055150214596	2457.923830845772	511.322801635992	-2.3573819193048693	-2.0548474750590726	-2.1981974874124512	-0.0669364537019715	90	111	466	201	489	7.113953308956445e-14	2.764136857871777e-17	1.9267990635602915e-25	0.1560449282065277	0.07241589202242138	0.06521252670619655
684	IL27RA	brca	Candidate	428.48544444444457	357.1066666666666	274.45809012875526	389.0673134328358	242.2046012269936	-0.6426603312588839	-0.3797692013314611	-0.5034339149206245	-0.1803595933160705	90	111	466	201	489	5.490461786406874e-06	2.698114281608594e-09	5.600097309989222e-12	0.057014312334281	0.27655351022628455	0.2456423969939757
685	IL37	brca	Candidate	302.9714444444444	246.0246846846846	60.68959227467813	271.5232338308457	57.65194274028629	-2.319660790295226	-2.0192820410120857	-2.1615546190989563	-0.0740799040628213	90	111	466	201	489	0.8668338920227918	0.064698244554357	0.2400481976476879	0.4837153388445764	0.07314465699792319	0.06581956191612537
686	IL9R	brca	Candidate	42.92900000000001	34.960990990990986	17.77995708154509	38.52875621890549	17.49304703476482	-1.2717007249421526	-0.975494237806893	-1.1156837721279782	-0.0234702340237114	90	111	466	201	489	2.6837962283242067e-19	4.5407692028819887e-26	1.9191193256876463e-37	0.3284785202791976	0.1398397616885638	0.1256534672487862
687	INPP4A	brca	Candidate	240.6265555555553	228.223963963964	188.87714592274688	233.7773631840793	188.3225971370144	-0.3493477205530064	-0.2730021387648483	-0.3076870928972576	-0.0042420249442691	90	111	466	201	489	0.0001981834269506	3.506809706926232e-05	2.8349401473978424e-07	0.2339655101847752	0.1353993346404688	0.11272801145412766
688	INPP5B	brca	Candidate	365.01911111111104	342.8196396396396	211.90564377682395	352.7597014925372	203.37184049079752	-0.7845499882281455	-0.6940277495656427	-0.7352637477811599	-0.0593020792586606	90	111	466	201	489	5.725710165455941e-22	2.415515060594589e-31	3.7772204222856247e-44	0.2631074861893421	0.06703205563407554	0.05608327398155692
689	INPP5E	brca	Candidate	776.4581111111104	646.9309909909907	248.2419313304717	704.9282089552239	246.14496932515289	-1.6451612689829611	-1.3818649999440693	-1.505729512325498	-0.0122385719542173	90	111	466	201	489	0.0002696612696766	1.945839188188624e-06	3.4770515268873233e-08	0.2274416095121555	0.09260079949028843	0.08226212700721273
690	INPP5F	brca	Candidate	510.1039999999997	452.0712612612614	288.9298927038626	478.0560696517413	265.0316359918198	-0.8200719407884941	-0.6458307336944551	-0.7264603642305957	-0.1245548930201776	90	111	466	201	489	0.000441121345671	5.1754961926962e-07	1.941370631488052e-08	0.3522974899329398	0.1288598541188737	0.11098971741085496
691	INTU	brca	Candidate	448.9414444444443	382.67216216216224	136.50673819742474	412.34497512437787	134.80652351738232	-1.7175551194215035	-1.4871367879418749	-1.5948796601521344	-0.0180818540257287	90	111	466	201	489	8.616546280348471e-18	1.6263244978357166e-23	5.2335039481286565e-34	0.4576516079083363	0.07691831699557015	0.06755548703905476
692	IPMK	brca	Candidate	2921.485555555555	2385.311621621621	632.4572961373408	2625.3895024875646	606.2613496932541	-2.2076621796606	-1.915137778302443	-2.0534915000800065	-0.0610282207017496	90	111	466	201	489	0.0004465628266278	2.0241469101453063e-06	5.6536637912655943e-08	0.6051183094950161	0.0750773400204418	0.06737486947093427
693	IRF9	brca	Candidate	1871.8221111111104	1619.176846846846	2827.4346137339057	1732.301592039801	2923.540695296523	0.5950503266377949	0.8042330956270792	0.706803537589293	0.048223012240414	90	111	466	201	489	1.8872826198238877e-12	5.665211025472772e-17	6.091997986299203e-24	0.1852044043426728	0.15811071253640968	0.1378453174839657
694	ITFG2	brca	Candidate	1357.4152222222228	1216.1107207207206	705.4107725321885	1279.3813930348258	658.1060122699392	-0.9443265840298464	-0.7857390719777207	-0.8589108935166893	-0.1001436057660877	90	111	466	201	489	6.763611850759234e-10	1.2834593708489229e-15	1.4263613552332018e-20	0.0069371576401639	0.09944650971119326	0.08519140005242783
695	ITGA10	brca	Candidate	207.89377777777773	180.3733333333332	69.45572961373387	192.6959203980098	66.57934560327202	-1.5816809627306083	-1.3768204476226134	-1.4721604118690117	-0.0610190208531635	90	111	466	201	489	3.3041989860014435e-14	5.561334880510233e-16	1.4060393317499783e-24	0.1492005317082401	0.07439444097165508	0.06476193998815491
696	ITGAD	brca	Candidate	45.425222222222246	38.028108108108114	14.082381974248932	41.34024875621888	14.037361963190186	-1.6896021919384114	-1.433174786654592	-1.5536556896352782	-0.0046195443553094	90	111	466	201	489	0.2831298356384768	0.0820183165094156	0.0631701730925668	0.0019430804646508	0.08750104879096265	0.07754672015455955
697	ITGB8	brca	Candidate	300.4272222222222	286.9547747747749	180.1300214592273	292.9872139303483	143.80294478527588	-0.7379768950626844	-0.6717847315158033	-0.7017990575127034	-0.3249454292928695	90	111	466	201	489	5.351784926974419e-08	6.382847016251372e-09	2.180553519022533e-13	0.0015668055388467	0.05155013698394156	0.04276769208450644
698	ITPK1	brca	Candidate	1689.0196666666668	1761.9281081081078	1237.01118025751	1729.282537313433	1326.853231083844	-0.449327587113946	-0.5102965195967349	-0.4833150620779697	0.10115025723239	90	111	466	201	489	5.226805258027889e-05	7.405885591681299e-05	1.877193625890019e-07	0.0268309592471543	0.07032157205674	0.05582581557206367
699	ITPKB	brca	Candidate	578.9874444444443	523.7438738738737	388.72508583690967	548.4798009950247	363.0971779141109	-0.5747818501667993	-0.4301112509840183	-0.4966882780953134	-0.0983944958347868	90	111	466	201	489	2.4076073349810187e-12	6.393935648416151e-22	7.892331050313313e-28	0.6107824522314065	0.15722853853317612	0.13404187303675225
700	ITPKC	brca	Candidate	1483.3521111111124	1338.6363963963952	642.0857510729616	1403.4344776119417	603.926319018405	-1.2080232101524488	-1.0599262571921144	-1.1281238216496277	-0.0883934365237373	90	111	466	201	489	2.014765887764715e-09	2.021217338207095e-07	3.9633618823323874e-13	0.3316737836909913	0.07082501669540697	0.06045219784277724
701	ITPR2	brca	Candidate	625.3197777777776	537.8195495495497	330.0802145922748	576.9987562189052	321.70388548057275	-0.92177748364289	-0.7043055333515613	-0.805751544729701	-0.037083303562347	90	111	466	201	489	2.1206679191520058e-10	6.352404557966259e-18	7.258166078061804e-23	0.2379666974652656	0.14399716596523723	0.12590234799012512
702	ITSN1	brca	Candidate	984.3212222222222	1136.7465765765764	346.8386051502145	1068.4964179104472	353.9303885480572	-1.504864711963755	-1.7125742663288983	-1.6232456784880762	0.029201149393143	90	111	466	201	489	1.1446047673714328e-41	4.006682667812117e-36	2.372871756740921e-64	0.0830617463313655	0.07292855794606741	0.05503084901111491
703	JAM2	brca	Candidate	1676.4116666666666	1369.172792792793	305.7256008583693	1506.742437810945	322.2391206543968	-2.455067195945534	-2.162995258726265	-2.3011235532378924	0.0758942858308149	90	111	466	201	489	4.557926484839988e-42	4.1479558660267855e-56	2.853546293207174e-82	0.0005776225030707	0.06689933814767524	0.06002645721359392
704	KALRN	brca	Candidate	479.9381111111112	391.04342342342346	180.3661373390556	430.8470149253733	185.6911247443762	-1.4119198730171845	-1.1164003138514715	-1.2562471816943752	0.0419763554879242	90	111	466	201	489	1.9022368865924533e-21	8.022816043953267e-34	1.0442347334425081e-45	0.1433659815146177	0.12391883825987514	0.11132113956608754
705	KCNJ13	brca	Candidate	47.49900000000003	39.357297297297286	13.468991416309002	43.00283582089554	12.500143149284272	-1.8182553175000784	-1.5469893297537287	-1.6747899783423528	-0.1076972066428534	90	111	466	201	489	7.128438841809258e-06	4.5957815730702083e-07	4.722370145552484e-10	0.1587825520936723	0.08566168953298998	0.07630846269758347
706	KCNMB2	brca	Candidate	128.91244444444445	107.24495495495484	26.192403433476446	116.94681592039814	24.52361963190186	-2.2991711860697714	-2.03368942809272	-2.158632228760704	-0.0949765151454292	90	111	466	201	489	8.363504481164182e-25	7.653117489215984e-37	3.6714504400831913e-51	0.1763642336532031	0.0651055587128672	0.05788054074394848
707	KCNMB3	brca	Candidate	424.5542222222221	357.52693693693664	170.02716738197412	387.5391542288557	166.581370143149	-1.320183537954854	-1.0722866597522642	-1.1885767951663948	-0.0295382183992868	90	111	466	201	489	0.0138583078811072	0.0055475001487456	0.0006243456835406	0.5004147858006034	0.11072632691776135	0.09783981639810707
708	KCNMB4	brca	Candidate	370.6447777777775	297.8357657657658	107.4178540772531	330.43681592039775	100.92370143149265	-1.7868033789032802	-1.4712832054336604	-1.6211406292134825	-0.0899687816676011	90	111	466	201	489	7.703044662081296e-05	2.3626462839287305e-08	3.495571506881761e-10	0.6810129274834944	0.10218900612599613	0.09243949666015545
709	KCNN1	brca	Candidate	46.44400000000002	38.31558558558557	13.265364806866948	41.95517412935326	12.322351738241338	-1.8078278787499755	-1.5302670036576531	-1.6611843910199873	-0.1063867285431438	90	111	466	201	489	0.0672226907397623	0.0383195808758856	0.0107667305394275	0.5499002146590402	0.08827646619045547	0.07880966620565782
710	KCNN2	brca	Candidate	55.96000000000003	48.20855855855857	24.80699570815449	51.679353233830845	27.00386503067485	-1.1736489366391574	-0.9585422677680082	-1.058840988979017	0.122418887394857	90	111	466	201	489	0.1259624970654913	0.0151264168775693	0.0089409996204136	0.2091107533984142	0.10842794041326598	0.09472500805595117
711	KDELR1	brca	Candidate	3938.1642222222217	3853.54675675676	5095.052832618026	3891.435174129356	5174.212004089983	0.3715738331834843	0.4029102104324345	0.3887947823035698	0.0222420607405859	90	111	466	201	489	9.783014953442477e-14	2.1174810536070264e-22	1.6775098726801277e-29	0.7851477453628439	0.044293159023516465	0.03630560072136836
712	KIF13A	brca	Candidate	1657.3273333333325	1470.3136936936935	704.123927038628	1554.0511442786062	697.1602044989761	-1.2349572995441944	-1.0622227159478523	-1.14213271087861	-0.0143391485751626	90	111	466	201	489	1.623108171147297e-20	4.235274163307372e-36	1.1462461558838022e-46	0.7803747597966434	0.08127303226800783	0.06996559521466214
713	KIF13B	brca	Candidate	740.8190000000001	605.6387387387387	406.2237982832624	666.1672139303479	398.4123517382413	-0.8668463390926527	-0.5761827268179455	-0.7136095909162554	-0.0280123860936351	90	111	466	201	489	6.106768840636252e-05	4.492590562026939e-07	2.884546559525417e-09	0.5340451156041153	0.2147347094643802	0.19257990061744767
714	KIF1C	brca	Candidate	2129.363444444444	2161.7390990991	1158.6172746781112	2147.2425373134324	1114.086298568507	-0.8780181326901167	-0.8997883338226058	-0.8900810765319608	-0.0565430904514378	90	111	466	201	489	1.2621273332421668e-22	7.681813198322215e-30	1.8108264931381128e-43	0.2886427323750107	0.01355263487776316	0.010906037153904672
715	KLRG1	brca	Candidate	198.2881111111112	170.97081081081066	77.3081330472103	183.2024378109452	75.06075664621669	-1.3589060764699896	-1.1450579372691274	-1.2447465979147851	-0.0425613646612565	90	111	466	201	489	1.099063023582019e-06	5.6855219761834935e-09	2.476196226217793e-12	0.5037826101739984	0.09171302717070755	0.08008751404716222
716	KPTN	brca	Candidate	322.8712222222223	286.8692792792792	305.13248927038643	302.98955223880563	293.55382413087926	-0.08152305767162	0.0890423216923197	0.0101677532278938	-0.0558107495919209	90	111	466	201	489	1.5728716362312847e-09	2.2971917977471243e-16	7.923405923673852e-21	0.228574727444855	9.017804508470267	7.757325212028614
717	LAMTOR2	brca	Candidate	2044.0815555555548	1930.443423423424	3699.649184549353	1981.3261691542305	3667.412638036806	0.8559357165173554	0.9384562021100292	0.9009220765500064	-0.0126258754830856	90	111	466	201	489	1.4946433646910644e-30	1.1721736800236414e-40	2.270002767286652e-59	0.6259981367103256	0.04993368594642712	0.04166190010989193
718	LAMTOR3	brca	Candidate	1321.4698888888886	1286.246486486487	1208.1869527896995	1302.018159203981	1205.555316973415	-0.1292998398893645	-0.0903234241477196	-0.1079058577554332	-0.0031458615060031	90	111	466	201	489	0.4397251446633671	0.2461520106161264	0.202734728231983	0.6935250918651199	0.19826525249834354	0.16294234598054802
719	LAMTOR4	brca	Candidate	7633.573000000008	6611.775945945945	4702.864721030047	7069.297014925372	4587.102269938652	-0.6988186552788287	-0.4914980033337762	-0.588026924335994	-0.0359567605232063	90	111	466	201	489	1.347005589924722e-07	6.20465297111329e-08	3.32684767325758e-12	0.2265829600627623	0.18841268376944104	0.16415731492434513
720	LAT	brca	Candidate	495.69822222222194	385.55279279279273	271.3035836909869	434.8716417910443	263.1374846625764	-0.8695539801919976	-0.5070203138116334	-0.6806815284378294	-0.0440913254848339	90	111	466	201	489	0.2175279244968353	0.1347065262704248	0.0738638852392787	0.6445778210034767	0.27747550633206153	0.25512843726602974
721	LBP	brca	Candidate	483.2973333333332	164.01909909909918	422.6384763948497	306.97950248756206	404.11239263803714	-0.1934869203788665	1.3655602957925854	0.4612817863633229	-0.06466751977833	90	111	466	201	489	1.8045490065628256e-06	4.3700716445845216e-12	1.3202925505927458e-14	0.9073252711620968	1.419454932101891	1.960360318057342
722	LCP2	brca	Candidate	491.3814444444443	415.0294594594595	513.8433261802583	449.2169154228856	486.410020449898	0.064485160704947	0.3081147954440347	0.1939162863989714	-0.0791555905535429	90	111	466	201	489	0.1906208897618663	0.2718192872216865	0.1189275248904623	0.4777192119137784	0.6674587684075562	0.5889062294133797
723	LILRB2	brca	Candidate	205.63622222222224	182.60945945945937	132.65860515021453	192.919950248756	127.84531697341508	-0.6323761517176764	-0.4610432394155092	-0.5402840814301315	-0.0533189466980967	90	111	466	201	489	0.24414847959757	0.1188854137651179	0.0735110350429389	0.6344255107631831	0.17045120049396462	0.14666514290939664
724	LILRB5	brca	Candidate	325.16966666666656	351.9797297297299	61.34888412017168	339.975223880597	61.6997341513292	-2.4060836744685377	-2.5203833394984776	-2.470320604047009	0.0082271703474644	90	111	466	201	489	5.641312199990867e-32	6.505375683762937e-31	4.605482754388173e-52	0.0396593691597755	0.026003478849358646	0.020265683478271308
725	LIN7B	brca	Candidate	844.472	698.9250450450451	278.3372746781112	764.0953233830852	286.3809202453989	-1.6012154626172068	-1.328303618637592	-1.45691850436602	0.0411012520988348	90	111	466	201	489	0.3986973136641161	0.3443675086998332	0.2422788734607985	0.0373373386686326	0.09904257363659325	0.08827870971711961
726	LMAN1	brca	Candidate	1134.372777777778	1092.364414414414	1256.9079828326182	1111.174129353234	1235.238527607361	0.1479842182545841	0.2024248133504426	0.1777941195244257	-0.0250893784606665	90	111	466	201	489	0.0128795251267212	0.0056729909547355	0.0005996593946824	0.6345040886405557	0.1676652824602911	0.13853491831957407
727	LMO4	brca	Candidate	1974.1732222222224	1488.3837837837837	1830.79517167382	1705.9014427860693	1351.8646830265857	-0.1087781911900139	0.2987238150271546	0.1019360938519884	-0.4375196421908574	90	111	466	201	489	0.0431881443135102	0.0004586108476083	0.0002547072891752	3.837829554776487e-05	2.06712143932021	1.930500902466429
728	LRP8	brca	Candidate	134.59377777777777	106.81477477477485	130.35798283261792	119.25313432835816	122.77948875255612	-0.0461327832032048	0.287367716509278	0.1284517479492983	-0.0864093653528997	90	111	466	201	489	1.1618781015324733e-11	1.9468309952391472e-18	1.954585427614687e-24	0.5331963426689974	1.3591448457471675	1.2371647026765726
729	LY96	brca	Candidate	877.8331111111106	791.9063963963965	480.6700643776826	830.3810447761191	497.0063394683033	-0.8688997316868791	-0.7202829565859993	-0.7887265547158137	0.0482172971676646	90	111	466	201	489	8.96012064630115e-06	2.905025983464672e-07	3.8672945992633935e-10	0.0252813100367647	0.10164888768066473	0.08677734725753632
730	MADD	brca	Candidate	634.5967777777774	596.8855855855854	527.5509871244632	613.7711940298508	562.4853169734149	-0.2665296606815955	-0.1781438788447389	-0.2183904025685235	0.0925049017623119	90	111	466	201	489	0.0586554804647027	0.046415463724479	0.0113408550093919	0.0040864810965971	0.22042753503312743	0.18428705314170846
731	MAF1	brca	Candidate	3538.7584444444446	3256.4500000000007	2847.568175965664	3382.8567661691527	2802.3466871165647	-0.3135129037072983	-0.1935696924055044	-0.2485117100572524	-0.0230949359445595	90	111	466	201	489	0.9448576969899652	0.3878368962879583	0.5226982859671223	0.4948316246136292	0.2615618943472356	0.2210842202932425
732	MAP1LC3C	brca	Candidate	5079.264333333335	4133.258378378381	958.4843133047214	4556.843134328361	914.5046216768936	-2.405792830309217	-2.1084528264894176	-2.2492079819557924	-0.0677643597162007	90	111	466	201	489	1.3116698593308025e-43	5.336596747465755e-52	4.444310706292683e-80	0.1442250894462269	0.06961777194889134	0.06257987549198611
733	MAP3K2	brca	Candidate	418.45577777777766	387.7420720720719	310.66326180257533	401.49447761194	303.33073619631904	-0.429723525123101	-0.319745641317081	-0.3700285018823538	-0.0344599501352601	90	111	466	201	489	0.037924562871303	0.0141001472848682	0.0030256628177568	0.6501396393754904	0.16132547340833367	0.13588915532041815
734	MAP4K2	brca	Candidate	313.1115555555556	287.56945945945955	330.0864592274681	299.00621890547234	329.6336605316972	0.0761672047683476	0.1989334913194001	0.1426684669407339	-0.001980386882016	90	111	466	201	489	9.58966832448064e-06	4.962663220671362e-10	2.481282617470401e-12	0.7904804039220983	0.46612446042482314	0.3943760354699776
735	MAPK13	brca	Candidate	556.0219999999998	596.9590990990991	1112.446287553648	578.6290547263679	1154.3335378323095	1.0005218078660394	0.898031686715478	0.9430250075446792	0.0533244625447369	90	111	466	201	489	4.227869548027916e-33	3.4487828742531403e-31	3.4030321613634354e-53	0.1467937772218727	0.060970599784052976	0.04771169424907276
736	MAPK8IP3	brca	Candidate	680.3311111111112	593.4580180180178	526.8928755364806	632.3564179104474	506.1831492842537	-0.3687273919303391	-0.1716363031586588	-0.2632282681667318	-0.057850190943342	90	111	466	201	489	0.5911377020067416	0.1050331872533011	0.1474173541593184	0.186610542703453	0.40078949156320465	0.3479564168619519
737	MAPKAPK5	brca	Candidate	731.7152222222222	705.7327927927925	725.2955364806861	717.3667164179101	741.6753169734149	-0.0127133017545386	0.0394469222373622	0.0158581601986115	0.0322187862937749	90	111	466	201	489	0.0043152899045279	0.0002461869364957	1.883793075415086e-05	0.0936063580510451	1.8016883166340913	1.4874841560003964
738	MARK3	brca	Candidate	1078.74	1046.857567567567	914.277682403433	1061.13328358209	935.6985276073616	-0.238642876466747	-0.1953608575699917	-0.2149015681484646	0.033411379248336	90	111	466	201	489	1.0426313206983517e-07	2.765986676599698e-12	6.401799463298596e-16	0.2175062914785317	0.11047526792303698	0.09092865513653772
739	MICALL1	brca	Candidate	1398.6318888888889	1190.320990990991	561.1212446351934	1283.5945273631844	500.7140286298576	-1.317631863314212	-1.084966233199182	-1.193805102887019	-0.1643256594452546	90	111	466	201	489	2.910714922262301e-06	2.6051551982902423e-09	3.079953847429109e-12	0.0513814982056244	0.10372443552782491	0.09116971390441217
740	MIOS	brca	Candidate	1048.1486666666665	928.5309909909912	538.027339055794	982.0911442786062	556.7304498977511	-0.9620919713303576	-0.7872705798446198	-0.8681774389523309	0.049299509299511	90	111	466	201	489	0.2282640384221966	0.0414384834481292	0.0318935438047276	0.0781976171286674	0.10817435257400566	0.09319161668764982
741	MLC1	brca	Candidate	269.6293333333334	216.51972972972985	78.41017167381968	240.30014925373143	76.73141104294466	-1.781864734137268	-1.4653857686948857	-1.615724820915251	-0.0312235331085369	90	111	466	201	489	0.0441872519545421	0.0037004272898241	0.0012119737621549	0.8597170751357175	0.1028268620196752	0.09304743621825627
742	MLST8	brca	Candidate	1487.1361111111114	1335.9458558558556	1258.776223175965	1403.6429850746274	1240.2073415132918	-0.2405148638773214	-0.0858397052783484	-0.1571542013625762	-0.0214404983900296	90	111	466	201	489	6.04369398423098e-16	6.543988706843935e-23	6.709648121918796e-32	0.5052707546330198	0.530438650650012	0.45378676144772945
743	MRAS	brca	Candidate	2065.1573333333345	1801.980270270272	436.70836909871264	1919.8207462686569	368.1600817995912	-2.2415096127116785	-2.044841130923812	-2.1362295283794506	-0.246336970035715	90	111	466	201	489	2.367086830846933e-38	1.0812199446855956e-47	5.63611797993668e-72	0.4592889206619036	0.049283133171599616	0.042780233229416084
744	MS4A2	brca	Candidate	67.55333333333336	53.71657657657661	33.39139484978541	59.9121393034826	35.71008179959101	-1.016550599286668	-0.6858910029946336	-0.843371989260698	0.0968550786759926	90	111	466	201	489	0.0002160442321217	2.310865103439088e-05	2.1462076889328325e-07	0.0143742051581941	0.20534071824910702	0.18672778829673092
745	MTG1	brca	Candidate	1619.330222222222	1399.1209009009003	892.2919527896987	1497.7220895522394	878.1787525562374	-0.8598094834906113	-0.6489329001098869	-0.7471822147384563	-0.0230011998683547	90	111	466	201	489	0.0017501990606242	4.6701262800025935e-05	2.2809369342960863e-06	0.6096282386291283	0.15073601396090386	0.1314931119753172
746	MTMR2	brca	Candidate	548.1245555555555	494.00324324324345	375.2017167381977	518.2366666666662	353.6276482617589	-0.546837338824663	-0.3968540845308363	-0.4659446648332843	-0.0854353531521874	90	111	466	201	489	3.506083272588397e-06	6.339336561223986e-12	3.3361850773611395e-14	0.3746627434223055	0.1736100444895581	0.14828065544471614
747	MTMR3	brca	Candidate	686.6865555555555	639.8014414414414	420.3062017167376	660.7947761194029	411.6315132924336	-0.7082109738164961	-0.6061834988276478	-0.6527615376966016	-0.030087309021577	90	111	466	201	489	3.8204367062068324e-18	1.6057977540276382e-26	8.309559764759427e-37	0.9663951691194586	0.08494593035545388	0.07135536666776306
748	MTMR4	brca	Candidate	501.8623333333334	461.863333333333	484.4247424892707	479.7733333333332	476.8225153374231	-0.0510191164009083	0.0688065367933085	0.0139195817702701	-0.0228201932417704	90	111	466	201	489	0.0234757243322993	0.0029862610627589	0.0005886526646	0.1462073109328492	4.665276532221436	3.943146850882242
749	MTMR6	brca	Candidate	410.83766666666656	380.5938738738739	262.00124463519325	394.1358706467658	265.1150715746422	-0.6489947924641809	-0.538678674556832	-0.5891193910832063	0.0170450232754522	90	111	466	201	489	8.184604974169565e-08	6.583510305769748e-14	2.7073084929674225e-17	0.5711581043425922	0.10163542787291799	0.08562053344336464
750	MYH2	brca	Candidate	54.48311111111109	2701.32063063063	12.350987124463536	1516.169502487562	11.784846625766898	-2.1411827363841827	-7.772894728545577	-6.939660890070812	-0.0676933678139117	90	111	466	201	489	6.134679284732858e-33	5.630126042301415e-38	7.87460983785547e-57	0.1671619913377633	0.6914571518259973	0.12006837966203027
751	MYL12A	brca	Candidate	12339.001555555547	12173.452252252244	10567.390944206012	12247.578805970152	10646.197034764824	-0.2236064357609502	-0.204119134149499	-0.2128773507560639	0.0107189485495159	90	111	466	201	489	0.0001801403394096	4.132837026337957e-08	1.200992630589389e-09	0.3059317916280232	0.050400312512253916	0.04114207817533831
752	MYO1C	brca	Candidate	3382.6712222222204	3505.9524324324307	1848.1185622317591	3450.7518905472625	1926.619202453988	-0.872105648761842	-0.923749109390242	-0.9008534347196652	0.0600141373456585	90	111	466	201	489	3.1116601190287157e-24	4.440968845765261e-23	6.819145684849346e-39	0.1197399040399048	0.03191172376089024	0.025415537964509963
753	MYO5B	brca	Candidate	382.6881111111112	448.8240540540542	712.8498712446346	419.2109452736317	692.7664621676892	0.8974291900699483	0.6674482747751814	0.7659218868582475	-0.041229183087992	90	111	466	201	489	8.3272592629875635e-19	1.5362881357762793e-11	7.263532492154861e-24	0.8898648987375584	0.17169806147090744	0.1285687401975118
754	MYO5C	brca	Candidate	1066.404777777777	905.3748648648648	493.6060729613737	977.4778109452734	515.7602249488756	-1.1113230996584014	-0.8751551104122732	-0.9857038087176002	0.0633403733897553	90	111	466	201	489	0.0447670118529542	0.0061540309630462	0.0018090943225544	0.0249004498227293	0.12744121492665403	0.1121520453990644
755	MYRIP	brca	Candidate	406.1176666666669	315.4630630630628	89.40240343347647	356.05467661691523	88.03288343558273	-2.183512266333002	-1.819085571353588	-1.993713280466132	-0.0222710936596466	90	111	466	201	489	1.1031672806697576e-20	3.839998705287536e-33	1.8226337324097496e-44	0.1227341094821665	0.09519873681259479	0.08758917885711016
756	NBR1	brca	Candidate	1902.4532222222224	1815.98990990991	1305.6404935622322	1854.704825870648	1317.5360531697345	-0.5431032736508428	-0.475998479347029	-0.5064318945336058	0.0130847331008621	90	111	466	201	489	5.330807269424104e-14	1.004332265396822e-21	3.369220089840244e-29	0.4623528998590657	0.07241127486847791	0.06009379645135547
757	NCF1	brca	Candidate	7394.532666666669	6006.468828828828	1586.713433476397	6627.989950248755	1504.1407566462178	-2.220417376650844	-1.920475491938642	-2.0625298196125685	-0.0771020155251627	90	111	466	201	489	0.1905006552298006	0.0608400862039163	0.0361029554357384	0.7470883850506984	0.07655043604069378	0.06887382976145792
758	NCK2	brca	Candidate	1074.617	1000.3958558558564	808.3319527896998	1033.6292039800994	738.822535787321	-0.4108027835683004	-0.3075512036600061	-0.354698954762098	-0.1297200049910436	90	111	466	201	489	7.165699011548064e-08	6.805531951801018e-12	9.3762968617169e-16	0.2244743341809732	0.15817308749565415	0.13292328739371284
759	NCKAP1	brca	Candidate	1830.5668888888893	1766.0404504504504	1571.9685407725306	1794.932885572142	1537.5621472392622	-0.2197181449016205	-0.1679460419570443	-0.1913575554114298	-0.0319276213565762	90	111	466	201	489	0.0004464688455851	2.600466588444812e-06	6.87998967309773e-08	0.9097418990519112	0.1482073149879753	0.12234433808505439
760	NFATC3	brca	Candidate	491.1756666666665	469.9853153153152	284.40851931330474	479.4735323383083	288.5697341513292	-0.7882744091198767	-0.7246509997032211	-0.7534864976959696	0.0209553138286533	90	111	466	201	489	4.774076172291539e-22	7.270301895975304e-34	2.7693598330112223e-46	0.1868792208682531	0.04616925655639802	0.03826942895582398
761	NGEF	brca	Candidate	363.6433333333333	301.3854054054053	185.4799356223176	329.26208955223865	177.56905930470313	-0.9712609965556164	-0.7003464250051283	-0.827973281961865	-0.0628829113132556	90	111	466	201	489	0.0001794484253261	1.4220477129192262e-06	1.8846045825713783e-08	0.6305845248334848	0.17305837967891205	0.15414369006488662
762	NISCH	brca	Candidate	1457.3916666666669	1364.7930630630628	797.2662446351937	1406.25512437811	805.8662576687109	-0.8702551531246645	-0.7755487254841237	-0.8187248600958755	0.0154788392812452	90	111	466	201	489	1.1503573594035268e-23	1.486152284801889e-32	1.2295444435996531e-46	0.7201352724842084	0.06293969505549715	0.05273582947841082
763	NMI	brca	Candidate	574.5044444444445	509.873963963964	558.3154721030044	538.8129850746263	528.249386503067	-0.0412375169952207	0.1309398662609249	0.0512959174868511	-0.079861350156525	90	111	466	201	489	0.0406245774007813	0.0052580058292573	0.0014720609324382	0.0767625970579785	1.8039142102447292	1.5526371819841078
764	NPRL3	brca	Candidate	796.9533333333335	757.0945945945947	780.8707296137333	774.9417910447762	777.6152760736192	-0.0294115126795304	0.0446101671934036	0.0109957871717265	-0.0060271744398206	90	111	466	201	489	0.2220946794825932	0.0105648494675859	0.0119564310714272	0.9511530538828388	3.6747982859432122	3.057023521527395
765	NRG3	brca	Candidate	134.8303333333333	111.3634234234234	33.58356223175966	121.87099502487564	29.470940695296548	-2.0053179308896185	-1.72944829570618	-1.8595276380306247	-0.1884621548719101	90	111	466	201	489	4.883153067134729e-11	3.353761757816433e-13	1.4427984995267226e-19	0.8630314268856085	0.07840178864638783	0.06995289538272641
766	NRP1	brca	Candidate	1789.7318888888888	1739.981891891892	759.7374248927046	1762.2580099502486	767.566789366053	-1.236170684787212	-1.1954994962322865	-1.213852367169431	0.0147914006094576	90	111	466	201	489	1.3090665103205551e-24	8.602658310624244e-31	5.800144863665232e-46	0.0775295308922492	0.018386352592304832	0.015119524773792227
767	NSMAF	brca	Candidate	642.4330000000002	596.0779279279279	451.0481330472101	616.8339303482587	432.3287934560325	-0.5102646048742413	-0.4022195558550067	-0.4516007290218231	-0.0611524730048401	90	111	466	201	489	3.951881700066904e-09	4.725197254789087e-13	8.219476441062146e-18	0.0945147613210593	0.1299020840366787	0.10934697398247581
768	OCRL	brca	Candidate	460.6353333333331	437.9855855855856	432.895021459227	448.1272636815918	453.2089775051121	-0.0896078694120769	-0.0168661816706801	-0.0498912926736893	0.0661592306064184	90	111	466	201	489	0.9736984331428816	0.7999403706387289	0.8451370550465895	0.0738531341213278	0.7960622908320142	0.6619413776068652
769	OTUD7B	brca	Candidate	992.6927777777776	853.3289189189188	551.4295922746783	915.7306467661696	526.1580572597142	-0.8481706051014473	-0.6299252499596538	-0.7317466149053875	-0.0676804426333528	90	111	466	201	489	0.036330099955277	0.0140260918691617	0.0029093907108364	0.563846842591518	0.15910424158383432	0.13914839217793834
770	PDE6D	brca	Candidate	516.3277777777778	495.4973873873871	538.1336266094423	504.8244278606966	553.9819018404911	0.0596772446285929	0.119087009450743	0.0921827376472869	0.0418743853410207	90	111	466	201	489	2.217492058479732e-05	2.750893330444128e-09	2.0568818033496497e-11	0.0480438896650121	0.35262017432230924	0.2918580255925816
771	PELI1	brca	Candidate	1353.7128888888883	1151.497837837838	434.83306866952864	1242.041890547264	386.42546012269975	-1.6383882225505684	-1.4049781368621763	-1.5141802670580826	-0.1702715091519723	90	111	466	201	489	2.029367009873934e-22	7.929771723543829e-32	6.050266393036679e-45	0.0055239611078216	0.08202983369596459	0.07211963632842495
772	PI4K2B	brca	Candidate	974.8147777777776	853.6918918918916	525.6782618025749	907.926019900498	527.7838036809814	-0.8909480450132081	-0.6995354001967785	-0.7883946710210731	0.0057670019088352	90	111	466	201	489	0.0109458378379409	0.0038916393148196	0.0003848741593431	0.4830403973080157	0.13007872549330549	0.1127091215738563
773	PI4KA	brca	Candidate	908.8757777777776	867.4174774774779	954.9027253218871	885.9808955223878	982.2198977505112	0.0712706502283856	0.1386272630359009	0.1080781850311002	0.0406922736599094	90	111	466	201	489	0.0280602342276162	0.0020631451757113	0.0005168900340248	0.129912913397538	0.3405639611002256	0.2826572077983175
774	PI4KB	brca	Candidate	1265.674888888889	1212.2649549549542	1419.4133690987114	1236.1798507462702	1366.6592638036807	0.1653879294330985	0.227589748429298	0.1994061449234395	-0.0546412055998884	90	111	466	201	489	0.0003462227503426	1.1552811898575817e-07	4.909228700272156e-09	0.018408670868085	0.17059762879123935	0.14133768804707286
775	PIK3C2G	brca	Candidate	281.78633333333346	277.8834234234234	47.27276824034335	279.63099502487574	44.05605316973413	-2.575520387595688	-2.555398521146945	-2.56444302674926	-0.1016690950339835	90	111	466	201	489	6.397398637207798e-28	1.2880677584493546e-31	1.978805378705077e-49	0.3904395984728113	0.004319597172127455	0.003526888883072577
776	PIK3R4	brca	Candidate	1130.3124444444447	1056.71963963964	834.6012446351918	1089.6716417910434	843.793946830265	-0.4375626447747904	-0.3404336860395157	-0.3847344861288836	0.0158036659715928	90	111	466	201	489	0.1665584365052552	0.0405860330711221	0.0237735438924934	0.370620410889708	0.13731069231004597	0.11514642353773154
777	PIK3R6	brca	Candidate	1648.6224444444442	1339.6090990990997	339.2972532188846	1477.9732835820914	324.8742535787314	-2.280639385176676	-1.9811904246156056	-2.1229985351348053	-0.0626683367488517	90	111	466	201	489	1.173540780113278e-05	7.551026328685883e-08	1.6048265484508563e-10	0.117610053309855	0.07425386661035123	0.06679614148212083
778	PKP4	brca	Candidate	1520.659	1480.393693693694	1168.695987124462	1498.4229353233834	1088.2108384458077	-0.3797969819231202	-0.3410812046231717	-0.3585451967713547	-0.1029415877795683	90	111	466	201	489	1.4706933221350248e-07	1.92093621030162e-10	2.6723992043416474e-14	0.0412615885273923	0.05927226286430448	0.04870792386969234
779	PLCB3	brca	Candidate	316.605	292.8180180180179	369.7985407725324	303.4689054726367	386.7543149284253	0.224055492382009	0.33673520193082	0.2851908315945576	0.0646778557096921	90	111	466	201	489	1.3134931210180896e-09	3.657085084971401e-16	9.663878996792524e-21	0.1210293855702702	0.21436642570425207	0.18073642146231622
780	PLCB4	brca	Candidate	326.431	235.2757657657657	164.39995708154487	276.0915422885572	150.2896523517381	-0.9895681490838276	-0.5171428031461579	-0.7479367710967593	-0.1294642412423692	90	111	466	201	489	2.4687870731998424e-07	3.36533969450731e-10	6.645674386524388e-14	0.8489481483385034	0.3230639103794095	0.30857416946110267
781	PLCD3	brca	Candidate	2158.571111111111	1767.8395495495488	647.2811373390564	1942.793980099501	689.2994274028634	-1.737612253671163	-1.4495229730967214	-1.5856685536920525	0.0907383545058251	90	111	466	201	489	2.782693665816322e-19	2.07691225774652e-32	1.3622391491645165e-42	0.0267034786455145	0.09582311487815434	0.08586004955343997
782	PLCD4	brca	Candidate	1067.327222222222	866.8939639639635	302.5130042918456	956.640199004976	293.44773006134983	-1.8189334800786063	-1.5188583761908945	-1.6609792544868218	-0.043893613320424	90	111	466	201	489	0.4235810592634579	0.1919662063067579	0.1642553646702574	0.4849542459352837	0.09509704902400255	0.0855645113640129
783	PLCZ1	brca	Candidate	1003.7208888888896	816.0718918918919	193.56186695278976	900.0938308457717	184.73627811860945	-2.374491480923131	-2.075901492532876	-2.217280644380747	-0.0673275520147479	90	111	466	201	489	1.9011537641580446e-41	8.392668059249075e-42	9.100607869909729e-64	0.4966045952197672	0.07090254314031162	0.06376240743641018
784	PLEKHG5	brca	Candidate	907.3515555555546	757.073333333334	250.6400214592272	824.3620895522388	251.86016359918187	-1.856044836412369	-1.5948162541969624	-1.7176613619543086	0.0070061525401834	90	111	466	201	489	4.770116137893218e-20	1.5679962454705471e-27	2.60117314375458e-39	0.2548442300296571	0.08056505055257886	0.07151881650151135
785	PLEKHM2	brca	Candidate	993.1053333333332	921.5649549549554	664.8203004291846	953.597960199004	657.1596932515339	-0.5789823089804806	-0.4711214195912134	-0.5204167140149544	-0.0167204401691143	90	111	466	201	489	4.984304131848337e-07	1.4481974155071022e-10	6.235205634347062e-14	0.6082283885999348	0.11253596087200875	0.0947227348703571
786	PPP2R3C	brca	Candidate	1233.1935555555558	1111.7287387387382	614.9857510729614	1166.1159701492536	607.7121267893668	-1.0037743659218934	-0.8541799247308907	-0.9230863821965758	-0.0171649033841045	90	111	466	201	489	2.5510024423901867e-11	2.5211206570712527e-14	9.301733120431044e-21	0.9445187457085732	0.087411086634506	0.07464789730915039
787	PPP2R5A	brca	Candidate	1498.8819999999994	1479.3123423423426	1125.91042918455	1488.0748756218904	1166.867300613496	-0.4127947514476986	-0.3938346359101939	-0.4023550608660738	0.0515484434451642	90	111	466	201	489	7.194878027887531e-06	3.7217192210605314e-07	3.9591529422702127e-10	0.4099111832965358	0.025946462706727867	0.02117638321123535
788	PPP3R1	brca	Candidate	1164.444	1164.1417117117117	881.3719098712444	1164.277064676618	909.59417177914	-0.4018184372229166	-0.4014438666716255	-0.4016115968526738	0.0454720928595306	90	111	466	201	489	4.4533714799504806e-12	1.1337537851110804e-16	2.2818832759865574e-23	0.1346424661338758	0.000515025890347233	0.00041764277317368965
789	PPP4R1	brca	Candidate	946.349333333333	909.6342342342342	868.4752789699576	926.0738308457716	843.4500408997959	-0.1238880517861628	-0.0668017679143088	-0.0926424329215102	-0.0421821658453904	90	111	466	201	489	0.4532105118994203	0.5216207489158131	0.3674250203679167	0.5242801521889497	0.3372711389296625	0.2789290413939635
790	PPP4R4	brca	Candidate	698.6145555555557	556.5598198198198	160.69757510729625	620.1664179104478	154.47938650306742	-2.120148542222869	-1.7921885995492988	-1.948307246735972	-0.0569338192948122	90	111	466	201	489	0.0006350242656715	3.24270749503446e-05	7.050938941921691e-07	0.7985250235490469	0.08820030607327738	0.08013040419996446
791	PRKAB2	brca	Candidate	305.0615555555555	285.46666666666675	200.17326180257496	294.2404975124377	194.3296319018404	-0.6078511015014417	-0.5120730163381009	-0.5557465455611549	-0.0427433749700909	90	111	466	201	489	6.78960887527452e-08	6.449815257299303e-10	3.7671291010971925e-14	0.8476592657791338	0.09375596907701014	0.07858533637659496
792	PRKAG1	brca	Candidate	1601.5733333333328	1566.463693693693	1546.9133690987126	1582.1844278606975	1644.7267893660523	-0.0500974535629967	-0.0181189277789069	-0.0325253732189677	0.0884555487179348	90	111	466	201	489	0.7492157675829796	0.8119519587608123	0.7190074593327889	0.0040238667307613	0.540257608290304	0.442929442902117
793	PRKAR1B	brca	Candidate	486.7772222222221	454.0926126126126	312.15678111587954	468.7275124378105	318.77856850715733	-0.6409908551496788	-0.5407157601078969	-0.586478671335112	0.0302838337381551	90	111	466	201	489	2.356912802861616e-09	3.562543051049444e-13	4.143878213512305e-18	0.6796347233464032	0.09294828009767249	0.07802996675571569
794	PRKG2	brca	Candidate	92.56300000000005	74.57351351351357	25.400515021459185	82.62850746268656	26.72797546012268	-1.865577874052737	-1.5538055659486103	-1.70178185886019	0.0734928137843137	90	111	466	201	489	2.5294348293233175e-11	6.675393971241682e-17	6.828781385399487e-23	0.0793219846361808	0.09624971281704296	0.08695373742595335
795	PRRT2	brca	Candidate	1307.890555555556	1059.0342342342349	341.44195278970005	1170.4624378109454	336.4250920245396	-1.937529583450725	-1.633036988963391	-1.7773663990472832	-0.0213550204405961	90	111	466	201	489	0.0003698867862475	1.2343611728812636e-08	9.81882460056025e-10	0.7117265925523093	0.09011264334089668	0.08120408384070771
796	PSENEN	brca	Candidate	2845.0804444444448	2668.7239639639656	4125.145343347639	2747.689552238807	4103.011002044987	0.5359755062565507	0.6282948615755184	0.5862259410288114	-0.0077619287039405	90	111	466	201	489	5.763503286819565e-28	1.6037860899080163e-39	3.5496645968857415e-56	0.9509663407833424	0.08571854511261058	0.07176229778040374
797	PSMD4	brca	Candidate	3277.2500000000005	3205.7254054054047	4948.990429184551	3237.751343283582	4810.023312883434	0.5946485213290079	0.6264833991329382	0.6121420601221716	-0.0410903658251608	90	111	466	201	489	5.205716440133874e-22	1.038527553540268e-32	2.616352066227557e-45	0.0391936187845777	0.028577580161167754	0.02342812223669822
798	PSMF1	brca	Candidate	2757.435333333333	2666.361441441441	3017.4153648068645	2707.140796019901	3075.507423312879	0.129986253034394	0.178440945800233	0.1565433827248015	0.0275111526268092	90	111	466	201	489	0.0016200475880654	4.047505941209786e-06	3.1864382709399346e-07	0.4622715229380887	0.16964709225106064	0.13988175478440218
799	RAB10	brca	Candidate	1891.767555555556	1852.186846846848	2314.97508583691	1869.909552238808	2352.793374233128	0.2912618336688417	0.3217670233924229	0.3080281785757456	0.0233779594947049	90	111	466	201	489	3.390607077064302e-11	8.541714132284257e-17	1.0839639915939885e-22	0.2745803092457	0.054431204912575894	0.04460255837697284
800	RAB11FIP1	brca	Candidate	1671.7043333333331	1364.0128828828826	1341.0615021459237	1501.7851741293523	1718.1300817995896	-0.3179443052355015	-0.0244818685493417	-0.1633030525068871	0.3574638669757462	90	111	466	201	489	0.0039702019053069	0.0015822141942351	8.017516263169386e-05	0.0027000931926232	0.9469587393174577	0.8500832153868697
801	RAB11FIP2	brca	Candidate	482.7857777777775	427.0878378378379	174.9644635193131	452.0272139303482	165.94597137014324	-1.4643212462872062	-1.2874708844312048	-1.3693477009667427	-0.0763483246827479	90	111	466	201	489	2.1667770056284937e-27	4.5368605213177545e-36	8.512460535658842e-53	0.4253486588657119	0.06935677859860813	0.05979256873746082
802	RAB11FIP4	brca	Candidate	1080.6193333333335	940.1817117117112	555.3130257510732	1003.0642288557228	558.9608997955008	-0.9604852563814724	-0.7596383806590724	-0.8530408463392097	0.009446130748442	90	111	466	201	489	4.502934443306026e-27	4.8303204886152323e-20	3.414765437780591e-38	0.6270830363796539	0.1259545899863483	0.10949354427864764
803	RAB11FIP5	brca	Candidate	958.153222222222	883.6302702702706	638.6929613733897	916.9987562189038	651.4483231083843	-0.5851338301275567	-0.4683202899527772	-0.5217972254270765	0.0285281883000956	90	111	466	201	489	0.000211536603407	2.699498876503452e-06	3.64077054078062e-08	0.0989446350027714	0.12138164331679024	0.10248604796725383
804	RAB12	brca	Candidate	3229.925555555554	2755.188468468468	1111.6388626609446	2967.757313432836	1064.7986707566463	-1.5388127367186244	-1.3094628327740645	-1.41668494441585	-0.0621075014755003	90	111	466	201	489	2.302264131404375e-15	4.128476135915914e-25	3.679317129218414e-33	0.5317266082207003	0.08620674115593996	0.07568521996681277
805	RAB13	brca	Candidate	2968.81411111111	2859.915585585584	4091.1472746781096	2908.676119402984	3899.412740286298	0.4626187093884595	0.5165329083792621	0.4921428113153701	-0.069248605402649	90	111	466	201	489	2.1407119107901964e-14	4.093489541248335e-21	4.665477661978617e-29	0.0186611647535731	0.05999092387024877	0.04955898268371259
806	RAB14	brca	Candidate	1925.739888888888	1791.9385585585587	1299.1942274678113	1851.84960199005	1380.0172392638024	-0.5677957229340823	-0.463904044036842	-0.5113498073231582	0.0870691618347078	90	111	466	201	489	0.0003210324403468	2.5748746934231544e-07	8.422451138950516e-09	0.0001296258928433	0.11038610908335003	0.09278533521834659
807	RAB15	brca	Candidate	4519.578111111113	3748.384774774777	1231.5137339055805	4093.6952238805966	1230.3623517382418	-1.8757553907884763	-1.6058363374919322	-1.7329709805967526	-0.0013494533488373	90	111	466	201	489	0.003086144655068	0.4440778009903018	0.0194347768218905	0.0020601347489529	0.08239284546043325	0.073362245835785
808	RAB18	brca	Candidate	2645.077222222222	2520.862162162161	2564.038347639484	2576.4808457711465	2781.4957873210624	-0.044892002996926	0.0245006035477677	-0.0069840281619527	0.1174430815792029	90	111	466	201	489	0.6456665021883731	0.5373829528496021	0.4793825167431392	0.0015563639650985	5.427809561462939	4.508090600384614
809	RAB21	brca	Candidate	1365.6085555555555	1287.1045945945937	889.5851931330477	1322.2556218905484	953.0236196319014	-0.6183393218432529	-0.5329246165709691	-0.5717964291934984	0.0993791951184003	90	111	466	201	489	9.43872487352766e-12	3.152614165141504e-21	1.0002467486361794e-26	0.0592946035784552	0.08139766230335134	0.0679819086617186
810	RAB30	brca	Candidate	995.4329999999997	718.9209909909911	628.8775965665242	842.7323383084574	677.7181595092029	-0.6625449739191995	-0.1930539867574069	-0.4222952457724626	0.1079061878400708	90	111	466	201	489	0.0283981765373308	0.0022749266597863	0.0005631306523907	0.1452056644929877	0.5689141200424175	0.5428459384990885
811	RAB33B	brca	Candidate	1097.0022222222217	918.9643243243236	300.3970815450643	998.6827860696518	292.8093251533738	-1.868623746460706	-1.6131380581848176	-1.733155707535556	-0.0369092965381654	90	111	466	201	489	1.3732043236167598e-13	1.0332029539463855e-20	5.204034849311319e-28	0.632246776119936	0.07816264766988398	0.06924804784066187
812	RAB34	brca	Candidate	2650.7543333333338	2330.9718918918925	2019.884399141632	2474.1580597014936	1860.1055419222885	-0.3921302424291881	-0.2066588799321803	-0.2926649408816042	-0.1188882460388598	90	111	466	201	489	0.9954250562407034	0.1468247476103214	0.3142224602071408	0.1565433231534981	0.3398606654010599	0.29387210060195473
813	RAB35	brca	Candidate	872.9142222222222	840.4041441441444	803.4074678111581	854.9608955223872	833.1170347648256	-0.1197080214220762	-0.0649514046035711	-0.0897265635104816	0.0523873054557917	90	111	466	201	489	0.5847013797779275	0.3287350753600784	0.3129408323728536	0.0118258652094876	0.33414249625298825	0.2761184418259408
814	RAB39A	brca	Candidate	617.0406666666662	500.3268468468468	129.88714592274667	552.5867661691542	124.62476482617556	-2.248106910928386	-1.945612203626056	-2.088942347839561	-0.0596678816220872	90	111	466	201	489	0.1189409293162219	0.1311925603343905	0.0459196034167374	0.6193673970385367	0.07619385152176993	0.06861373860400738
815	RAB39B	brca	Candidate	1314.9441111111116	1065.6001801801806	282.5214806866952	1177.2467164179095	272.3165644171779	-2.218569014282691	-1.915233763595368	-2.05898423080239	-0.053075821741787	90	111	466	201	489	0.5564843622498304	0.6578774372661341	0.5057634415899628	0.2896651458567908	0.07750655934752389	0.06981620599930577
816	RAB3A	brca	Candidate	142.13299999999995	120.76414414414413	165.79285407725294	130.3322885572138	172.1160940695296	0.2221402718947651	0.4571896554777253	0.3471872839808987	0.0540001800184296	90	111	466	201	489	3.562913698966298e-13	4.77982203964075e-23	1.7088577957774652e-29	0.1388942506565567	0.36017163604705454	0.3168387108984055
817	RAB3B	brca	Candidate	80.34900000000006	66.5882882882883	32.26012875536479	72.74980099502488	31.54844580777097	-1.3165278721212437	-1.0455162583278204	-1.1731911050426929	-0.0321832620273517	90	111	466	201	489	0.1139366760152652	0.0295381517732789	0.0135029009231826	0.133558786676738	0.12217682734078923	0.10882698152593509
818	RAB3GAP1	brca	Candidate	1028.0282222222222	965.2557657657665	663.5616952789691	993.362835820895	669.7777914110422	-0.6315773581643067	-0.540680659074913	-0.5820901651947007	0.0134519319732317	90	111	466	201	489	7.556639262714436e-12	7.413409865869634e-20	9.72735754705272e-26	0.4257486473663833	0.08501637019249977	0.07113933303775505
819	RAB3GAP2	brca	Candidate	428.3566666666665	401.1176576576576	400.34997854077295	413.31422885572096	391.19184049079774	-0.0975508129652786	-0.0027637477637428	-0.0459773022652996	-0.0333854501099639	90	111	466	201	489	0.5395268784824407	0.327030049461298	0.2926194084766725	0.9328501309838924	1.1217167636845673	0.9398888662976496
820	RAB40A	brca	Candidate	1597.2441111111111	1296.1527927927923	313.0642703862668	1430.969800995026	298.71396728016447	-2.35105405046587	-2.0497050256051	-2.192462455837532	-0.067694168161875	90	111	466	201	489	2.070422030253331e-12	9.594842809676048e-14	3.6339993272187284e-21	0.7253258410994774	0.07233491921655517	0.06511282774869585
821	RAB40B	brca	Candidate	598.9000000000001	544.1784684684683	368.08489270386247	568.6806467661693	344.501165644172	-0.7022765938643152	-0.5640413360916899	-0.6275801691447094	-0.0955296740529804	90	111	466	201	489	3.6698533089244575e-10	3.1851193089929964e-14	1.120048622328035e-19	0.0186507018046609	0.1190229207232679	0.10124416955305109
822	RAB40C	brca	Candidate	967.2512222222229	831.0763063063056	671.3151931330468	892.0501492537323	679.5897341513298	-0.5269003529627402	-0.3079906522177112	-0.4101345241187046	0.0176737657056222	90	111	466	201	489	3.223000154219212e-16	1.4486070458383702e-23	1.1163126873133468e-32	0.4745192711646729	0.28470129183818776	0.24904967978611342
823	RAB4B	brca	Candidate	1210.466111111111	1068.123783783784	945.3760515021454	1131.8591542288552	944.101411042945	-0.3566024658341319	-0.1761186256138922	-0.2597342203461381	-0.0019464828608034	90	111	466	201	489	3.6939299257570513e-08	1.0389426447924442e-12	1.1419650069214175e-16	0.6201901641224712	0.3729514168710659	0.32192752507087635
824	RAB6A	brca	Candidate	1916.6273333333345	1807.85954954955	2114.6652360515004	1856.5615422885587	2084.956564417177	0.1418594458869706	0.2261466934568073	0.1877961551006084	-0.0204119657709966	90	111	466	201	489	0.215121834755471	0.3762790661407097	0.1709853486341765	0.5884276481973002	0.244609423387971	0.20421365035750216
825	RAB6B	brca	Candidate	781.6413333333331	618.9921621621621	228.3097424892704	691.8201492537311	203.5472188139058	-1.775514335382525	-1.4389287178673826	-1.5994046088864555	-0.1656289146958586	90	111	466	201	489	4.20830386584412e-12	4.8050064848267934e-20	4.014631046549549e-26	0.349095706023482	0.11010955296588851	0.10033476840535062
826	RAB8A	brca	Candidate	929.2545555555556	923.1713513513512	1380.9069527896995	925.8951741293528	1396.1749284253576	0.5714703514521114	0.5809457534677929	0.5766953401891657	0.0158635975548186	90	111	466	201	489	4.881250888396916e-26	2.053579655185481e-33	2.125723350748411e-49	0.7196033914755301	0.009060223610165384	0.00737029239257071
827	RAB8B	brca	Candidate	986.7521111111116	855.0801801801804	369.2978969957086	914.0377611940304	356.5186912065443	-1.417902653708048	-1.2112746597003172	-1.3074687208737992	-0.0508073321644712	90	111	466	201	489	1.1805948131394988e-14	2.0133740900809264e-22	2.3626833115103162e-30	0.7862367710716983	0.08446391953487364	0.07357274375879076
828	RAB9A	brca	Candidate	1080.16	1020.1605405405404	771.9934978540775	1047.0259701492548	776.1736196319022	-0.4845844276560775	-0.4021356024769838	-0.4396366254296587	0.0077907036599369	90	111	466	201	489	2.6723570245480654e-12	1.9302169647805122e-22	3.417230344608541e-28	0.424389639385522	0.10223852979148663	0.08530004277060624
829	RABAC1	brca	Candidate	2639.3602222222225	2468.487567567568	3681.379635193134	2544.9977114427875	3849.8201840490806	0.4800582681446901	0.576619153519187	0.5325821735682386	0.064544529980275	90	111	466	201	489	2.0065260977299717e-09	3.0161640320410444e-15	7.605061623028283e-20	0.1276710696872691	0.0986212232220324	0.08268579411118067
830	RABGAP1L	brca	Candidate	610.6306666666668	563.7047747747746	550.791394849785	584.716368159204	516.8563803680985	-0.1487940253189583	-0.0334337675903591	-0.0862309576555266	-0.091742567603512	90	111	466	201	489	0.9454288662030652	0.986604776732478	0.9758928633046016	0.1108570501895587	0.7255290833410104	0.6122765129906185
831	RABGEF1	brca	Candidate	774.8125555555555	709.3395495495494	449.1755579399135	738.6558208955223	452.4689366053167	-0.7865679074078621	-0.6591969628831503	-0.7176228673752436	0.0105393250392047	90	111	466	201	489	8.72744292961461e-12	4.1162715074715136e-20	6.983650824468354e-26	0.3114396491977763	0.09607419602553892	0.08141589008414707
832	RABIF	brca	Candidate	223.8050000000001	209.7747747747748	329.8728326180259	216.05696517412915	352.144601226994	0.5596676988155851	0.6530687609796786	0.6104982257519888	0.0942579981958136	90	111	466	201	489	1.3234392824753527e-35	4.1694617814131127e-47	3.8757460612125586e-69	0.0684671522572079	0.08326072835640519	0.06973080908671446
833	RAPSN	brca	Candidate	69.68688888888889	67.31495495495494	18.076802575107283	68.37701492537309	18.577832310838435	-1.946747732012676	-1.89678753882884	-1.9193719252738333	0.0394426593173182	90	111	466	201	489	0.0186799099005759	0.1359302126587021	0.0136163202009816	0.9145445496719944	0.014262898387938603	0.01176655037390484
834	REP15	brca	Candidate	4339.426666666669	3522.145585585584	850.7279828326197	3888.09233830846	812.4588343558281	-2.3507346293547764	-2.0496847289745594	-2.1922926676328243	-0.0664031927273869	90	111	466	201	489	4.958069575706616e-13	3.0313960939662496e-19	2.5530699958597203e-26	0.293904463151854	0.07227226732142168	0.06504968098636614
835	RFFL	brca	Candidate	1637.6414444444451	1383.14990990991	599.9201931330474	1497.1013432835844	588.5137627811868	-1.4487770206755326	-1.205115030432703	-1.3193293869410303	-0.0276944389758713	90	111	466	201	489	0.9226317525285084	0.7170556666135767	0.7566741671817849	0.5198567139546901	0.09811623618468539	0.08657000870202881
836	RGP1	brca	Candidate	459.6575555555556	427.1110810810809	310.1884549356219	441.6841293532336	307.10042944785255	-0.5674144639328128	-0.4614663371602436	-0.5098700032581777	-0.0144344611876685	90	111	466	201	489	4.0043784379307913e-07	1.0959487860052323e-10	4.09661699668171e-14	0.4379256613867546	0.1128610436129088	0.09493334730151676
837	RHEB	brca	Candidate	2540.327666666666	2404.1949549549545	2780.4059871244635	2465.1499004975126	2694.4943762781195	0.1302809601937538	0.2097416684296801	0.1736201801616743	-0.0452809809755335	90	111	466	201	489	0.034480985763399	0.021260143762101	0.0039246658731424	0.4154613172062094	0.24962086738743863	0.2080489044209586
838	RHOQ	brca	Candidate	2491.5754444444447	2724.622792792792	875.1427038626595	2620.273233830847	833.6548261758686	-1.5094680670293377	-1.638466319298162	-1.582127067103887	-0.0700681260054061	90	111	466	201	489	3.5474956150080274e-39	5.21618500457324e-41	7.729789614388965e-67	0.3541867917958801	0.04592488276403294	0.03560981501783242
839	RILPL1	brca	Candidate	4205.35977777778	3453.993153153153	951.6937768240356	3790.425970149253	919.7353374233148	-2.1436598891148018	-1.859695880637633	-1.9937906459878805	-0.0492786655739631	90	111	466	201	489	6.229789567080879e-17	8.770704946257008e-27	6.210473060062541e-36	0.5390642432353048	0.07516799390573141	0.06725619142615973
840	RIN2	brca	Candidate	1444.8832222222222	1259.7350450450456	863.7854935622314	1342.6372139303485	893.7619836400825	-0.7422079033120814	-0.5443753362431752	-0.6363245421175732	0.0492175926038932	90	111	466	201	489	0.0221903553373248	0.0085734766494774	0.0013065992861181	0.2607657648379103	0.1663983615061389	0.14450048644738356
841	RINL	brca	Candidate	1552.5789999999995	1272.4299099099096	431.48937768240427	1397.8698009950256	429.0873006134982	-1.847269730097857	-1.56018924059238	-1.695833043916326	-0.0080538405523412	90	111	466	201	489	0.3382892719267175	0.1633763601442897	0.1214856170605671	0.1913907342306118	0.08929928964693713	0.07998653158137116
842	RIPK2	brca	Candidate	427.55977777777775	380.7968468468467	560.9106008583686	401.73547263681576	515.1368098159509	0.3916447098371883	0.5587493167161465	0.4815249945025512	-0.1228152157865511	90	111	466	201	489	2.687725687231295e-12	8.477024242611105e-19	2.665563167033888e-25	0.1299165956598321	0.18665756854058113	0.16037448335028456
843	RPGR	brca	Candidate	319.7556666666665	293.961081081081	172.22787553648072	305.51089552238795	169.94605316973394	-0.892651260944103	-0.7713064967456066	-0.8269051665713794	-0.0192418085432371	90	111	466	201	489	5.131281426227829e-19	3.694233735771719e-23	9.570763070530804e-35	0.5473163680818518	0.07950862690256069	0.06723705700897134
844	RPH3AL	brca	Candidate	419.376	331.13666666666643	191.75530042918456	370.6468159203981	198.84267893660515	-1.1289778446933258	-0.7881603120589987	-0.95077866109813	0.0523609887178389	90	111	466	201	489	2.1446290028770355e-09	1.0195290942207198e-15	3.4207289844968277e-20	0.0316301484634916	0.18742446679375344	0.17103702017387562
845	RRAGA	brca	Candidate	2406.467777777777	2339.417027027027	1819.042231759656	2369.4397512437804	1861.095051124743	-0.4037380682937064	-0.3629700233241072	-0.3813669397336988	0.0329727019103335	90	111	466	201	489	1.062070665730923e-14	8.05349808321962e-24	1.6073990210921146e-31	0.2329919654961849	0.05866037726193294	0.04823941063805316
846	RRAGB	brca	Candidate	603.5606666666666	559.0493693693694	404.9166309012873	578.9798009950247	409.68546012269934	-0.5758738910106233	-0.4653507931782384	-0.5158881182586552	0.0168917927942512	90	111	466	201	489	2.0200974978009488e-08	7.996843023403699e-12	3.484428015797633e-16	0.6064270128874633	0.11627670928814154	0.09796179305505633
847	RUSC2	brca	Candidate	441.7485555555554	396.9727027027026	213.66508583690987	417.02159203980096	218.431942740286	-1.047874235221469	-0.8936886235929375	-0.9647709015335402	0.0318326642844136	90	111	466	201	489	4.611635758687407e-22	1.3469275017614874e-32	2.904927063850474e-45	0.258137172994259	0.08613789403871204	0.0736778833478649
848	SAR1A	brca	Candidate	2574.613555555556	2491.098018018018	1830.103390557937	2528.493034825872	1821.3630265848644	-0.4924307478753044	-0.4448566338968172	-0.4663526493413361	-0.0069066519594499	90	111	466	201	489	4.47348305396747e-05	4.023938658944239e-06	1.3412889189763569e-08	0.7220614119206851	0.055919267470229475	0.04609390656379736
849	SARM1	brca	Candidate	443.68611111111113	360.5659459459456	188.6879184549354	397.7839303482588	184.16347648261748	-1.2335373413679835	-0.934261095037008	-1.075982944219211	-0.0350150784018034	90	111	466	201	489	2.015215808692769e-06	2.745619443799338e-09	2.318671484645272e-12	0.496844600973695	0.14642834070488184	0.13171384355450327
850	SCFD1	brca	Candidate	1547.2901111111105	1463.29027027027	1329.2808369098705	1500.9021393034827	1369.3967075664616	-0.2190977873523466	-0.1385700479735234	-0.1751839797810371	0.0428945141593888	90	111	466	201	489	0.4200404988578055	0.1183418529967098	0.115883780106061	0.1948277133960114	0.250672507989586	0.2090027401665241
851	SEC13	brca	Candidate	2040.608555555556	1975.9757657657656	2837.780965665236	2004.915820895523	2793.9404294478545	0.4757637785654864	0.5221979859859562	0.5012215747239807	-0.0224619782870462	90	111	466	201	489	8.281942118329151e-18	3.318939388319857e-29	1.1196319925934478e-38	0.6692520120128254	0.05079150108914144	0.04185057531397596
852	SEC22A	brca	Candidate	681.8597777777775	620.784864864865	472.4401287553647	648.1318407960191	475.67253578732095	-0.5293435727457128	-0.393961872606504	-0.4561557996157205	0.0098372183765165	90	111	466	201	489	0.1038838191500853	0.0414666207519461	0.0162578241959724	0.2513685643066993	0.16044468401289178	0.13634360685890776
853	SEC23A	brca	Candidate	973.7090000000004	948.1059459459458	589.5884978540773	959.5700000000006	613.8302658486714	-0.7237822973381234	-0.6853399023532093	-0.7026796744104038	0.0581314023609097	90	111	466	201	489	1.345384448869629e-12	1.0269480483106798e-15	5.171544778135607e-23	0.1235571625583061	0.030031639872643425	0.02467663814488978
854	SEC24A	brca	Candidate	388.685222222222	359.43270270270267	290.62542918454926	372.5308457711441	303.4384867075664	-0.4194413159553065	-0.3065607356704007	-0.3581989448841698	0.0622431402034164	90	111	466	201	489	0.6907860778543369	0.194013904536117	0.2539284854985486	0.0197547777419863	0.17097306384009733	0.14416069603573864
855	SEC24B	brca	Candidate	676.0506666666666	640.1663063063062	421.17965665236056	656.2339303482589	435.7134969325151	-0.6826956188368376	-0.6040109913103192	-0.6397744352247935	0.0489440491571012	90	111	466	201	489	6.602793292841578e-16	7.490175938452974e-24	1.2314858986099679e-32	0.1416650333515984	0.06708799421934258	0.055900082818889606
856	SEC24C	brca	Candidate	1251.4314444444435	1212.7929729729728	1319.0901072961378	1230.0937810945277	1337.9993660531682	0.0759638588399249	0.1212098191818518	0.1007748093732003	0.0205343136993944	90	111	466	201	489	0.0116009426375967	0.0004556455339822	7.323846996318445e-05	0.4031318650395566	0.24620190985817467	0.2027789477921445
857	SEC24D	brca	Candidate	714.7716666666669	666.7527027027025	1014.4395493562232	688.2537313432836	1030.6315541922295	0.5051285445577249	0.6054592242771444	0.559670465711946	0.022845771171447	90	111	466	201	489	1.1125570202841392e-14	5.396366213764114e-22	4.9899818292457845e-30	0.2984046220687273	0.09745363476494931	0.08181378395043837
858	SEC31A	brca	Candidate	3754.789555555556	3638.937117117116	3943.729442060082	3690.811343283586	3970.160245398772	0.0708285282386599	0.1160434587974075	0.095622583848072	0.0096366596419358	90	111	466	201	489	0.0068965265908808	4.48087720800927e-05	7.748699181750473e-06	0.9174674528357014	0.2592907931541113	0.21355702939151694
859	SEH1L	brca	Candidate	1435.3299999999992	1240.3229729729733	787.3703433476403	1327.6395522388057	711.6448261758698	-0.8662681894644855	-0.6556015601421005	-0.7537492361858972	-0.1458849856178602	90	111	466	201	489	0.0127628368642958	0.01905230709664	0.0016761612646592	0.0012753257777387	0.14927902792705153	0.1302126374819842
860	SESN1	brca	Candidate	1194.410111111111	1048.7802702702704	458.9536695278973	1113.9876616915417	472.4578732106336	-1.37987785469964	-1.1922920219754387	-1.2793128248901575	0.0418371731544768	90	111	466	201	489	9.381424778046248e-26	1.3268680895414851e-40	4.307674168191826e-55	0.4685965293955288	0.07860863101885734	0.06802152000797027
861	SGMS1	brca	Candidate	3306.5277777777824	2735.184054054056	893.6793776824068	2991.009601990054	873.3117995910045	-1.887487783006208	-1.6138086785475787	-1.7428033033831989	-0.0332605004085881	90	111	466	201	489	1.0147458487357166e-05	4.846001657349751e-10	2.5692591313951924e-12	0.3695715492910912	0.08301824958797237	0.07401559578479723
862	SH2B1	brca	Candidate	1025.2481111111108	925.556846846847	686.1935836909873	970.1947263681589	678.6816564417176	-0.57928554465221	-0.4317059658931746	-0.499658701658225	-0.0158806157509597	90	111	466	201	489	0.0002315358153164	6.094262870726796e-05	5.138704211300642e-07	0.2324084455300337	0.1593624662789344	0.1359983035210527
863	SH2B2	brca	Candidate	170.6366666666666	147.63549549549555	110.3392060085836	157.93452736318403	105.42404907975452	-0.6289821843630716	-0.4200941212079507	-0.5173811009703564	-0.0657414954813547	90	111	466	201	489	1.843890996467303e-06	2.401958102886479e-09	1.9235904684182654e-12	0.7806481510472666	0.21570382679886385	0.18803736661416975
864	SH3BP5	brca	Candidate	1839.9723333333327	1678.1335135135137	788.3218025751081	1750.5986567164182	818.2133946830262	-1.2228274926791936	-1.090000921459916	-1.1509917878186915	0.0536924796409841	90	111	466	201	489	1.71357541418398e-30	1.544432536633538e-43	1.018021418509824e-61	0.2659238122493678	0.062412004690877855	0.05298983624753976
865	SH3GL3	brca	Candidate	79.5253333333334	63.20189189189189	21.90984978540773	70.5108955223881	18.792903885480584	-1.859834920685071	-1.528388151628328	-1.6862666104320514	-0.2213915835220316	90	111	466	201	489	4.441963081106437e-06	6.6791382179205975e-09	1.0201855956156986e-11	0.1624280381189271	0.10293052663157956	0.093626036254891
866	SHB	brca	Candidate	304.6975555555555	282.35936936936935	405.7561802575108	292.3615422885573	401.12683026584864	0.413235143276471	0.5230805650495929	0.4728595199616629	-0.0165546020203377	90	111	466	201	489	9.584238629487662e-16	3.951424668258066e-21	2.993857176027154e-30	0.3933791353820689	0.12609321409036237	0.10620711430744088
867	SHC2	brca	Candidate	751.3411111111112	568.4407207207206	355.0263519313305	650.3364179104477	361.3339263803682	-1.081541931291379	-0.6790837938949964	-0.8732601018628642	0.0254066056750937	90	111	466	201	489	7.342087526129859e-05	2.4078046417391564e-06	1.3273883504760952e-08	0.2787939491124743	0.23851064417600423	0.22235792927404466
868	SHC4	brca	Candidate	4524.474888888889	3658.5116216216215	931.2960085836924	4046.256368159202	863.8061963190189	-2.2804386621105017	-1.9739451412875475	-2.119276030569541	-0.1085321298951939	90	111	466	201	489	3.1980331875598044e-08	1.1540483335002808e-11	7.035807850792597e-16	0.5204751078081944	0.07604607857412965	0.0685757245331259
869	SIKE1	brca	Candidate	1335.4565555555553	1153.9986486486482	685.7011158798289	1235.2484577114428	639.6252147239272	-0.9616812685632414	-0.7509897594680561	-0.8491494793905884	-0.1003530574320729	90	111	466	201	489	0.0289690329006143	0.0238468734212357	0.0037748952529044	0.0609115274787847	0.13252294431530956	0.11559769193167124
870	SLC12A5	brca	Candidate	662.3255555555552	534.8678378378377	169.7486909871242	591.9384577114422	165.69278118609438	-1.9641400758866103	-1.6557820063259674	-1.8020467412268413	-0.0348896998378772	90	111	466	201	489	0.0015390824693497	3.794565228149873e-06	2.8901968869604626e-07	0.7863288527264021	0.0899495728670252	0.0811658940662639
871	SLC38A9	brca	Candidate	1965.399333333336	1633.7291891891891	570.9396781115886	1782.238208955226	553.2295910020457	-1.7834122389263922	-1.5167586260769936	-1.642279943629981	-0.0454600025199446	90	111	466	201	489	0.0111266802700952	0.0004283698984423	6.725610662884923e-05	0.950592801749258	0.08593680745102576	0.07643113346165811
872	SMAD1	brca	Candidate	653.7454444444444	624.845135135135	506.105987124463	637.7855721393037	545.3876891615537	-0.3692894469095861	-0.3040591278247327	-0.3336319203755964	0.1078425939707868	90	111	466	201	489	1.213695312602363e-06	2.808147910708176e-09	1.5128330942170112e-12	0.040555651798958	0.10687684348022551	0.0886389783015103
873	SMCR8	brca	Candidate	1761.8695555555555	1452.7788288288295	455.139184549357	1591.1776616915436	441.7533128834376	-1.952727411148618	-1.6744353801660783	-1.80571522413638	-0.0430668442343789	90	111	466	201	489	0.0001047622328702	1.1500484556489436e-06	9.886486308026944e-09	0.2526476555914694	0.0814149346736274	0.0727024074535834
874	SNAP29	brca	Candidate	834.2635555555555	791.8388288288286	821.4569098712429	810.8349751243775	836.8180572597136	-0.0223183237437054	0.0529780860290365	0.0187765791600039	0.0267290835568689	90	111	466	201	489	0.0061883309380141	0.0057438905084615	0.000340900104147	0.2571430361852623	2.188625657182848	1.8214982919724498
875	SNAPIN	brca	Candidate	1527.058888888889	1458.3600900900897	1470.2822317596565	1489.120746268658	1448.528834355829	-0.054662580887295	0.011746132021088	-0.0183676226395045	-0.0215047147126837	90	111	466	201	489	0.0039331557214239	0.0015954380669954	8.013338461692189e-05	0.8074283138261591	1.9760291770002096	1.63950203309517
876	SNX2	brca	Candidate	1705.1983333333335	1660.7115315315316	1287.997854077253	1680.6309950248765	1312.937730061351	-0.4048093605280627	-0.3666713066438575	-0.383872806592281	0.0276683040000243	90	111	466	201	489	3.293751179743737e-11	1.503729450409254e-17	2.597426105159761e-23	0.3335417932463647	0.05454034142621317	0.04481041546319683
877	SNX27	brca	Candidate	1204.046333333332	1020.2042342342346	599.7049141630897	1102.521592039801	569.9323517382417	-1.0055662101811642	-0.7665332937477093	-0.878482210291949	-0.0734621063369344	90	111	466	201	489	4.0601022391504477e-11	3.957733025807854e-18	1.0800670889187288e-23	0.3319664601377282	0.1446631455940138	0.12743447190243648
878	SNX3	brca	Candidate	5477.571333333333	5332.12810810811	3780.090085836905	5397.251940298509	3778.742188139058	-0.5351157505918432	-0.4962908259213884	-0.5138044162926292	-0.0005145253326008	90	111	466	201	489	2.6223438383646177e-17	4.612310625622099e-25	7.185847615167433e-35	0.986704475265334	0.041477522620351565	0.03408610322505713
879	SOCS4	brca	Candidate	1544.0800000000015	1282.2471171171185	429.5997854077266	1399.4857213930372	422.5929652351744	-1.8456823239220383	-1.5776091499142353	-1.7038315897390894	-0.0237245212659611	90	111	466	201	489	0.0112178287314978	0.0005963977309953	8.755140945009731e-05	0.1034414921187634	0.08325396420468455	0.07408152342344046
880	SOCS5	brca	Candidate	600.423777777778	567.1247747747748	301.5771673819741	582.034776119403	290.3003885480572	-0.993453905915353	-0.9111389763393216	-0.9485781503093368	-0.0549807023731005	90	111	466	201	489	1.697765460964107e-25	2.181297883382487e-33	6.483323360921582e-49	0.5813314478791247	0.0473084432646714	0.03946872902122618
881	SOCS6	brca	Candidate	518.332222222222	487.109099099099	401.413519313305	501.0896019900496	420.750633946831	-0.3687878754938907	-0.2791557262495901	-0.3199793945713022	0.0678762388408196	90	111	466	201	489	0.1197006281860277	0.0048989369460683	0.0037831369136749	0.5773987490175403	0.15253632499674075	0.12758217877249964
882	SORBS1	brca	Candidate	3536.371111111112	3985.666036036037	361.8076824034338	3784.4892039801	326.72746421267874	-3.2889747341538578	-3.4615258833087466	-3.386803644759509	-0.1471353109705582	90	111	466	201	489	6.008878420767536e-47	4.379042065524528e-52	6.530946894221749e-83	0.248198841371245	0.028885321048069734	0.02206276075817308
883	SOS2	brca	Candidate	606.0011111111113	583.7720720720718	342.87751072961345	593.7253731343285	360.6986707566464	-0.8216271576165212	-0.7677119120034146	-0.7921024873934996	0.073100825244356	90	111	466	201	489	6.1437641969843775e-25	2.0059460532866852e-35	3.955293039890102e-50	0.0143136801154502	0.03727380066710268	0.03079219643703546
884	SP1	brca	Candidate	1051.2371111111113	1027.393153153153	779.1810729613733	1038.0695522388075	799.1655214723919	-0.4320575736132597	-0.3989578257464411	-0.4138725711524944	0.0365357086159763	90	111	466	201	489	6.507468231452152e-10	5.839220902938472e-15	4.6602522393227606e-20	0.1611524985372388	0.04393865099619014	0.03603704725954841
885	STAM	brca	Candidate	428.525222222222	400.9351351351352	382.7412017167389	413.2889054726365	381.8155828220858	-0.1630109071876504	-0.0669996365953149	-0.1107814217494627	-0.0034932302439769	90	111	466	201	489	0.1327377312540812	0.2814453077897282	0.0962809172565356	0.0733752013907961	0.47146429982011867	0.39520873141673823
886	STAMBPL1	brca	Candidate	748.3063333333329	616.2228828828828	193.8063090128756	675.3647263681594	184.66932515337425	-1.9490134496616325	-1.668836720717794	-1.8010512949398387	-0.0696712911979581	90	111	466	201	489	5.853728264689675e-10	9.05283096858987e-16	9.456062734772215e-21	0.56202601146383	0.08215321525683486	0.07340966611751114
887	STAT2	brca	Candidate	1950.877888888888	1846.0501801801809	1743.2244635193138	1892.987960199005	1782.35971370143	-0.1623651305499009	-0.0826834217611888	-0.118906887475506	0.0320301814772546	90	111	466	201	489	0.0046854950875935	0.0031663420703275	0.0001646238144487	0.0809785154863635	0.3654812937841553	0.3046372374500088
888	STUB1	brca	Candidate	2571.519999999999	2479.258198198197	3135.153090128757	2520.5694527363203	3188.495950920244	0.2859145175273586	0.3386273655130908	0.3147861843570254	0.0243401572925021	90	111	466	201	489	4.4238530354701246e-08	4.6805335808666895e-11	2.9460469221839105e-15	0.9226855675410284	0.09171834173294284	0.07573769860568323
889	STX16	brca	Candidate	945.0568888888888	882.0257657657659	684.6450858369097	910.2486567164178	737.5308588957056	-0.4650448757209952	-0.3654644993830206	-0.4109044055688423	0.1073471130973544	90	111	466	201	489	4.698941905054297e-10	8.662251708714234e-14	3.1699430631458268e-19	0.0073647270858879	0.13175928371272302	0.11058510342062695
890	STX4	brca	Candidate	1072.6961111111111	1012.866216216216	1160.433090128756	1039.6557213930348	1143.157668711655	0.113421913723774	0.1962197108809353	0.1585574764703634	-0.0216389408192703	90	111	466	201	489	0.0019712506972915	1.7477469183807893e-05	1.175509458576753e-06	0.3752921836110463	0.28466373047395127	0.2375304857832516
891	STX5	brca	Candidate	1176.9242222222224	1146.9643243243245	1100.1528326180255	1160.3792039801003	1124.6813701431502	-0.0973174775305133	-0.0601165617766867	-0.0768923892051525	0.0318123779801655	90	111	466	201	489	0.2307524516070254	0.1925855530225349	0.1024781214877805	0.3793374132328913	0.2656321195959422	0.2181727944973475
892	STX6	brca	Candidate	467.74955555555545	439.71774774774775	587.4633261802569	452.2693034825867	580.550347648262	0.3287625081072536	0.4179210274359654	0.377316710369114	-0.0170776019586724	90	111	466	201	489	4.1673574661119075e-24	1.8814452593336485e-35	2.032322486763532e-49	0.3832415852647042	0.12868288344388923	0.1076133549111296
893	STX8	brca	Candidate	1932.104222222222	1882.0790090090093	1280.9777467811152	1904.478358208956	1294.2208793456043	-0.5929275053023907	-0.5550817798473785	-0.572150480422739	0.0148384438462062	90	111	466	201	489	7.962819489360035e-20	2.44675248620844e-27	5.880881380928707e-39	0.5787581714174539	0.03631391668901582	0.02983253734707886
894	STXBP1	brca	Candidate	756.1462222222223	684.1372972972972	269.4168025751072	716.3800995024872	283.57977505112444	-1.4888254178420932	-1.3444460545562895	-1.41088543149912	0.0739148136321085	90	111	466	201	489	8.837460070677508e-32	2.4420530169807707e-44	1.6419348131005246e-63	0.0003628365869568	0.05524189604832694	0.047090554243115285
895	STXBP2	brca	Candidate	876.0237777777778	944.058378378378	1853.4487124463512	913.5951243781092	1991.9038854805715	1.0811702599735196	0.9732642139220272	1.0205853377501422	0.103935841022464	90	111	466	201	489	3.665171098773418e-30	6.111294825170258e-29	7.479233682364249e-49	0.0818618168708163	0.059362916536637236	0.04636665066385659
896	SUN2	brca	Candidate	3458.097111111112	3220.3861261261263	1667.9971030042898	3326.8238805970163	1548.0451124744372	-1.0518616005605177	-0.9491168955698208	-0.9960287100213192	-0.1076692685939052	90	111	466	201	489	3.88284726116424e-29	2.7094117418299064e-41	1.1348279530461786e-58	0.098443893371582	0.05605550319729582	0.04709885767298242
897	SYN1	brca	Candidate	86.58788888888891	70.00747747747748	44.07605150214587	77.43154228855721	50.70977505112469	-0.9741702605864828	-0.6675140364382205	-0.8129263905013676	0.2022688869447041	90	111	466	201	489	1.577596334115834e-05	1.4292834204837459e-10	1.538216415686528e-12	0.5919973819712505	0.19834990224104915	0.1788751795515765
898	SYNGAP1	brca	Candidate	311.87011111111104	282.5381081081082	213.06034334763925	295.6718407960198	216.04474437627783	-0.5496832037757582	-0.4071833770285318	-0.4727347594617449	0.0200680444548187	90	111	466	201	489	0.0540773285417943	0.0777127502091933	0.0165557880461666	0.9771566227669586	0.16277297739143753	0.13866418984686005
899	SYNJ1	brca	Candidate	275.5991111111112	250.51558558558543	151.51695278969945	261.7470149253729	157.566134969325	-0.86309201326285	-0.7254211404260369	-0.7886938624727793	0.0564782740295466	90	111	466	201	489	1.771430671946086e-11	3.923493837224587e-15	1.4308728228455536e-21	0.0168478274000646	0.0943308352328385	0.08022469180673529
900	SYS1	brca	Candidate	1763.3383333333338	1548.2383783783775	968.055386266094	1644.5517910447757	965.5561349693254	-0.8651478151837231	-0.6774661194735427	-0.7645329457138063	-0.0037294559120058	90	111	466	201	489	0.9286108028605206	0.8609378026368808	0.9470992576020456	0.7432641092792496	0.13160305260092844	0.11388237319056743
901	SZT2	brca	Candidate	524.1297777777777	465.46603603603614	246.57847639484987	491.7333830845772	233.41210633946864	-1.087877202486055	-0.9166290278215934	-0.9958294272785716	-0.0791674827688633	90	111	466	201	489	1.1649136052978915e-16	7.514999806005628e-25	4.022300338222922e-34	0.1459404163514952	0.09243327490234342	0.07953209383801713
902	TAB2	brca	Candidate	1526.4544444444443	1428.903333333334	1008.2780472103002	1472.5829353233828	963.0747034764833	-0.5982909966860714	-0.5030147823822966	-0.546455350728278	-0.0661739236257474	90	111	466	201	489	1.811189502673821e-11	7.704300496002897e-21	3.7266917275253926e-26	0.9383565688128408	0.09485797126647304	0.07949518343646343
903	TAB3	brca	Candidate	3125.0573333333364	2573.397567567569	810.6342918454952	2820.409402985076	789.7969938650318	-1.9467595468024017	-1.6665512467660328	-1.798781484152404	-0.0375693296566812	90	111	466	201	489	0.3173862952110347	0.2351179286826777	0.152245080728126	0.4270548574148519	0.08226572485524883	0.07351100650709595
904	TBC1D1	brca	Candidate	1284.617444444444	1114.6818018018018	1141.027768240343	1190.7723880597002	1008.9653578732105	-0.1710048910284032	0.0337019659934681	-0.0615637717692881	-0.177457260359228	90	111	466	201	489	0.2071477098562468	0.4008587543661197	0.1765355771583942	0.0089946471763171	1.7776870408338308	1.547431793486714
905	TBC1D10A	brca	Candidate	1464.0930000000003	1273.2613513513518	667.6845064377677	1358.7083582089556	674.2468098159517	-1.132768729206254	-0.9312901110594792	-1.0249973519931046	0.0141102273934796	90	111	466	201	489	0.0181579923039782	0.002330201279406	0.0003880836923843	0.1933869493763556	0.10514307866609439	0.09142193465320851
906	TBC1D10B	brca	Candidate	854.6035555555557	784.8516216216216	913.449356223176	816.0838308457709	923.5473415132924	0.0960694253437186	0.2189048103906736	0.16260738642723	0.0158611717255707	90	111	466	201	489	1.082468445866249e-22	1.1676396835261577e-33	1.0813607056492508e-46	0.9644304541420224	0.40919396434237904	0.34621689211294115
907	TBC1D25	brca	Candidate	347.7858888888887	328.6384684684683	235.48317596566545	337.2119402985076	246.00145194274057	-0.5625754071832247	-0.4808773729432365	-0.5180316308584417	0.0630428400756198	90	111	466	201	489	5.939308427652591e-14	3.277132907989332e-23	2.3954464133788825e-30	0.167990937346696	0.085986595550099	0.07172198704089955
908	TBC1D2B	brca	Candidate	941.2909999999996	887.6983783783785	441.5308583690988	911.6950746268654	452.2751942740286	-1.0921265302826255	-1.0075552911555414	-1.0460371109101756	0.0346866006928087	90	111	466	201	489	2.4017268800848827e-25	2.7549924339272116e-28	2.0446454778576657e-44	0.0479045960046242	0.044060979186815556	0.036788197429391815
909	TFDP1	brca	Candidate	1193.024777777777	1119.1515315315312	1588.1316309012875	1152.2291044776125	1464.404662576685	0.4127064874617878	0.5049251055493214	0.4629028891252908	-0.1170162217364022	90	111	466	201	489	0.0001216312068983	1.3198107325712769e-11	2.134315234820893e-12	0.3675038638136547	0.10843829849140714	0.09077976701211873
910	TGFBRAP1	brca	Candidate	370.96033333333327	349.1825225225223	257.6080686695281	358.93378109452743	261.26527607362004	-0.5260871466622178	-0.4388035686773025	-0.4785399274312951	0.0203376119234717	90	111	466	201	489	4.560926143621808e-06	9.907947374561706e-09	1.3474031753102754e-11	0.2121728291326469	0.09935893852399422	0.08303666314175548
911	TGOLN2	brca	Candidate	2282.3014444444434	2220.85099099099	1684.258733905579	2248.366119402987	1685.0141308793454	-0.4383755735567806	-0.3989988172555341	-0.4167631996427061	0.0006469096033189	90	111	466	201	489	9.140308674811811e-12	1.4846703047802176e-17	8.120373368688189e-24	0.8786529863558791	0.05185768305023797	0.042624642488591866
912	TICAM1	brca	Candidate	1936.5083333333328	1617.40864864865	654.3466952789712	1760.2891044776131	638.0115132924333	-1.5653305770703536	-1.305557098377171	-1.4276852594991196	-0.0364727690098848	90	111	466	201	489	0.0008992078417359	0.0001336063345047	3.023824939859769e-06	0.6269957473512799	0.09641152813997998	0.08554277653941414
913	TIRAP	brca	Candidate	1478.016888888889	1233.1086486486497	426.5666309012885	1342.769054726368	414.3661758691212	-1.792819737593687	-1.5314569032920606	-1.65436817711635	-0.0418648694937573	90	111	466	201	489	0.0023263633875147	7.365919689901881e-05	4.2075376807181605e-06	0.6596286500124862	0.0836884814350486	0.07429499401912469
914	TMED10	brca	Candidate	5887.454	5716.110180180177	7114.781459227475	5792.831293532341	7116.448445807776	0.273175560304512	0.3157857177807633	0.2965507934185547	0.000337982493386	90	111	466	201	489	1.2304762877894254e-05	2.6866133162292386e-08	7.250656141727311e-11	0.5213053655884781	0.07882370788686671	0.06486215781274346
915	TMED2	brca	Candidate	4350.183444444445	4280.767837837838	5879.023304721038	4311.849452736319	5784.76515337424	0.4345002570492851	0.4577069019466775	0.4472696892239686	-0.0233181060136976	90	111	466	201	489	9.125061382073682e-13	1.5261914899242745e-19	2.5229699493958246e-26	0.799168033439742	0.028549737400803993	0.023335390200077983
916	TOLLIP	brca	Candidate	1352.3508888888891	1208.8598198198197	910.5573819742474	1273.1095522388057	887.9652760736186	-0.5706476886245961	-0.4088251167408732	-0.4835347281268541	-0.0362466755494019	90	111	466	201	489	0.1837820554665521	0.184405384195262	0.0836851532479144	0.854833920141721	0.18015864307245408	0.15450722986412063
917	TRAPPC2	brca	Candidate	332.86277777777786	317.58270270270253	277.2461802575108	324.4245273631839	274.0041717791411	-0.2637599669289991	-0.1959647536491507	-0.2267153114073559	-0.0169697251496425	90	111	466	201	489	0.1267546610981957	0.168790926592265	0.0595255968023829	0.9809002369214262	0.16339723722974483	0.13563511686669208
918	TRAPPC3	brca	Candidate	2030.4455555555555	1954.0890990990988	1828.1878755364785	1988.2785572139333	1772.7360327198355	-0.1513820053027787	-0.096081912264896	-0.1211055541929553	-0.0444366086640138	90	111	466	201	489	0.5369085540631696	0.5814828226913638	0.4482445698907341	0.0451849845824485	0.2500005165872449	0.2066267075429883
919	TRAPPC4	brca	Candidate	2086.134333333334	1931.7051351351345	1775.7769098712424	2000.8525373134355	1799.7203680981584	-0.2323817130403226	-0.1214245431109566	-0.1721644967594344	0.0193224170627516	90	111	466	201	489	0.075953322849007	0.0261394177679841	0.0087461133873393	0.2826536856841191	0.3497655870654317	0.29471786926765037
920	TRAPPC5	brca	Candidate	2927.837222222224	2599.2354054054067	2359.42888412017	2746.3705472636843	2453.134764826174	-0.3113976592661507	-0.1396496128854318	-0.2190886030284729	0.0561888039684209	90	111	466	201	489	8.333548923773619e-08	1.861559798183042e-12	3.8087997212238293e-16	0.2436552546912437	0.42133207734991696	0.362588418771912
921	TRAPPC6A	brca	Candidate	1807.497555555556	1605.391441441441	1522.3731115879823	1695.8867164179098	1556.2064417177896	-0.2476717102639384	-0.0766031257104665	-0.1557178166699378	0.0317114708272299	90	111	466	201	489	3.0383624923334707e-09	3.8460454739894494e-12	3.691551925638025e-17	0.6293309063826564	0.5905162014241931	0.5080644761874884
922	TRAPPC9	brca	Candidate	1236.8053333333337	1046.689279279279	658.260021459227	1131.815870646767	663.1664417177915	-0.9098889601780228	-0.6691037412512173	-0.781909787180194	0.0107134235636696	90	111	466	201	489	1.3963876703614492e-14	1.3718499766025271e-28	3.784560929465428e-35	0.3404004344455162	0.16367511328814652	0.14426989887898684
923	TRIO	brca	Candidate	1073.8155555555554	973.2753153153154	806.5019313304717	1018.2933333333334	742.7831901840486	-0.4129963160766974	-0.271169976980242	-0.3364033160174991	-0.118736821981622	90	111	466	201	489	1.0030083545040291e-05	1.4531957863753344e-09	5.96993565656467e-12	0.062829992210131	0.2276820602303874	0.1939140785219365
924	TRIP11	brca	Candidate	462.3496666666665	433.0936936936935	344.43236051502134	446.1933830845768	347.0571779141103	-0.4247636536372063	-0.3304584704920035	-0.3734484241142659	0.0109526725203393	90	111	466	201	489	0.0245279723338221	0.0011573707488861	0.0002945218092819	0.5545298553624693	0.13740914731304169	0.11511617360342248
925	TSLP	brca	Candidate	1043.892777777778	839.8403603603601	190.10388412017187	931.2071144278603	181.8433946830268	-2.4571136208686264	-2.143327112888472	-2.2923140716795194	-0.0640914868143562	90	111	466	201	489	1.1315125806087188e-45	2.1155042277907466e-58	2.740944715630563e-87	0.9432065467595347	0.07189222071492264	0.06499413000675269
926	UBE2D1	brca	Candidate	433.1019999999999	417.4161261261264	404.680686695279	424.4396517412933	389.5670961145192	-0.097922836251532	-0.044702339200879	-0.0687754428031392	-0.0549121696586233	90	111	466	201	489	0.2084356319960421	0.082069627534706	0.0487748893138283	0.2107261253581423	0.4238052458902147	0.3500246980767007
927	UBE2D3	brca	Candidate	4859.063333333331	4772.026306306305	4387.7627682403445	4810.998109452737	4388.331247443766	-0.1471927106340425	-0.1211164699455627	-0.1328507063730835	0.0001869036788591	90	111	466	201	489	0.0009754414786143	5.339890384780198e-07	4.2386540767159494e-08	0.9019275290754338	0.10795579980344605	0.08832648879237147
928	UBE2V1	brca	Candidate	2486.411888888889	2402.365045045044	2706.4663090128734	2439.9979601990053	2761.4940899795515	0.1223451218344687	0.171955040398491	0.1495304873019759	0.0290386108042111	90	111	466	201	489	0.0427717203607744	0.0062283370853009	0.0017549890262589	0.2838010853020765	0.18180483430517097	0.14996642825906692
929	ULK1	brca	Candidate	535.2825555555557	487.824144144144	496.912596566524	509.0741791044775	534.350858895705	-0.1073085229198603	0.026630950196752	-0.0348837779302607	0.1047952235547446	90	111	466	201	489	0.4914081356142719	0.0132175334554253	0.0329037532738538	0.0055694268700122	2.0761726305674357	1.763419324879098
930	ULK2	brca	Candidate	457.63011111111103	412.6564864864865	292.194592274678	432.7939303482584	285.4223108384458	-0.6472525035412163	-0.4980118400278595	-0.5667507884161057	-0.0338313664955261	90	111	466	201	489	3.058339426603556e-09	4.74969447843756e-13	6.590567756546929e-18	0.463928678314214	0.142040764248583	0.12128602163986481
931	USO1	brca	Candidate	1546.262333333333	1521.4732432432431	1379.9753862660948	1532.572835820896	1335.6847034764824	-0.1641425676961805	-0.1408264279100905	-0.1513131050977974	-0.0470630437744983	90	111	466	201	489	0.0014590495747409	1.4008331888314308e-05	7.523329374134967e-07	0.7228563622096066	0.08478751784315759	0.06930448741322905
932	USP21	brca	Candidate	869.9837777777774	787.8015315315316	877.3124678111581	824.599552238805	856.3828629856852	0.0121022714903641	0.1552585497369562	0.089397093537437	-0.0348348450256498	90	111	466	201	489	9.445861524492389e-13	1.3425904661897297e-21	5.9006475295450385e-28	0.296444082934138	0.8646234344822855	0.736729278250397
933	USP4	brca	Candidate	1135.180444444444	1095.0436036036028	801.3906008583684	1113.0153233830847	816.4842126789365	-0.5023441473950511	-0.4504108234519603	-0.4738959607745557	0.0269194013283679	90	111	466	201	489	8.1998668184815435e-19	2.878300396833494e-32	4.8118749408609387e-42	0.3618460481130177	0.060030447556460365	0.049557580706554825
934	USP6NL	brca	Candidate	382.8961111111111	348.41081081081086	274.3857296137338	363.851990049751	266.8221881390591	-0.4807475564356426	-0.3445839388212324	-0.407146250317513	-0.0403268093407038	90	111	466	201	489	0.0024514504372627	1.3748296499722958e-06	2.116762264258005e-07	0.7437989509958964	0.18077363124609797	0.153660537085854
935	USP8	brca	Candidate	793.0291111111115	755.3723423423427	587.0800429184552	772.2335820895515	614.1025153374228	-0.4338166116068916	-0.3636307462076374	-0.3954800792301959	0.0649222974784688	90	111	466	201	489	1.9817361795639385e-07	2.9735172650680824e-12	1.2217025160081248e-15	0.0870125718869187	0.0969366964103931	0.0805333433849649
936	VAMP2	brca	Candidate	2663.6277777777777	2413.602702702701	1182.9001931330474	2525.554228855721	1261.708241308794	-1.1710641387352818	-1.0288598652689138	-1.09427166790884	0.0930499867952135	90	111	466	201	489	1.2178575106723282e-31	1.836656961896172e-49	1.3574979841188628e-67	0.063114128734083	0.07017678797550585	0.059776566055967206
937	VAMP4	brca	Candidate	474.82744444444427	441.9143243243246	358.419592274678	456.651542288557	361.1761145194274	-0.4057538218675666	-0.3021171942124993	-0.3494442043061776	0.0110529854112874	90	111	466	201	489	0.0033852988202145	8.495602103407068e-05	6.569550831704075e-06	0.455587476667598	0.16114051075247296	0.13543509810857
938	VAMP8	brca	Candidate	3438.962222222222	3659.1708108108105	6062.48682403434	3560.569950248758	6358.562842535792	0.8179364390745653	0.728392944158772	0.7678015108452287	0.0687910188396526	90	111	466	201	489	8.75081603725911e-30	4.750027340251268e-27	7.824992544186631e-47	0.2489586470231022	0.06529673036739124	0.05132650317798167
939	VPS39	brca	Candidate	1175.7318888888883	1094.8994594594592	688.1792918454926	1131.0930845771145	734.7138445807765	-0.7727027235376857	-0.6699420132080077	-0.7168612770371495	0.0943979800299618	90	111	466	201	489	8.037607245669655e-20	1.2430778801091725e-30	1.1745417408014638e-41	0.0003205716010145	0.07789714452332216	0.06545096705887536
940	VPS45	brca	Candidate	948.4112222222224	895.286396396397	1094.76939914163	919.0736318407954	1028.126094069528	0.2070423754009834	0.2902058441009488	0.2523746611729546	-0.0906098002689726	90	111	466	201	489	1.464613789331113e-07	1.4177114439875937e-12	5.152045327248757e-16	0.0488900814353468	0.17962296833319794	0.14990087654666787
941	VPS51	brca	Candidate	2395.494555555556	2345.865945945947	1606.7083476394844	2368.087711442785	1557.6139059304703	-0.5762154621529689	-0.5460125008086875	-0.5596144454566789	-0.044770403189075	90	111	466	201	489	6.725780114866616e-14	2.4963976690543042e-18	2.545400031574632e-26	0.1903515517360008	0.029665096802035853	0.024305921261363203
942	VPS52	brca	Candidate	1108.5682222222215	1057.264414414415	1126.0146781115882	1080.2362686567158	1188.8821881390595	0.0225280761189644	0.0908894039677616	0.0598787413912475	0.0783801250861864	90	111	466	201	489	0.0361961260487728	0.000615978209311	0.0002651915803226	0.0019455634311635	0.623771716045833	0.5178910220221653
943	VPS53	brca	Candidate	1041.744999999999	909.6712612612608	403.4589699570821	968.8087562189048	406.7797750511247	-1.3685083054502476	-1.1729233105248635	-1.2637899392769223	0.0118259856044014	90	111	466	201	489	1.9910294141248706e-18	5.122614890866322e-31	1.0791023563358611e-40	0.0339087478853637	0.08286057905575664	0.07190010454114559
944	VPS54	brca	Candidate	1058.1016666666665	932.5554954954956	531.8945064377684	988.7701990049748	506.4740286298572	-0.9922662124874202	-0.8100494448820195	-0.8944951253972973	-0.0706518451758686	90	111	466	201	489	5.187193745543383e-06	2.010062800100765e-09	4.20969581844028e-12	0.1188185878081155	0.1093030965894835	0.09440597060578788
945	VTI1A	brca	Candidate	1861.984	1555.6497297297326	552.8837553648084	1692.8143283582103	532.6098773006145	-1.7517925872244948	-1.4924691708400797	-1.6143756552399255	-0.0538969998436647	90	111	466	201	489	1.5235077113948625e-05	5.9855509345202774e-09	2.6645662894140343e-11	0.7383837304774608	0.08512079052886029	0.07551308396169314
946	WAS	brca	Candidate	258.1015555555556	225.79756756756765	240.58701716738173	240.2620398009951	225.7189161554192	-0.1013800442055608	0.0915288476671295	0.0019500643683325	-0.0920314649912083	90	111	466	201	489	0.1074481295087069	0.0245270770902675	0.011145836189519	0.6647397417751388	52.98805016485218	45.93632125866482
947	WDR24	brca	Candidate	1074.957	892.1433333333331	399.1815236051509	974.0001990049764	401.3497546012271	-1.4291620996705612	-1.160230568640468	-1.2868771209993188	0.0078150694167393	90	111	466	201	489	4.145266551967577e-16	3.670462616821204e-24	4.546683720682936e-33	0.1964584327030152	0.1105660955109308	0.09841386585574238
948	WHAMM	brca	Candidate	1588.9996666666666	1322.458828828829	406.0830686695286	1441.8054726368173	398.8932719836408	-1.9682720405084155	-1.7033760271028384	-1.828029748789449	-0.0257720863089795	90	111	466	201	489	1.2541516337730783e-24	6.719116219059813e-34	1.3595286854780323e-48	0.0501136687979439	0.07671772946355891	0.06819020410863572
949	WIPF2	brca	Candidate	2047.5147777777777	1709.478198198197	745.2559871244655	1860.8378606965184	787.4648875255632	-1.4580658989623432	-1.197748058021252	-1.3201443898848553	0.0794795358662551	90	111	466	201	489	0.1987530844841407	0.0332742794902786	0.0240232771322613	0.0383768491232307	0.10447456364187375	0.0927143521583111
950	WIPF3	brca	Candidate	7268.208666666667	5898.782342342345	1434.766716738198	6511.958308457711	1362.5792433537858	-2.340783655610116	-2.0396009928983925	-2.182275279444557	-0.074476048647902	90	111	466	201	489	9.963152428173894e-16	3.332630282336733e-23	6.003513948376256e-32	0.1464402891546461	0.07263445526721235	0.06537868429801334
951	WIPI1	brca	Candidate	1590.4101111111115	1381.5182882882882	1174.825922746781	1475.051940298507	1196.6684662576697	-0.4369518295932207	-0.2338076559578442	-0.3283187518453945	0.0265765084489866	90	111	466	201	489	0.3203429249966783	0.1650050933023182	0.1171208756777203	0.6689189839080678	0.33087686017697093	0.2878638376770378
952	WIPI2	brca	Candidate	1522.6814444444449	1445.282072072072	1154.633648068669	1479.9385074626878	1171.4463190184058	-0.3991789777905797	-0.3239159136150152	-0.3581020582971977	0.0208556711293115	90	111	466	201	489	4.719432459210501e-07	1.990131466652511e-11	1.2188172038881726e-14	0.1812434891135255	0.11470729793820746	0.09546480923550175
953	ZFYVE21	brca	Candidate	2732.3571111111123	2481.035495495497	1364.0384120171675	2593.567562189057	1440.0858486707557	-1.002261780026049	-0.863058103658839	-0.9270536802977974	0.0782705464831631	90	111	466	201	489	2.794591839766504e-20	1.7790483969441302e-34	3.672554288100917e-45	0.0220669403823416	0.08112593836431607	0.06903114458097097
954	ZNF274	brca	Candidate	544.1081111111112	497.8423423423424	359.66886266094417	518.5583582089553	352.1743967280169	-0.5972240675175001	-0.4690196716788778	-0.5278370905668137	-0.0303792392781236	90	111	466	201	489	7.6831000395497e-08	2.1607086766390103e-10	1.6798991367405978e-14	0.3922752139514948	0.1314552883659156	0.11143100767089952
955	ZWINT	brca	Candidate	311.45422222222226	290.6781981981982	995.2658583690989	299.9808955223878	1030.9397750511243	1.676061823696786	1.7756590853632568	1.7302113294381714	0.0508061972661767	90	111	466	201	489	1.2146720435581933e-42	5.478360219952789e-51	2.1120039098436063e-78	0.4013015167134317	0.03129646929255092	0.02626717046168174
956	A1BG	cesc	Candidate	1770.8658333333335	533.8133333333334	240.61447619047624	1523.4553333333336	234.1820408163266	-2.8796595651612527	-1.1496118982775834	-2.6625518541047075	-0.0390930013380104	12	3	105	15	49	0.0002341640501426	0.4323391740992105	0.0003398862118333	0.8889365164342973	0.08154121420089615	0.5682292923214656
957	ACTG1	cesc	Candidate	72746.54916666666	43864.05333333334	66115.82066666668	66970.05	66598.8379591837	-0.1378832819708315	0.5919563985459935	-0.0185205137346133	0.0105014734114211	12	3	105	15	49	0.0235577292772629	0.3948971818247028	0.0182225273232915	0.8039100684957173	6.444895101000309	32.962201860506504
958	ACTN1	cesc	Candidate	2675.9575	5961.75	2954.735333333333	3333.116	2650.7975510204087	0.1429737055734064	-1.0127069700163247	-0.1738426187696632	-0.1566024169414017	12	3	105	15	49	0.850349141130196	0.432315053449353	0.6171118826014518	0.3966451822301063	1.8224318443042022	4.825424036887837
959	ACTN2	cesc	Candidate	15.311666666666662	48.53666666666667	3.313428571428573	21.956666666666663	5.284897959183674	-2.208234603709461	-3.872678308244746	-2.728262325149495	0.6735507971784753	12	3	105	15	49	0.0852488210477745	0.0038881246032787	0.0060477918514914	0.6477259840268808	0.19060766871511847	0.4194669891329247
960	ACTR10	cesc	Candidate	6332.435833333333	19916.816666666666	1868.8010476190475	9049.312	2450.2675510204085	-1.7606475650796518	-3.413802184622498	-2.275695123238992	0.3908263013320012	12	3	105	15	49	0.0001523858397749	0.0086154951985388	8.192179491722582e-06	0.8889275416438793	0.22632537763945912	0.5001140309883165
961	ADCY1	cesc	Candidate	189.04916666666668	47.7	18.01885714285715	160.77933333333334	20.00061224489796	-3.391182074562445	-1.404481756001601	-3.157502558254042	0.1505366532287511	12	3	105	15	49	1.6425886275203545e-06	0.0854331165526163	6.918503204671725e-07	0.2144787998395023	0.07400770450606285	0.5551922033031648
962	ADCY2	cesc	Candidate	438.9925	150.29999999999998	32.05247619047619	381.254	15.267142857142847	-3.775688571534067	-2.229337288647837	-3.572244753349602	-1.070005718749215	12	3	105	15	49	1.581576693307912e-05	0.0067089909660532	6.913897045579202e-07	0.6126738306088695	0.05695125396816696	0.3759281788971921
963	ADCY3	cesc	Candidate	1880.345	1225.2866666666666	1105.0885714285712	1749.333333333333	1162.288163265306	-0.7668353830975828	-0.148957315595468	-0.6626432148309268	0.0728057925432524	12	3	105	15	49	0.0947055815654298	0.506877943736759	0.0787927081512632	0.1776403630942329	0.15723720689306478	0.7752073630853152
964	ADCY4	cesc	Candidate	16841.381666666664	66202.23333333332	1974.479238095239	26713.552	4098.625714285714	-3.0924663990708017	-5.067335784326698	-3.758027715566487	1.0536680516004533	12	3	105	15	49	2.8583271366276133e-06	0.0038713539922818	8.302424939377518e-08	0.982977837574828	0.17710388716368433	0.34840298365464417
965	ADCY5	cesc	Candidate	311.84083333333336	206.18	44.61114285714288	290.70866666666666	33.375918367346934	-2.8053338380860744	-2.208428381349175	-2.704098069090631	-0.418596573481894	12	3	105	15	49	0.0012005117950207	0.0083878954793704	6.903203507882397e-05	0.7372115585602552	0.037437905877980286	0.18330314769543338
966	ADCY7	cesc	Candidate	182.1275	77.73666666666666	165.8092380952382	161.2493333333333	221.56571428571425	-0.1354243866730868	1.092857237489128	0.0402311932260527	0.4182102627696655	12	3	105	15	49	0.4778576649808121	0.0924523472604775	0.1798881975054805	0.0178711811451361	4.366153867526588	26.164425160062653
967	ADCY8	cesc	Candidate	33.31	38.18666666666667	1.1922857142857142	34.285333333333334	2.955510204081632	-4.804153450355923	-5.001267088224672	-4.845789644973256	1.3096772030474866	12	3	105	15	49	5.372434238144543e-12	0.0094473556665734	4.470357158685786e-12	0.5088563213187468	0.008592241444183274	0.032085058296473866
968	ADCY9	cesc	Candidate	292.84916666666663	184.81333333333336	128.03076190476193	271.242	127.10959183673472	-1.1936673014220778	-0.5295783558607812	-1.0830900997088957	-0.0104175858033845	12	3	105	15	49	0.0964839257813543	0.1078614488962695	0.0315078893241564	0.7562996949726852	0.10209418564799193	0.5110486597531295
969	AGTRAP	cesc	Candidate	6597.918333333332	19676.876666666667	2986.346857142856	9213.71	3350.712040816325	-1.1436291800214322	-2.720047592259012	-1.6254004492385088	0.1660859662622017	12	3	105	15	49	0.2117287268967755	0.3795559940704002	0.1399369383183432	0.4959891976604418	0.2964015848788425	0.6734630493878229
970	AKAP1	cesc	Candidate	1283.595	3108.013333333333	703.2658095238099	1648.4786666666666	745.7591836734691	-0.8680480899753035	-2.1438507078761875	-1.228993231863902	0.0846397588690869	12	3	105	15	49	0.2595047391441728	0.2619539482852979	0.140992077034017	0.9907142850103736	0.29369172468198707	0.7443958618265166
971	AKAP5	cesc	Candidate	799.9683333333332	3184.853333333334	116.85428571428568	1276.945333333333	215.6034693877551	-2.77523224523022	-4.7684443839419695	-3.4499142117948667	0.8836697464739371	12	3	105	15	49	0.0007418821299558	0.0942727416494717	0.0232328184762336	0.0259686398738794	0.19556485325286793	0.3821921622396282
972	AKT1S1	cesc	Candidate	8127.991666666666	28826.09333333333	1714.8164761904764	12267.612	2807.7418367346936	-2.244844739023499	-4.07124923925902	-2.8387283538268075	0.7113561064039503	12	3	105	15	49	0.0054985450327553	0.0553135393009198	0.0010921944098848	0.0024945670269095	0.20920762425284947	0.4341806371753346
973	ALS2	cesc	Candidate	4925.803333333333	19359.65	689.0721904761904	7812.572666666666	1303.782244897959	-2.8376319886786865	-4.812253925937737	-3.503070664040965	0.9199758941032574	12	3	105	15	49	0.93555088623262	0.0167022282905637	0.2769362500494169	0.1865231775015583	0.18995867887936413	0.373724479878623
974	AMBRA1	cesc	Candidate	4926.690833333334	18764.926666666663	776.4493333333331	7694.338000000001	1370.026530612244	-2.665655249727235	-4.595003056345994	-3.308833515594318	0.8192401405717705	12	3	105	15	49	0.0136483812711082	0.0415507734936067	0.0023382977114857	0.2066731231221549	0.19438217814097486	0.38870784362224403
975	ANKFY1	cesc	Candidate	4524.998333333333	17430.766666666666	800.5709523809523	7106.152	1368.8212244897954	-2.4988160852395795	-4.444462944991815	-3.149967372549283	0.7738328594894124	12	3	105	15	49	0.2557170013708721	0.0496274901898909	0.8645197392764041	0.5554146751430603	0.20671683554065637	0.4109552320203529
976	AP1M1	cesc	Candidate	1536.4225000000004	3670.39	716.2852380952379	1963.216	842.4055102040817	-1.1009688815502936	-2.3573272508375225	-1.4546127969685902	0.233980663223407	12	3	105	15	49	0.0585885867880654	0.0051882516295682	0.0042776885764003	0.369143505975664	0.24311893595002723	0.6205874551290812
977	AP2A1	cesc	Candidate	1244.2483333333332	970.4333333333334	1200.7650476190474	1189.4853333333335	1336.4604081632654	-0.0513205664307474	0.3072528766667267	0.0136164050362495	0.1544632111400447	12	3	105	15	49	0.7025538253617061	0.947820372164212	0.7569260471952729	0.2144381300668934	4.769024665036192	21.564904308351593
978	AP2A2	cesc	Candidate	859.2916666666666	699.86	636.8284761904764	827.4053333333334	665.1389795918367	-0.4322430555771732	-0.1361615058411212	-0.3776894086529412	0.0627509722916489	12	3	105	15	49	0.0083634680374569	0.4716228561336889	0.0084200305928623	0.9319828448076412	0.14444049971854342	0.6394881542303454
979	AP2M1	cesc	Candidate	8433.069166666666	5916.41	10071.828857142851	7929.737333333333	10828.043469387752	0.2561959814168514	0.7675317357469625	0.3449806901380028	0.1044469106356409	12	3	105	15	49	0.4612723407502759	0.1421914533837107	0.202756180993676	0.2714165446840256	0.2573613864753845	1.2248541952882244
980	AP2S1	cesc	Candidate	2894.3816666666667	1614.9333333333334	4620.17838095238	2638.492	4847.232244897959	0.6746933789700984	1.5164739441658843	0.8082349446451572	0.0692126539659094	12	3	105	15	49	0.0001609720995653	0.0037562582246588	5.041278941363166e-06	0.3369766022813603	0.16522617162227268	0.8762786170197927
981	AP3B1	cesc	Candidate	1477.3675000000003	3275.4033333333336	867.0682857142859	1836.9746666666667	914.1993877551022	-0.7688112237897435	-1.9174550490615727	-1.0831142086125745	0.076363235804874	12	3	105	15	49	0.5147629467875678	0.8370384707791843	0.6254813030830069	0.2548410875754614	0.29018452747050594	0.7703165869440076
982	APBA1	cesc	Candidate	112.0125	166.43333333333334	29.702952380952382	122.89666666666668	32.21714285714286	-1.914981495710407	-2.4862661632873966	-2.0487675432815027	0.1172222183039157	12	3	105	15	49	9.456232093588828e-06	0.0047566035776475	3.213125284210055e-07	0.961325583864064	0.06530074532360618	0.21354234229284702
983	APH1A	cesc	Candidate	8041.553333333333	18873.3	4129.467904761903	10207.902666666669	4820.809387755101	-0.9615183064029568	-2.192318897658562	-1.3056586752141963	0.2233194897473036	12	3	105	15	49	0.2575668270631598	0.8370380879469783	0.3614030136238385	0.1801057239975837	0.2635760596120441	0.6790903620342483
984	APH1B	cesc	Candidate	7220.0125	27998.586666666662	905.8632380952374	11375.727333333334	1807.0399999999995	-2.994636172640216	-4.949916936259188	-3.6505217229678633	0.9962632793336876	12	3	105	15	49	0.0040410272333531	0.0083872746706475	0.0002539346172412	0.8812775402167318	0.1796689898326133	0.35594781017627275
985	APPL2	cesc	Candidate	5526.195833333334	18860.586666666662	1206.4085714285711	8193.074	1741.8628571428571	-2.195568104261171	-3.966584063269437	-2.7636862613530844	0.5299124560835909	12	3	105	15	49	0.0235705093696493	0.1099246465087614	0.0073996751126337	0.5843908547566369	0.20556535849831453	0.43525121455986865
986	ARAP2	cesc	Candidate	9945.923333333334	39033.276666666665	1312.4156190476194	15763.394	2579.061632653061	-2.9218806418108803	-4.894408001884628	-3.586281619725306	0.9746215815065216	12	3	105	15	49	0.032132557437561	0.3795582644096532	0.0234753577906853	0.6018380416138732	0.18526179713831728	0.36475841020525296
987	ARF3	cesc	Candidate	2126.9083333333333	1323.15	2343.715523809523	1966.1566666666668	2177.098163265306	0.1400396119516864	0.8248208453138621	0.2534191859012236	-0.1063910097982273	12	3	105	15	49	0.3120953372206198	0.0354267376858824	0.0741521631091587	0.0937419881430896	0.44739932987445424	2.2547687436552515
988	ARF4	cesc	Candidate	5247.799166666667	2708.69	3830.908666666667	4739.977333333333	2981.5946938775505	-0.4540258784185712	0.5000913390009872	-0.3071935295050288	-0.361602473913824	12	3	105	15	49	0.0568127748502904	0.4545520691626743	0.1722625283704019	0.0005055000763203	0.47797995338680704	2.6279357830445473
989	ARFGAP1	cesc	Candidate	5690.2766666666685	19372.416666666668	1770.3335238095242	8426.704666666668	2288.401836734693	-1.6844776155089556	-3.451910849176312	-2.2509473795566644	0.3703192234978786	12	3	105	15	49	0.8257695838183514	0.2579741642251038	0.4999504006928529	0.5724309456221441	0.25165837690940507	0.5335368923000696
990	ARFRP1	cesc	Candidate	1809.2408333333333	4236.086666666666	936.063238095238	2294.61	1094.0561224489795	-0.9507065590052528	-2.1780542028354053	-1.2935710658540462	0.2250088437274872	12	3	105	15	49	0.0168526478898606	0.0116040569844054	0.0014612665204373	0.285179524583819	0.26505270247555063	0.6837530309147741
991	ARHGAP1	cesc	Candidate	1867.885	1587.3100000000002	1237.211142857142	1811.77	1251.2322448979594	-0.594313903302605	-0.3594921804061847	-0.5503080880862898	0.0162578650974991	12	3	105	15	49	0.0004211123483382	0.3897652227699504	0.0005016280098862	0.9196581713563192	0.07996577947699536	0.34674378191255056
992	ARHGAP4	cesc	Candidate	417.34583333333336	378.2966666666667	1447.875142857143	409.53600000000006	1546.576326530612	1.7946219247322386	1.9363472279925835	1.82187501560942	0.0951408376255914	12	3	105	15	49	1.4886855768728072e-05	0.0194425756834736	1.45868166266719e-06	0.8129417480956468	0.014958814761541208	0.06283208859136394
993	ARL1	cesc	Candidate	1787.7191666666668	984.1633333333332	1239.223714285714	1627.0080000000005	1116.491224489796	-0.5286834634295703	0.332466984957203	-0.3927846872613572	-0.1504647457343884	12	3	105	15	49	0.0007411159690138	0.5684905635080143	0.0061814229815523	0.0496419881711838	0.3459879689194367	1.8464357082637008
994	ARPC3	cesc	Candidate	8025.246666666667	6604.59	9430.738190476188	7741.115333333333	9416.2206122449	0.232824966115687	0.5139016976177367	0.2848292585659674	-0.0022225805745791	12	3	105	15	49	0.0057301635100453	0.0961020088209012	0.0016516519498885	0.9520499664022788	0.18258058428444784	0.8042447612477823
995	ARR3	cesc	Candidate	34.395	135.81	4.629714285714285	54.678	8.838367346938778	-2.89320378756048	-4.874522739227526	-3.561965405244039	0.932856731761711	12	3	105	15	49	0.945357603296174	0.2674644951092972	0.5947840188250224	0.8789633896062697	0.18775073354137206	0.3684924429785585
996	ASAP2	cesc	Candidate	924.3091666666666	3056.856666666667	364.9868571428571	1350.8186666666666	426.235306122449	-1.340530976090108	-3.0661324872477387	-1.887917601026479	0.2238055853185636	12	3	105	15	49	0.3786142820253452	1.0	0.4367583257019254	0.611325584839964	0.2899420105192894	0.6240817319466976
997	ATG10	cesc	Candidate	7111.544166666666	28019.070000000003	947.5342857142856	11293.04933333333	1844.698775510205	-2.907912801734612	-4.8860871139571564	-3.5751131360698563	0.9611352029864054	12	3	105	15	49	0.8397888125663703	0.1499457002519827	0.429729374000951	0.2516314871704808	0.18662355817603624	0.36669440322340735
998	ATG12	cesc	Candidate	1408.25	3555.583333333333	806.2856190476195	1837.7166666666667	864.7126530612245	-0.8045405761103677	-2.1407233741015737	-1.188551458154284	0.100929809591662	12	3	105	15	49	0.8538616421342559	0.1905940540314019	0.6944356806206141	0.3292213288762227	0.3230915072370964	0.801119639721724
999	ATG13	cesc	Candidate	1660.0208333333333	3864.3	889.914	2100.8766666666666	992.852653061225	-0.8994635196022718	-2.1184692723414464	-1.2392536421758882	0.1579137037886668	12	3	105	15	49	0.1067784829226112	0.0960877500295079	0.0330970906241478	0.8904576448568396	0.27418932735756263	0.7094718952141442
1000	ATG14	cesc	Candidate	2156.905833333333	7782.916666666667	376.4350476190476	3282.108	623.2053061224489	-2.518490332226357	-4.369838049814039	-3.124149852344784	0.7273065618718371	12	3	105	15	49	0.0013390221448109	0.0104248656291551	8.844882105749393e-05	0.7139183233458559	0.19386378654783745	0.39872869623533647
1001	ATG16L1	cesc	Candidate	4816.7825	18614.02666666667	833.6530476190476	7576.231333333333	1406.9469387755091	-2.530550792770721	-4.480799285796151	-3.183961394586224	0.7550489319078648	12	3	105	15	49	0.1850914903294789	0.0330527538100356	0.7903523697038967	0.1865130445961656	0.20521938580238913	0.40730327114360615
1002	ATG3	cesc	Candidate	6496.909166666668	22050.38	2037.2178095238096	9607.603333333336	2830.0230612244904	-1.673153300435068	-3.4361313786669863	-2.237576353530569	0.4742135747434139	12	3	105	15	49	0.4750288158851281	0.4832069638504905	0.3531239432865433	0.1573405774238724	0.2522475052996175	0.535648771602932
1003	ATG4B	cesc	Candidate	2815.359166666667	8346.733333333334	1286.4571428571428	3921.634000000001	1578.8648979591844	-1.129915588635531	-2.6978082837072845	-1.6080515015223449	0.2954843305634939	12	3	105	15	49	0.5090154797602788	0.6202798434953511	0.709157457958049	0.6738210198352443	0.29733868127616675	0.677687736464451
1004	ATG5	cesc	Candidate	1267.756666666667	3521.8866666666668	524.4523809523808	1718.582666666667	608.1840816326531	-1.2733941704961391	-2.747464793859271	-1.7123355588635076	0.2136962709197929	12	3	105	15	49	0.010181203279833	0.0772556439729811	0.0025310518715304	0.2663590294799842	0.25634075406265455	0.6045130755111972
1005	ATG9A	cesc	Candidate	7124.339166666666	26948.14333333333	1412.9716190476186	11089.1	2275.4285714285725	-2.3340237121175287	-4.25338148484914	-2.9723378868984427	0.6874058110150637	12	3	105	15	49	0.3785865915608671	0.0199260869553483	0.8334307975339876	0.7562940728476121	0.21475155216857875	0.4309885506615241
1006	ATP1A1	cesc	Candidate	4619.8725	2135.18	7672.274000000001	4122.934	8026.20081632653	0.7318012078028048	1.845296547171388	0.8959828775356362	0.0650630086811195	12	3	105	15	49	0.0001580832114435	0.0039863382139729	5.136880322680168e-06	0.5515213176718914	0.1832419724184979	1.0595221107872057
1007	BAIAP2L1	cesc	Candidate	5065.455833333333	18700.58	1246.9248571428566	7792.480666666667	1904.9255102040825	-2.022317573668951	-3.906636583675728	-2.6437081431719966	0.6113600566644178	12	3	105	15	49	0.0095423169346492	0.3217376410006703	0.0067280103984872	0.0709382535868347	0.2350450714871587	0.4777109923292946
1008	BET1	cesc	Candidate	1456.0841666666663	3847.62	531.1263809523808	1934.3913333333333	597.2206122448979	-1.454966655948295	-2.8568392274605574	-1.864752591269932	0.1692087693440949	12	3	105	15	49	0.0002297377278564	0.0098731592913065	1.3675444035752015e-05	0.0718424020981689	0.21975351434828416	0.5320205161988784
1009	BICD1	cesc	Candidate	879.1866666666668	304.21	213.606761904762	764.1913333333335	184.67857142857144	-2.041212189721653	-0.5101102606614858	-1.8389765787412728	-0.2099408398428443	12	3	105	15	49	0.2730313821320572	0.8516898013664518	0.2948596081572651	0.2500581899822495	0.10997182526316052	0.7226118774113797
1010	BLNK	cesc	Candidate	3146.270833333333	9938.473333333332	612.477523809524	4504.711333333334	892.2773469387754	-2.3609140569839	-4.02029544646401	-2.8787058521995013	0.5428353110882868	12	3	105	15	49	0.395873484852932	0.36950434320295	0.2581323422189674	0.6569174797852353	0.17986964344411144	0.3965634743099114
1011	BLOC1S2	cesc	Candidate	24710.849166666667	94659.94	4058.6355238095234	38700.66733333333	7228.847346938778	-2.6060778953289443	-4.543687314487586	-3.253291750495754	0.8327708370985007	12	3	105	15	49	0.0485884716732645	0.340310889511888	0.0318167469542679	0.0839393526435479	0.19894122777896686	0.3966430504719395
1012	BLOC1S6	cesc	Candidate	2941.665833333333	9190.17	657.5900952380953	4191.366666666666	933.6738775510204	-2.161372894850853	-3.8048310746546807	-2.672160261869719	0.5057301507387818	12	3	105	15	49	0.000134302849028	0.0059888285499066	5.645115267697216e-06	0.99226181901563	0.1911514718288141	0.4238783238219508
1013	BNIP1	cesc	Candidate	288.95000000000005	396.73333333333335	292.3209523809522	310.5066666666667	293.9428571428572	0.0167333694691158	-0.4406163776982374	-0.0870710044695285	0.0079824812256245	12	3	105	15	49	0.192633715150755	0.5812336647610756	0.3593350295324214	0.5977720942723956	1.1921807330817211	4.060426032554111
1014	BSN	cesc	Candidate	747.9716666666665	2978.47	89.49761904761901	1194.071333333333	184.5842857142856	-3.063062414315791	-5.0565783155831	-3.7378959128538543	1.0443585294713578	12	3	105	15	49	0.2691086173637673	0.0273679460199435	0.0558054811165866	0.933525556338292	0.1805383334023427	0.3527873524232092
1015	C2CD5	cesc	Candidate	1228.8008333333332	3613.76	520.4422857142856	1705.7926666666667	570.6914285714286	-1.2394410092727322	-2.79569060564606	-1.7126322123172444	0.1329727096230668	12	3	105	15	49	0.0782349729818393	0.0615336401663994	0.01882135371231	0.9969047224513102	0.27629469984350574	0.632394033896749
1016	CACNA1C	cesc	Candidate	107.28749999999998	755.0966666666667	33.21085714285714	236.8493333333333	35.61591836734696	-1.6917551352651423	-4.506934485417886	-2.834242748012467	0.1008672330955774	12	3	105	15	49	0.0063096464954062	0.0035389426271766	0.0002618523123403	0.2869383696688748	0.40310153869089094	0.5901723621162676
1017	CACNA1D	cesc	Candidate	214.91416666666663	265.73	29.192190476190493	225.0773333333333	30.419795918367345	-2.880106210544774	-3.186306737692145	-2.9467664012537487	0.0594280047705374	12	3	105	15	49	2.058411347233197e-05	0.3547465624480433	3.264411133771382e-05	0.2581484636124359	0.022621471006528688	0.08128921801758017
1018	CACNA1E	cesc	Candidate	65.44500000000001	259.34666666666664	9.25047619047619	104.22533333333334	17.770204081632652	-2.822683435590653	-4.809210383178253	-3.4940345422216383	0.9418607112255966	12	3	105	15	49	0.2719456683775506	0.4992169569687794	0.4946223229948223	0.3183809347278563	0.19214209204815563	0.37640607872192827
1019	CALCOCO2	cesc	Candidate	3133.110833333334	4950.47	1711.5913333333335	3496.582666666667	1721.8510204081626	-0.8722575267498143	-1.532227222868909	-1.0306073349907805	0.0086220429494769	12	3	105	15	49	9.646255939108636e-05	0.0146915893353489	7.471870937792981e-06	0.4837815507020548	0.15364708057543836	0.48672260602784834
1020	CAMK2D	cesc	Candidate	499.9875	532.1266666666667	342.7269523809524	506.4153333333333	323.2430612244898	-0.544832375800544	-0.6347100523995512	-0.5632614363441047	-0.084440249962116	12	3	105	15	49	0.089495261141575	0.1553398288313069	0.0354687684524113	0.7211707655200783	0.03271848444512037	0.12684805215707592
1021	CAPZA3	cesc	Candidate	7806.449166666666	31220.33333333333	892.4188571428573	12489.226	1911.83306122449	-3.1288735711031013	-5.128621131955092	-3.8068192621631294	1.09916365086399	12	3	105	15	49	0.0004947845392214	0.5440951682458484	0.0009042140888313	0.7370456312121734	0.1780871757685713	0.3472194971086917
1022	CAPZB	cesc	Candidate	6379.903333333335	4868.123333333333	5368.508666666666	6077.547333333334	5508.862857142858	-0.2490131913127508	0.1411556544718241	-0.1789678508417902	0.037233174035285	12	3	105	15	49	0.0014236526635152	0.8810913193336178	0.0058880232405938	0.7269590355575666	0.39138504564644705	1.7887207328460768
1023	CARD9	cesc	Candidate	5467.216666666666	21402.24	685.3039047619048	8654.221333333333	1405.1524489795922	-2.9959907385028988	-4.964874082279023	-3.658588206026195	1.035910848617951	12	3	105	15	49	0.3933822134905795	0.5372633131929763	0.6227186748570712	0.1112873382847974	0.1811074190945862	0.3570464350432213
1024	CBLC	cesc	Candidate	3092.5625000000005	7876.459999999999	796.7404761904759	4049.342000000001	1176.2932653061227	-1.956620978028109	-3.305365595775505	-2.3455057215239057	0.5620660137600002	12	3	105	15	49	0.3296661338800434	0.3403488480713412	0.205616170820576	0.0305664715402193	0.1657999551768875	0.4092336528720833
1025	CCL4L1	cesc	Candidate	932.3825000000002	3225.25	255.2502857142856	1390.9560000000004	390.92693877551017	-1.8690093506190568	-3.6594265119296057	-2.446092302848377	0.6149864281846116	12	3	105	15	49	0.2595261609038883	0.8811093120926996	0.289425108633751	0.279987600768412	0.23592035000368966	0.49602960921317196
1026	CD1C	cesc	Candidate	150.54	354.5833333333333	51.916380952381	191.34866666666667	68.97244897959183	-1.5358851536941829	-2.7718630031907474	-1.8819421253363848	0.4098303751592991	12	3	105	15	49	0.1312159157945928	0.0589957093047475	0.0327920940103621	0.340926430850867	0.18388289787622802	0.4728736691067453
1027	CD300C	cesc	Candidate	918.7616666666668	3631.4366666666665	128.0319047619048	1461.2966666666666	248.68755102040825	-2.843187298914203	-4.825965148392173	-3.512673827258845	0.9578309241575724	12	3	105	15	49	0.1806831633597075	0.9850839999587448	0.2339162937238717	0.5790730957856571	0.19059171482115186	0.3738722653216482
1028	CD3D	cesc	Candidate	387.92	354.0733333333333	406.2213333333335	381.1506666666666	425.2697959183673	0.066506848108771	0.1982178142193532	0.0919046074381306	0.0661123866250474	12	3	105	15	49	0.1058449490719094	0.4001818397367576	0.074182811349678	0.5221264343849006	0.27634914110761155	1.156777769305981
1029	CD3G	cesc	Candidate	145.94749999999996	313.7133333333333	75.24028571428573	179.5006666666667	92.15489795918369	-0.955872266069846	-2.0598696149864435	-1.2544119698238163	0.2925555186815119	12	3	105	15	49	0.5532101800197602	0.5009205551923835	0.4182738862739605	0.6058987945487928	0.2379917530569328	0.6420997762607086
1030	CD69	cesc	Candidate	238.4083333333333	407.26666666666665	153.42076190476195	272.18	149.63163265306125	-0.6359409336780114	-1.408480008679994	-0.827067329355776	-0.0360785327464882	12	3	105	15	49	0.1068218270682033	0.2315018079919963	0.0533261211413786	0.4310013039817031	0.2310892824489124	0.7029810738348174
1031	CD72	cesc	Candidate	135.69750000000002	347.40000000000003	87.79047619047623	178.038	108.2730612244898	-0.6282577968570885	-1.984461409152504	-1.020048854501242	0.302537994336219	12	3	105	15	49	0.9141429712673256	0.9701719340628936	0.9367478562412088	0.97214900572625	0.3840904834266215	0.9454572204022681
1032	CD8B	cesc	Candidate	2213.525833333333	333.48999999999995	298.4126666666665	1837.5186666666664	215.92489795918368	-2.890965530942083	-0.1603347268401508	-2.622378226012027	-0.4667791668591798	12	3	105	15	49	0.996415892002763	0.8370656449720382	0.9272885322808984	0.5083546581224094	0.10242126870406075	0.9388590382387443
1033	CDC37	cesc	Candidate	5008.3525	7051.37	4273.51476190476	5416.956	4167.694693877549	-0.2289130003610447	-0.722480477919172	-0.3420592664995465	-0.0361735095685017	12	3	105	15	49	0.1720301122086387	0.023676313931965	0.0302689521152046	0.8174424661330362	0.3307797133999052	1.1121499946855844
1034	CHMP2B	cesc	Candidate	3138.9125000000004	9306.386666666667	1077.4812380952376	4372.407333333334	1273.2202040816326	-1.54260206480896	-3.110558381941754	-2.020765060442532	0.2408192074055034	12	3	105	15	49	0.0087029724509763	0.0961170596141863	0.0024982677583033	0.043668410837789	0.23662473436118192	0.5392973893068825
1035	CHMP7	cesc	Candidate	8247.461666666668	31045.356666666663	1379.835238095238	12807.040666666668	2393.8481632653056	-2.579454157825071	-4.491809591692005	-3.214369234870448	0.7948356385968739	12	3	105	15	49	0.0023201321918222	0.0132343967083027	0.0001826769131884	0.2842745332420238	0.1975240025811679	0.397415562270662
1036	CHRM1	cesc	Candidate	98.86583333333334	376.75666666666666	13.59552380952381	154.44400000000002	24.051224489795924	-2.8623402949188828	-4.792429398548646	-3.505880182921324	0.8229786092729252	12	3	105	15	49	0.0602625862551972	0.1023255669058739	0.0187231978101069	0.2531035383719692	0.18356014878586147	0.3669689631421706
1037	CLTA	cesc	Candidate	5863.221666666667	4005.813333333333	5027.433047619046	5491.74	4979.521020408162	-0.2218716370155409	0.3277267690458095	-0.1274413606953938	-0.0138149874127245	12	3	105	15	49	0.1067489288704098	0.5940703969991923	0.2307282054158982	0.9443250401898372	0.7409704024257187	3.5715887468365266
1038	CLTB	cesc	Candidate	13742.089999999998	2301.1366666666668	4772.614285714286	11453.899333333333	4957.725102040817	-1.5257497865727874	1.052433075908456	-1.2629871788527505	0.0548985334729051	12	3	105	15	49	0.7634361994210965	0.0906549603303774	0.3251129025652668	0.3235130927354084	0.2080485155508233	1.8332888041384918
1039	CLTC	cesc	Candidate	2932.4266666666667	2108.536666666667	2595.2602857142865	2767.648666666667	2643.928775510204	-0.1762157925275151	0.2996371278856412	-0.092781577063294	0.0268040751253427	12	3	105	15	49	0.1334942633788566	0.4214128054657738	0.3250826574622905	0.2834164646227151	0.8992541203228709	4.229489488858698
1040	CLTCL1	cesc	Candidate	786.356666666667	2805.013333333334	149.41647619047615	1190.0880000000002	246.8430612244899	-2.395844578824914	-4.230596480210186	-2.9936571079427727	0.7242548481663034	12	3	105	15	49	0.0224927740401052	0.0518584916698599	0.0044991453609991	0.4935492117465968	0.19969305353366693	0.4131867236850756
1041	CNTF	cesc	Candidate	111.14333333333332	424.1133333333333	20.071523809523807	173.73733333333337	33.579387755102054	-2.469199360452881	-4.401227785392101	-3.113685745211548	0.7424257774153739	12	3	105	15	49	0.2483027944830393	0.3596200369224278	0.1589643300947694	0.8904673921931915	0.20698504521524203	0.41351059340546137
1042	COG1	cesc	Candidate	1558.2891666666667	3562.0066666666667	634.7699999999996	1959.0326666666667	705.4987755102042	-1.2956571231022471	-2.4883843652164908	-1.6258356032166712	0.1524096325627441	12	3	105	15	49	0.0011997458748619	0.0757024855577425	0.0003006283756739	0.6709853685997416	0.2030823285338167	0.5305264322501552
1043	COG2	cesc	Candidate	2228.785	7772.986666666667	557.1191428571426	3337.625333333334	776.4793877551016	-2.0001996599768934	-3.8024112479346734	-2.582764219803785	0.4789617391890128	12	3	105	15	49	0.3014779786637902	0.786307220041087	0.4251142698725338	0.1795030529800086	0.22555855287136878	0.4722254624634478
1044	COG3	cesc	Candidate	7386.644999999999	28074.95	1075.1251428571425	11524.306	1934.0432653061216	-2.780414646817697	-4.706706951154458	-3.4221033712771622	0.8471154718318861	12	3	105	15	49	0.0001825463773845	0.045447118752001	3.2621465527241096e-05	0.0105736379809086	0.18751295762874068	0.37538421272115724
1045	COG4	cesc	Candidate	2958.536666666667	9104.803333333331	1348.9659999999997	4187.79	1631.3065306122446	-1.1330297889086842	-2.754773868512196	-1.6343351126613137	0.2741739107458316	12	3	105	15	49	0.1821440853292494	0.6603995974768841	0.1722737035171367	0.4108325515150827	0.3067334966182764	0.6855624328026494
1046	COG6	cesc	Candidate	5037.956666666667	19332.20333333333	753.1884761904756	7896.806	1338.9932653061228	-2.741755881020513	-4.681851336954297	-3.390186416311718	0.8300658724508945	12	3	105	15	49	0.0097914139457275	0.0888736119452479	0.002666760131873	0.0036880965668192	0.19126692625848327	0.38100114920754685
1047	COG7	cesc	Candidate	8168.721666666667	30890.936666666665	1302.6801904761894	12713.164666666667	2249.7079591836723	-2.648627382867058	-4.567628767486482	-3.2867683535423	0.788254789320622	12	3	105	15	49	0.0049882552611188	0.6603798820240012	0.0076638438264098	0.1161455946962198	0.19415453175685118	0.38970206481504577
1048	COG8	cesc	Candidate	7282.775833333333	28339.80333333333	1005.2972380952394	11494.181333333334	1916.3342857142864	-2.8568663103268497	-4.817135712671963	-3.515209680660078	0.9307271182304758	12	3	105	15	49	0.0004506453000954	0.004754608460855	1.729228536690445e-05	0.5777269056020804	0.18728423910394051	0.3703693805734547
1049	COL4A4	cesc	Candidate	111.40083333333337	459.88000000000005	30.72857142857145	181.0966666666667	43.05755102040816	-1.8581074220874167	-3.903604854139871	-2.559107389041765	0.486685568240767	12	3	105	15	49	0.2769991970573551	0.0641895295178724	0.8614093705962889	0.3923472724209726	0.27392362272723203	0.5253775089139737
1050	COL6A1	cesc	Candidate	7244.229166666665	10482.566666666666	2346.9777142857142	7891.896666666666	2645.204081632653	-1.62602804294372	-2.159115957479996	-1.749567923291134	0.1725748899892746	12	3	105	15	49	0.0103189786963406	0.0924562290814333	0.00288494519139	0.2799844403678415	0.07061165142706877	0.23408524398324362
1051	COL6A2	cesc	Candidate	11583.964166666668	16093.983333333332	2582.067523809524	12485.968	2995.569387755101	-2.165530410510837	-2.6399228095157947	-2.273709039202436	0.2143035225538054	12	3	105	15	49	0.0158557450837419	0.0924585581702584	0.0044434855002863	0.1399347500368003	0.04757804399174393	0.1610644827456981
1052	COPB1	cesc	Candidate	1515.5516666666665	1169.1166666666666	1172.385238095238	1446.2646666666667	1093.6202040816331	-0.370396328086069	0.0040278035598801	-0.3028848820875766	-0.1003349064202469	12	3	105	15	49	0.0418490161357963	0.9850831117831615	0.0710114193627294	0.1462698296400807	0.22289473655199485	1.0132981333770086
1053	COPB2	cesc	Candidate	2351.126666666667	3913.5033333333326	2199.3001904761904	2663.6020000000003	2210.779183673469	-0.0963077297840273	-0.8314161373724016	-0.2763339922116631	0.0075103972311065	12	3	105	15	49	0.1911215693354176	0.4601991951725372	0.1420665462011768	0.455196627496087	0.6514806990872892	2.0087363871454627
1054	COPG2	cesc	Candidate	3358.591666666667	9628.833333333334	1146.9037142857142	4612.64	1363.6432653061222	-1.5501121269632905	-3.0696167279202435	-2.007848421396613	0.2497220005265593	12	3	105	15	49	0.0002380460866341	0.2137410700588753	0.000160918110458	0.2516404466530793	0.22797353104719506	0.5288089953449222
1055	CSF2RA	cesc	Candidate	173.51583333333335	490.6666666666667	88.27571428571432	236.946	107.72714285714294	-0.974978820088359	-2.4746547708041606	-1.42446981158652	0.2872933013810528	12	3	105	15	49	0.3689630381321347	0.537268159695659	0.2912343226900011	0.510843882066562	0.3155496787942	0.7372462025348118
1056	CSF2RB	cesc	Candidate	188.55166666666665	524.83	86.87028571428577	255.80733333333333	112.45632653061227	-1.1180252153292054	-2.594915501097373	-1.5581229355048267	0.3724301384208666	12	3	105	15	49	0.1278064938422557	0.144776218238093	0.04952789054419	0.270595749380273	0.28245378470924765	0.6654112727354397
1057	CSNK1G1	cesc	Candidate	4596.150833333333	18045.376666666667	663.854380952381	7285.995999999999	1249.6467346938775	-2.791487423535453	-4.764618631647448	-3.4561874824394567	0.9125815933742848	12	3	105	15	49	0.0054225137814407	0.5310819777429602	0.0064875328293513	0.7770262680741638	0.1923217598238748	0.37857643888128145
1058	CSNK1G2	cesc	Candidate	1063.1933333333334	967.62	1128.9691428571423	1044.0786666666668	1181.0644897959185	0.0866020912526429	0.2224935605132907	0.1127756380726468	0.0650816878171874	12	3	105	15	49	0.3386201275621093	0.3644989581543274	0.2186610275719195	0.5803829828369793	0.23208511401322032	0.9728867361403603
1059	CTF1	cesc	Candidate	518.96	1005.31	141.59771428571432	616.23	170.08693877551022	-1.8738253667514964	-2.8277705609054453	-2.121670941807592	0.2644743814177442	12	3	105	15	49	0.0009922813618125	0.0037578292458876	3.498039062189997e-05	0.737208648030376	0.11681621790273446	0.33280354893124026
1060	CYTH2	cesc	Candidate	2845.7325	4101.433333333333	1409.8580952380953	3096.872666666667	1573.8216326530617	-1.0132500942519107	-1.5405782183226016	-1.1352621052318173	0.1587220837798394	12	3	105	15	49	2.3644609290626025e-05	0.0379498649067239	3.933578105816537e-06	0.2166008531564604	0.10747475003139653	0.35702426005668525
1061	DAB1	cesc	Candidate	168.15666666666667	541.2433333333332	17.538095238095263	242.774	37.34020408163267	-3.261242002004663	-4.947713375355208	-3.791049949278149	1.090237743240752	12	3	105	15	49	2.114002763209263e-06	0.0074580984098354	1.0155757789679981e-07	0.1798160885169047	0.1397522993265669	0.305103715739039
1062	DAPP1	cesc	Candidate	2409.858333333333	9139.383333333331	557.0427619047617	3755.763333333334	861.1916326530607	-2.113088351484248	-4.036236838053566	-2.753246168734758	0.6285462206924808	12	3	105	15	49	0.0072252894339699	0.7791439065306441	0.0242161961435681	0.7979284173224525	0.23251019996686018	0.46599199297475113
1063	DBNL	cesc	Candidate	4972.866666666667	11068.61	2266.087809523811	6192.015333333333	2645.517959183673	-1.1338739840817555	-2.2881983884263497	-1.4502052782465458	0.2233464457635444	12	3	105	15	49	0.19417397381711	0.2002771739769149	0.0909487880592574	0.3206479741561423	0.21812863248385692	0.5778444767440288
1064	DCTN1	cesc	Candidate	2861.945	2718.063333333333	2477.047333333333	2833.1686666666665	2584.102448979592	-0.2083745100720815	-0.133957635617256	-0.1937950550727901	0.061041831081411	12	3	105	15	49	0.0946740488282265	0.5748462934383962	0.0864834799094657	0.2948789790335563	0.07523130553468094	0.30876649269022355
1065	DCTN2	cesc	Candidate	5114.5675	7578.830000000001	3839.906095238094	5607.419999999999	4163.335510204081	-0.4135412170785647	-0.9809041157662106	-0.5462661024774169	0.1166687951260828	12	3	105	15	49	0.0008575960987458	0.0051849396254873	3.614235720640631e-05	0.0428535107197402	0.24296745633111866	0.795652542447043
1066	DCTN5	cesc	Candidate	7457.043333333338	28468.68	1479.371238095238	11659.370666666671	2411.471632653062	-2.3336195928133465	-4.266319564122563	-2.978433881412057	0.7049297067322993	12	3	105	15	49	0.0018215186893334	0.5188733210543789	0.0024639861893261	0.5619205169002858	0.2164944109126935	0.43240365037075373
1067	DCTN6	cesc	Candidate	1776.3433333333337	4389.546666666666	903.0331428571432	2298.984	1022.0493877551022	-0.976059610952404	-2.281221109009919	-1.3481455823562418	0.1786140691113861	12	3	105	15	49	0.0036547117980297	0.0051873968061336	0.0001742753572088	0.4874066931894409	0.2759983612107521	0.692117779314961
1068	DENND1A	cesc	Candidate	5056.3358333333335	19422.4	861.1140952380949	7929.548666666667	1505.808775510205	-2.553815979572932	-4.4953732700512745	-3.202962444574503	0.8062622635362588	12	3	105	15	49	0.7531737427032967	0.4489390934599384	0.9651860981646698	0.4332649408514781	0.20267064514014518	0.40350483274194676
1069	DENND1B	cesc	Candidate	13757.97	54524.86000000001	1705.0615238095245	21911.348	3486.837551020409	-3.0123719127515822	-4.999018458425343	-3.683782540441072	1.0320953546524632	12	3	105	15	49	0.0920757159648568	0.3498967934032082	0.0594715870356499	0.9273639851830832	0.18226120036094728	0.35703408210051235
1070	DEPTOR	cesc	Candidate	5644.184999999999	21949.37	942.2852380952376	8905.221999999998	1504.305918367347	-2.58252952842379	-4.541871878763786	-3.2404158293567726	0.6748622382778671	12	3	105	15	49	0.2770036967033131	0.0236906226846199	0.0548115023018841	0.623628562399137	0.20302527069915405	0.4016324194001219
1071	DGKZ	cesc	Candidate	1543.325	3376.763333333334	1222.355428571428	1910.0126666666663	1256.3616326530616	-0.3363780591628215	-1.4659772253036747	-0.6439183621899139	0.039587947442854	12	3	105	15	49	0.0668064079156295	0.5496287118179257	0.0610734702191285	0.3330840182342037	0.47760759917013845	1.2766507547913457
1072	DNAJC6	cesc	Candidate	843.4675000000002	3282.4966666666664	110.68152380952384	1331.2733333333333	210.5924489795917	-2.929918068973429	-4.890307229445279	-3.5883204951552305	0.9280392963746982	12	3	105	15	49	0.0723629039103203	0.2464074173902206	0.0376094162070791	0.2261580058847013	0.18348484397387116	0.3628401465387289
1073	DNM1	cesc	Candidate	1418.0291666666665	702.6433333333333	246.63523809523804	1274.952	335.1132653061225	-2.523436361753576	-1.5104136129933694	-2.369992087702093	0.4422698560775103	12	3	105	15	49	1.0282446410283651e-05	0.4001908180221228	2.10606460283519e-05	0.0915173440532918	0.06474463558241679	0.36269255039672194
1074	DNM3	cesc	Candidate	2358.620833333333	8783.556666666667	284.1395238095238	3643.608	555.5695918367348	-3.0532720832666933	-4.9501338094020095	-3.6806963246915374	0.9673681136287086	12	3	105	15	49	9.705804578142201e-08	0.0053416776862094	3.812523634891314e-09	0.6866199165154114	0.17046346290940634	0.3448905785012997
1075	DOK1	cesc	Candidate	463.855	834.9366666666666	217.64276190476195	538.0713333333333	215.64408163265315	-1.0917118511470925	-1.939704725918724	-1.3058354052580463	-0.0133099198002304	12	3	105	15	49	0.0069369555862264	0.0119138583266271	0.0005563075127466	0.5924089704833908	0.1639743824135637	0.4854128767747866
1076	DTNBP1	cesc	Candidate	7503.883333333334	28435.296666666665	1313.5340952380957	11690.166	2183.3326530612235	-2.514183748908747	-4.436157302145143	-3.153769862317917	0.733078307611171	12	3	105	15	49	0.5929137043512982	0.0837055332076143	0.2276919162874173	0.2739515350473929	0.2028005026781172	0.4066204878008168
1077	DYNC1H1	cesc	Candidate	4468.359166666668	3456.15	3843.276952380953	4265.917333333334	3989.501428571428	-0.2174082113504761	0.1531711098302353	-0.150519065877934	0.0538715199259914	12	3	105	15	49	0.0156509195460742	0.8297537044062573	0.040996549480273	0.2895607311562929	0.44438985242432333	2.0176193224215995
1078	DYNC1I1	cesc	Candidate	425.8133333333335	620.8066666666667	34.96142857142858	464.81200000000007	51.00918367346939	-3.6063850834333695	-4.150308008667684	-3.732811273488273	0.5449928761988935	12	3	105	15	49	0.0001249091309909	0.0122373893415347	8.513524350842112e-06	0.2067033314492029	0.033868894190506274	0.11184512277505665
1079	DYNC1I2	cesc	Candidate	1886.5700000000004	2142.2033333333334	1307.6486666666672	1937.696666666667	1373.8822448979588	-0.5287906555435172	-0.7121204482032054	-0.5673677683632903	0.0712833805304747	12	3	105	15	49	1.2097812595233822e-05	0.00689534089481	5.391875591820608e-07	0.3827124386496457	0.06799313420827213	0.2551302486877062
1080	DYNC1LI1	cesc	Candidate	4844.447499999999	17429.476666666666	919.421333333333	7361.453333333333	1416.4636734693872	-2.397534091894733	-4.244659300473119	-3.0011925716493018	0.6234955564230082	12	3	105	15	49	0.0017407854652551	0.0194324452535072	0.0001714597652394	0.0665095054713773	0.20113953548233293	0.4143242058407706
1081	DYNC1LI2	cesc	Candidate	1099.9391666666666	1415.1233333333332	843.8750476190472	1162.976	807.4059183673471	-0.3823224357945852	-0.7458264945067448	-0.4627200242957121	-0.0637352332705896	12	3	105	15	49	0.0117292030609583	0.0273719919788982	0.0015645636663189	0.2697358197426605	0.17374996602642578	0.6118310324735522
1082	DYNLL2	cesc	Candidate	12414.271666666666	47338.22333333333	1900.848476190476	19399.062	3390.810816326529	-2.7072841834591044	-4.638290121806011	-3.351271456663848	0.834986760353212	12	3	105	15	49	0.0007057918190374	0.0979774486250625	0.0002205027536762	0.0881922484723199	0.19216207386727951	0.38403891829860154
1083	DYNLT1	cesc	Candidate	4690.006666666667	4681.39	4926.125142857141	4688.283333333334	4531.169795918367	0.0708633049240571	0.073516319456329	0.0713935176775088	-0.1205697246203399	12	3	105	15	49	0.8503438767914999	0.7364659211221671	0.7569399469619862	0.3538348618345253	0.007426623182327652	0.02973381684887822
1084	DZIP1	cesc	Candidate	2336.0575000000003	8018.446666666667	348.691619047619	3472.5353333333333	608.1020408163266	-2.744052191473185	-4.523299191040703	-3.315965779971473	0.8023617425418095	12	3	105	15	49	0.0003043165781572	0.0042313243306668	1.0620393305529636e-05	0.4658264647222607	0.17247270522291347	0.36409706588697566
1085	EBI3	cesc	Candidate	908.5783333333334	3394.4	152.20542857142863	1405.7426666666663	273.28979591836736	-2.5775910871351675	-4.479064863588681	-3.207240800643074	0.8444117785467358	12	3	105	15	49	0.1128085337920019	0.8224895360653425	0.1917648442087988	0.5463670092779918	0.19632130938894812	0.3965477312120116
1086	EEA1	cesc	Candidate	869.9791666666666	2906.056666666667	202.40828571428565	1277.1946666666663	292.20469387755094	-2.103712504355636	-3.843722581074602	-2.6576381795906574	0.529711004396576	12	3	105	15	49	0.0026142466958561	0.0529834557853197	0.0005017637923202	0.9181207322395204	0.20842779859534513	0.4462926558598097
1087	EHBP1	cesc	Candidate	2563.859166666667	8418.916666666666	652.176857142857	3734.870666666667	920.7608163265304	-1.9749818643110044	-3.6902994491668526	-2.5177231330990675	0.4975631926352288	12	3	105	15	49	0.0002836443204454	0.0042285065984544	9.85764821213889e-06	0.6569034980724928	0.21556828932178987	0.46572885662152214
1088	ELMO1	cesc	Candidate	1369.0058333333334	3525.463333333333	215.4732380952381	1800.2973333333332	324.00795918367345	-2.6675479919635365	-4.032232273918922	-3.062654596753428	0.5885205561732186	12	3	105	15	49	9.323902349611804e-07	0.0047568031153092	3.182976071164928e-08	0.8371041010001294	0.12900788917193765	0.3165808113632193
1089	EPB41L1	cesc	Candidate	1378.2191666666668	1140.2266666666667	860.2329523809525	1330.6206666666667	914.5908163265308	-0.6800060241823048	-0.406521345693086	-0.6293000445387571	0.0883990359791855	12	3	105	15	49	0.0141785696078359	0.5189260968753593	0.0146796540518381	0.6837749971507965	0.08057520428226327	0.3540103020475008
1090	EPGN	cesc	Candidate	24469.4175	85108.0	2516.0089523809534	36597.134	5294.721428571429	-3.281770797455995	-5.080085788353071	-3.8625217117028767	1.073417726055256	12	3	105	15	49	0.4913544130560469	0.4428808726131046	0.3503154069114542	0.6110501119785785	0.15035537858267345	0.3152251734821718
1091	EPN1	cesc	Candidate	4636.880000000001	10891.46	2076.885333333333	5887.796	2434.9130612244894	-1.1587328250928297	-2.390703889228825	-1.5033061199315638	0.2294486957607988	12	3	105	15	49	0.0347345763167126	0.8007223132442113	0.0787745234195664	0.5527902016851372	0.2292103319944047	0.5902974500879827
1092	EPN2	cesc	Candidate	2895.386666666666	8214.726666666667	720.8887619047619	3959.254666666666	1020.207959183674	-2.005907462929967	-3.5103640083676253	-2.457380303213403	0.5010146971379715	12	3	105	15	49	6.009114827194146e-07	0.0072970734491192	2.9040381211678854e-08	0.069438252814379	0.18372119272424614	0.42849847204247715
1093	EPS15	cesc	Candidate	662.9066666666666	1071.6333333333332	363.3670476190477	744.652	376.5540816326529	-0.8673781687604479	-1.560311864191449	-1.035138771987707	0.0514294902675937	12	3	105	15	49	2.673811467961533e-06	0.0039862515145409	7.937968859878259e-08	0.7052477432862044	0.16206580969343823	0.5073455911571042
1094	EPS15L1	cesc	Candidate	5554.544166666668	19907.4	1026.0218095238088	8425.115333333333	1696.086530612245	-2.436607124025197	-4.278171507731421	-3.037635038047424	0.7251483771482166	12	3	105	15	49	3.248440247056e-07	0.0090904303340187	1.917549856341591e-08	0.0703130401003098	0.1978604758287765	0.4083889124749519
1095	EVI5	cesc	Candidate	762.546666666667	2713.106666666667	163.50371428571438	1152.658666666667	234.60959183673464	-2.2215022214006126	-4.052550454094237	-2.8175700406402453	0.5209385885236733	12	3	105	15	49	0.0012001032641451	0.0077180210413741	6.562389934830205e-05	0.0636954043671461	0.211553860469139	0.43831400662301306
1096	EXOC3	cesc	Candidate	2065.580833333333	4477.636666666666	1179.8863809523807	2547.992	1272.6834693877552	-0.8078995793057263	-1.9240895272511456	-1.110712808284763	0.109225709813421	12	3	105	15	49	0.0853044149987209	0.1421467950475295	0.0321240331221471	0.5195761455692934	0.2726296363203564	0.732301557071673
1097	EXOC6B	cesc	Candidate	2280.4108333333334	7929.496666666667	445.9103809523807	3410.228	756.2965306122447	-2.354468068666113	-4.1524036006060205	-2.935042506136519	0.7621982143062938	12	3	105	15	49	0.0084788259002131	0.0924492417980929	0.0023712330133199	0.1567960641524692	0.1978078464814579	0.4147677902191437
1098	EXOC8	cesc	Candidate	12537.335833333336	49851.77000000001	1533.096571428572	20000.22266666667	3158.387142857144	-3.031710328082045	-5.023124246884738	-3.705495580006348	1.0427394452084555	12	3	105	15	49	0.5562012998720298	0.8224753987654714	0.6711502789295578	0.8797419502162142	0.18183404550792867	0.35558770437829873
1099	FBXW11	cesc	Candidate	2431.5533333333333	8132.833333333333	573.2901904761903	3571.809333333333	805.6448979591835	-2.0845407372667264	-3.826420550441362	-2.639317571528018	0.4908784924446013	12	3	105	15	49	2.999338874139664e-05	0.0070941387714313	1.3713185259782156e-06	0.356852759389099	0.21019707527658624	0.4497764845425848
1100	FCER1G	cesc	Candidate	1327.6491666666668	1391.7133333333334	1935.354	1340.462	2331.1357142857146	0.5437235144720609	0.4757354032842466	0.5298671553830137	0.2684355207355098	12	3	105	15	49	0.1926762257918949	0.6006465988552183	0.1698038967534227	0.5348172253207124	0.02615062841370344	0.1021609879926186
1101	FCGR1A	cesc	Candidate	342.26500000000004	763.62	364.0393333333334	426.53600000000006	427.2602040816327	0.0889805676443962	-1.0687605512968756	-0.2285731737472675	0.2310206099919767	12	3	105	15	49	0.4344369212526068	0.6335494365743476	0.3719961287378333	0.2722863931650565	1.3892870111817308	3.6757917115794183
1102	FGF22	cesc	Candidate	2255.278333333333	9004.82	260.16828571428573	3605.1866666666665	554.0585714285716	-3.115788478871649	-5.113180423336719	-3.7925569455611177	1.0905933870544002	12	3	105	15	49	0.0009252397023785	0.0781502645810893	0.0002401772145199	0.320791615631146	0.1784464877927731	0.34821454146424485
1103	FGF3	cesc	Candidate	187.3333333333333	749.3333333333334	60.58514285714286	299.7333333333333	46.28653061224491	-1.6285716760338191	-3.628571676033819	-2.306643581146457	-0.388371618506322	12	3	105	15	49	0.8846833685650086	0.1600609071153583	0.6326321484851384	0.9678629652411144	0.2939647506250705	0.5730959501902467
1104	FGF5	cesc	Candidate	189.13666666666663	750.7633333333333	26.902380952380977	301.46199999999993	50.58897959183677	-2.813623309114518	-4.802552424872438	-3.486170391482847	0.9110892776091226	12	3	105	15	49	0.0325789056171619	0.3221369729064426	0.0212322254902258	0.1789697126696509	0.1929185917049396	0.37760117422994527
1105	FLOT1	cesc	Candidate	5251.8175	6603.079999999999	3550.0579999999995	5522.070000000001	3135.499591836736	-0.5649741884129755	-0.8952965298952466	-0.6373665810126468	-0.1791472634363797	12	3	105	15	49	0.0068434403167881	0.0199269708274319	0.0007336062649024	0.0268841476208748	0.11358046492593687	0.4046806917187299
1106	FNIP1	cesc	Candidate	8185.693333333332	32280.74333333333	1033.9851428571424	13004.703333333331	2074.090816326529	-2.984889163063673	-4.964386439051012	-3.652746127428689	1.0042636095272683	12	3	105	15	49	0.0351334849986027	0.0058219893187231	0.0024342878711155	0.1378465237428829	0.1828369509038797	0.3590833487641359
1107	FRAT2	cesc	Candidate	2177.860833333333	7880.52	624.4460000000001	3318.392666666666	846.1610204081634	-1.8022630449848749	-3.657642106864965	-2.4098358881463224	0.4383554096694839	12	3	105	15	49	0.021962488594981	0.3403453975509982	0.015169584460348	0.8174574942296613	0.25212208273186626	0.5177971765033641
1108	FRS3	cesc	Candidate	1009.2075	3721.146666666667	200.3045714285713	1551.5953333333334	318.80714285714305	-2.332955580576908	-4.215480002121898	-2.9534850894721263	0.6704886059246504	12	3	105	15	49	0.0363146071429633	0.0119156800642496	0.003541108764138	0.3409022354125699	0.21010077589595177	0.4272900910007054
1109	FUZ	cesc	Candidate	7296.661666666668	27182.193333333333	1198.5219047619048	11273.768000000002	2050.884285714286	-2.605980283470622	-4.503333690251265	-3.233641602315437	0.7749898182566788	12	3	105	15	49	0.3983628109461911	0.0415590280712784	0.1071873368995775	0.4825845198315657	0.19410355136307644	0.39265083892620295
1110	FZD8	cesc	Candidate	818.6941666666665	2828.55	200.09380952380948	1220.6653333333331	252.8687755102041	-2.032648081902542	-3.8213142344497153	-2.6089192754228216	0.337712368546678	12	3	105	15	49	0.5929587322780391	0.2172417777581904	0.3193021193518946	0.1708921861015644	0.220885022755978	0.4647115648415007
1111	GABARAPL1	cesc	Candidate	3544.334166666667	9710.76	1080.619333333333	4777.619333333334	1278.0475510204085	-1.7136562318490651	-3.1677258121842744	-2.1444335101431733	0.2420831156466419	12	3	105	15	49	0.0128232868234943	0.0039876388365569	0.0006257098529892	0.8114351074357669	0.2008816203703827	0.4771853718946879
1112	GABARAPL2	cesc	Candidate	4531.2975	6576.433333333333	2440.72257142857	4940.324666666667	2416.773265306122	-0.8926158951231362	-1.429997045754883	-1.0172975372574902	-0.0142261882699367	12	3	105	15	49	1.9205706446174334e-07	0.0044816679740814	6.422709751430613e-09	0.2851375725682589	0.12256162781095531	0.40568220543419403
1113	GBF1	cesc	Candidate	1127.756666666667	3210.4133333333334	526.7379999999998	1544.2880000000002	629.3179591836736	-1.0982983670400286	-2.607601605525596	-1.5517843838009155	0.256703572122546	12	3	105	15	49	0.9462741289775802	0.27405980022924	0.6856702063211764	0.8234851036079932	0.29223519806928694	0.6803891267023702
1114	GCC2	cesc	Candidate	1211.315833333333	3400.8000000000006	297.85914285714284	1649.2126666666668	384.6732653061226	-2.0238729275023086	-3.513172015348968	-2.4690752981623785	0.369003322552941	12	3	105	15	49	5.379064405435727e-05	0.031549910957982	7.474322059658938e-06	0.2195088712429852	0.18031137851138598	0.42286953255887477
1115	GGA2	cesc	Candidate	2762.361666666666	8203.86	1194.8591428571424	3850.661333333333	1428.7471428571428	-1.2090616644337002	-2.779462317529481	-1.6882656886010463	0.2579100586984954	12	3	105	15	49	0.9641675623228124	0.8007255663647251	0.9462182552152716	0.9752413259055988	0.2838439633067652	0.646341767350989
1116	GGA3	cesc	Candidate	2351.3091666666664	8052.403333333333	741.1911428571426	3491.528	1052.2363265306124	-1.665546700601359	-3.441501890041608	-2.2359409957810343	0.5055412158943858	12	3	105	15	49	0.3363708374076117	0.3217191977049057	0.6682574612620551	0.213026512604186	0.255102570352234	0.5391738406940656
1117	GIT1	cesc	Candidate	3085.183333333334	10149.88	1031.1558095238097	4498.122666666667	1370.4595918367352	-1.5810938793213511	-3.299128422674196	-2.1250606618340573	0.4103974477270696	12	3	105	15	49	0.9570063899129262	0.3309339795630919	0.64529823870373	0.3244363951106562	0.25597706092927697	0.5524867039921799
1118	GNA11	cesc	Candidate	996.5533333333334	1676.5533333333333	811.5713333333334	1132.5533333333333	805.2220408163266	-0.2962291104738406	-1.046708566238406	-0.4807891785386814	-0.0113312437611607	12	3	105	15	49	0.9212703139920844	0.0067065086889765	0.2875866559481237	0.2688816374799399	0.38386901432722703	1.1770634884499465
1119	GNA14	cesc	Candidate	865.0691666666665	3552.7333333333336	122.7566666666667	1402.6019999999996	212.7395918367347	-2.8170141116237284	-4.855056123016803	-3.514232408660136	0.7932871740834966	12	3	105	15	49	6.151782490107189e-05	0.004487381507724	2.08116250492158e-06	0.505869725228542	0.19839845973711076	0.3815409905880072
1120	GNA15	cesc	Candidate	3329.780833333333	951.57	1213.4690476190478	2854.1386666666663	1370.5220408163264	-1.4562899123910944	0.3507556156599848	-1.2339181193861375	0.1755882202274867	12	3	105	15	49	0.0177012513974997	0.3127092960703475	0.0116204027986634	0.2860689252154207	0.1802160042155672	1.284261662219923
1121	GNAI1	cesc	Candidate	874.605	1255.8733333333332	561.9213333333333	950.8586666666667	655.3665306122448	-0.6382634229044251	-1.160250883823906	-0.758862745085016	0.221933823491415	12	3	105	15	49	0.5502055917993456	0.3897900659373042	0.3719928074750952	0.1613894117954741	0.15892112633237798	0.5289337779968658
1122	GNAI3	cesc	Candidate	1256.6458333333333	1594.3333333333333	1212.5453333333332	1324.1833333333334	1286.1638775510207	-0.051539418986695	-0.3949146043733351	-0.127064191036526	0.0850357902365794	12	3	105	15	49	0.7025692172457108	0.7791295575986303	0.8272410420381004	0.251643562927951	0.5943828189023024	2.107992906198195
1123	GNAL	cesc	Candidate	392.655	1057.9833333333331	120.75714285714294	525.7206666666666	124.65489795918364	-1.70115374038555	-3.131136467536753	-2.122187922119633	0.0458310426772203	12	3	105	15	49	0.0015408390073384	0.0184929884666425	0.0001464123239255	0.6113326105533152	0.19839627647751182	0.47542846460523924
1124	GNAO1	cesc	Candidate	288.4316666666668	1123.2866666666666	55.182476190476194	455.4026666666667	83.99959183673472	-2.385947464555395	-4.347372149432924	-3.044860638401752	0.6061721218301689	12	3	105	15	49	0.0036042731541077	0.0063424039547174	0.0001917343940436	0.9212018662386374	0.21640175104770004	0.4277737688890946
1125	GNAT1	cesc	Candidate	232.2875	926.3333333333334	27.6495238095238	371.0966666666666	58.45061224489796	-3.07058498187798	-5.066204889553557	-3.746468503099439	1.0799635024045375	12	3	105	15	49	0.011354437566063	0.649734280909406	0.0149424446072128	0.1962190888167221	0.18040549938223244	0.35226143910253216
1126	GNAT2	cesc	Candidate	232.285	926.9033333333332	27.703523809523794	371.20866666666666	58.02428571428572	-3.0677545941348536	-5.064277488388268	-3.744088993915528	1.066587363278336	12	3	105	15	49	0.1074170335366933	0.9477386171120958	0.1472085153089654	0.9612728737482452	0.1806405779562871	0.35260606695464813
1127	GNB2	cesc	Candidate	8314.315833333334	5457.170000000001	6448.659714285713	7742.886666666667	6419.488571428571	-0.3665982094247693	0.2408463560056345	-0.2638721826627283	-0.0065409776595565	12	3	105	15	49	0.0946789951812217	0.5310672994459134	0.2261733872028614	0.955140437289592	0.38930222096711714	1.9127387115051662
1128	GNB5	cesc	Candidate	1682.1791666666666	4170.003333333333	532.3778095238093	2179.744	643.1602040816329	-1.6598090298472772	-2.9695261934427144	-2.0336363641944724	0.2727277033211936	12	3	105	15	49	0.0007181009204437	0.0069018836081284	3.558463540920858e-05	0.9273621404622486	0.18382211339698823	0.4602051014262572
1129	GNG11	cesc	Candidate	1078.529166666667	2390.38	119.71923809523814	1340.8993333333335	131.48877551020408	-3.17133828419082	-4.319513074807337	-3.485474024790595	0.1352846471273766	12	3	105	15	49	2.244126176520931e-06	0.003758325437587	6.375065808134395e-08	0.7504116016484051	0.09012712140887286	0.23928999157205041
1130	GNG12	cesc	Candidate	6130.577499999999	19696.58333333333	1390.527333333333	8843.778666666667	2064.541020408163	-2.140390878348592	-3.824241385514263	-2.6690308155159133	0.5701889799889832	12	3	105	15	49	1.8968465735359884e-05	0.007503623159947	9.0012225759398e-07	0.3650202164160261	0.1980643813080656	0.4328202444433194
1131	GNG2	cesc	Candidate	5042.049999999999	18251.693333333333	622.5127619047619	7683.978666666666	1204.4706122448974	-3.0178351061430404	-4.873783094933561	-3.6256781948418153	0.952223875081276	12	3	105	15	49	8.010372690412216e-05	0.0107112235160091	4.94962933816931e-06	0.4298656575660604	0.167649486808714	0.3442403966980305
1132	GNG3	cesc	Candidate	236.65666666666667	933.8466666666668	34.14952380952382	376.0946666666667	66.68020408163268	-2.792858197236284	-4.7732483190547	-3.461158481488171	0.9653930585339068	12	3	105	15	49	0.1443022486555792	0.3038270246532552	0.3936160471366084	0.6113235356020299	0.19308572197033355	0.3790897887467951
1133	GNG4	cesc	Candidate	404.3700000000001	1161.2266666666667	257.0992380952381	555.7413333333335	441.1369387755102	-0.6533506336156011	-2.1752523679131124	-1.1120882101078602	0.7789012353256328	12	3	105	15	49	0.1597234614409149	0.0254772595855836	0.0285123789108007	0.0066581985400777	0.41250106989963203	0.9560070398571504
1134	GNG5	cesc	Candidate	4357.151666666666	3032.78	4999.675428571426	4092.277333333333	4870.611020408162	0.1984491079027537	0.7211935926874389	0.2889305205965039	-0.03773166990747	12	3	105	15	49	0.0568072055396722	0.0059873934537254	0.0043849717338727	0.5883790324834703	0.3131597607166914	1.4960796498705555
1135	GNG8	cesc	Candidate	7885.2375	31427.08	912.154	12593.606000000002	1938.3783673469384	-3.111804887116103	-5.106587005490018	-3.7872702103925655	1.087500887339063	12	3	105	15	49	0.2198986114851299	0.0271182917207162	0.0437840578604252	0.4793339215204623	0.17835150009178982	0.34835560226918705
1136	GNGT1	cesc	Candidate	250.7725	931.1433333333332	38.97266666666668	386.8466666666667	66.83775510204082	-2.685844594224281	-4.578468707709903	-3.311227287665968	0.7782006281359797	12	3	105	15	49	0.0143875058576407	0.9697787280348096	0.0294202290493052	0.7255701330988192	0.18886734105241978	0.38271049068854274
1137	GNGT2	cesc	Candidate	303.03000000000003	1018.2033333333334	101.23561904761908	446.0646666666668	142.29061224489797	-1.5817436461650916	-3.330236807063009	-2.139535893425315	0.4911235003054713	12	3	105	15	49	0.949854248899718	0.0175799558247523	0.2876176271144167	0.2904714997609336	0.2607071229673177	0.5565229904750172
1138	GOLGA1	cesc	Candidate	411.31166666666667	1089.3266666666666	252.1388571428571	546.9146666666667	285.1802040816325	-0.7060135246035724	-2.111146279201921	-1.1170972823198937	0.1776553707029214	12	3	105	15	49	0.130029247128557	0.2137170671364889	0.4182278169164137	0.3890874375134121	0.3679928008262782	0.8898499822841479
1139	GOLGA3	cesc	Candidate	578.42	1196.0766666666668	356.76695238095243	701.9513333333333	379.5922448979592	-0.697135453739483	-1.7452559785030004	-0.976389027759587	0.0894685348692505	12	3	105	15	49	0.0597975622167296	0.0655322344104348	0.0145154316415753	0.9304429881750016	0.28600646471916685	0.7874596384062694
1140	GOLGA4	cesc	Candidate	887.9583333333334	1317.3833333333334	622.1687619047619	973.8433333333334	564.220612244898	-0.5131860196755678	-1.0822973369240831	-0.6463837366846484	-0.1410465895145142	12	3	105	15	49	0.5205949004716339	0.3450488795751324	0.3329252726076359	0.0122061650686924	0.20606600916703433	0.6743882549942684
1141	GOLGA5	cesc	Candidate	1545.2475000000002	3765.386666666667	766.9611428571427	1989.2753333333333	871.947551020408	-1.0106125386390066	-2.2955726301943904	-1.375017579446567	0.1850878700873828	12	3	105	15	49	0.0134803934502763	0.3126620361168982	0.0090285911059105	0.6923171736074887	0.26501845958524434	0.669486022948404
1142	GORASP1	cesc	Candidate	6135.952499999999	22125.43333333333	1362.7720952380948	9333.848666666663	1901.0524489795912	-2.17074300305988	-4.021089494432711	-2.775927764965961	0.4802540241415747	12	3	105	15	49	0.3689307454091064	0.0979934489279466	0.1346671837473496	0.0005632180689734	0.2180117110913013	0.4485569636146559
1143	GORASP2	cesc	Candidate	3483.098333333334	9497.88	1541.4628571428573	4686.054666666668	1834.4028571428564	-1.1760710761439597	-2.623305401826257	-1.6040736576175727	0.2510103801769235	12	3	105	15	49	0.0877817185679818	0.4160073223248609	0.0638588123562589	0.8310332021125	0.26682227430210265	0.6354020835442703
1144	GOSR1	cesc	Candidate	1149.740833333333	3504.703333333333	577.0920952380951	1620.7333333333331	673.2918367346938	-0.9944352205939604	-2.60241885309816	-1.4897732623346238	0.2224304033889156	12	3	105	15	49	0.0120241645553597	0.2501622246039931	0.0835993432408301	0.8522719462958154	0.33249223506966363	0.7468556584375189
1145	GOSR2	cesc	Candidate	1570.2175000000004	3846.786666666667	880.949428571429	2025.5313333333336	937.3385714285714	-0.8338333012134338	-2.126522715667966	-1.2011692946596064	0.0895110480082246	12	3	105	15	49	0.4975403555813708	0.0260812109676746	0.1226912781759789	0.1820180084085384	0.3058153376708403	0.7703771858991707
1146	GP6	cesc	Candidate	4286.1241666666665	17071.606666666667	493.7582857142858	6843.220666666665	1048.5791836734695	-3.117796781472798	-5.111650073323175	-3.792798606070821	1.086558947730765	12	3	105	15	49	0.0001525338020725	0.1782661065754422	8.994443620256676e-05	0.9165804734206506	0.17796932943331165	0.3477251508006191
1147	GRB14	cesc	Candidate	270.59416666666675	964.6966666666668	94.9933333333334	409.41466666666673	109.325306122449	-1.5102325655070803	-3.344177208212585	-2.107664612427657	0.2027292148774008	12	3	105	15	49	0.7059275728156145	0.5496752994257632	0.5570567821006804	0.9397022228152124	0.28345688559644244	0.5866742689960925
1148	GRIA1	cesc	Candidate	244.87583333333336	965.8733333333334	28.150571428571443	389.0753333333333	60.80897959183673	-3.120814289127146	-5.100597890406254	-3.78881340598683	1.111120172636224	12	3	105	15	49	5.043856740336262e-05	0.0113907989723256	3.4960519646058743e-06	0.9228705343032184	0.17630826469420652	0.3462256764470453
1149	GRIA2	cesc	Candidate	265.6	1090.5466666666666	33.86314285714286	430.5893333333333	61.99265306122449	-2.9714673647947105	-5.009191820094699	-3.66852479925527	0.872381370654354	12	3	105	15	49	1.2971792828313068e-05	0.0142169850174263	1.06643657580687e-06	0.8533193969043026	0.19001028277144696	0.3654512628922644
1150	GRIA4	cesc	Candidate	262.7441666666667	965.26	28.633047619047613	403.2473333333334	60.09795918367349	-3.197905594522485	-5.075164455501482	-3.815911852974797	1.0696347656829663	12	3	105	15	49	2.2697366743457448e-06	0.0546226619895047	6.478261015568671e-07	0.7295939145174064	0.16195506664299084	0.33000044315620153
1151	HIP1R	cesc	Candidate	1283.611666666667	3153.1600000000003	693.9159047619045	1657.5213333333334	719.9402040816328	-0.8873760681650358	-2.1839656389955726	-1.256194699649842	0.0531162518399181	12	3	105	15	49	0.1394243117360549	0.3403338954441788	0.0872402344150268	0.1152582062804801	0.29359989465614894	0.7385566422182341
1152	HLA-DQA2	cesc	Candidate	403.26083333333344	1046.45	321.194	531.8986666666667	446.5944897959184	-0.3282683478095706	-1.7039865321732972	-0.7277064773643767	0.4755205077750219	12	3	105	15	49	0.3618309689416332	0.4545746349244606	0.2614988358222367	0.458737314124481	0.5489000606418949	1.341584945546772
1153	HLA-DQB2	cesc	Candidate	524.5716666666666	1051.55	370.026476190476	629.9673333333334	670.1908163265306	-0.5035113840303819	-1.5068170427184375	-0.7676485178945751	0.8569434149538655	12	3	105	15	49	0.0568257702141938	0.4054345000885908	0.0418050591583683	0.3021344419108718	0.34408603378619235	0.9628996964016493
1154	HOOK3	cesc	Candidate	7215.186666666668	28228.143333333337	917.0468571428568	11417.778	1825.535306122448	-2.9759693633607247	-4.9439949792296405	-3.638142655446364	0.99325221466145	12	3	105	15	49	0.0022196485147657	0.0260947343845277	0.0002659466188994	0.7255316353219262	0.18200861120559805	0.3589337877744822
1155	HPS6	cesc	Candidate	6905.611666666665	26807.046666666665	1014.901238095238	10885.898666666664	1883.5195918367344	-2.766429864362877	-4.723201038260996	-3.4230492636059524	0.8920916969331772	12	3	105	15	49	0.1010616148229856	0.0464587684475646	0.0218167945308576	0.4412664062528258	0.19182294751766765	0.3798226886414777
1156	IFNLR1	cesc	Candidate	13692.159166666666	54574.37666666667	1632.2598095238116	21868.60266666667	3419.0197959183693	-3.0684073515119006	-5.063281130366833	-3.743918422878418	1.0667120641430676	12	3	105	15	49	0.0586022973038921	0.4323282105409155	0.0451018748448634	0.2306503236734527	0.18042889696489903	0.35240156394060956
1157	IFT20	cesc	Candidate	8455.1	30900.22	1786.985238095237	12944.124000000002	2698.7751020408173	-2.242294101119952	-4.112017487963708	-2.8566977116959404	0.5947770405770065	12	3	105	15	49	0.2166892855001739	0.0397218329098281	0.0495164224750254	0.4320963193497492	0.21507477254610682	0.43943038534606454
1158	IGLL5	cesc	Candidate	8371118.706666666	33474428.186666667	957385.2780000004	13391780.602666665	2051052.088571429	-3.1282489091765218	-5.127815979807548	-3.806104365844057	1.0991926044158682	12	3	105	15	49	0.1455530489079753	0.9552733761793158	0.190419487473976	0.2232017351213777	0.17809691787503348	0.3472610015175931
1159	IL10RB	cesc	Candidate	1104.2783333333332	1636.7233333333334	892.3463809523809	1210.7673333333332	921.859591836735	-0.3074281161460225	-0.8751347406363492	-0.4402459236329574	0.0469432029796929	12	3	105	15	49	0.8048487626816418	0.925520064969229	0.8582859679514444	0.669570792293684	0.30169003358601904	0.9878315588129514
1160	IL17F	cesc	Candidate	9396.536666666669	37581.88	1075.079904761904	15033.605333333337	2302.041632653061	-3.1276852213253807	-5.127521441614227	-3.8056752389065465	1.0984700336222295	12	3	105	15	49	0.7719926828510772	0.2564598014381324	0.81818097640468	0.3138585605103943	0.17815235799678142	0.3473355238497638
1161	IL27	cesc	Candidate	20566.531666666662	82260.06	2354.4913333333343	32905.23733333333	5040.672040816326	-3.126811201412432	-5.12670480680017	-3.8048299101997256	1.098200679704157	12	3	105	15	49	0.373040392581915	0.9701336519501912	0.4406853316954363	0.5975049076375942	0.17819947929070568	0.347420233702656
1162	IL27RA	cesc	Candidate	914.8758333333332	3234.023333333333	319.274380952381	1378.7053333333336	369.12142857142857	-1.5187791609828272	-3.340461389143911	-2.110445448112496	0.2092986990809966	12	3	105	15	49	0.297336444659881	0.8737379525915484	0.3936242609716144	0.4332732534116266	0.2803513768426628	0.5828229022131304
1163	IL37	cesc	Candidate	2266.4775	9059.333333333334	263.0473333333333	3625.0486666666666	558.2818367346937	-3.1070575094247515	-5.106010557984986	-3.784606033787966	1.0856711952283111	12	3	105	15	49	0.0127606181908838	0.4765784747926034	0.0122629448677935	0.8006797029738284	0.1790274914520137	0.3491524645894099
1164	IL9R	cesc	Candidate	300.38499999999993	1193.81	43.76942857142859	479.07	151.24714285714288	-2.7788173181400864	-4.7695058844213865	-3.452241018605324	1.7889124351179155	12	3	105	15	49	0.0001826126058818	0.3217468621165965	0.0001947559467435	0.8265129415340993	0.19506856469056583	0.381568047745469
1165	INPP4A	cesc	Candidate	431.5041666666666	1326.5633333333333	169.94209523809525	610.516	212.83285714285725	-1.3443312330595727	-2.964578392555419	-1.844985847622692	0.3246776340525173	12	3	105	15	49	0.1637497019124316	0.0496399848534454	0.0390884211956724	0.9427868099598842	0.2713595961769705	0.60682988239468
1166	INPP5B	cesc	Candidate	546.7225	1440.5333333333335	255.4345714285716	725.4846666666667	283.11000000000007	-1.0978549521491987	-2.4955773413630657	-1.5059913250645387	0.1484089111970454	12	3	105	15	49	0.1233323532566551	0.00670428811846	0.0120115932452333	0.2975824605752095	0.2710084488022197	0.6570994134087185
1167	INPP5E	cesc	Candidate	4913.596666666666	19022.83	706.0081904761907	7735.443333333334	1322.246530612245	-2.7990226131523523	-4.751903159225002	-3.4537271521433404	0.9052343643916592	12	3	105	15	49	0.0045212296647985	0.0286968354218837	0.0005894884333172	0.8522753057242569	0.1895646384760552	0.375876828103236
1168	INPP5F	cesc	Candidate	2195.735833333333	7832.619999999999	548.6310476190474	3323.112666666667	832.454489795918	-2.0007963223937675	-3.835586794370802	-2.598627033660957	0.6015351341903478	12	3	105	15	49	0.4344334780729848	0.2865819451190331	0.2531574139481369	0.0399674778204976	0.2300563734323056	0.47600511527320283
1169	INTU	cesc	Candidate	2328.0166666666664	9103.85	320.0101904761904	3683.183333333333	601.9363265306121	-2.8629116343211347	-4.830287034748806	-3.524763457839	0.9114930378810512	12	3	105	15	49	0.124443752803894	0.0541374500731624	0.0296721043883069	0.0128256649474557	0.18777198283927984	0.3703861528654777
1170	IPMK	cesc	Candidate	21193.902500000004	84499.20333333332	2499.383809523812	33854.96266666667	5258.719591836733	-3.0840048939579687	-5.079293373397604	-3.7597229621366175	1.0731391096588885	12	3	105	15	49	0.2595002760679888	0.3795480476932519	0.1710194682761884	0.8873988488931241	0.17972549440042895	0.35097543743251935
1171	IRF9	cesc	Candidate	3081.7225	4583.793333333334	3593.968952380953	3382.1366666666668	3956.910612244898	0.2218409884534138	-0.3509640539267377	0.087642987835188	0.1387965290488267	12	3	105	15	49	0.0172724953024693	0.5496591380056757	0.0184289944738044	0.1739303389150234	1.5311892477990843	5.004473861465369
1172	ITFG2	cesc	Candidate	5470.967500000002	19112.596666666668	1056.2665714285708	8199.293333333335	1679.003877551021	-2.3728220099368693	-4.177477917723854	-2.956525599002914	0.6686315865361477	12	3	105	15	49	7.987780087151005e-06	0.0362556880015787	1.3443684084834885e-06	0.1117079324343786	0.1974288973729496	0.41296862747703084
1173	ITGA10	cesc	Candidate	800.0991666666665	2881.4533333333334	103.81619047619054	1216.37	183.56346938775496	-2.9461473687135378	-4.794693295312795	-3.5504787805527926	0.8222475250807082	12	3	105	15	49	0.0004005341751352	0.007507898499844	2.032309685979348e-05	0.3671022677773824	0.17021124450859648	0.3504356994259474
1174	ITGAD	cesc	Candidate	310.1575	1229.14	39.08161904761903	493.954	80.26571428571431	-2.988438870840721	-4.975015203363283	-3.659814554852223	1.0382936327149526	12	3	105	15	49	0.1346318507576914	0.2102926383197902	0.0638560452887982	0.8904553194197214	0.18344527405668273	0.3593626476968216
1175	ITGB8	cesc	Candidate	823.8841666666666	1289.3366666666668	330.01142857142867	916.9746666666666	374.002448979592	-1.31992553004361	-1.9660411317272952	-1.4743658898476668	0.1805317298849831	12	3	105	15	49	0.004786645440251	0.4949914565332283	0.0276573642190246	0.958234490360992	0.10475036140453159	0.33348251289944647
1176	ITPK1	cesc	Candidate	2599.236666666667	2489.6966666666667	939.898761904762	2577.328666666667	882.3369387755101	-1.467510725464817	-1.405392706456109	-1.455299249466635	-0.0911756858079661	12	3	105	15	49	9.452231031033795e-06	0.0079340057244564	4.675472440997649e-07	0.1495300205801721	0.008391041225821728	0.03429297653305104
1177	ITPKB	cesc	Candidate	927.75	2303.776666666666	256.5975238095237	1202.9553333333336	318.42857142857144	-1.8542288475722024	-3.1664217119674007	-2.229003921656872	0.3114625410768248	12	3	105	15	49	0.0002105181342592	0.0037569196605053	6.685402605907104e-06	0.5399245716893148	0.1681356728193148	0.42055457202323987
1178	ITPKC	cesc	Candidate	7833.833333333333	27017.846666666665	1838.9277142857145	11670.636	2720.748571428572	-2.09085366442467	-3.876976020242653	-2.665946508305089	0.565138870563292	12	3	105	15	49	0.9641693066068656	0.5748754438847513	0.8427381406571486	0.0370600358251772	0.2157180731454518	0.4542587438138404
1179	ITPR2	cesc	Candidate	439.365	1273.993333333333	93.50885714285712	606.2906666666667	139.1669387755102	-2.232245020235848	-3.7681108946260777	-2.696834685125536	0.5736415893144737	12	3	105	15	49	0.0010744947790088	0.2388669603233133	0.000702852517522	0.445900284334678	0.17227220765594	0.39723466010326647
1180	ITSN1	cesc	Candidate	921.8199999999998	2471.7366666666667	291.30180952380954	1231.803333333333	355.5338775510204	-1.6619704057136486	-3.084938481477393	-2.0801853688772582	0.2874723723282028	12	3	105	15	49	0.0003316542330729	0.0083857227510236	1.7932639329059623e-05	0.2004889056096493	0.20104696890034057	0.48301133525539197
1181	JAM2	cesc	Candidate	5640.863333333334	20446.173333333336	603.5155238095235	8601.925333333333	1238.7714285714287	-3.224453197784229	-5.082296165266159	-3.8331968224060686	1.0374472277095708	12	3	105	15	49	5.020363205908521e-06	0.0037579946388683	1.4312584784030256e-07	0.9767896834761856	0.1588083400945052	0.32586360699215033
1182	KALRN	cesc	Candidate	961.8108333333332	3271.683333333333	222.533523809524	1423.7853333333333	314.7691836734694	-2.1117304872204805	-3.8779385224330105	-2.677637051024861	0.5002716171277503	12	3	105	15	49	0.0192660689940329	0.0083882058924903	0.0014423087553955	0.8644724172130298	0.2113455083794052	0.44826892089379183
1183	KCNJ13	cesc	Candidate	315.3291666666667	1256.506666666667	36.94685714285714	503.5646666666668	77.86285714285715	-3.093335066708241	-5.0878228677412345	-3.768653504938004	1.0754836369068128	12	3	105	15	49	0.1485288283934682	0.5548016183325633	0.1270789412622336	0.9374157494643136	0.17919356007255763	0.3500373173269299
1184	KCNMB2	cesc	Candidate	973.1741666666668	3464.6733333333327	104.43780952380948	1471.474	213.73265306122457	-3.220053919786168	-5.052003325155993	-3.816546041868145	1.0331632289146018	12	3	105	15	49	1.3978827784060456e-06	0.0042226927558442	4.342578232253718e-08	0.685169101027987	0.15629108506444286	0.32371082904140963
1185	KCNMB3	cesc	Candidate	2333.8525	9119.73	357.3824761904761	3691.028	670.0520408163263	-2.707172584825133	-4.673450311939424	-3.368481881403516	0.906804254129538	12	3	105	15	49	0.6212087737635721	0.0518551430051377	0.6973914141142838	0.1820539156209158	0.19632265212091357	0.38740550683685987
1186	KCNMB4	cesc	Candidate	2500.924166666666	9164.766666666666	292.4292380952379	3833.692666666667	588.9471428571427	-3.0963018433068386	-4.969938681175984	-3.712575216679401	1.0100505959159911	12	3	105	15	49	9.303277676318584e-05	0.0167110537551422	7.909031733738592e-06	0.5567365144298322	0.165996198704297	0.33867689975617343
1187	KCNN1	cesc	Candidate	370.7491666666667	1261.4433333333334	41.7054285714286	548.8880000000001	80.34020408163266	-3.152136361073385	-4.918696404922793	-3.718204710042024	0.945886942397742	12	3	105	15	49	1.50083430664834e-06	0.2659595863669513	2.338769256566994e-06	0.7182634406956799	0.1522423839224928	0.3228686391683907
1188	KCNN2	cesc	Candidate	378.5633333333335	1293.57	42.39590476190477	561.5646666666669	81.63836734693876	-3.158537862782395	-4.931289401435691	-3.7274553456258976	0.9453224165798614	12	3	105	15	49	6.913272236141844e-07	0.0059909815444594	2.8421681202375632e-08	0.9829776278493432	0.15262891975650825	0.32296404495428
1189	KDELR1	cesc	Candidate	7294.885833333334	6437.743333333333	4088.940095238095	7123.457333333334	4153.524081632653	-0.8351584729002164	-0.6548281321859873	-0.8008506888703624	0.0226089921170692	12	3	105	15	49	6.631804811163928e-05	0.2035976805977108	4.84188860860351e-05	0.6951871472711277	0.04283917652396199	0.18233430864665512
1190	KIF13A	cesc	Candidate	5802.03	21834.41333333333	983.5932380952372	9008.506666666666	1688.2597959183663	-2.560424033169551	-4.472398140907108	-3.195154249403108	0.7794032066062886	12	3	105	15	49	0.0204493469861819	0.0067088603077082	0.0013833603548731	0.3498326880757065	0.19865401376228772	0.3997440473312374
1191	KIF13B	cesc	Candidate	2304.6725	7860.073333333334	388.9701904761902	3415.7526666666663	632.0604081632653	-2.5668302537907985	-4.3368112719963126	-3.134472013064956	0.7004028526931904	12	3	105	15	49	0.000629545377522	0.2580070488658834	0.000465918415093	0.8024187622135353	0.1810964516218809	0.3835858970569282
1192	KIF1C	cesc	Candidate	2186.1983333333333	4634.093333333333	1216.7185714285708	2675.777333333333	1303.31306122449	-0.8454287797602179	-1.929291591793695	-1.1369625566875117	0.0991881574711106	12	3	105	15	49	0.0158488671227392	0.041561941543668	0.0027373831432793	0.9860717290008236	0.2564145804208927	0.6968822591788755
1193	KLRG1	cesc	Candidate	888.3774999999999	3436.17	121.92514285714282	1397.936	234.9814285714287	-2.865177191357486	-4.816733845822273	-3.519230745213564	0.9465510771605264	12	3	105	15	49	0.0230215370762998	0.0214681763107679	0.0028465953383542	0.7504096195006601	0.18585128433128273	0.3686894081535907
1194	KPTN	cesc	Candidate	1122.440833333333	3820.710000000001	425.0619047619049	1662.0946666666669	671.4897959183675	-1.40089452738865	-3.1680958867204345	-1.967257683422562	0.6596925099602295	12	3	105	15	49	0.0083651735629643	0.4378106235593353	0.0078491878482123	8.572687201258397e-05	0.28789474851539243	0.6104122573351443
1195	LAMTOR2	cesc	Candidate	4503.046666666666	10758.99	3076.362761904761	5754.235333333333	3501.879591836734	-0.5496757942960206	-1.8062451115457705	-0.9033985901566493	0.1869038445687652	12	3	105	15	49	0.3186046887895449	0.4773903968778135	0.2370154097358082	0.1495109587952122	0.3915467654197834	0.9993888979089149
1196	LAMTOR3	cesc	Candidate	1797.7308333333333	3755.97	1142.2239047619044	2189.3786666666665	1152.150408163265	-0.6543315452454962	-1.717340056698726	-0.9386760160623951	0.0124835834368974	12	3	105	15	49	0.3617985901654916	0.0415556290808431	0.0948185842342768	0.342863855247462	0.30292077985509985	0.8295343945216684
1197	LAMTOR4	cesc	Candidate	37650.8	133502.43333333335	7683.834952380952	56821.12666666667	11933.45265306122	-2.292782083869823	-4.1188956972982345	-2.886529002432879	0.63511307642541	12	3	105	15	49	0.0027318619233459	0.0267233273414383	0.0003344547119813	0.8099208588995994	0.20569580907124893	0.4269372293944279
1198	LAT	cesc	Candidate	2401.8683333333333	9175.506666666666	567.1382857142855	3756.596	877.685306122449	-2.082384610437088	-4.01601536853148	-2.727653514393217	0.6300032031021449	12	3	105	15	49	0.0154655571864923	0.4107204161159246	0.0735365599766439	0.8950667073918583	0.23656556837266524	0.4723333984099763
1199	LBP	cesc	Candidate	460.4766666666667	1310.41	101.93819047619046	630.4633333333334	107.2055102040817	-2.175433404703845	-3.6842517174796647	-2.6287178192881138	0.0726844110500945	12	3	105	15	49	0.0137623691221209	0.2624334369124289	0.0081021288553273	0.8183744279230765	0.17243555442060465	0.40153944651137996
1200	LCP2	cesc	Candidate	680.3749999999999	1413.3633333333337	402.2795238095237	826.9726666666667	484.9173469387756	-0.7581318248791091	-1.812862175802207	-1.0396413397507676	0.2695405580876219	12	3	105	15	49	0.1312094158950279	0.7935244478391418	0.2216815396250959	0.8431700197636427	0.2707756070368888	0.743738062817705
1201	LILRB2	cesc	Candidate	895.0916666666666	3456.683333333333	197.5225714285715	1407.41	313.4406122448981	-2.180017913570347	-4.129299015985438	-2.8329532404591378	0.6661745974413065	12	3	105	15	49	0.0363195047247824	0.8958772349283075	0.0729023588378376	0.6909118559855847	0.2304786812446539	0.4575951897166511
1202	LILRB5	cesc	Candidate	932.1475	3693.663333333333	124.9467619047618	1484.4506666666664	253.0110204081633	-2.899244747018184	-4.885666956430916	-3.570543730042857	1.017886712483259	12	3	105	15	49	0.3524452160855722	0.0788546327102718	0.1170568583403996	0.2639044318231672	0.1880102958483064	0.3683257581534434
1203	LIN7B	cesc	Candidate	5614.702499999999	21544.303333333333	869.9344761904762	8800.622666666666	1631.137959183674	-2.690230936368713	-4.630255896624609	-3.338626955938369	0.906900162372812	12	3	105	15	49	0.6597697030129789	0.2700047548322798	0.3914195673063465	0.022662196597771	0.19421038292893525	0.38687429225623365
1204	LMAN1	cesc	Candidate	1444.6608333333334	1792.5833333333333	914.9579047619052	1514.2453333333333	871.8963265306123	-0.6589535525747948	-0.970262913515672	-0.7268216904858571	-0.0695487691461266	12	3	105	15	49	0.007319837266236	1.0	0.0178427274900084	0.0724682621979152	0.09337659951465481	0.33493940290510893
1205	LMO4	cesc	Candidate	4084.095833333334	3618.0833333333335	1869.554666666667	3990.893333333334	1746.325510204082	-1.1273220625594649	-0.9525309802458972	-1.094017062807978	-0.0983721585368348	12	3	105	15	49	0.0002382387212867	0.5876915046224067	0.0005093378575746	0.9165814293539188	0.030442852203789283	0.12932712603122754
1206	LRP8	cesc	Candidate	707.7666666666669	2622.153333333333	234.1260952380952	1090.6440000000002	349.00775510204085	-1.5959880740868286	-3.4853944027230424	-2.219822616086309	0.575973350705588	12	3	105	15	49	0.001360426153587	0.3897810323987469	0.0014027589316114	0.0302677859818237	0.2810290054163611	0.5701229357091688
1207	LY96	cesc	Candidate	2464.165833333333	8219.47	417.5843809523813	3615.226666666667	724.0234693877549	-2.560959693306222	-4.298905713998142	-3.1139464473539435	0.7939687120449137	12	3	105	15	49	5.280409930836006e-05	0.0059920581993586	2.1642225637600395e-06	0.2791203804832662	0.17758389985082063	0.3805329624891623
1208	MADD	cesc	Candidate	1153.3258333333335	3157.3433333333337	487.976476190476	1554.1293333333335	550.0985714285713	-1.2409166486314482	-2.693827642793608	-1.6712230618154842	0.1728785547208757	12	3	105	15	49	0.062908294009393	0.0888675275191064	0.0180342458415386	0.2231709364989309	0.2574799397015173	0.6118899411711367
[truncated: 7,734 more rows]
