# Supplementary material for: Exploring the role of the Rab network in epithelial-to-mesenchymal transition
Source: Bioinform Adv. 2024 Dec 14;5(1):vbae200. doi: 10.1093/bioadv/vbae200 (PMC11684074; doi:10.1093/bioadv/vbae200)
Supplement: vbae200_Supplementary_Data [file vbae200_supplementary_data.zip › kirc_prim_IDstxt.txt]

Study ID	Patient ID	Sample ID	Diagnosis Age	Neoplasm American Joint Committee on Cancer Clinical Distant Metastasis M Stage	American Joint Committee on Cancer Metastasis Stage Code	Neoplasm Disease Lymph Node Stage American Joint Committee on Cancer Code	Neoplasm Disease Stage American Joint Committee on Cancer Code	American Joint Committee on Cancer Publication Version Type	American Joint Committee on Cancer Tumor Stage Code	Cancer Type	Cancer Type Detailed	Birth from Initial Pathologic Diagnosis Date	Death from Initial Pathologic Diagnosis Date	Last Alive Less Initial Pathologic Diagnosis Date Calculated Day Value	Disease Free (Months)	Disease Free Status	Performance Status	Ethnicity Category	Fraction Genome Altered	Neoadjuvant Therapy Type Administered Prior To Resection Text	Prior Cancer Diagnosis Occurence	ICD-10 Classification	International Classification of Diseases for Oncology, Third Edition ICD-O-3 Histology Code	International Classification of Diseases for Oncology, Third Edition ICD-O-3 Site Code	Idh level	Year Cancer Initial Diagnosis	Karnofsky Performance Score	Last Communication Contact	Primary Tumor Laterality	Primary Lymph Node Presentation Assessment Ind-3	Lymph Node(s) Examined Number	First Pathologic Diagnosis Biospecimen Acquisition Method Type	Mutation Count	New Neoplasm Event Post Initial Therapy Indicator	Oncotree Code	Overall Survival (Months)	Overall Survival Status	Specimen Collection Method	Performance Status Assessment Timepoint Category	Tissue Prospective Collection Indicator	Race Category	Did patient start adjuvant postoperative radiotherapy?	Tissue Retrospective Collection Indicator	Number of Samples Per Patient	Sample Type	Sex	Person Cigarette Smoking History Pack Year Value	Started Smoking Year	Stopped Smoking Year
kirc_tcga	TCGA-3Z-A93Z	TCGA-3Z-A93Z-01	69	M0	M0	N0	Stage I	7th	T1a	Renal Cell Carcinoma	Renal Clear Cell Carcinoma	NA	NA	0	12.65	0:DiseaseFree	0	NOT HISPANIC OR LATINO	0.224	No	No	C64.9	2341265	C64.9	Normal	2013	100	NA	Right	NO	NA	NA	NA	NO	CCRCC	12.65	0:LIVING	NA	Other	YES	BLACK OR AFRICAN AMERICAN	NO	NO	1	Primary	MALE	NA	NA	NA
kirc_tcga	TCGA-A3-3306	TCGA-A3-3306-01	67	NA	M0	N0	Stage I	NA	T1b	Renal Cell Carcinoma	Renal Clear Cell Carcinoma	NA	NA	0	36.79	0:DiseaseFree	NA	NOT HISPANIC OR LATINO	0.2316	No	No	C64.9	2341265	C64.9	NA	2005	NA	NA	Left	NO	NA	NA	NA	NA	CCRCC	36.79	0:LIVING	NA	NA	NO	WHITE	NA	YES	1	Primary	Male	NA	NA	NA
kirc_tcga	TCGA-A3-3307	TCGA-A3-3307-01	66	NA	M0	N0	Stage III	NA	T3b	Renal Cell Carcinoma	Renal Clear Cell Carcinoma	NA	NA	0	47.17	0:DiseaseFree	NA	NA	0.0494	No	Yes	C64.9	2341265	C64.9	NA	2005	NA	NA	Right	YES	4	NA	NA	NA	CCRCC	47.17	0:LIVING	NA	NA	NO	NA	NA	YES	1	Primary	Male	NA	NA	NA
kirc_tcga	TCGA-A3-3308	TCGA-A3-3308-01	77	NA	M0	N0	Stage III	NA	T3b	Renal Cell Carcinoma	Renal Clear Cell Carcinoma	NA	NA	0	0.53	0:DiseaseFree	NA	NA	0.0844	No	No	C64.9	2341265	C64.9	NA	2006	NA	NA	Right	NO	NA	NA	519	NA	CCRCC	0.53	0:LIVING	NA	NA	NO	WHITE	NA	YES	1	Primary	Female	NA	NA	NA
kirc_tcga	TCGA-A3-3313	TCGA-A3-3313-01	59	NA	M0	N0	Stage I	NA	T1b	Renal Cell Carcinoma	Renal Clear Cell Carcinoma	NA	NA	0	NA	NA	NA	NA	0.2078	No	No	C64.9	2341265	C64.9	NA	2005	NA	NA	Right	NA	NA	NA	658	NA	CCRCC	24.15	1:DECEASED	NA	NA	NO	BLACK OR AFRICAN AMERICAN	NA	YES	1	Primary	Male	NA	NA	NA
kirc_tcga	TCGA-A3-3317	TCGA-A3-3317-01	67	NA	M0	N0	Stage II	NA	T2	Renal Cell Carcinoma	Renal Clear Cell Carcinoma	NA	NA	0	31.27	1:Recurred/Progressed	NA	NA	0.2776	No	No	C64.9	2341265	C64.9	NA	2005	NA	NA	Left	NO	NA	NA	62	NA	CCRCC	48.98	0:LIVING	NA	NA	NO	NA	NA	YES	1	Primary	Male	NA	NA	NA
kirc_tcga	TCGA-A3-3328	TCGA-A3-3328-01	79	NA	M0	N0	Stage I	NA	T1b	Renal Cell Carcinoma	Renal Clear Cell Carcinoma	NA	NA	0	45.5	0:DiseaseFree	NA	NOT HISPANIC OR LATINO	NA	No	Yes	C64.9	2341265	C64.9	NA	2007	NA	NA	Left	YES	1	NA	NA	NA	CCRCC	45.5	0:LIVING	NA	NA	NO	WHITE	NA	YES	1	Primary	Male	NA	NA	NA
kirc_tcga	TCGA-A3-3329	TCGA-A3-3329-01	75	NA	M0	N0	Stage I	NA	T1b	Renal Cell Carcinoma	Renal Clear Cell Carcinoma	NA	NA	0	53.35	0:DiseaseFree	NA	NOT HISPANIC OR LATINO	NA	No	Yes	C64.9	2341265	C64.9	NA	2007	NA	NA	Right	NO	NA	NA	NA	NA	CCRCC	53.35	0:LIVING	NA	NA	NO	WHITE	NA	YES	1	Primary	Male	NA	NA	NA
kirc_tcga	TCGA-A3-3331	TCGA-A3-3331-01	86	NA	M0	N0	Stage I	NA	T1	Renal Cell Carcinoma	Renal Clear Cell Carcinoma	NA	NA	0	48.78	0:DiseaseFree	NA	NOT HISPANIC OR LATINO	0.1404	No	No	C64.9	2341265	C64.9	NA	2005	NA	NA	Right	NO	NA	NA	137	NA	CCRCC	48.78	0:LIVING	NA	NA	NO	WHITE	NA	YES	1	Primary	Female	NA	NA	NA
kirc_tcga	TCGA-A3-3335	TCGA-A3-3335-01	41	NA	M0	N0	Stage II	NA	T2a	Renal Cell Carcinoma	Renal Clear Cell Carcinoma	NA	NA	0	36.07	1:Recurred/Progressed	NA	NOT HISPANIC OR LATINO	0.1461	No	No	C64.9	2341265	C64.9	NA	2006	NA	NA	Right	NO	NA	NA	NA	NA	CCRCC	61.96	0:LIVING	NA	NA	NO	WHITE	NA	YES	1	Primary	Male	NA	NA	NA
kirc_tcga	TCGA-A3-3343	TCGA-A3-3343-01	79	NA	M0	N0	Stage II	NA	T2	Renal Cell Carcinoma	Renal Clear Cell Carcinoma	NA	NA	0	31.04	0:DiseaseFree	NA	NOT HISPANIC OR LATINO	0.0515	No	Yes	C64.9	2341265	C64.9	NA	2005	NA	NA	Left	YES	1	NA	NA	NA	CCRCC	31.04	0:LIVING	NA	NA	NO	WHITE	NA	YES	1	Primary	Male	NA	NA	NA
kirc_tcga	TCGA-A3-3349	TCGA-A3-3349-01	34	NA	M0	N0	Stage I	NA	T1b	Renal Cell Carcinoma	Renal Clear Cell Carcinoma	NA	NA	0	45.5	0:DiseaseFree	NA	NOT HISPANIC OR LATINO	0.0363	No	No	C64.9	2341265	C64.9	NA	2006	NA	NA	Left	NO	NA	NA	43	NA	CCRCC	45.5	0:LIVING	NA	NA	NO	WHITE	NA	YES	1	Primary	Female	NA	NA	NA
kirc_tcga	TCGA-A3-3351	TCGA-A3-3351-01	42	NA	M0	N0	Stage II	NA	T2a	Renal Cell Carcinoma	Renal Clear Cell Carcinoma	NA	NA	0	29.89	0:DiseaseFree	NA	HISPANIC OR LATINO	0.0935	No	No	C64.9	2341265	C64.9	NA	2007	NA	NA	Right	NO	NA	NA	NA	NA	CCRCC	29.89	0:LIVING	NA	NA	NO	WHITE	NA	YES	1	Primary	Male	NA	NA	NA
kirc_tcga	TCGA-A3-3352	TCGA-A3-3352-01	74	NA	M0	N0	Stage III	NA	T3a	Renal Cell Carcinoma	Renal Clear Cell Carcinoma	NA	NA	0	NA	NA	NA	NOT HISPANIC OR LATINO	0.0617	No	No	C64.9	2341265	C64.9	NA	2005	NA	NA	Left	NO	NA	NA	NA	NA	CCRCC	18.43	1:DECEASED	NA	NA	NO	WHITE	NA	YES	1	Primary	Male	NA	NA	NA
kirc_tcga	TCGA-A3-3357	TCGA-A3-3357-01	62	NA	M0	N0	Stage II	NA	T2	Renal Cell Carcinoma	Renal Clear Cell Carcinoma	NA	NA	0	88.3	0:DiseaseFree	NA	NOT HISPANIC OR LATINO	0.1493	No	No	C64.9	2341265	C64.9	NA	2005	NA	NA	Right	NO	NA	NA	80	NA	CCRCC	88.3	0:LIVING	NA	NA	NO	WHITE	NA	YES	1	Primary	Male	NA	NA	NA
kirc_tcga	TCGA-A3-3358	TCGA-A3-3358-01	57	NA	M0	N0	Stage I	NA	T1a	Renal Cell Carcinoma	Renal Clear Cell Carcinoma	NA	NA	0	42.94	0:DiseaseFree	NA	NOT HISPANIC OR LATINO	0.0899	No	Yes	C64.9	2341265	C64.9	NA	2005	NA	NA	Left	NO	NA	NA	55	NA	CCRCC	42.94	0:LIVING	NA	NA	NA	WHITE	NA	YES	1	Primary	Female	NA	NA	NA
kirc_tcga	TCGA-A3-3359	TCGA-A3-3359-01	82	NA	M0	N0	Stage I	NA	T1a	Renal Cell Carcinoma	Renal Clear Cell Carcinoma	NA	NA	0	82.26	0:DiseaseFree	NA	NOT HISPANIC OR LATINO	0.0863	No	Yes	C64.9	2341265	C64.9	NA	2005	NA	NA	Left	NO	NA	NA	NA	NA	CCRCC	82.26	0:LIVING	NA	NA	NO	WHITE	NA	YES	1	Primary	Female	NA	NA	NA
kirc_tcga	TCGA-A3-3362	TCGA-A3-3362-01	60	NA	M0	N0	Stage I	NA	T1a	Renal Cell Carcinoma	Renal Clear Cell Carcinoma	NA	NA	0	51.22	0:DiseaseFree	NA	NOT HISPANIC OR LATINO	0.0468	No	No	C64.9	2341265	C64.9	NA	2005	NA	NA	Left	NO	NA	NA	42	NA	CCRCC	51.22	0:LIVING	NA	NA	NO	WHITE	NA	YES	1	Primary	Female	NA	NA	NA
kirc_tcga	TCGA-A3-3363	TCGA-A3-3363-01	50	NA	M0	N0	Stage II	NA	T2	Renal Cell Carcinoma	Renal Clear Cell Carcinoma	NA	NA	0	10.48	0:DiseaseFree	NA	NA	0.051	No	No	C64.9	2341265	C64.9	NA	2006	NA	NA	Left	NO	NA	NA	1394	NA	CCRCC	10.48	0:LIVING	NA	NA	NO	ASIAN	NA	YES	1	Primary	Male	NA	NA	NA
kirc_tcga	TCGA-A3-3367	TCGA-A3-3367-01	72	NA	M0	N0	Stage I	NA	T1b	Renal Cell Carcinoma	Renal Clear Cell Carcinoma	NA	NA	0	74.57	0:DiseaseFree	NA	NOT HISPANIC OR LATINO	0.0662	No	No	C64.9	2341265	C64.9	NA	2006	NA	NA	Left	NO	NA	NA	61	NA	CCRCC	74.57	0:LIVING	NA	NA	NO	WHITE	NA	YES	1	Primary	Male	NA	NA	NA
kirc_tcga	TCGA-A3-3370	TCGA-A3-3370-01	48	NA	M0	N0	Stage I	NA	T1b	Renal Cell Carcinoma	Renal Clear Cell Carcinoma	NA	NA	0	74.7	0:DiseaseFree	NA	NOT HISPANIC OR LATINO	0.1005	No	No	C64.9	2341265	C64.9	NA	2006	NA	NA	Left	NO	NA	NA	37	NA	CCRCC	74.7	0:LIVING	NA	NA	NO	WHITE	NA	YES	1	Primary	Female	NA	NA	NA
kirc_tcga	TCGA-A3-3373	TCGA-A3-3373-01	54	NA	M0	N0	Stage I	NA	T1b	Renal Cell Carcinoma	Renal Clear Cell Carcinoma	NA	NA	0	53.25	0:DiseaseFree	NA	NOT HISPANIC OR LATINO	0.1364	No	No	C64.9	2341265	C64.9	NA	2007	NA	NA	Right	NO	NA	NA	53	NA	CCRCC	53.25	0:LIVING	NA	NA	NO	WHITE	NA	YES	1	Primary	Female	NA	NA	NA
kirc_tcga	TCGA-A3-3374	TCGA-A3-3374-01	51	NA	M0	N0	Stage I	NA	T1b	Renal Cell Carcinoma	Renal Clear Cell Carcinoma	NA	NA	0	43.17	0:DiseaseFree	NA	NOT HISPANIC OR LATINO	0.8213	No	No	C64.9	2341265	C64.9	NA	2005	NA	NA	Right	NA	NA	NA	937	NA	CCRCC	43.17	0:LIVING	NA	NA	NO	BLACK OR AFRICAN AMERICAN	NA	YES	1	Primary	Female	NA	NA	NA
kirc_tcga	TCGA-A3-3376	TCGA-A3-3376-01	51	NA	M0	N0	Stage I	NA	T1a	Renal Cell Carcinoma	Renal Clear Cell Carcinoma	NA	NA	0	NA	NA	NA	NOT HISPANIC OR LATINO	0.0466	No	No	C64.9	2341265	C64.9	NA	2006	NA	NA	Left	NO	NA	NA	45	NA	CCRCC	55.72	1:DECEASED	NA	NA	NO	BLACK OR AFRICAN AMERICAN	NA	YES	1	Primary	Male	NA	NA	NA
kirc_tcga	TCGA-A3-3378	TCGA-A3-3378-01	60	NA	M0	N0	Stage I	NA	T1	Renal Cell Carcinoma	Renal Clear Cell Carcinoma	NA	NA	0	20.7	0:DiseaseFree	NA	NOT HISPANIC OR LATINO	0.0631	No	No	C64.9	2341265	C64.9	NA	2006	NA	NA	Left	NO	NA	NA	413	NA	CCRCC	20.7	0:LIVING	NA	NA	NO	WHITE	NA	YES	1	Primary	Male	NA	NA	NA
kirc_tcga	TCGA-A3-3380	TCGA-A3-3380-01	54	NA	M0	N0	Stage I	NA	T1	Renal Cell Carcinoma	Renal Clear Cell Carcinoma	NA	NA	0	18.63	0:DiseaseFree	NA	HISPANIC OR LATINO	0.0861	No	No	C64.9	2341265	C64.9	NA	2007	NA	NA	Left	NO	NA	NA	386	NA	CCRCC	18.63	0:LIVING	NA	NA	NO	NA	NA	YES	1	Primary	Male	NA	NA	NA
kirc_tcga	TCGA-A3-3385	TCGA-A3-3385-01	46	NA	M0	N0	Stage I	NA	T1a	Renal Cell Carcinoma	Renal Clear Cell Carcinoma	NA	NA	0	65.47	0:DiseaseFree	NA	NOT HISPANIC OR LATINO	0.1597	No	No	C64.9	2341265	C64.9	NA	2007	NA	NA	Left	NO	NA	NA	59	NA	CCRCC	65.47	0:LIVING	NA	NA	NO	WHITE	NA	YES	1	Primary	Female	NA	NA	NA
kirc_tcga	TCGA-A3-3387	TCGA-A3-3387-01	49	NA	M0	N0	Stage I	NA	T1a	Renal Cell Carcinoma	Renal Clear Cell Carcinoma	NA	NA	0	20.27	0:DiseaseFree	NA	NOT HISPANIC OR LATINO	0.117	No	No	C64.9	2341265	C64.9	NA	2006	NA	NA	Left	NO	NA	NA	70	NA	CCRCC	20.27	0:LIVING	NA	NA	NA	WHITE	NA	YES	1	Primary	Male	NA	NA	NA
kirc_tcga	TCGA-AK-3425	TCGA-AK-3425-01	68	NA	M0	N0	Stage I	NA	T1	Renal Cell Carcinoma	Renal Clear Cell Carcinoma	NA	NA	0	109.82	0:DiseaseFree	NA	NOT HISPANIC OR LATINO	0.2803	No	Yes	C64.9	2341265	C64.9	Normal	2000	NA	NA	Left	YES	6	NA	62	NA	CCRCC	109.82	0:LIVING	NA	NA	NO	WHITE	NA	YES	1	Primary	Male	NA	NA	NA
kirc_tcga	TCGA-AK-3427	TCGA-AK-3427-01	65	NA	M0	N0	Stage I	7th	T1a	Renal Cell Carcinoma	Renal Clear Cell Carcinoma	NA	NA	0	117.71	0:DiseaseFree	NA	NOT HISPANIC OR LATINO	0.2009	No	No	C64.9	2341265	C64.9	NA	2004	NA	NA	Left	YES	15	NA	523	NA	CCRCC	117.71	0:LIVING	NA	NA	NO	WHITE	NA	YES	1	Primary	Male	NA	NA	NA
kirc_tcga	TCGA-AK-3428	TCGA-AK-3428-01	62	NA	M0	N0	Stage III	7th	T3b	Renal Cell Carcinoma	Renal Clear Cell Carcinoma	NA	NA	0	122.47	0:DiseaseFree	NA	NOT HISPANIC OR LATINO	0.0727	No	No	C64.9	2341265	C64.9	NA	2004	NA	NA	Left	YES	4	NA	59	NA	CCRCC	122.47	0:LIVING	NA	NA	NO	WHITE	NA	YES	1	Primary	Male	NA	NA	1992
kirc_tcga	TCGA-AK-3429	TCGA-AK-3429-01	54	NA	M0	N0	Stage II	7th	T2	Renal Cell Carcinoma	Renal Clear Cell Carcinoma	NA	NA	0	109.33	0:DiseaseFree	NA	NOT HISPANIC OR LATINO	0.3487	No	No	C64.9	2341265	C64.9	NA	2004	NA	NA	Right	YES	5	NA	28	NA	CCRCC	109.33	0:LIVING	NA	NA	NO	WHITE	NA	YES	1	Primary	Female	NA	NA	1974
kirc_tcga	TCGA-AK-3433	TCGA-AK-3433-01	48	NA	M0	N0	Stage II	6th	T2	Renal Cell Carcinoma	Renal Clear Cell Carcinoma	NA	NA	0	111.99	0:DiseaseFree	NA	NOT HISPANIC OR LATINO	0.9477	No	No	C64.9	2341265	C64.9	NA	2004	NA	NA	Right	YES	3	NA	NA	NA	CCRCC	111.99	0:LIVING	NA	NA	NO	WHITE	NA	YES	1	Primary	Female	NA	NA	NA
kirc_tcga	TCGA-AK-3443	TCGA-AK-3443-01	45	NA	M0	N0	Stage II	NA	T2	Renal Cell Carcinoma	Renal Clear Cell Carcinoma	NA	NA	0	46.75	0:DiseaseFree	NA	NOT HISPANIC OR LATINO	0.0464	No	No	C64.9	2341265	C64.9	NA	2006	NA	NA	Right	YES	7	NA	228	NA	CCRCC	46.75	0:LIVING	NA	NA	NO	WHITE	NA	YES	1	Primary	Male	NA	NA	NA
kirc_tcga	TCGA-AK-3450	TCGA-AK-3450-01	85	NA	M0	N0	Stage I	6th	T1a	Renal Cell Carcinoma	Renal Clear Cell Carcinoma	NA	NA	0	58.44	0:DiseaseFree	NA	NOT HISPANIC OR LATINO	0.1528	No	Yes	C64.9	2341265	C64.9	NA	2006	NA	NA	Right	NO	NA	NA	1	NA	CCRCC	58.44	0:LIVING	NA	NA	NO	WHITE	NA	YES	1	Primary	Female	NA	NA	NA
kirc_tcga	TCGA-AK-3451	TCGA-AK-3451-01	48	NA	M0	N0	Stage II	6th	T2	Renal Cell Carcinoma	Renal Clear Cell Carcinoma	NA	NA	0	94.22	0:DiseaseFree	NA	NOT HISPANIC OR LATINO	0.0838	No	No	C64.9	2341265	C64.9	NA	2006	NA	NA	Left	YES	16	NA	81	NA	CCRCC	94.22	0:LIVING	NA	NA	NO	WHITE	NA	YES	1	Primary	Male	15	1991	2006
kirc_tcga	TCGA-AK-3456	TCGA-AK-3456-01	48	NA	M0	N0	Stage II	NA	T2	Renal Cell Carcinoma	Renal Clear Cell Carcinoma	NA	NA	0	37.55	0:DiseaseFree	NA	NOT HISPANIC OR LATINO	0.0084	No	No	C64.9	2341265	C64.9	NA	2007	NA	NA	Right	YES	1	NA	38	NA	CCRCC	37.55	0:LIVING	NA	NA	NO	BLACK OR AFRICAN AMERICAN	NA	YES	1	Primary	Male	NA	NA	NA
kirc_tcga	TCGA-B0-4693	TCGA-B0-4693-01	72	NA	M0	N0	Stage III	NA	T3a	Renal Cell Carcinoma	Renal Clear Cell Carcinoma	NA	NA	0	NA	NA	NA	NOT HISPANIC OR LATINO	0.1038	No	No	C64.9	2341265	C64.9	NA	2009	NA	NA	Left	YES	5	NA	78	NA	CCRCC	2.53	1:DECEASED	NA	NA	NO	WHITE	NA	YES	1	Primary	Female	NA	NA	NA
kirc_tcga	TCGA-B0-4696	TCGA-B0-4696-01	58	NA	M0	N0	Stage III	NA	T3a	Renal Cell Carcinoma	Renal Clear Cell Carcinoma	NA	NA	0	26.08	1:Recurred/Progressed	NA	NOT HISPANIC OR LATINO	0.461	No	No	C64.9	2341265	C64.9	NA	2001	NA	NA	Left	NO	NA	NA	NA	NA	CCRCC	28.45	1:DECEASED	NA	NA	NO	WHITE	NA	YES	1	Primary	Male	NA	NA	NA
kirc_tcga	TCGA-B0-4710	TCGA-B0-4710-01	75	NA	M0	N0	Stage III	7th	T3a	Renal Cell Carcinoma	Renal Clear Cell Carcinoma	NA	NA	0	57.65	0:DiseaseFree	NA	NOT HISPANIC OR LATINO	0.518	No	No	C64.9	2341265	C64.9	NA	2010	NA	NA	Right	NO	NA	NA	84	NA	CCRCC	57.65	0:LIVING	NA	NA	NO	WHITE	NA	YES	1	Primary	Female	NA	NA	NA
kirc_tcga	TCGA-B0-4811	TCGA-B0-4811-01	48	NA	M0	N0	Stage III	5th	T3a	Renal Cell Carcinoma	Renal Clear Cell Carcinoma	NA	NA	0	15.05	1:Recurred/Progressed	NA	NOT HISPANIC OR LATINO	0.4052	No	No	C64.9	2341265	C64.9	NA	2001	NA	NA	Left	YES	3	NA	98	NA	CCRCC	46.55	1:DECEASED	NA	NA	NO	WHITE	NA	YES	1	Primary	Male	NA	NA	NA
kirc_tcga	TCGA-B0-4816	TCGA-B0-4816-01	49	NA	M0	N0	Stage II	5th	T2	Renal Cell Carcinoma	Renal Clear Cell Carcinoma	NA	NA	0	NA	NA	NA	NOT HISPANIC OR LATINO	0.0376	No	No	C64.9	2341265	C64.9	NA	2002	NA	NA	Left	NO	NA	NA	56	NA	CCRCC	45.04	1:DECEASED	NA	NA	NO	WHITE	NA	YES	1	Primary	Male	NA	NA	NA
kirc_tcga	TCGA-B0-4817	TCGA-B0-4817-01	81	NA	M0	N0	Stage III	NA	T3c	Renal Cell Carcinoma	Renal Clear Cell Carcinoma	NA	NA	0	NA	NA	NA	NOT HISPANIC OR LATINO	0.0001	No	No	C64.9	2341265	C64.9	NA	2002	NA	NA	Right	NO	NA	NA	47	NA	CCRCC	33.48	1:DECEASED	NA	NA	NO	WHITE	NA	YES	1	Primary	Male	NA	NA	NA
kirc_tcga	TCGA-B0-4821	TCGA-B0-4821-01	68	NA	M0	N0	Stage III	NA	T3b	Renal Cell Carcinoma	Renal Clear Cell Carcinoma	NA	NA	0	NA	NA	NA	NOT HISPANIC OR LATINO	0.3274	No	No	C64.9	2341265	C64.9	NA	2002	NA	NA	Left	YES	1	NA	NA	NA	CCRCC	40.41	1:DECEASED	NA	NA	NO	ASIAN	NA	YES	1	Primary	Female	NA	NA	NA
kirc_tcga	TCGA-B0-4823	TCGA-B0-4823-01	88	NA	M0	N0	Stage I	NA	T1a	Renal Cell Carcinoma	Renal Clear Cell Carcinoma	NA	NA	0	NA	NA	NA	NOT HISPANIC OR LATINO	0.1747	No	No	C64.9	2341265	C64.9	NA	2002	NA	NA	Right	NO	NA	NA	95	NA	CCRCC	14.91	1:DECEASED	NA	NA	NO	WHITE	NA	YES	1	Primary	Male	NA	NA	NA
kirc_tcga	TCGA-B0-4824	TCGA-B0-4824-01	49	NA	M0	N0	Stage I	NA	T1a	Renal Cell Carcinoma	Renal Clear Cell Carcinoma	NA	NA	0	NA	NA	NA	NOT HISPANIC OR LATINO	0.0623	No	No	C64.9	2341265	C64.9	NA	2002	NA	NA	Left	NO	NA	NA	1	NA	CCRCC	54.43	1:DECEASED	NA	NA	NO	WHITE	NA	YES	1	Primary	Female	NA	NA	NA
kirc_tcga	TCGA-B0-4827	TCGA-B0-4827-01	77	NA	M0	N0	Stage III	NA	T3b	Renal Cell Carcinoma	Renal Clear Cell Carcinoma	NA	NA	0	21.94	1:Recurred/Progressed	NA	NOT HISPANIC OR LATINO	0.0633	No	No	C64.9	2341265	C64.9	NA	2002	NA	NA	Left	NO	NA	NA	78	NA	CCRCC	29.07	1:DECEASED	NA	NA	NO	WHITE	NA	YES	1	Primary	Female	NA	NA	NA
kirc_tcga	TCGA-B0-4833	TCGA-B0-4833-01	82	NA	M0	N0	Stage I	NA	T1b	Renal Cell Carcinoma	Renal Clear Cell Carcinoma	NA	NA	0	NA	NA	NA	NOT HISPANIC OR LATINO	0.1218	No	No	C64.9	2341265	C64.9	NA	2003	NA	NA	Left	NO	NA	NA	1	NA	CCRCC	78.38	1:DECEASED	NA	NA	NO	WHITE	NA	YES	1	Primary	Female	NA	NA	NA
kirc_tcga	TCGA-B0-4834	TCGA-B0-4834-01	49	NA	M0	N0	Stage I	NA	T1a	Renal Cell Carcinoma	Renal Clear Cell Carcinoma	NA	NA	0	NA	NA	NA	NOT HISPANIC OR LATINO	0.0954	No	No	C64.9	2341265	C64.9	NA	2003	NA	NA	Right	NO	NA	NA	NA	NA	CCRCC	68.66	1:DECEASED	NA	NA	NO	WHITE	NA	YES	1	Primary	Male	NA	NA	NA
kirc_tcga	TCGA-B0-4837	TCGA-B0-4837-01	63	NA	M0	N0	Stage I	NA	T1b	Renal Cell Carcinoma	Renal Clear Cell Carcinoma	NA	NA	0	39.68	1:Recurred/Progressed	NA	NOT HISPANIC OR LATINO	0.113	No	No	C64.9	2341265	C64.9	NA	2003	NA	NA	Left	NO	NA	NA	37	NA	CCRCC	45.27	1:DECEASED	NA	NA	NO	WHITE	NA	YES	1	Primary	Male	NA	NA	NA
kirc_tcga	TCGA-B0-4838	TCGA-B0-4838-01	69	NA	M0	N0	Stage I	NA	T1b	Renal Cell Carcinoma	Renal Clear Cell Carcinoma	NA	NA	0	NA	NA	NA	NOT HISPANIC OR LATINO	0.259	No	No	C64.9	2341265	C64.9	NA	2003	90	NA	Right	NO	NA	NA	43	NA	CCRCC	27.4	1:DECEASED	NA	NA	NO	WHITE	NA	YES	1	Primary	Female	NA	NA	NA
kirc_tcga	TCGA-B0-4839	TCGA-B0-4839-01	80	NA	M0	N0	Stage I	NA	T1b	Renal Cell Carcinoma	Renal Clear Cell Carcinoma	NA	NA	0	NA	NA	NA	NOT HISPANIC OR LATINO	0.1823	No	No	C64.9	2341265	C64.9	NA	2003	NA	NA	Left	NO	NA	NA	52	NA	CCRCC	53.84	1:DECEASED	NA	NA	NO	WHITE	NA	YES	1	Primary	Female	NA	NA	NA
kirc_tcga	TCGA-B0-4842	TCGA-B0-4842-01	73	NA	M0	N0	Stage III	NA	T3a	Renal Cell Carcinoma	Renal Clear Cell Carcinoma	NA	NA	0	8.21	1:Recurred/Progressed	NA	NOT HISPANIC OR LATINO	0.1212	No	No	C64.9	2341265	C64.9	NA	2004	NA	NA	Right	NO	NA	NA	53	NA	CCRCC	56.64	1:DECEASED	NA	NA	NO	WHITE	NA	YES	1	Primary	Female	NA	NA	NA
kirc_tcga	TCGA-B0-4843	TCGA-B0-4843-01	57	NA	M0	N0	Stage III	6th	T3a	Renal Cell Carcinoma	Renal Clear Cell Carcinoma	NA	NA	0	NA	NA	NA	NOT HISPANIC OR LATINO	0.0598	No	No	C64.9	2341265	C64.9	NA	2004	NA	NA	Right	NO	NA	NA	58	NA	CCRCC	10.51	1:DECEASED	NA	NA	NO	WHITE	NA	YES	1	Primary	Male	NA	NA	NA
kirc_tcga	TCGA-B0-4852	TCGA-B0-4852-01	78	NA	M0	N0	Stage II	NA	T2	Renal Cell Carcinoma	Renal Clear Cell Carcinoma	NA	NA	0	28.25	1:Recurred/Progressed	NA	NOT HISPANIC OR LATINO	0.1363	No	No	C64.9	2341265	C64.9	NA	2004	NA	NA	Left	NO	NA	NA	66	NA	CCRCC	36.83	1:DECEASED	NA	NA	NO	WHITE	NA	YES	1	Primary	Female	NA	NA	NA
kirc_tcga	TCGA-B0-4945	TCGA-B0-4945-01	75	NA	M0	N0	Stage I	NA	T1a	Renal Cell Carcinoma	Renal Clear Cell Carcinoma	NA	NA	0	NA	NA	NA	NOT HISPANIC OR LATINO	0.1597	No	No	C64.9	2341265	C64.9	NA	2003	NA	NA	Right	NO	NA	NA	39	NA	CCRCC	70.47	1:DECEASED	NA	NA	NO	WHITE	NA	YES	1	Primary	Female	NA	NA	NA
kirc_tcga	TCGA-B0-5075	TCGA-B0-5075-01	77	NA	M0	N0	Stage III	NA	T3a	Renal Cell Carcinoma	Renal Clear Cell Carcinoma	NA	NA	0	NA	NA	NA	NOT HISPANIC OR LATINO	0.1622	No	No	C64.9	2341265	C64.9	NA	2005	NA	NA	Left	NO	NA	NA	85	NA	CCRCC	20.93	1:DECEASED	NA	NA	NO	WHITE	NA	YES	1	Primary	Female	NA	NA	NA
kirc_tcga	TCGA-B0-5077	TCGA-B0-5077-01	77	NA	M0	N0	Stage I	NA	T1a	Renal Cell Carcinoma	Renal Clear Cell Carcinoma	NA	NA	0	NA	NA	NA	NOT HISPANIC OR LATINO	0.1783	No	No	C64.9	2341265	C64.9	NA	2005	NA	NA	Left	NO	NA	NA	48	NA	CCRCC	43.27	1:DECEASED	NA	NA	NO	WHITE	NA	YES	1	Primary	Male	NA	NA	NA
kirc_tcga	TCGA-B0-5081	TCGA-B0-5081-01	79	NA	M0	N0	Stage III	NA	T3b	Renal Cell Carcinoma	Renal Clear Cell Carcinoma	NA	NA	0	7	1:Recurred/Progressed	NA	NOT HISPANIC OR LATINO	0.0009	No	No	C64.9	2341265	C64.9	NA	2005	NA	NA	Right	NO	NA	NA	36	NA	CCRCC	11.89	1:DECEASED	NA	NA	NO	WHITE	NA	YES	1	Primary	Female	NA	NA	NA
kirc_tcga	TCGA-B0-5083	TCGA-B0-5083-01	63	NA	M0	N0	Stage I	NA	T1a	Renal Cell Carcinoma	Renal Clear Cell Carcinoma	NA	NA	0	NA	NA	NA	NOT HISPANIC OR LATINO	NA	No	No	C64.9	2341265	C64.9	NA	2005	NA	NA	Left	NO	NA	NA	49	NA	CCRCC	34.33	1:DECEASED	NA	NA	NO	WHITE	NA	YES	1	Primary	Male	NA	NA	NA
kirc_tcga	TCGA-B0-5085	TCGA-B0-5085-01	76	NA	M0	N0	Stage III	NA	T3a	Renal Cell Carcinoma	Renal Clear Cell Carcinoma	NA	NA	0	NA	NA	NA	NOT HISPANIC OR LATINO	0.0446	No	No	C64.9	2341265	C64.9	NA	2005	NA	NA	Left	NO	NA	NA	63	NA	CCRCC	25.3	1:DECEASED	NA	NA	NO	WHITE	NA	YES	1	Primary	Female	NA	NA	NA
kirc_tcga	TCGA-B0-5088	TCGA-B0-5088-01	53	NA	M0	N0	Stage I	6th	T1b	Renal Cell Carcinoma	Renal Clear Cell Carcinoma	NA	NA	0	NA	NA	NA	NOT HISPANIC OR LATINO	0.0421	No	Yes	C64.9	2341265	C64.9	NA	2006	NA	NA	Right	NO	NA	NA	54	NA	CCRCC	18.5	1:DECEASED	NA	NA	NO	WHITE	NA	YES	1	Primary	Male	NA	NA	NA
kirc_tcga	TCGA-B0-5095	TCGA-B0-5095-01	81	NA	M0	N0	Stage III	NA	T3a	Renal Cell Carcinoma	Renal Clear Cell Carcinoma	NA	NA	0	NA	NA	NA	NOT HISPANIC OR LATINO	0.1661	No	No	C64.9	2341265	C64.9	NA	2008	NA	NA	Right	NO	NA	NA	67	NA	CCRCC	8.05	1:DECEASED	NA	NA	NO	WHITE	NA	YES	1	Primary	Male	NA	NA	NA
kirc_tcga	TCGA-B0-5097	TCGA-B0-5097-01	59	NA	M0	N0	Stage III	NA	T3b	Renal Cell Carcinoma	Renal Clear Cell Carcinoma	NA	NA	0	11.79	1:Recurred/Progressed	NA	NOT HISPANIC OR LATINO	0.0549	No	No	C64.9	2341265	C64.9	NA	2010	NA	NA	Right	YES	2	NA	52	NA	CCRCC	21.85	0:LIVING	NA	NA	NO	WHITE	NA	YES	1	Primary	Female	NA	NA	NA
kirc_tcga	TCGA-B0-5104	TCGA-B0-5104-01	90	NA	M0	N0	Stage I	NA	T1	Renal Cell Carcinoma	Renal Clear Cell Carcinoma	NA	NA	0	NA	NA	NA	NOT HISPANIC OR LATINO	0.055	No	No	C64.9	2341265	C64.9	NA	2002	NA	NA	Left	NO	NA	NA	50	NA	CCRCC	90.41	1:DECEASED	NA	NA	NO	WHITE	NA	YES	1	Primary	Female	NA	NA	NA
kirc_tcga	TCGA-B0-5106	TCGA-B0-5106-01	64	NA	M0	N0	Stage I	NA	T1a	Renal Cell Carcinoma	Renal Clear Cell Carcinoma	NA	NA	0	NA	NA	NA	NOT HISPANIC OR LATINO	0.1544	No	No	C64.9	2341265	C64.9	NA	2004	NA	NA	Left	NO	NA	NA	74	NA	CCRCC	52.5	1:DECEASED	NA	NA	NO	WHITE	NA	YES	1	Primary	Male	NA	NA	NA
kirc_tcga	TCGA-B0-5108	TCGA-B0-5108-01	54	NA	M0	N0	Stage III	6th	T3a	Renal Cell Carcinoma	Renal Clear Cell Carcinoma	NA	NA	0	58.54	0:DiseaseFree	NA	NOT HISPANIC OR LATINO	0.1636	No	No	C64.9	2341265	C64.9	NA	2009	NA	NA	Left	NO	NA	NA	44	NA	CCRCC	58.54	0:LIVING	NA	NA	NO	WHITE	NA	YES	1	Primary	Male	NA	NA	NA
kirc_tcga	TCGA-B0-5110	TCGA-B0-5110-01	71	NA	M0	N0	Stage I	6th	T1a	Renal Cell Carcinoma	Renal Clear Cell Carcinoma	NA	NA	0	66	0:DiseaseFree	NA	NOT HISPANIC OR LATINO	0.0724	No	No	C64.9	2341265	C64.9	NA	2009	NA	NA	Right	NO	NA	NA	62	NA	CCRCC	66	0:LIVING	NA	NA	NO	WHITE	NA	YES	1	Primary	Female	NA	NA	NA
kirc_tcga	TCGA-B0-5113	TCGA-B0-5113-01	69	NA	M0	N0	Stage III	7th	T3a	Renal Cell Carcinoma	Renal Clear Cell Carcinoma	NA	NA	0	38.6	0:DiseaseFree	NA	NOT HISPANIC OR LATINO	0.238	No	No	C64.9	2341265	C64.9	NA	2010	NA	NA	Right	YES	3	NA	31	NA	CCRCC	38.6	0:LIVING	NA	NA	NO	WHITE	NA	YES	1	Primary	Female	NA	NA	NA
kirc_tcga	TCGA-B0-5116	TCGA-B0-5116-01	52	NA	M0	N0	Stage III	7th	T3b	Renal Cell Carcinoma	Renal Clear Cell Carcinoma	NA	NA	0	37.09	1:Recurred/Progressed	NA	NOT HISPANIC OR LATINO	0.3755	No	No	C64.9	2341265	C64.9	NA	2010	NA	NA	Right	NO	NA	NA	52	NA	CCRCC	41.85	0:LIVING	NA	NA	NO	WHITE	NA	YES	1	Primary	Male	NA	NA	NA
kirc_tcga	TCGA-B0-5119	TCGA-B0-5119-01	61	NA	M0	N0	Stage I	7th	T1b	Renal Cell Carcinoma	Renal Clear Cell Carcinoma	NA	NA	0	50.99	0:DiseaseFree	NA	NOT HISPANIC OR LATINO	0.0653	No	No	C64.9	2341265	C64.9	NA	2010	NA	NA	Right	NO	NA	NA	82	NA	CCRCC	50.99	0:LIVING	NA	NA	NO	WHITE	NA	YES	1	Primary	Female	NA	NA	NA
kirc_tcga	TCGA-B0-5120	TCGA-B0-5120-01	72	NA	M0	N0	Stage I	7th	T1a	Renal Cell Carcinoma	Renal Clear Cell Carcinoma	NA	NA	0	38.4	0:DiseaseFree	NA	NOT HISPANIC OR LATINO	0.119	No	No	C64.9	2341265	C64.9	NA	2010	NA	NA	Left	NO	NA	NA	43	NA	CCRCC	38.4	0:LIVING	NA	NA	NO	WHITE	NA	YES	1	Primary	Female	NA	NA	NA
kirc_tcga	TCGA-B0-5121	TCGA-B0-5121-01	56	NA	M0	N0	Stage I	7th	T1b	Renal Cell Carcinoma	Renal Clear Cell Carcinoma	NA	NA	0	48.78	0:DiseaseFree	NA	NOT HISPANIC OR LATINO	0.0748	No	No	C64.9	2341265	C64.9	NA	2010	NA	NA	Right	NO	NA	NA	41	NA	CCRCC	48.78	0:LIVING	NA	NA	NO	WHITE	NA	YES	1	Primary	Male	NA	NA	NA
kirc_tcga	TCGA-B0-5399	TCGA-B0-5399-01	46	NA	M0	N0	Stage I	7th	T1b	Renal Cell Carcinoma	Renal Clear Cell Carcinoma	NA	NA	0	46.35	0:DiseaseFree	NA	NOT HISPANIC OR LATINO	0.0724	No	No	C64.9	2341265	C64.9	NA	2010	NA	NA	Right	NA	NA	NA	41	NA	CCRCC	46.35	0:LIVING	NA	NA	NO	WHITE	NA	YES	1	Primary	Male	NA	NA	NA
kirc_tcga	TCGA-B0-5400	TCGA-B0-5400-01	59	NA	M0	N0	Stage III	6th	T3b	Renal Cell Carcinoma	Renal Clear Cell Carcinoma	NA	NA	0	56.93	0:DiseaseFree	NA	NOT HISPANIC OR LATINO	0	No	No	C64.9	2341265	C64.9	NA	2008	NA	NA	Right	NO	NA	NA	30	NA	CCRCC	56.93	0:LIVING	NA	NA	NO	WHITE	NA	YES	1	Primary	Female	NA	NA	NA
kirc_tcga	TCGA-B0-5691	TCGA-B0-5691-01	66	NA	M0	N0	Stage I	NA	T1a	Renal Cell Carcinoma	Renal Clear Cell Carcinoma	NA	NA	0	106.77	1:Recurred/Progressed	NA	NOT HISPANIC OR LATINO	0.0812	No	Yes	C64.9	2341265	C64.9	NA	2002	NA	NA	Left	NO	NA	NA	55	NA	CCRCC	112.71	0:LIVING	NA	NA	NO	WHITE	NA	YES	1	Primary	Female	NA	NA	NA
kirc_tcga	TCGA-B0-5692	TCGA-B0-5692-01	66	NA	M0	N0	Stage III	6th	T3b	Renal Cell Carcinoma	Renal Clear Cell Carcinoma	NA	NA	0	129.57	0:DiseaseFree	NA	NOT HISPANIC OR LATINO	0.1019	No	No	C64.9	2341265	C64.9	NA	2004	NA	NA	Right	NO	NA	NA	61	NA	CCRCC	129.57	0:LIVING	NA	NA	NO	WHITE	NA	YES	1	Primary	Female	NA	NA	NA
kirc_tcga	TCGA-B0-5694	TCGA-B0-5694-01	71	NA	M0	N0	Stage III	NA	T3a	Renal Cell Carcinoma	Renal Clear Cell Carcinoma	NA	NA	0	9.46	1:Recurred/Progressed	NA	NOT HISPANIC OR LATINO	0.1634	No	Yes	C64.9	2341265	C64.9	NA	2008	NA	NA	Left	NO	NA	NA	59	NA	CCRCC	15.77	1:DECEASED	NA	NA	NO	WHITE	NA	YES	1	Primary	Male	NA	NA	NA
kirc_tcga	TCGA-B0-5695	TCGA-B0-5695-01	61	NA	M0	N0	Stage I	6th	T1b	Renal Cell Carcinoma	Renal Clear Cell Carcinoma	NA	NA	0	70.63	0:DiseaseFree	NA	NOT HISPANIC OR LATINO	0.0619	No	Yes	C64.9	2341265	C64.9	NA	2007	NA	NA	Left	NO	NA	NA	57	NA	CCRCC	70.63	0:LIVING	NA	NA	NO	WHITE	NA	YES	1	Primary	Female	NA	NA	NA
kirc_tcga	TCGA-B0-5696	TCGA-B0-5696-01	69	NA	M0	N0	Stage III	6th	T3a	Renal Cell Carcinoma	Renal Clear Cell Carcinoma	NA	NA	0	56.73	1:Recurred/Progressed	NA	HISPANIC OR LATINO	0.1906	No	No	C64.9	2341265	C64.9	NA	2007	NA	NA	Right	NO	NA	NA	53	NA	CCRCC	85.71	0:LIVING	NA	NA	NO	WHITE	NA	YES	1	Primary	Male	NA	NA	NA
kirc_tcga	TCGA-B0-5697	TCGA-B0-5697-01	50	NA	M0	N0	Stage I	6th	T1a	Renal Cell Carcinoma	Renal Clear Cell Carcinoma	NA	NA	0	86.4	0:DiseaseFree	NA	NOT HISPANIC OR LATINO	0.1658	No	No	C64.9	2341265	C64.9	NA	2007	NA	NA	Right	NO	NA	NA	52	NA	CCRCC	86.4	0:LIVING	NA	NA	NO	WHITE	NA	YES	1	Primary	Male	NA	NA	NA
kirc_tcga	TCGA-B0-5698	TCGA-B0-5698-01	77	NA	M0	N0	Stage I	6th	T1b	Renal Cell Carcinoma	Renal Clear Cell Carcinoma	NA	NA	0	119.28	0:DiseaseFree	NA	NOT HISPANIC OR LATINO	0.1021	No	Yes	C64.9	2341265	C64.9	NA	2005	NA	NA	Right	NO	NA	NA	64	NA	CCRCC	119.28	0:LIVING	NA	NA	NO	BLACK OR AFRICAN AMERICAN	NA	YES	1	Primary	Male	NA	NA	NA
kirc_tcga	TCGA-B0-5699	TCGA-B0-5699-01	53	NA	M0	N0	Stage I	6th	T1	Renal Cell Carcinoma	Renal Clear Cell Carcinoma	NA	NA	0	3.09	1:Recurred/Progressed	NA	NOT HISPANIC OR LATINO	0.0463	No	No	C64.9	2341265	C64.9	NA	2003	NA	NA	Left	NO	NA	NA	41	NA	CCRCC	126.18	0:LIVING	NA	NA	NO	WHITE	NA	YES	1	Primary	Male	NA	NA	NA
kirc_tcga	TCGA-B0-5700	TCGA-B0-5700-01	77	NA	M0	N0	Stage I	6th	T1a	Renal Cell Carcinoma	Renal Clear Cell Carcinoma	NA	NA	0	58.8	0:DiseaseFree	NA	NOT HISPANIC OR LATINO	NA	No	No	C64.9	2341265	C64.9	NA	2009	NA	NA	Left	NO	NA	NA	NA	NA	CCRCC	58.8	0:LIVING	NA	NA	NO	WHITE	NA	YES	1	Primary	Male	NA	NA	NA
kirc_tcga	TCGA-B0-5701	TCGA-B0-5701-01	65	NA	M0	N0	Stage III	6th	T3b	Renal Cell Carcinoma	Renal Clear Cell Carcinoma	NA	NA	0	7.36	1:Recurred/Progressed	NA	NOT HISPANIC OR LATINO	0.2712	No	No	C64.9	2341265	C64.9	NA	2007	NA	NA	Left	YES	4	NA	94	NA	CCRCC	80.85	0:LIVING	NA	NA	NO	WHITE	NA	YES	1	Primary	Male	NA	NA	NA
kirc_tcga	TCGA-B0-5702	TCGA-B0-5702-01	71	NA	M0	N0	Stage I	6th	T1b	Renal Cell Carcinoma	Renal Clear Cell Carcinoma	NA	NA	0	71.35	0:DiseaseFree	NA	NOT HISPANIC OR LATINO	0	No	No	C64.9	2341265	C64.9	NA	2007	NA	NA	Left	NO	NA	NA	56	NA	CCRCC	71.35	0:LIVING	NA	NA	NO	WHITE	NA	YES	1	Primary	Male	NA	NA	NA
kirc_tcga	TCGA-B0-5703	TCGA-B0-5703-01	73	NA	M0	N0	Stage I	6th	T1b	Renal Cell Carcinoma	Renal Clear Cell Carcinoma	NA	NA	0	73.78	0:DiseaseFree	NA	NOT HISPANIC OR LATINO	0.1884	No	No	C64.9	2341265	C64.9	NA	2009	NA	NA	Left	NO	NA	NA	75	NA	CCRCC	73.78	0:LIVING	NA	NA	NO	WHITE	NA	YES	1	Primary	Male	NA	NA	NA
kirc_tcga	TCGA-B0-5705	TCGA-B0-5705-01	65	NA	M0	N0	Stage I	5th	T1	Renal Cell Carcinoma	Renal Clear Cell Carcinoma	NA	NA	0	27.66	1:Recurred/Progressed	NA	NOT HISPANIC OR LATINO	0.0938	No	No	C64.9	2341265	C64.9	NA	2002	NA	NA	Left	NO	NA	NA	67	NA	CCRCC	149.05	0:LIVING	NA	NA	NO	WHITE	NA	YES	1	Primary	Female	NA	NA	NA
kirc_tcga	TCGA-B0-5706	TCGA-B0-5706-01	45	NA	M0	N0	Stage II	6th	T2	Renal Cell Carcinoma	Renal Clear Cell Carcinoma	NA	NA	0	105.29	0:DiseaseFree	NA	NOT HISPANIC OR LATINO	0.0844	No	No	C64.9	2341265	C64.9	NA	2004	NA	NA	Left	NO	NA	NA	49	NA	CCRCC	105.29	0:LIVING	NA	NA	NO	WHITE	NA	YES	1	Primary	Male	NA	NA	NA
kirc_tcga	TCGA-B0-5707	TCGA-B0-5707-01	39	NA	M0	N0	Stage I	6th	T1a	Renal Cell Carcinoma	Renal Clear Cell Carcinoma	NA	NA	0	123	0:DiseaseFree	NA	NOT HISPANIC OR LATINO	NA	No	No	C64.9	2341265	C64.9	NA	2004	NA	NA	Right	NO	NA	NA	33	NA	CCRCC	123	0:LIVING	NA	NA	NO	WHITE	NA	YES	1	Primary	Female	NA	NA	NA
kirc_tcga	TCGA-B0-5710	TCGA-B0-5710-01	57	NA	M0	N0	Stage I	6th	T1b	Renal Cell Carcinoma	Renal Clear Cell Carcinoma	NA	NA	0	47.54	1:Recurred/Progressed	NA	NOT HISPANIC OR LATINO	0.1418	No	No	C64.9	2341265	C64.9	NA	2008	NA	NA	Right	NO	NA	NA	33	NA	CCRCC	79.83	0:LIVING	NA	NA	NO	WHITE	NA	YES	1	Primary	Male	NA	NA	NA
kirc_tcga	TCGA-B0-5713	TCGA-B0-5713-01	75	NA	M0	N0	Stage III	6th	T3b	Renal Cell Carcinoma	Renal Clear Cell Carcinoma	NA	NA	0	91.39	0:DiseaseFree	NA	NOT HISPANIC OR LATINO	0.1621	No	No	C64.9	2341265	C64.9	NA	2006	NA	NA	Left	NO	NA	NA	93	NA	CCRCC	91.39	0:LIVING	NA	NA	NO	WHITE	NA	YES	1	Primary	Female	NA	NA	NA
kirc_tcga	TCGA-B2-5633	TCGA-B2-5633-01	56	NA	M0	N0	Stage I	NA	T1b	Renal Cell Carcinoma	Renal Clear Cell Carcinoma	NA	NA	0	31.64	0:DiseaseFree	NA	NOT HISPANIC OR LATINO	0.2307	No	No	C64.9	2341265	C64.9	NA	2010	NA	NA	Right	NO	NA	NA	41	NA	CCRCC	31.64	0:LIVING	NA	NA	YES	WHITE	NA	NO	1	Primary	Male	NA	NA	NA
kirc_tcga	TCGA-B2-5641	TCGA-B2-5641-01	79	NA	M0	N0	Stage I	NA	T1a	Renal Cell Carcinoma	Renal Clear Cell Carcinoma	NA	NA	0	21.55	0:DiseaseFree	NA	NOT HISPANIC OR LATINO	0.1612	No	No	C64.9	2341265	C64.9	NA	2010	NA	NA	Left	NO	NA	NA	56	NA	CCRCC	21.55	0:LIVING	NA	NA	YES	WHITE	NA	NO	1	Primary	Male	NA	NA	NA
kirc_tcga	TCGA-B4-5378	TCGA-B4-5378-01	62	NA	M0	N0	Stage I	7th	T1	Renal Cell Carcinoma	Renal Clear Cell Carcinoma	NA	NA	0	5.75	0:DiseaseFree	1	NOT HISPANIC OR LATINO	0	No	No	C64.9	2341265	C64.9	Normal	2010	90	NA	Right	NO	NA	NA	NA	NA	CCRCC	5.75	0:LIVING	NA	NA	NO	WHITE	NA	YES	1	Primary	Male	NA	NA	NA
kirc_tcga	TCGA-B4-5832	TCGA-B4-5832-01	65	NA	M0	N0	Stage III	7th	T3b	Renal Cell Carcinoma	Renal Clear Cell Carcinoma	NA	NA	0	5.09	0:DiseaseFree	1	NOT HISPANIC OR LATINO	0.268	No	No	C64.9	2341265	C64.9	NA	2010	80	NA	Left	NO	NA	NA	71	NA	CCRCC	5.09	0:LIVING	NA	Preoperative	NO	WHITE	NA	YES	1	Primary	Male	NA	NA	NA
kirc_tcga	TCGA-B4-5834	TCGA-B4-5834-01	59	NA	M0	N0	Stage I	7th	T1	Renal Cell Carcinoma	Renal Clear Cell Carcinoma	NA	NA	0	1.25	0:DiseaseFree	0	NOT HISPANIC OR LATINO	0.084	No	No	C64.9	2341265	C64.9	NA	2010	90	NA	Right	NO	NA	NA	25	NA	CCRCC	1.25	0:LIVING	NA	Preoperative	NO	WHITE	NA	YES	1	Primary	Male	NA	NA	NA
kirc_tcga	TCGA-B4-5835	TCGA-B4-5835-01	64	NA	M0	N0	Stage I	7th	T1	Renal Cell Carcinoma	Renal Clear Cell Carcinoma	NA	NA	0	0.53	0:DiseaseFree	0	NOT HISPANIC OR LATINO	0.2862	No	No	C64.9	2341265	C64.9	NA	2010	100	NA	Left	YES	7	NA	77	NA	CCRCC	0.53	0:LIVING	NA	Preoperative	NO	WHITE	NA	YES	1	Primary	Female	NA	NA	NA
kirc_tcga	TCGA-B4-5836	TCGA-B4-5836-01	61	NA	M0	N0	Stage I	7th	T1b	Renal Cell Carcinoma	Renal Clear Cell Carcinoma	NA	NA	0	4.63	0:DiseaseFree	1	NOT HISPANIC OR LATINO	0.0564	No	No	C64.9	2341265	C64.9	NA	2010	90	NA	Right	YES	2	NA	81	NA	CCRCC	4.63	0:LIVING	NA	Preoperative	NO	WHITE	NA	YES	1	Primary	Female	NA	NA	NA
kirc_tcga	TCGA-B4-5843	TCGA-B4-5843-01	45	NA	M0	N0	Stage I	7th	T1	Renal Cell Carcinoma	Renal Clear Cell Carcinoma	NA	NA	0	0.36	0:DiseaseFree	1	NOT HISPANIC OR LATINO	0.2384	No	No	C64.9	2341265	C64.9	NA	2010	90	NA	Right	NO	NA	NA	53	NA	CCRCC	0.36	0:LIVING	NA	Preoperative	NO	WHITE	NA	YES	1	Primary	Male	NA	NA	NA
kirc_tcga	TCGA-B4-5844	TCGA-B4-5844-01	61	NA	M0	N0	Stage II	7th	T2	Renal Cell Carcinoma	Renal Clear Cell Carcinoma	NA	NA	0	0.23	0:DiseaseFree	1	NOT HISPANIC OR LATINO	0.0316	No	No	C64.9	2341265	C64.9	NA	2010	80	NA	Right	NO	NA	NA	71	NA	CCRCC	0.23	0:LIVING	NA	Preoperative	NO	WHITE	NA	YES	1	Primary	Female	NA	NA	NA
kirc_tcga	TCGA-B8-4148	TCGA-B8-4148-01	63	NA	M0	N0	Stage I	6th	T1a	Renal Cell Carcinoma	Renal Clear Cell Carcinoma	NA	NA	0	49.93	0:DiseaseFree	NA	NOT HISPANIC OR LATINO	0.0822	No	No	C64.9	2341265	C64.9	Normal	2009	NA	NA	Left	NO	NA	NA	40	NA	CCRCC	49.93	0:LIVING	NA	NA	NO	WHITE	NA	YES	1	Primary	Female	NA	NA	NA
kirc_tcga	TCGA-B8-4151	TCGA-B8-4151-01	51	NA	M0	N0	Stage III	6th	T3a	Renal Cell Carcinoma	Renal Clear Cell Carcinoma	NA	NA	0	42.67	0:DiseaseFree	NA	HISPANIC OR LATINO	0.0321	No	No	C64.9	2341265	C64.9	Normal	2009	NA	NA	Right	NO	NA	NA	64	NA	CCRCC	42.67	0:LIVING	NA	NA	NO	WHITE	NA	YES	1	Primary	Female	NA	NA	NA
kirc_tcga	TCGA-B8-4154	TCGA-B8-4154-01	73	NA	M0	N0	Stage I	7th	T1a	Renal Cell Carcinoma	Renal Clear Cell Carcinoma	NA	NA	0	45.34	0:DiseaseFree	NA	NOT HISPANIC OR LATINO	0.0328	No	No	C64.9	2341265	C64.9	Normal	2010	NA	NA	Left	NO	NA	NA	49	NA	CCRCC	45.34	0:LIVING	NA	NA	NO	WHITE	NA	YES	1	Primary	Female	NA	NA	NA
kirc_tcga	TCGA-B8-4619	TCGA-B8-4619-01	58	NA	M0	N0	Stage I	7th	T1a	Renal Cell Carcinoma	Renal Clear Cell Carcinoma	NA	NA	0	17.18	0:DiseaseFree	NA	NOT HISPANIC OR LATINO	0.1792	No	No	C64.9	2341265	C64.9	NA	2010	NA	NA	Left	NO	NA	NA	22	NA	CCRCC	17.18	0:LIVING	NA	NA	NO	WHITE	NA	YES	1	Primary	Male	NA	NA	NA
kirc_tcga	TCGA-B8-4620	TCGA-B8-4620-01	70	NA	M0	N0	Stage III	7th	T3a	Renal Cell Carcinoma	Renal Clear Cell Carcinoma	NA	NA	0	19.84	1:Recurred/Progressed	NA	NOT HISPANIC OR LATINO	0.5246	No	No	C64.9	2341265	C64.9	NA	2010	NA	NA	Left	YES	2	NA	68	NA	CCRCC	25.53	0:LIVING	NA	NA	NO	WHITE	NA	YES	1	Primary	Female	NA	NA	1983
kirc_tcga	TCGA-B8-4621	TCGA-B8-4621-01	63	NA	M0	N0	Stage I	7th	T1b	Renal Cell Carcinoma	Renal Clear Cell Carcinoma	NA	NA	0	25.89	0:DiseaseFree	NA	NOT HISPANIC OR LATINO	0.2346	No	Yes	C64.9	2341265	C64.9	Normal	2010	NA	NA	Left	NO	NA	NA	85	NA	CCRCC	25.89	0:LIVING	NA	NA	YES	BLACK OR AFRICAN AMERICAN	NA	NO	1	Primary	Male	40	NA	2010
kirc_tcga	TCGA-B8-5159	TCGA-B8-5159-01	61	NA	M0	N0	Stage I	7th	T1a	Renal Cell Carcinoma	Renal Clear Cell Carcinoma	NA	NA	0	23.72	0:DiseaseFree	NA	NOT HISPANIC OR LATINO	0.2017	No	No	C64.9	2341265	C64.9	Normal	2010	NA	NA	Right	NO	NA	NA	51	NA	CCRCC	23.72	0:LIVING	NA	NA	NO	WHITE	NA	YES	1	Primary	Female	NA	NA	NA
kirc_tcga	TCGA-B8-5163	TCGA-B8-5163-01	63	NA	M0	N0	Stage III	7th	T3a	Renal Cell Carcinoma	Renal Clear Cell Carcinoma	NA	NA	0	27	0:DiseaseFree	NA	NOT HISPANIC OR LATINO	0.1888	No	No	C64.9	2341265	C64.9	NA	2010	NA	NA	Right	NO	NA	NA	62	NA	CCRCC	27	0:LIVING	NA	NA	NO	WHITE	NA	YES	1	Primary	Female	NA	NA	NA
kirc_tcga	TCGA-B8-5164	TCGA-B8-5164-01	65	NA	M0	N0	Stage III	7th	T3a	Renal Cell Carcinoma	Renal Clear Cell Carcinoma	NA	NA	0	0.85	0:DiseaseFree	NA	NOT HISPANIC OR LATINO	0.1297	No	No	C64.9	2341265	C64.9	NA	2010	NA	NA	Right	NO	NA	NA	76	NA	CCRCC	0.85	0:LIVING	NA	NA	NO	WHITE	NA	YES	1	Primary	Male	40	NA	NA
kirc_tcga	TCGA-B8-5165	TCGA-B8-5165-01	43	NA	M0	N0	Stage I	7th	T1a	Renal Cell Carcinoma	Renal Clear Cell Carcinoma	NA	NA	0	24.21	0:DiseaseFree	NA	NOT HISPANIC OR LATINO	0.0193	No	No	C64.9	2341265	C64.9	NA	2010	NA	NA	Right	NO	NA	NA	16	NA	CCRCC	24.21	0:LIVING	NA	NA	NO	WHITE	NA	YES	1	Primary	Male	NA	NA	NA
kirc_tcga	TCGA-B8-5545	TCGA-B8-5545-01	42	NA	M0	N0	Stage I	7th	T1a	Renal Cell Carcinoma	Renal Clear Cell Carcinoma	NA	NA	0	50.1	0:DiseaseFree	NA	NOT HISPANIC OR LATINO	0.0498	No	No	C64.9	2341265	C64.9	NA	2010	NA	NA	Left	NO	NA	NA	20	NA	CCRCC	50.1	0:LIVING	NA	NA	YES	BLACK OR AFRICAN AMERICAN	NA	NO	1	Primary	Male	NA	NA	NA
kirc_tcga	TCGA-B8-5546	TCGA-B8-5546-01	38	NA	M0	N0	Stage I	NA	T1b	Renal Cell Carcinoma	Renal Clear Cell Carcinoma	NA	NA	0	16.59	0:DiseaseFree	NA	NOT HISPANIC OR LATINO	0.0003	No	No	C64.9	2341265	C64.9	Elevated	2010	NA	NA	Right	NO	NA	NA	16	NA	CCRCC	16.59	0:LIVING	NA	NA	YES	BLACK OR AFRICAN AMERICAN	NA	NO	1	Primary	Female	NA	NA	NA
kirc_tcga	TCGA-B8-5549	TCGA-B8-5549-01	53	NA	M0	N0	Stage I	7th	T1b	Renal Cell Carcinoma	Renal Clear Cell Carcinoma	NA	NA	0	6.37	0:DiseaseFree	NA	NOT HISPANIC OR LATINO	0.1663	No	No	C64.9	2341265	C64.9	NA	2010	NA	NA	Right	NO	NA	NA	56	NA	CCRCC	6.37	0:LIVING	NA	NA	YES	WHITE	NA	NO	1	Primary	Male	NA	NA	NA
kirc_tcga	TCGA-B8-5550	TCGA-B8-5550-01	71	NA	M0	N0	Stage III	7th	T3a	Renal Cell Carcinoma	Renal Clear Cell Carcinoma	NA	NA	0	22.8	1:Recurred/Progressed	NA	NOT HISPANIC OR LATINO	0.3067	No	No	C64.9	2341265	C64.9	NA	2010	NA	NA	Right	YES	3	NA	75	NA	CCRCC	48.49	0:LIVING	NA	NA	YES	WHITE	NA	NO	1	Primary	Male	20	1970	NA
kirc_tcga	TCGA-B8-5551	TCGA-B8-5551-01	65	NA	M0	N0	Stage I	7th	T1b	Renal Cell Carcinoma	Renal Clear Cell Carcinoma	NA	NA	0	0.53	0:DiseaseFree	NA	NOT HISPANIC OR LATINO	0.0111	No	No	C64.9	2341265	C64.9	NA	2010	NA	NA	Right	NO	NA	NA	44	NA	CCRCC	0.53	0:LIVING	NA	NA	YES	BLACK OR AFRICAN AMERICAN	NA	NO	1	Primary	Female	NA	NA	2010
kirc_tcga	TCGA-B8-5553	TCGA-B8-5553-01	67	NA	M0	N0	Stage I	NA	T1b	Renal Cell Carcinoma	Renal Clear Cell Carcinoma	NA	NA	0	14.29	0:DiseaseFree	NA	NOT HISPANIC OR LATINO	0.091	No	No	C64.9	2341265	C64.9	Normal	2010	NA	NA	Left	NO	NA	NA	41	NA	CCRCC	14.29	0:LIVING	NA	NA	YES	WHITE	NA	NO	1	Primary	Female	NA	NA	NA
kirc_tcga	TCGA-B8-A54H	TCGA-B8-A54H-01	69	M0	MX	N0	Stage II	7th	T2a	Renal Cell Carcinoma	Renal Clear Cell Carcinoma	NA	NA	0	8.41	0:DiseaseFree	NA	NA	0.0712	No	Yes, History of Synchronous/Bilateral Malignancy	C64.9	2341996	C64.9	NA	2012	NA	NA	Left	YES	2	NA	NA	NO	CCRCC	8.41	0:LIVING	NA	NA	YES	BLACK OR AFRICAN AMERICAN	NO	NO	1	Primary	Female	NA	NA	NA
kirc_tcga	TCGA-BP-4158	TCGA-BP-4158-01	69	NA	M0	N0	Stage I	NA	T1b	Renal Cell Carcinoma	Renal Clear Cell Carcinoma	NA	NA	0	110.94	0:DiseaseFree	NA	NA	0.1837	No	Yes	C64.9	2341265	C64.9	NA	2001	NA	NA	Right	YES	5	NA	35	NA	CCRCC	110.94	0:LIVING	NA	NA	NO	WHITE	NA	YES	1	Primary	Male	NA	NA	NA
kirc_tcga	TCGA-BP-4159	TCGA-BP-4159-01	70	NA	M0	N0	Stage I	NA	T1b	Renal Cell Carcinoma	Renal Clear Cell Carcinoma	NA	NA	0	77.27	1:Recurred/Progressed	NA	NA	0.1136	No	No	C64.9	2341265	C64.9	NA	2002	NA	NA	Right	YES	NA	NA	56	NA	CCRCC	85.45	1:DECEASED	NA	NA	NO	WHITE	NA	YES	1	Primary	Male	NA	NA	NA
kirc_tcga	TCGA-BP-4160	TCGA-BP-4160-01	67	NA	M0	N0	Stage III	NA	T3a	Renal Cell Carcinoma	Renal Clear Cell Carcinoma	NA	NA	0	94.65	0:DiseaseFree	NA	HISPANIC OR LATINO	0.1011	No	Yes	C64.9	2341265	C64.9	NA	2002	NA	NA	Left	YES	3	NA	48	NA	CCRCC	94.65	0:LIVING	NA	NA	NO	WHITE	NA	YES	1	Primary	Male	NA	NA	NA
kirc_tcga	TCGA-BP-4162	TCGA-BP-4162-01	65	NA	M0	N0	Stage I	NA	T1b	Renal Cell Carcinoma	Renal Clear Cell Carcinoma	NA	NA	0	100.99	0:DiseaseFree	NA	NA	0.2961	No	No	C64.9	2341265	C64.9	NA	2002	NA	NA	Right	YES	3	NA	41	NA	CCRCC	100.99	0:LIVING	NA	NA	NO	WHITE	NA	YES	1	Primary	Female	NA	NA	NA
kirc_tcga	TCGA-BP-4163	TCGA-BP-4163-01	60	NA	M0	N0	Stage III	NA	T3a	Renal Cell Carcinoma	Renal Clear Cell Carcinoma	NA	NA	0	93.27	0:DiseaseFree	NA	NA	0.1774	No	No	C64.9	2341265	C64.9	NA	2002	NA	NA	Right	YES	9	NA	46	NA	CCRCC	93.27	0:LIVING	NA	NA	NO	WHITE	NA	YES	1	Primary	Female	NA	NA	NA
kirc_tcga	TCGA-BP-4165	TCGA-BP-4165-01	64	NA	M0	N0	Stage I	NA	T1b	Renal Cell Carcinoma	Renal Clear Cell Carcinoma	NA	NA	0	60.38	1:Recurred/Progressed	NA	NA	0.0212	No	No	C64.9	2341265	C64.9	NA	2002	NA	NA	Right	YES	2	NA	2	NA	CCRCC	99.77	0:LIVING	NA	NA	NO	WHITE	NA	YES	1	Primary	Female	NA	NA	NA
kirc_tcga	TCGA-BP-4166	TCGA-BP-4166-01	69	NA	M0	N0	Stage III	NA	T3a	Renal Cell Carcinoma	Renal Clear Cell Carcinoma	NA	NA	0	0.43	0:DiseaseFree	NA	NA	0.2422	No	No	C64.9	2341265	C64.9	NA	2003	NA	NA	Left	YES	10	NA	1	NA	CCRCC	0.43	0:LIVING	NA	NA	NO	WHITE	NA	YES	1	Primary	Male	NA	NA	NA
kirc_tcga	TCGA-BP-4169	TCGA-BP-4169-01	76	NA	M0	N0	Stage II	NA	T2	Renal Cell Carcinoma	Renal Clear Cell Carcinoma	NA	NA	0	2.56	1:Recurred/Progressed	NA	NA	0.0281	No	No	C64.9	2341265	C64.9	NA	2003	NA	NA	Right	YES	2	NA	40	NA	CCRCC	23.03	1:DECEASED	NA	NA	NO	WHITE	NA	YES	1	Primary	Female	NA	NA	NA
kirc_tcga	TCGA-BP-4170	TCGA-BP-4170-01	72	NA	M0	N0	Stage I	NA	T1b	Renal Cell Carcinoma	Renal Clear Cell Carcinoma	NA	NA	0	NA	NA	NA	HISPANIC OR LATINO	0.119	No	No	C64.9	2341265	C64.9	NA	2003	NA	NA	Left	YES	13	NA	41	NA	CCRCC	76.97	1:DECEASED	NA	NA	NO	WHITE	NA	YES	1	Primary	Female	NA	NA	NA
kirc_tcga	TCGA-BP-4173	TCGA-BP-4173-01	47	NA	M0	N0	Stage II	NA	T2	Renal Cell Carcinoma	Renal Clear Cell Carcinoma	NA	NA	0	62.19	0:DiseaseFree	NA	NA	0.0199	No	No	C64.9	2341265	C64.9	NA	2004	NA	NA	Right	YES	5	NA	12	NA	CCRCC	62.19	0:LIVING	NA	NA	NO	WHITE	NA	YES	1	Primary	Male	NA	NA	NA
kirc_tcga	TCGA-BP-4174	TCGA-BP-4174-01	49	NA	M0	N0	Stage II	NA	T2	Renal Cell Carcinoma	Renal Clear Cell Carcinoma	NA	NA	0	61.73	0:DiseaseFree	NA	NA	0.4568	No	No	C64.9	2341265	C64.9	NA	2004	NA	NA	Right	YES	3	NA	32	NA	CCRCC	61.73	0:LIVING	NA	NA	NO	WHITE	NA	YES	1	Primary	Male	NA	NA	NA
kirc_tcga	TCGA-BP-4325	TCGA-BP-4325-01	64	NA	M0	N0	Stage I	NA	T1b	Renal Cell Carcinoma	Renal Clear Cell Carcinoma	NA	NA	0	97.37	0:DiseaseFree	NA	NA	0.1309	No	No	C64.9	2341265	C64.9	NA	2001	NA	NA	Left	NO	NA	NA	NA	NA	CCRCC	97.37	0:LIVING	NA	NA	NO	WHITE	NA	YES	1	Primary	Female	NA	NA	NA
kirc_tcga	TCGA-BP-4326	TCGA-BP-4326-01	53	NA	M0	N0	Stage I	NA	T1b	Renal Cell Carcinoma	Renal Clear Cell Carcinoma	NA	NA	0	31.47	1:Recurred/Progressed	NA	NA	0.0355	No	No	C64.9	2341265	C64.9	NA	2002	NA	NA	Left	YES	3	NA	49	NA	CCRCC	53.38	1:DECEASED	NA	NA	NO	WHITE	NA	YES	1	Primary	Female	NA	NA	NA
kirc_tcga	TCGA-BP-4327	TCGA-BP-4327-01	75	NA	M0	N0	Stage II	NA	T2	Renal Cell Carcinoma	Renal Clear Cell Carcinoma	NA	NA	0	NA	NA	NA	NA	0.1067	No	Yes	C64.9	2341265	C64.9	NA	2002	NA	NA	Right	YES	6	NA	NA	NA	CCRCC	3.58	1:DECEASED	NA	NA	NO	WHITE	NA	YES	1	Primary	Female	NA	NA	NA
kirc_tcga	TCGA-BP-4329	TCGA-BP-4329-01	75	NA	M0	N0	Stage III	NA	T3a	Renal Cell Carcinoma	Renal Clear Cell Carcinoma	NA	NA	0	23	1:Recurred/Progressed	NA	NA	0.1345	No	No	C64.9	2341265	C64.9	NA	2002	NA	NA	Right	YES	1	NA	45	NA	CCRCC	27.76	1:DECEASED	NA	NA	NO	WHITE	NA	YES	1	Primary	Male	NA	NA	NA
kirc_tcga	TCGA-BP-4330	TCGA-BP-4330-01	60	NA	M0	N0	Stage III	NA	T3a	Renal Cell Carcinoma	Renal Clear Cell Carcinoma	NA	NA	0	62.02	0:DiseaseFree	NA	HISPANIC OR LATINO	0.0513	No	No	C64.9	2341265	C64.9	NA	2002	NA	NA	Left	YES	13	NA	35	NA	CCRCC	62.02	0:LIVING	NA	NA	NO	BLACK OR AFRICAN AMERICAN	NA	YES	1	Primary	Female	NA	NA	NA
kirc_tcga	TCGA-BP-4331	TCGA-BP-4331-01	52	NA	M0	N0	Stage I	NA	T1a	Renal Cell Carcinoma	Renal Clear Cell Carcinoma	NA	NA	0	NA	NA	NA	NOT HISPANIC OR LATINO	0.1327	No	Yes	C64.9	2341265	C64.9	NA	2002	NA	NA	Left	NO	NA	NA	38	NA	CCRCC	80.62	1:DECEASED	NA	NA	NO	WHITE	NA	YES	1	Primary	Male	NA	NA	NA
kirc_tcga	TCGA-BP-4332	TCGA-BP-4332-01	36	NA	M0	N0	Stage III	NA	T3a	Renal Cell Carcinoma	Renal Clear Cell Carcinoma	NA	NA	0	37.22	0:DiseaseFree	NA	NA	0.1352	No	No	C64.9	2341265	C64.9	NA	2002	NA	NA	Left	NO	NA	NA	NA	NA	CCRCC	37.22	0:LIVING	NA	NA	NO	WHITE	NA	YES	1	Primary	Male	NA	NA	NA
kirc_tcga	TCGA-BP-4334	TCGA-BP-4334-01	56	NA	M0	N0	Stage III	NA	T3a	Renal Cell Carcinoma	Renal Clear Cell Carcinoma	NA	NA	0	14.52	1:Recurred/Progressed	NA	NA	0.9477	No	No	C64.9	2341265	C64.9	NA	2003	NA	NA	Right	YES	1	NA	NA	NA	CCRCC	21.19	1:DECEASED	NA	NA	NO	WHITE	NA	YES	1	Primary	Male	NA	NA	NA
kirc_tcga	TCGA-BP-4337	TCGA-BP-4337-01	76	NA	M0	N0	Stage III	NA	T3b	Renal Cell Carcinoma	Renal Clear Cell Carcinoma	NA	NA	0	NA	NA	NA	NA	0.034	No	No	C64.9	2341265	C64.9	NA	2003	NA	NA	Left	YES	4	NA	32	NA	CCRCC	0.07	1:DECEASED	NA	NA	NO	WHITE	NA	YES	1	Primary	Female	NA	NA	NA
kirc_tcga	TCGA-BP-4338	TCGA-BP-4338-01	43	NA	M0	N0	Stage I	NA	T1b	Renal Cell Carcinoma	Renal Clear Cell Carcinoma	NA	NA	0	84.49	1:Recurred/Progressed	NA	NA	0.4438	No	No	C64.9	2341265	C64.9	NA	2003	NA	NA	Left	NO	NA	NA	54	NA	CCRCC	93.92	0:LIVING	NA	NA	NO	WHITE	NA	YES	1	Primary	Male	NA	NA	NA
kirc_tcga	TCGA-BP-4340	TCGA-BP-4340-01	70	NA	M0	N0	Stage I	NA	T1b	Renal Cell Carcinoma	Renal Clear Cell Carcinoma	NA	NA	0	NA	NA	NA	NA	0.2059	No	No	C64.9	2341265	C64.9	NA	2003	NA	NA	Right	NO	NA	NA	1	NA	CCRCC	18.46	1:DECEASED	NA	NA	NO	WHITE	NA	YES	1	Primary	Female	NA	NA	NA
kirc_tcga	TCGA-BP-4342	TCGA-BP-4342-01	79	NA	M0	N0	Stage II	NA	T2	Renal Cell Carcinoma	Renal Clear Cell Carcinoma	NA	NA	0	7.88	1:Recurred/Progressed	NA	NA	0.6947	Yes	Yes	C64.9	2341265	C64.9	NA	2003	NA	NA	Left	YES	7	NA	1	NA	CCRCC	74.11	1:DECEASED	NA	NA	NO	WHITE	NA	YES	1	Primary	Male	NA	NA	NA
kirc_tcga	TCGA-BP-4343	TCGA-BP-4343-01	64	NA	M0	N0	Stage III	NA	T3a	Renal Cell Carcinoma	Renal Clear Cell Carcinoma	NA	NA	0	61.63	1:Recurred/Progressed	NA	NA	0.1779	No	No	C64.9	2341265	C64.9	NA	2003	NA	NA	Right	YES	7	NA	20	NA	CCRCC	62.81	1:DECEASED	NA	NA	NO	WHITE	NA	YES	1	Primary	Male	NA	NA	NA
kirc_tcga	TCGA-BP-4345	TCGA-BP-4345-01	62	NA	M0	N0	Stage III	NA	T3b	Renal Cell Carcinoma	Renal Clear Cell Carcinoma	NA	NA	0	49.8	0:DiseaseFree	NA	NOT HISPANIC OR LATINO	NA	No	No	C64.9	2341265	C64.9	NA	2006	NA	NA	Right	YES	1	NA	17	NA	CCRCC	49.8	0:LIVING	NA	NA	NO	WHITE	NA	YES	1	Primary	Male	NA	NA	NA
kirc_tcga	TCGA-BP-4346	TCGA-BP-4346-01	57	NA	M0	N0	Stage III	NA	T3b	Renal Cell Carcinoma	Renal Clear Cell Carcinoma	NA	NA	0	NA	NA	NA	NA	0.0525	No	No	C64.9	2341265	C64.9	NA	2006	NA	NA	Right	YES	21	NA	34	NA	CCRCC	49.05	1:DECEASED	NA	NA	NO	WHITE	NA	YES	1	Primary	Male	NA	NA	NA
kirc_tcga	TCGA-BP-4351	TCGA-BP-4351-01	51	NA	M0	N0	Stage III	NA	T3a	Renal Cell Carcinoma	Renal Clear Cell Carcinoma	NA	NA	0	28.68	1:Recurred/Progressed	NA	NA	0.21	No	No	C64.9	2341265	C64.9	NA	2006	NA	NA	Left	YES	17	NA	52	NA	CCRCC	31.87	0:LIVING	NA	NA	NO	WHITE	NA	YES	1	Primary	Female	NA	NA	NA
kirc_tcga	TCGA-BP-4353	TCGA-BP-4353-01	61	NA	M0	N0	Stage I	NA	T1	Renal Cell Carcinoma	Renal Clear Cell Carcinoma	NA	NA	0	NA	NA	NA	NA	0.1775	Yes	Yes	C64.9	2341265	C64.9	NA	2007	NA	NA	Left	NO	NA	NA	NA	NA	CCRCC	12.32	1:DECEASED	NA	NA	NO	WHITE	NA	YES	1	Primary	Male	NA	NA	NA
kirc_tcga	TCGA-BP-4756	TCGA-BP-4756-01	62	NA	M0	N0	Stage I	NA	T1b	Renal Cell Carcinoma	Renal Clear Cell Carcinoma	NA	NA	0	12.29	0:DiseaseFree	NA	NA	0.2568	No	No	C64.9	2341265	C64.9	NA	2003	NA	NA	Right	YES	1	NA	36	NA	CCRCC	12.29	0:LIVING	NA	NA	NO	ASIAN	NA	YES	1	Primary	Female	NA	NA	NA
kirc_tcga	TCGA-BP-4768	TCGA-BP-4768-01	72	NA	M0	N0	Stage I	NA	T1a	Renal Cell Carcinoma	Renal Clear Cell Carcinoma	NA	NA	0	13.14	0:DiseaseFree	NA	NA	0.4768	No	No	C64.9	2341265	C64.9	NA	2005	NA	NA	Left	YES	7	NA	45	NA	CCRCC	13.14	0:LIVING	NA	NA	NO	WHITE	NA	YES	1	Primary	Female	NA	NA	NA
kirc_tcga	TCGA-BP-4770	TCGA-BP-4770-01	73	NA	M0	N0	Stage IV	NA	T4	Renal Cell Carcinoma	Renal Clear Cell Carcinoma	NA	NA	0	6.83	1:Recurred/Progressed	NA	NA	0.4006	No	No	C64.9	2341265	C64.9	Normal	2005	NA	NA	Left	YES	13	NA	58	NA	CCRCC	10.81	1:DECEASED	NA	NA	NO	WHITE	NA	YES	1	Primary	Female	NA	NA	NA
kirc_tcga	TCGA-BP-4795	TCGA-BP-4795-01	74	NA	M0	N0	Stage I	NA	T1a	Renal Cell Carcinoma	Renal Clear Cell Carcinoma	NA	NA	0	20.37	0:DiseaseFree	NA	NA	0.0196	No	Yes	C64.9	2341265	C64.9	NA	2007	NA	NA	Right	YES	2	NA	25	NA	CCRCC	20.37	0:LIVING	NA	NA	NO	WHITE	NA	YES	1	Primary	Female	NA	NA	NA
kirc_tcga	TCGA-BP-4797	TCGA-BP-4797-01	34	NA	M0	N0	Stage III	NA	T3b	Renal Cell Carcinoma	Renal Clear Cell Carcinoma	NA	NA	0	36.37	0:DiseaseFree	NA	NOT HISPANIC OR LATINO	0.1265	No	No	C64.9	2341265	C64.9	NA	2007	NA	NA	Right	YES	5	NA	16	NA	CCRCC	36.37	0:LIVING	NA	NA	NO	WHITE	NA	YES	1	Primary	Male	NA	NA	NA
kirc_tcga	TCGA-BP-4799	TCGA-BP-4799-01	70	NA	M0	N0	Stage III	NA	T3b	Renal Cell Carcinoma	Renal Clear Cell Carcinoma	NA	NA	0	11.56	1:Recurred/Progressed	NA	NA	0.1476	No	Yes	C64.9	2341265	C64.9	NA	2007	NA	NA	Right	YES	2	NA	19	NA	CCRCC	37.22	1:DECEASED	NA	NA	NO	WHITE	NA	YES	1	Primary	Male	NA	NA	NA
kirc_tcga	TCGA-BP-4960	TCGA-BP-4960-01	46	NA	M0	N0	Stage II	NA	T2	Renal Cell Carcinoma	Renal Clear Cell Carcinoma	NA	NA	0	71.35	0:DiseaseFree	NA	NA	0.1043	No	No	C64.9	2341265	C64.9	NA	2004	NA	NA	Left	YES	9	NA	62	NA	CCRCC	71.35	0:LIVING	NA	NA	NO	WHITE	NA	YES	1	Primary	Male	NA	NA	NA
kirc_tcga	TCGA-BP-4964	TCGA-BP-4964-01	54	NA	M0	N0	Stage I	NA	T1a	Renal Cell Carcinoma	Renal Clear Cell Carcinoma	NA	NA	0	61.17	0:DiseaseFree	NA	NA	0.066	No	No	C64.9	2341265	C64.9	NA	2005	NA	NA	Right	YES	11	NA	77	NA	CCRCC	61.17	0:LIVING	NA	NA	NO	WHITE	NA	YES	1	Primary	Female	NA	NA	NA
kirc_tcga	TCGA-BP-4967	TCGA-BP-4967-01	76	NA	M0	N0	Stage III	NA	T3a	Renal Cell Carcinoma	Renal Clear Cell Carcinoma	NA	NA	0	6.73	0:DiseaseFree	NA	NA	0.2378	No	No	C64.9	2341265	C64.9	NA	2005	NA	NA	Right	YES	5	NA	59	NA	CCRCC	6.73	0:LIVING	NA	NA	NO	WHITE	NA	YES	1	Primary	Male	NA	NA	NA
kirc_tcga	TCGA-BP-4968	TCGA-BP-4968-01	40	NA	M0	N0	Stage I	NA	T1b	Renal Cell Carcinoma	Renal Clear Cell Carcinoma	NA	NA	0	57.36	0:DiseaseFree	NA	NOT HISPANIC OR LATINO	0.0451	No	No	C64.9	2341265	C64.9	NA	2006	NA	NA	Right	YES	3	NA	45	NA	CCRCC	57.36	0:LIVING	NA	NA	NO	WHITE	NA	YES	1	Primary	Male	NA	NA	NA
kirc_tcga	TCGA-BP-4971	TCGA-BP-4971-01	40	NA	M0	N0	Stage III	NA	T3a	Renal Cell Carcinoma	Renal Clear Cell Carcinoma	NA	NA	0	48.85	0:DiseaseFree	NA	NA	0.1422	No	No	C64.9	2341265	C64.9	NA	2006	NA	NA	Right	YES	5	NA	36	NA	CCRCC	48.85	0:LIVING	NA	NA	NO	WHITE	NA	YES	1	Primary	Male	NA	NA	NA
kirc_tcga	TCGA-BP-4985	TCGA-BP-4985-01	72	NA	M0	N0	Stage III	NA	T3a	Renal Cell Carcinoma	Renal Clear Cell Carcinoma	NA	NA	0	21.58	1:Recurred/Progressed	NA	NA	0.3326	No	No	C64.9	2341265	C64.9	NA	2006	NA	NA	Left	YES	22	NA	74	NA	CCRCC	31.27	1:DECEASED	NA	NA	NO	WHITE	NA	YES	1	Primary	Male	NA	NA	NA
kirc_tcga	TCGA-BP-4986	TCGA-BP-4986-01	75	NA	M0	N0	Stage I	NA	T1a	Renal Cell Carcinoma	Renal Clear Cell Carcinoma	NA	NA	0	25.79	0:DiseaseFree	NA	HISPANIC OR LATINO	0.3102	Yes	Yes	C64.9	2341265	C64.9	NA	2006	NA	NA	Right	YES	4	NA	38	NA	CCRCC	25.79	0:LIVING	NA	NA	NO	WHITE	NA	YES	1	Primary	Male	NA	NA	NA
kirc_tcga	TCGA-BP-4988	TCGA-BP-4988-01	72	NA	M0	N0	Stage I	NA	T1a	Renal Cell Carcinoma	Renal Clear Cell Carcinoma	NA	NA	0	NA	NA	NA	NA	0	No	Yes	C64.9	2341265	C64.9	NA	2007	NA	NA	Right	YES	1	NA	35	NA	CCRCC	27.2	1:DECEASED	NA	NA	NO	WHITE	NA	YES	1	Primary	Male	NA	NA	NA
kirc_tcga	TCGA-BP-4989	TCGA-BP-4989-01	58	NA	M0	N0	Stage III	NA	T3a	Renal Cell Carcinoma	Renal Clear Cell Carcinoma	NA	NA	0	3.88	0:DiseaseFree	NA	NA	0.2318	No	No	C64.9	2341265	C64.9	NA	2007	NA	NA	Right	YES	10	NA	66	NA	CCRCC	3.88	0:LIVING	NA	NA	NO	WHITE	NA	YES	1	Primary	Male	NA	NA	NA
kirc_tcga	TCGA-BP-4995	TCGA-BP-4995-01	68	NA	M0	N0	Stage I	NA	T1b	Renal Cell Carcinoma	Renal Clear Cell Carcinoma	NA	NA	0	45.04	0:DiseaseFree	NA	NOT HISPANIC OR LATINO	0.1103	No	Yes	C64.9	2341265	C64.9	NA	2007	NA	NA	Right	YES	5	NA	37	NA	CCRCC	45.04	0:LIVING	NA	NA	NO	WHITE	NA	YES	1	Primary	Male	NA	NA	NA
kirc_tcga	TCGA-BP-5006	TCGA-BP-5006-01	61	NA	M0	N0	Stage I	NA	T1a	Renal Cell Carcinoma	Renal Clear Cell Carcinoma	NA	NA	0	27.6	0:DiseaseFree	NA	NA	0.0545	No	Yes	C64.9	2341265	C64.9	NA	2007	NA	NA	Left	YES	2	NA	38	NA	CCRCC	27.6	0:LIVING	NA	NA	NO	WHITE	NA	YES	1	Primary	Male	NA	NA	NA
kirc_tcga	TCGA-BP-5007	TCGA-BP-5007-01	45	NA	M0	N0	Stage II	NA	T2	Renal Cell Carcinoma	Renal Clear Cell Carcinoma	NA	NA	0	37.45	0:DiseaseFree	NA	NOT HISPANIC OR LATINO	0.057	No	No	C64.9	2341265	C64.9	NA	2007	NA	NA	Left	YES	10	NA	32	NA	CCRCC	37.45	0:LIVING	NA	NA	NO	WHITE	NA	YES	1	Primary	Male	NA	NA	NA
kirc_tcga	TCGA-BP-5010	TCGA-BP-5010-01	63	NA	M0	N0	Stage III	NA	T3a	Renal Cell Carcinoma	Renal Clear Cell Carcinoma	NA	NA	0	25.66	1:Recurred/Progressed	NA	NOT HISPANIC OR LATINO	0.0977	No	No	C64.9	2341265	C64.9	NA	2007	NA	NA	Right	YES	15	NA	54	NA	CCRCC	28.84	1:DECEASED	NA	NA	NO	WHITE	NA	YES	1	Primary	Male	NA	NA	NA
kirc_tcga	TCGA-BP-5169	TCGA-BP-5169-01	70	NA	M0	N0	Stage I	NA	T1b	Renal Cell Carcinoma	Renal Clear Cell Carcinoma	NA	NA	0	6.34	0:DiseaseFree	NA	NA	0.2372	No	No	C64.9	2341265	C64.9	NA	2004	NA	NA	Left	YES	9	NA	52	NA	CCRCC	6.34	0:LIVING	NA	NA	NO	WHITE	NA	YES	1	Primary	Male	NA	NA	NA
kirc_tcga	TCGA-BP-5182	TCGA-BP-5182-01	56	NA	M0	N0	Stage I	NA	T1a	Renal Cell Carcinoma	Renal Clear Cell Carcinoma	NA	NA	0	38.27	0:DiseaseFree	NA	NOT HISPANIC OR LATINO	0.0874	No	No	C64.9	2341265	C64.9	NA	2007	NA	NA	Left	YES	1	NA	50	NA	CCRCC	38.27	0:LIVING	NA	NA	NO	WHITE	NA	YES	1	Primary	Male	NA	NA	NA
kirc_tcga	TCGA-BP-5186	TCGA-BP-5186-01	50	NA	M0	N0	Stage I	NA	T1a	Renal Cell Carcinoma	Renal Clear Cell Carcinoma	NA	NA	0	22.77	0:DiseaseFree	NA	NA	0.0205	No	No	C64.9	2341265	C64.9	NA	2007	NA	NA	Right	YES	1	NA	33	NA	CCRCC	22.77	0:LIVING	NA	NA	NO	WHITE	NA	YES	1	Primary	Female	NA	NA	NA
kirc_tcga	TCGA-BP-5191	TCGA-BP-5191-01	79	NA	M0	N0	Stage III	NA	T3a	Renal Cell Carcinoma	Renal Clear Cell Carcinoma	NA	NA	0	31.77	0:DiseaseFree	NA	NOT HISPANIC OR LATINO	0.3991	No	Yes	C64.9	2341265	C64.9	NA	2007	NA	NA	Left	YES	1	NA	48	NA	CCRCC	31.77	0:LIVING	NA	NA	NO	WHITE	NA	YES	1	Primary	Male	NA	NA	NA
kirc_tcga	TCGA-BP-5198	TCGA-BP-5198-01	72	NA	M0	N0	Stage III	NA	T3b	Renal Cell Carcinoma	Renal Clear Cell Carcinoma	NA	NA	0	19.81	0:DiseaseFree	NA	NA	0.4562	No	No	C64.9	2341265	C64.9	NA	2008	NA	NA	Right	YES	9	NA	68	NA	CCRCC	19.81	0:LIVING	NA	NA	NO	WHITE	NA	YES	1	Primary	Male	NA	NA	NA
kirc_tcga	TCGA-BP-5199	TCGA-BP-5199-01	58	NA	M0	N0	Stage II	NA	T2	Renal Cell Carcinoma	Renal Clear Cell Carcinoma	NA	NA	0	44.51	0:DiseaseFree	NA	NOT HISPANIC OR LATINO	0.0724	No	Yes	C64.9	2341265	C64.9	NA	2006	NA	NA	Left	YES	4	NA	71	NA	CCRCC	44.51	0:LIVING	NA	NA	NO	WHITE	NA	YES	1	Primary	Male	NA	NA	NA
kirc_tcga	TCGA-CJ-4636	TCGA-CJ-4636-01	51	NA	M0	N0	Stage III	NA	T3a	Renal Cell Carcinoma	Renal Clear Cell Carcinoma	NA	NA	0	63.21	0:DiseaseFree	0	NOT HISPANIC OR LATINO	0.3063	No	Yes	C64.9	2341265	C64.9	Normal	2004	NA	NA	Right	YES	4	NA	54	NA	CCRCC	63.21	0:LIVING	NA	Preoperative	NO	WHITE	NA	YES	1	Primary	Male	NA	NA	NA
kirc_tcga	TCGA-CJ-4639	TCGA-CJ-4639-01	49	NA	M0	N0	Stage II	7th	T2	Renal Cell Carcinoma	Renal Clear Cell Carcinoma	NA	NA	0	106.08	0:DiseaseFree	0	HISPANIC OR LATINO	0.0945	No	No	C64.9	2341265	C64.9	NA	2004	NA	NA	Left	NO	NA	NA	59	NA	CCRCC	106.08	0:LIVING	NA	Preoperative	NO	WHITE	NA	YES	1	Primary	Female	NA	NA	NA
kirc_tcga	TCGA-CJ-4640	TCGA-CJ-4640-01	49	NA	M0	N0	Stage III	7th	T3a	Renal Cell Carcinoma	Renal Clear Cell Carcinoma	NA	NA	0	114.32	0:DiseaseFree	0	HISPANIC OR LATINO	0.2609	No	No	C64.9	2341265	C64.9	NA	2004	NA	NA	Left	NO	NA	NA	46	NA	CCRCC	114.32	0:LIVING	NA	Preoperative	NO	WHITE	NA	YES	1	Primary	Male	NA	NA	NA
kirc_tcga	TCGA-CJ-4643	TCGA-CJ-4643-01	67	NA	M0	N0	Stage II	NA	T2b	Renal Cell Carcinoma	Renal Clear Cell Carcinoma	NA	NA	0	58.9	0:DiseaseFree	0	HISPANIC OR LATINO	0.0435	No	No	C64.9	2341265	C64.9	Normal	2005	NA	NA	Right	NO	NA	NA	96	NA	CCRCC	58.9	0:LIVING	NA	Preoperative	NO	WHITE	NA	YES	1	Primary	Female	NA	NA	NA
kirc_tcga	TCGA-CJ-4872	TCGA-CJ-4872-01	51	NA	M0	N0	Stage I	NA	T1b	Renal Cell Carcinoma	Renal Clear Cell Carcinoma	NA	NA	0	47.14	0:DiseaseFree	0	NOT HISPANIC OR LATINO	0.039	No	No	C64.9	2341265	C64.9	Normal	2004	NA	NA	Right	YES	1	NA	1	NA	CCRCC	47.14	0:LIVING	NA	Preoperative	NO	WHITE	NA	YES	1	Primary	Male	NA	NA	NA
kirc_tcga	TCGA-CJ-4873	TCGA-CJ-4873-01	85	NA	M0	N0	Stage III	NA	T3a	Renal Cell Carcinoma	Renal Clear Cell Carcinoma	NA	NA	0	74.21	0:DiseaseFree	0	NOT HISPANIC OR LATINO	0.2392	No	No	C64.9	2341265	C64.9	Normal	2004	NA	NA	Right	YES	3	NA	56	NA	CCRCC	74.21	0:LIVING	NA	Preoperative	NO	WHITE	NA	YES	1	Primary	Female	NA	NA	NA
kirc_tcga	TCGA-CJ-4874	TCGA-CJ-4874-01	73	NA	M0	N0	Stage I	NA	T1b	Renal Cell Carcinoma	Renal Clear Cell Carcinoma	NA	NA	0	75	0:DiseaseFree	0	HISPANIC OR LATINO	0.0547	No	No	C64.9	2341265	C64.9	NA	2004	NA	NA	Left	NO	NA	NA	46	NA	CCRCC	75	0:LIVING	NA	Preoperative	NO	WHITE	NA	YES	1	Primary	Female	NA	NA	NA
kirc_tcga	TCGA-CJ-4876	TCGA-CJ-4876-01	57	NA	M0	N0	Stage II	NA	T2b	Renal Cell Carcinoma	Renal Clear Cell Carcinoma	NA	NA	0	64.22	0:DiseaseFree	0	HISPANIC OR LATINO	0.3255	No	No	C64.9	2341265	C64.9	Normal	2004	NA	NA	Left	NO	NA	NA	40	NA	CCRCC	64.22	0:LIVING	NA	Preoperative	NO	WHITE	NA	YES	1	Primary	Male	NA	NA	NA
kirc_tcga	TCGA-CJ-4891	TCGA-CJ-4891-01	57	NA	M0	N0	Stage III	7th	T3c	Renal Cell Carcinoma	Renal Clear Cell Carcinoma	NA	NA	0	NA	NA	0	NOT HISPANIC OR LATINO	0	No	Yes	C64.9	2341265	C64.9	Normal	2005	NA	NA	Left	YES	5	NA	8	NA	CCRCC	26.91	1:DECEASED	NA	NA	NO	WHITE	NA	YES	1	Primary	Female	NA	NA	NA
kirc_tcga	TCGA-CJ-4892	TCGA-CJ-4892-01	65	NA	M0	N0	Stage I	NA	T1b	Renal Cell Carcinoma	Renal Clear Cell Carcinoma	NA	NA	0	49.97	0:DiseaseFree	0	NOT HISPANIC OR LATINO	0.1175	No	No	C64.9	2341265	C64.9	Normal	2005	NA	NA	Right	YES	2	NA	1	NA	CCRCC	49.97	0:LIVING	NA	Preoperative	NO	WHITE	NA	YES	1	Primary	Female	NA	NA	NA
kirc_tcga	TCGA-CJ-4894	TCGA-CJ-4894-01	58	NA	M0	N0	Stage III	7th	T3a	Renal Cell Carcinoma	Renal Clear Cell Carcinoma	NA	NA	0	5.19	1:Recurred/Progressed	0	NOT HISPANIC OR LATINO	0.1573	No	Yes	C64.9	2341265	C64.9	NA	2005	NA	NA	Left	YES	3	NA	55	NA	CCRCC	27.63	1:DECEASED	NA	NA	NO	WHITE	NA	YES	1	Primary	Male	NA	NA	NA
kirc_tcga	TCGA-CJ-6030	TCGA-CJ-6030-01	65	NA	M0	N0	Stage I	6th	T1a	Renal Cell Carcinoma	Renal Clear Cell Carcinoma	NA	NA	0	NA	NA	0	NOT HISPANIC OR LATINO	0.185	No	Yes	C64.9	2341265	C64.9	NA	2003	NA	NA	Left	YES	11	NA	99	NA	CCRCC	75.53	1:DECEASED	NA	NA	NO	WHITE	NA	YES	1	Primary	Male	NA	NA	NA
kirc_tcga	TCGA-CW-5587	TCGA-CW-5587-01	62	NA	M0	N0	Stage III	NA	T3b	Renal Cell Carcinoma	Renal Clear Cell Carcinoma	NA	NA	0	65.8	1:Recurred/Progressed	1	NOT HISPANIC OR LATINO	0.2393	No	No	C64.9	2341265	C64.9	NA	2003	NA	NA	Left	YES	8	NA	NA	NA	CCRCC	73.13	0:LIVING	NA	Preoperative	NA	WHITE	NA	NA	1	Primary	Female	NA	NA	NA
kirc_tcga	TCGA-CW-6088	TCGA-CW-6088-01	60	NA	M0	N0	Stage I	NA	T1b	Renal Cell Carcinoma	Renal Clear Cell Carcinoma	NA	NA	0	105.85	0:DiseaseFree	1	NOT HISPANIC OR LATINO	0.0996	No	No	C64.9	2341265	C64.9	NA	2003	NA	NA	Right	YES	10	NA	NA	NA	CCRCC	105.85	0:LIVING	NA	Preoperative	NA	WHITE	NA	NA	1	Primary	Male	NA	NA	NA
kirc_tcga	TCGA-CZ-4854	TCGA-CZ-4854-01	68	NA	M0	N0	Stage I	NA	T1b	Renal Cell Carcinoma	Renal Clear Cell Carcinoma	NA	NA	0	NA	NA	0	NOT HISPANIC OR LATINO	0.428	No	Yes	C64.9	2341265	C64.9	NA	2005	100	NA	Right	YES	2	NA	70	NA	CCRCC	46.12	1:DECEASED	NA	Preoperative	NO	WHITE	NA	YES	1	Primary	Male	NA	NA	NA
kirc_tcga	TCGA-CZ-4856	TCGA-CZ-4856-01	62	NA	M0	N0	Stage I	NA	T1b	Renal Cell Carcinoma	Renal Clear Cell Carcinoma	NA	NA	0	0.59	0:DiseaseFree	0	NOT HISPANIC OR LATINO	0.113	No	Yes	C64.9	2341265	C64.9	NA	2005	90	NA	Left	YES	4	NA	49	NA	CCRCC	0.59	0:LIVING	NA	Preoperative	NO	WHITE	NA	YES	1	Primary	Female	NA	NA	NA
kirc_tcga	TCGA-CZ-4859	TCGA-CZ-4859-01	59	NA	M0	N0	Stage I	NA	T1	Renal Cell Carcinoma	Renal Clear Cell Carcinoma	NA	NA	0	58.71	0:DiseaseFree	NA	NA	0.1984	No	No	C64.9	2341265	C64.9	NA	2005	NA	NA	Right	NO	NA	NA	94	NA	CCRCC	58.71	0:LIVING	NA	Preoperative	NO	WHITE	NA	YES	1	Primary	Female	NA	NA	NA
kirc_tcga	TCGA-CZ-4863	TCGA-CZ-4863-01	51	NA	M0	N0	Stage III	NA	T3b	Renal Cell Carcinoma	Renal Clear Cell Carcinoma	NA	NA	0	63.34	0:DiseaseFree	0	NOT HISPANIC OR LATINO	0.0295	No	No	C64.9	2341265	C64.9	NA	2006	NA	NA	Left	YES	11	NA	34	NA	CCRCC	63.34	0:LIVING	NA	Preoperative	NO	WHITE	NA	YES	1	Primary	Female	NA	NA	NA
kirc_tcga	TCGA-CZ-4864	TCGA-CZ-4864-01	86	NA	M0	N0	Stage II	NA	T2	Renal Cell Carcinoma	Renal Clear Cell Carcinoma	NA	NA	0	NA	NA	NA	NOT HISPANIC OR LATINO	0.1849	No	No	C64.9	2341265	C64.9	NA	2002	NA	NA	Left	NO	NA	NA	NA	NA	CCRCC	92.97	1:DECEASED	NA	Preoperative	NO	WHITE	NA	YES	1	Primary	Male	NA	NA	NA
kirc_tcga	TCGA-CZ-5451	TCGA-CZ-5451-01	74	NA	M0	N0	Stage II	6th	T2	Renal Cell Carcinoma	Renal Clear Cell Carcinoma	NA	NA	0	63.37	0:DiseaseFree	0	NA	0.1292	No	No	C64.9	2341265	C64.9	NA	2006	NA	NA	Left	YES	13	NA	71	NA	CCRCC	63.37	0:LIVING	NA	Preoperative	NO	WHITE	NA	YES	1	Primary	Male	NA	NA	NA
kirc_tcga	TCGA-CZ-5452	TCGA-CZ-5452-01	69	NA	M0	N0	Stage II	6th	T2	Renal Cell Carcinoma	Renal Clear Cell Carcinoma	NA	NA	0	58.77	0:DiseaseFree	0	NOT HISPANIC OR LATINO	0.0345	No	No	C64.9	2341265	C64.9	NA	2006	NA	NA	Right	YES	5	NA	26	NA	CCRCC	58.77	0:LIVING	NA	Preoperative	NO	WHITE	NA	YES	1	Primary	Male	NA	NA	NA
kirc_tcga	TCGA-CZ-5456	TCGA-CZ-5456-01	57	NA	M0	N0	Stage II	6th	T2	Renal Cell Carcinoma	Renal Clear Cell Carcinoma	NA	NA	0	31.24	1:Recurred/Progressed	0	NA	0.4057	No	No	C64.9	2341265	C64.9	NA	2006	90	NA	Left	YES	7	NA	66	NA	CCRCC	79.57	0:LIVING	NA	Preoperative	NO	WHITE	NA	YES	1	Primary	Male	NA	NA	NA
kirc_tcga	TCGA-CZ-5467	TCGA-CZ-5467-01	86	NA	M0	N0	Stage III	NA	T3a	Renal Cell Carcinoma	Renal Clear Cell Carcinoma	NA	NA	0	2.04	1:Recurred/Progressed	NA	NOT HISPANIC OR LATINO	0.1297	No	No	C64.9	2341265	C64.9	NA	2007	NA	NA	Right	YES	2	NA	47	NA	CCRCC	2.4	1:DECEASED	NA	NA	NO	WHITE	NA	YES	1	Primary	Female	NA	NA	NA
kirc_tcga	TCGA-CZ-5469	TCGA-CZ-5469-01	41	NA	M0	N0	Stage II	6th	T2	Renal Cell Carcinoma	Renal Clear Cell Carcinoma	NA	NA	0	3.61	1:Recurred/Progressed	0	NOT HISPANIC OR LATINO	0.5894	No	No	C64.9	2341265	C64.9	NA	2007	90	NA	Left	YES	16	NA	43	NA	CCRCC	31.08	1:DECEASED	NA	Preoperative	NO	WHITE	NA	YES	1	Primary	Male	NA	NA	NA
kirc_tcga	TCGA-CZ-5470	TCGA-CZ-5470-01	72	NA	M0	N0	Stage II	NA	T2	Renal Cell Carcinoma	Renal Clear Cell Carcinoma	NA	NA	0	12.68	0:DiseaseFree	NA	NA	0.1784	No	No	C64.9	2341265	C64.9	NA	2008	NA	NA	Left	YES	2	NA	44	NA	CCRCC	12.68	0:LIVING	NA	NA	NO	NA	NA	YES	1	Primary	Female	NA	NA	NA
kirc_tcga	TCGA-CZ-5984	TCGA-CZ-5984-01	51	NA	M0	N0	Stage I	6th	T1b	Renal Cell Carcinoma	Renal Clear Cell Carcinoma	NA	NA	0	67.9	0:DiseaseFree	0	NA	0.4976	No	No	C64.9	2341265	C64.9	NA	2005	NA	NA	Left	NO	NA	NA	36	NA	CCRCC	67.9	0:LIVING	NA	Preoperative	NO	WHITE	NA	YES	1	Primary	Male	NA	NA	NA
kirc_tcga	TCGA-CZ-5985	TCGA-CZ-5985-01	58	NA	M0	N0	Stage II	6th	T2	Renal Cell Carcinoma	Renal Clear Cell Carcinoma	NA	NA	0	65.6	0:DiseaseFree	0	NOT HISPANIC OR LATINO	0.2187	No	No	C64.9	2341265	C64.9	NA	2006	NA	NA	Right	YES	5	NA	51	NA	CCRCC	65.6	0:LIVING	NA	Preoperative	NO	WHITE	NA	YES	1	Primary	Male	NA	NA	NA
kirc_tcga	TCGA-CZ-5986	TCGA-CZ-5986-01	61	NA	M0	N0	Stage I	NA	T1	Renal Cell Carcinoma	Renal Clear Cell Carcinoma	NA	NA	0	12.25	0:DiseaseFree	0	NA	0.1794	No	No	C64.9	2341265	C64.9	NA	2006	NA	NA	Left	YES	4	NA	50	NA	CCRCC	12.25	0:LIVING	NA	Preoperative	NO	WHITE	NA	YES	1	Primary	Male	NA	NA	NA
kirc_tcga	TCGA-CZ-5988	TCGA-CZ-5988-01	38	NA	M0	N0	Stage I	NA	T1b	Renal Cell Carcinoma	Renal Clear Cell Carcinoma	NA	NA	0	22.77	0:DiseaseFree	0	NA	0.1477	No	No	C64.9	2341265	C64.9	NA	2006	NA	NA	Right	NO	NA	NA	34	NA	CCRCC	22.77	0:LIVING	NA	Preoperative	NO	WHITE	NA	YES	1	Primary	Male	NA	NA	NA
kirc_tcga	TCGA-CZ-5989	TCGA-CZ-5989-01	60	NA	M0	N0	Stage II	6th	T2	Renal Cell Carcinoma	Renal Clear Cell Carcinoma	NA	NA	0	62.58	0:DiseaseFree	0	NOT HISPANIC OR LATINO	0.1323	No	No	C64.9	2341265	C64.9	NA	2006	NA	NA	Right	YES	1	NA	32	NA	CCRCC	62.58	0:LIVING	NA	Preoperative	NO	WHITE	NA	YES	1	Primary	Male	NA	NA	NA
kirc_tcga	TCGA-DV-A4VX	TCGA-DV-A4VX-01	59	M1	MX	N0	Stage IV	6th	T3b	Renal Cell Carcinoma	Renal Clear Cell Carcinoma	NA	NA	0	NA	NA	1	NOT HISPANIC OR LATINO	0.4513	No	No	C64.9	2341265	C64.9	Elevated	2008	80	NA	Right	YES	25	NA	NA	NA	CCRCC	53.42	1:DECEASED	NA	Other	NO	BLACK OR AFRICAN AMERICAN	NO	YES	1	Primary	Male	40	NA	NA
kirc_tcga	TCGA-G6-A8L7	TCGA-G6-A8L7-01	81	MX	MX	N0	Stage I	6th	T1b	Renal Cell Carcinoma	Renal Clear Cell Carcinoma	NA	NA	0	70.07	0:DiseaseFree	1	NOT HISPANIC OR LATINO	0.2636	No	Yes, History of Prior Malignancy	C64.9	2341265	C64.9	NA	2008	80	NA	Right	YES	2	NA	NA	NO	CCRCC	70.07	0:LIVING	NA	Other	NO	BLACK OR AFRICAN AMERICAN	NO	YES	1	Primary	Female	40	1965	2005
[truncated: 44 more columns]
