# Supplementary material for: Exploring the role of the Rab network in epithelial-to-mesenchymal transition
Source: Bioinform Adv. 2024 Dec 14;5(1):vbae200. doi: 10.1093/bioadv/vbae200 (PMC11684074; doi:10.1093/bioadv/vbae200)
Supplement: vbae200_Supplementary_Data [file vbae200_supplementary_data.zip › luad_prim_IDstxt.txt]

Study ID	Patient ID	Sample ID	Diagnosis Age	Neoplasm Disease Stage American Joint Committee on Cancer Code	American Joint Committee on Cancer Publication Version Type	Aneuploidy Score	Buffa Hypoxia Score	Cancer Type	TCGA PanCanAtlas Cancer Type Acronym	Cancer Type Detailed	Last Communication Contact from Initial Pathologic Diagnosis Date	Birth from Initial Pathologic Diagnosis Date	Last Alive Less Initial Pathologic Diagnosis Date Calculated Day Value	Disease Free (Months)	Disease Free Status	Months of disease-specific survival	Disease-specific Survival status	Ethnicity Category	Form completion date	Fraction Genome Altered	Genetic Ancestry Label	Neoplasm Histologic Grade	Neoadjuvant Therapy Type Administered Prior To Resection Text	ICD-10 Classification	International Classification of Diseases for Oncology, Third Edition ICD-O-3 Histology Code	International Classification of Diseases for Oncology, Third Edition ICD-O-3 Site Code	Informed consent verified	In PanCan Pathway Analysis	MSI MANTIS Score	MSIsensor Score	Mutation Count	New Neoplasm Event Post Initial Therapy Indicator	Oncotree Code	Overall Survival (Months)	Overall Survival Status	Other Patient ID	American Joint Committee on Cancer Metastasis Stage Code	Neoplasm Disease Lymph Node Stage American Joint Committee on Cancer Code	American Joint Committee on Cancer Tumor Stage Code	Person Neoplasm Cancer Status	Progress Free Survival (Months)	Progression Free Status	Primary Lymph Node Presentation Assessment	Prior Diagnosis	Race Category	Radiation Therapy	Ragnum Hypoxia Score	Number of Samples Per Patient	Sample Type
luad_tcga_pan_can_atlas_2018	TCGA-05-4249	TCGA-05-4249-01	67	STAGE IB	6TH	24	-27	Non-Small Cell Lung Cancer	LUAD	Lung Adenocarcinoma	1523	-24532	0	NA	NA	50.07068416	0:ALIVE OR DEAD TUMOR FREE	NA	7/22/10	0.2221	EUR	NA	No	C34.3	8140/3	C34.3	Yes	Yes	0.2807	0.07	300	No	LUAD	50.07068416	0:LIVING	4addf05f-3668-4b3f-a17f-c0227329ca52	M0	N0	T2	Tumor Free	50.07068416	0:CENSORED	NA	No	NA	No	-12	1	Primary
luad_tcga_pan_can_atlas_2018	TCGA-05-4382	TCGA-05-4382-01	68	STAGE IB	6TH	22	19	Non-Small Cell Lung Cancer	LUAD	Lung Adenocarcinoma	607	-24868	0	10.98070158	1:Recurred/Progressed	19.95594569	0:ALIVE OR DEAD TUMOR FREE	NA	7/22/10	0.0854	EUR	NA	No	C34.1	8255/3	C34.1	Yes	Yes	0.3193	0.05	1547	Yes	LUAD	19.95594569	0:LIVING	3434b91a-c05f-460f-a078-7b1bb6e7085d	M0	N0	T2	Tumor Free	10.98070158	1:PROGRESSION	NA	Yes	NA	Yes	16	1	Primary
luad_tcga_pan_can_atlas_2018	TCGA-05-4389	TCGA-05-4389-01	70	STAGE IA	5TH	20	13	Non-Small Cell Lung Cancer	LUAD	Lung Adenocarcinoma	1369	-25660	0	NA	NA	45.00772594	0:ALIVE OR DEAD TUMOR FREE	NA	7/22/10	0.4579	EUR	NA	No	C34.1	8255/3	C34.1	Yes	Yes	0.2907	0.05	211	No	LUAD	45.00772594	0:LIVING	a3de401d-91fe-49a2-bb07-81c1a06506e6	M0	N0	T1	Tumor Free	45.00772594	0:CENSORED	NA	No	NA	No	16	1	Primary
luad_tcga_pan_can_atlas_2018	TCGA-05-4390	TCGA-05-4390-01	58	STAGE IB	5TH	21	35	Non-Small Cell Lung Cancer	LUAD	Lung Adenocarcinoma	1126	-21430	0	NA	NA	37.0187724	0:ALIVE OR DEAD TUMOR FREE	NA	7/22/10	0.3056	EUR	NA	No	C34.1	8255/3	C34.1	Yes	Yes	0.2876	0.01	517	Yes	LUAD	37.0187724	0:LIVING	b8475929-2d9d-4909-bd62-59684a140bd7	M0	N0	T2	Tumor Free	12.98615906	1:PROGRESSION	NA	No	NA	No	22	1	Primary
luad_tcga_pan_can_atlas_2018	TCGA-05-4403	TCGA-05-4403-01	76	STAGE IB	5TH	1	-3	Non-Small Cell Lung Cancer	LUAD	Lung Adenocarcinoma	578	-27881	0	NA	NA	19.00253148	0:ALIVE OR DEAD TUMOR FREE	NA	7/22/10	0.0272	EUR	NA	No	C34.1	8255/3	C34.1	Yes	Yes	0.2921	0.02	125	NA	LUAD	19.00253148	0:LIVING	ce15f31f-2bad-4485-96fa-495bfa262e66	M0	N0	T2	NA	19.00253148	0:CENSORED	NA	No	NA	NA	-6	1	Primary
luad_tcga_pan_can_atlas_2018	TCGA-05-4405	TCGA-05-4405-01	74	STAGE IB	5TH	24	-31	Non-Small Cell Lung Cancer	LUAD	Lung Adenocarcinoma	610	-27241	0	NA	NA	20.05457474	0:ALIVE OR DEAD TUMOR FREE	NA	7/22/10	0.3903	EUR	NA	No	C34.3	8255/3	C34.3	Yes	Yes	0.3071	0.02	362	No	LUAD	20.05457474	0:LIVING	f587c9ab-2949-4410-80d6-a050865d48aa	M0	N0	T2	Tumor Free	20.05457474	0:CENSORED	NA	Yes	NA	No	-12	1	Primary
luad_tcga_pan_can_atlas_2018	TCGA-05-4410	TCGA-05-4410-01	62	STAGE IB	6TH	18	-17	Non-Small Cell Lung Cancer	LUAD	Lung Adenocarcinoma	0	-22888	0	NA	NA	0	0:ALIVE OR DEAD TUMOR FREE	NA	7/22/10	0.3183	EUR	NA	No	C34.1	8255/3	C34.1	Yes	Yes	0.3034	0	1014	NA	LUAD	0	0:LIVING	d28e465c-e553-4c53-8bb7-3d8199b9a8a5	M0	N0	T2	NA	0	0:CENSORED	NA	Yes	NA	NA	-6	1	Primary
luad_tcga_pan_can_atlas_2018	TCGA-05-4417	TCGA-05-4417-01	51	STAGE IB	6TH	19	-17	Non-Small Cell Lung Cancer	LUAD	Lung Adenocarcinoma	455	-18780	0	NA	NA	14.95874018	0:ALIVE OR DEAD TUMOR FREE	NA	7/22/10	0.2699	EUR	NA	No	C34.1	8255/3	C34.1	Yes	Yes	0.3033	0	284	No	LUAD	14.95874018	0:LIVING	a244a99a-d7cc-4fb1-bc76-b66886481621	M0	N0	T2	Tumor Free	14.95874018	0:CENSORED	NA	No	NA	No	-10	1	Primary
luad_tcga_pan_can_atlas_2018	TCGA-05-4420	TCGA-05-4420-01	41	STAGE IB	6TH	22	29	Non-Small Cell Lung Cancer	LUAD	Lung Adenocarcinoma	912	-15159	0	29.98323306	0:DiseaseFree	29.98323306	0:ALIVE OR DEAD TUMOR FREE	NA	7/22/10	0.4499	EUR	NA	No	C34.3	8255/3	C34.3	Yes	Yes	0.291	0.09	255	No	LUAD	29.98323306	0:LIVING	3d2aa654-1b5f-4eb4-a1c2-af31f5760069	M0	N0	T2	Tumor Free	29.98323306	0:CENSORED	NA	No	NA	No	20	1	Primary
luad_tcga_pan_can_atlas_2018	TCGA-05-4422	TCGA-05-4422-01	68	STAGE IB	6TH	7	-15	Non-Small Cell Lung Cancer	LUAD	Lung Adenocarcinoma	365	-24837	0	NA	NA	11.9998685	0:ALIVE OR DEAD TUMOR FREE	NA	7/22/10	0.2305	EUR	NA	No	C34.3	8255/3	C34.3	Yes	Yes	0.2843	0.02	39	NA	LUAD	11.9998685	0:LIVING	44dec838-b653-42a7-a58b-a1fd232cd68c	M0	N0	T2	NA	11.9998685	0:CENSORED	NA	No	NA	NA	4	1	Primary
luad_tcga_pan_can_atlas_2018	TCGA-05-4424	TCGA-05-4424-01	70	STAGE IIB	6TH	19	-13	Non-Small Cell Lung Cancer	LUAD	Lung Adenocarcinoma	913	-25689	0	NA	NA	30.01610941	0:ALIVE OR DEAD TUMOR FREE	NA	7/22/10	0.2161	EUR	NA	No	C34.1	8255/3	C34.1	Yes	Yes	0.3012	0	673	Yes	LUAD	30.01610941	0:LIVING	66763a0c-6cda-4832-a0cc-e7b496d78eaa	M0	N0	T3	With Tumor	5.030081862	1:PROGRESSION	NA	No	NA	Yes	10	1	Primary
luad_tcga_pan_can_atlas_2018	TCGA-05-4426	TCGA-05-4426-01	71	STAGE IB	6TH	4	13	Non-Small Cell Lung Cancer	LUAD	Lung Adenocarcinoma	791	-26084	0	15.02449288	1:Recurred/Progressed	26.00519446	0:ALIVE OR DEAD TUMOR FREE	NA	7/22/10	0.1445	EUR	NA	No	C34.3	8255/3	C34.3	Yes	Yes	0.2836	0.05	43	Yes	LUAD	26.00519446	0:LIVING	36bf02f8-c1c8-49f9-a417-adf88a205c70	M0	N0	T2	Tumor Free	15.02449288	1:PROGRESSION	NA	No	NA	NA	4	1	Primary
luad_tcga_pan_can_atlas_2018	TCGA-05-4430	TCGA-05-4430-01	59	STAGE IB	6TH	20	-1	Non-Small Cell Lung Cancer	LUAD	Lung Adenocarcinoma	761	-21884	0	NA	NA	25.0189039	0:ALIVE OR DEAD TUMOR FREE	NA	7/22/10	0.0992	EUR	NA	No	C34.3	8255/3	C34.3	Yes	Yes	0.2825	0	261	No	LUAD	25.0189039	0:LIVING	3a23cdb5-2327-45ac-b0b5-d4afe038c757	M0	N0	T2	Tumor Free	25.0189039	0:CENSORED	NA	No	NA	NA	2	1	Primary
luad_tcga_pan_can_atlas_2018	TCGA-05-4433	TCGA-05-4433-01	82	STAGE IB	6TH	6	-21	Non-Small Cell Lung Cancer	LUAD	Lung Adenocarcinoma	730	-30194	0	NA	NA	23.99973699	0:ALIVE OR DEAD TUMOR FREE	NA	7/22/10	0.1589	EUR	NA	No	C34.3	8255/3	C34.3	Yes	Yes	0.3053	0	32	No	LUAD	23.99973699	0:LIVING	aea68827-dc0f-484d-a00d-06deeaa4b3ce	M0	N0	T2	Tumor Free	23.99973699	0:CENSORED	NA	No	NA	NA	0	1	Primary
luad_tcga_pan_can_atlas_2018	TCGA-05-5715	TCGA-05-5715-01	69	STAGE IB	7TH	10	-19	Non-Small Cell Lung Cancer	LUAD	Lung Adenocarcinoma	62	-25383	0	NA	NA	2.038333827	0:ALIVE OR DEAD TUMOR FREE	NA	3/22/11	0.3200	EUR	NA	No	C34.1	8255/3	C34.1	Yes	Yes	0.3207	0	105	NA	LUAD	2.038333827	0:LIVING	e0a19099-5d25-40df-ad73-6260df3a1b32	M0	N0	T2A	Tumor Free	2.038333827	0:CENSORED	NA	No	NA	NA	-8	1	Primary
luad_tcga_pan_can_atlas_2018	TCGA-35-3615	TCGA-35-3615-01	57	STAGE IB	NA	5	-9	Non-Small Cell Lung Cancer	LUAD	Lung Adenocarcinoma	14	-21076	0	NA	NA	0.460268929	0:ALIVE OR DEAD TUMOR FREE	Not Hispanic Or Latino	12/20/10	0.1795	EUR	NA	No	C34.1	8140/3	C34.1	Yes	Yes	0.2804	0.06	103	NA	LUAD	0.460268929	0:LIVING	e8b7a103-644f-4865-92f8-80b053bd5e17	M0	N0	T2	Tumor Free	0.460268929	0:CENSORED	NA	No	White	NA	-18	1	Primary
luad_tcga_pan_can_atlas_2018	TCGA-35-4122	TCGA-35-4122-01	69	STAGE IA	7TH	23	43	Non-Small Cell Lung Cancer	LUAD	Lung Adenocarcinoma	225	-25491	0	NA	NA	7.397179209	0:ALIVE OR DEAD TUMOR FREE	Not Hispanic Or Latino	12/20/10	0.0597	EUR	NA	No	C34.1	8140/3	C34.1	Yes	Yes	0.2776	0	293	NA	LUAD	7.397179209	0:LIVING	44adf4cb-2829-4153-80fd-a8b7ee0e654a	M0	N0	T1	Tumor Free	7.397179209	0:CENSORED	NA	No	White	NA	22	1	Primary
luad_tcga_pan_can_atlas_2018	TCGA-35-4123	TCGA-35-4123-01	38	STAGE IA	7TH	14	39	Non-Small Cell Lung Cancer	LUAD	Lung Adenocarcinoma	182	-14064	0	NA	NA	5.983496071	0:ALIVE OR DEAD TUMOR FREE	Not Hispanic Or Latino	12/20/10	0.3119	EUR	NA	No	C34.1	8140/3	C34.1	Yes	Yes	0.2877	0.01	245	NA	LUAD	5.983496071	0:LIVING	6cf49cf0-de4c-4c90-8358-eae19c6206b0	M0	N0	T1	Tumor Free	5.983496071	0:CENSORED	NA	No	White	NA	16	1	Primary
luad_tcga_pan_can_atlas_2018	TCGA-38-4625	TCGA-38-4625-01	66	STAGE IB	5TH	16	33	Non-Small Cell Lung Cancer	LUAD	Lung Adenocarcinoma	2973	-24241	0	97.74139462	0:DiseaseFree	97.74139462	0:ALIVE OR DEAD TUMOR FREE	Not Hispanic Or Latino	12/7/10	0.5261	EUR	NA	No	C34.1	8140/3	C34.1	Yes	Yes	0.2801	0.07	540	NA	LUAD	97.74139462	0:LIVING	0ea4920f-f4c8-4590-84b3-eb419824e144	M0	N0	T2A	NA	97.74139462	0:CENSORED	NA	No	White	No	18	1	Primary
luad_tcga_pan_can_atlas_2018	TCGA-38-4626	TCGA-38-4626-01	57	STAGE IIA	6TH	2	-23	Non-Small Cell Lung Cancer	LUAD	Lung Adenocarcinoma	3674	-20903	0	120.7877174	0:DiseaseFree	120.7877174	0:ALIVE OR DEAD TUMOR FREE	Not Hispanic Or Latino	12/7/10	0.0190	EUR	NA	No	C34.1	8140/3	C34.1	Yes	Yes	0.2787	0	238	Yes	LUAD	120.7877174	0:LIVING	2079155a-d91d-4246-a038-01934a580f32	M0	N0	T2B	Tumor Free	82.78265444	1:PROGRESSION	NA	No	White	No	-12	1	Primary
luad_tcga_pan_can_atlas_2018	TCGA-38-4631	TCGA-38-4631-01	72	STAGE IB	NA	20	31	Non-Small Cell Lung Cancer	LUAD	Lung Adenocarcinoma	NA	-26538	0	NA	NA	11.63822862	1:DEAD WITH TUMOR	Not Hispanic Or Latino	12/14/10	0.4032	EUR	NA	No	C34.1	8140/3	C34.1	Yes	Yes	0.3091	0.06	689	Yes	LUAD	11.63822862	1:DECEASED	2483621a-4db3-41ab-aa33-b9427ea8a0af	M0	N0	T2	With Tumor	11.63822862	1:PROGRESSION	NA	Yes	White	No	24	1	Primary
luad_tcga_pan_can_atlas_2018	TCGA-38-7271	TCGA-38-7271-01	72	STAGE IA	6TH	2	-41	Non-Small Cell Lung Cancer	LUAD	Lung Adenocarcinoma	NA	-26440	0	9.99441102	1:Recurred/Progressed	26.30108163	1:DEAD WITH TUMOR	Not Hispanic Or Latino	11/10/11	0.0439	EUR	NA	No	C34.1	8140/3	C34.1	Yes	Yes	0.3598	0.34	87	Yes	LUAD	26.30108163	1:DECEASED	8214a0d1-5e2d-4a7a-acb1-e5580755db83	M0	N0	T1	With Tumor	9.99441102	1:PROGRESSION	NA	Yes	White	No	-14	1	Primary
luad_tcga_pan_can_atlas_2018	TCGA-38-A44F	TCGA-38-A44F-01	80	STAGE IB	7TH	1	-21	Non-Small Cell Lung Cancer	LUAD	Lung Adenocarcinoma	133	-29534	0	4.372554821	0:DiseaseFree	4.372554821	0:ALIVE OR DEAD TUMOR FREE	Not Hispanic Or Latino	10/31/12	0.0000	EUR	NA	No	C34.1	8550/3	C34.1	Yes	Yes	0.3275	0	11	NA	LUAD	4.372554821	0:LIVING	258A3A41-211B-4C66-BD3B-EF03014A6967	M0	N0	T2A	Tumor Free	4.372554821	0:CENSORED	NA	No	White	No	-14	1	Primary
luad_tcga_pan_can_atlas_2018	TCGA-44-2655	TCGA-44-2655-01	65	STAGE IA	6TH	4	-17	Non-Small Cell Lung Cancer	LUAD	Lung Adenocarcinoma	1324	-23854	0	43.5282901	0:DiseaseFree	43.5282901	0:ALIVE OR DEAD TUMOR FREE	Not Hispanic Or Latino	10/9/10	0.0648	EUR	NA	No	C34.1	8140/3	C34.1	Yes	Yes	0.2747	0	164	Yes	LUAD	43.5282901	0:LIVING	07b5663f-9a54-4462-b6c1-6fc8116b8714	M0	N0	T1	Tumor Free	33.17223921	1:PROGRESSION	NA	Yes	White	No	-10	1	Primary
luad_tcga_pan_can_atlas_2018	TCGA-44-2656	TCGA-44-2656-01	59	STAGE IB	6TH	19	15	Non-Small Cell Lung Cancer	LUAD	Lung Adenocarcinoma	1429	-21766	0	46.98030707	0:DiseaseFree	46.98030707	0:ALIVE OR DEAD TUMOR FREE	Not Hispanic Or Latino	10/8/10	NA	EUR	NA	No	C34.1	8140/3	C34.1	Yes	Yes	0.2996	0.01	765	Yes	LUAD	46.98030707	0:LIVING	42ca54fc-c1ae-41cd-bca1-7fe9810db460	M0	N0	T2	Tumor Free	18.67376796	1:PROGRESSION	NA	No	White	No	10	1	Primary
luad_tcga_pan_can_atlas_2018	TCGA-44-2662	TCGA-44-2662-01	65	STAGE IB	6TH	24	29	Non-Small Cell Lung Cancer	LUAD	Lung Adenocarcinoma	1280	-24014	0	NA	NA	42.08173061	0:ALIVE OR DEAD TUMOR FREE	Not Hispanic Or Latino	10/12/10	NA	EUR	NA	No	C34.1	8140/3	C34.1	Yes	Yes	0.2713	0	189	No	LUAD	42.08173061	0:LIVING	ccda26c1-a6d6-4317-8cf8-8a87e15ce12e	M0	N0	T2	Tumor Free	8.05470625	1:PROGRESSION	NA	Yes	White	No	20	1	Primary
luad_tcga_pan_can_atlas_2018	TCGA-44-2666	TCGA-44-2666-01	43	STAGE IB	6TH	2	-19	Non-Small Cell Lung Cancer	LUAD	Lung Adenocarcinoma	97	-15970	0	NA	NA	3.189006148	1:DEAD WITH TUMOR	Hispanic Or Latino	10/8/10	NA	NA	NA	No	C34.1	8140/3	C34.1	Yes	Yes	0.3003	0.07	37	No	LUAD	3.189006148	1:DECEASED	e16ca88f-488b-40f0-9169-e5a62482a2ff	M0	N0	T2	With Tumor	3.189006148	1:PROGRESSION	NA	No	White	No	-4	1	Primary
luad_tcga_pan_can_atlas_2018	TCGA-44-2668	TCGA-44-2668-01	51	STAGE IB	6TH	11	37	Non-Small Cell Lung Cancer	LUAD	Lung Adenocarcinoma	246	-18856	0	14.23546043	1:Recurred/Progressed	25.0189039	1:DEAD WITH TUMOR	Not Hispanic Or Latino	10/22/10	NA	EUR	NA	No	C34.1	8140/3	C34.1	Yes	Yes	0.2747	0.02	318	Yes	LUAD	25.0189039	1:DECEASED	bab43415-d413-40be-a4c0-2c40a52afe6a	M0	N0	T2	Tumor Free	14.23546043	1:PROGRESSION	NA	No	White	No	20	1	Primary
luad_tcga_pan_can_atlas_2018	TCGA-44-3398	TCGA-44-3398-01	77	STAGE IA	6TH	2	27	Non-Small Cell Lung Cancer	LUAD	Lung Adenocarcinoma	1163	-28392	0	38.23519742	0:DiseaseFree	38.23519742	0:ALIVE OR DEAD TUMOR FREE	Not Hispanic Or Latino	10/11/10	0.0012	EUR	NA	No	C34.3	8140/3	C34.3	Yes	Yes	0.281	0	173	No	LUAD	38.23519742	0:LIVING	ffb0c0b7-165e-4439-b3e6-62431f40b7fe	M0	N0	T1B	Tumor Free	38.23519742	0:CENSORED	NA	No	White	No	2	1	Primary
luad_tcga_pan_can_atlas_2018	TCGA-44-3917	TCGA-44-3917-01	33	STAGE IB	6TH	19	NA	Non-Small Cell Lung Cancer	LUAD	Lung Adenocarcinoma	1183	-12179	0	38.89272446	0:DiseaseFree	38.89272446	0:ALIVE OR DEAD TUMOR FREE	Not Hispanic Or Latino	10/8/10	NA	EUR	NA	No	C34.1	8140/3	C34.1	Yes	No	0.3142	0.09	199	No	LUAD	38.89272446	0:LIVING	7099597a-b208-45b5-b9e0-11ab40d5e497	M0	N0	T2	Tumor Free	38.89272446	0:CENSORED	NA	No	White	No	NA	1	Primary
luad_tcga_pan_can_atlas_2018	TCGA-44-3918	TCGA-44-3918-01	60	STAGE IA	6TH	12	13	Non-Small Cell Lung Cancer	LUAD	Lung Adenocarcinoma	1036	-22236	0	16.79981589	1:Recurred/Progressed	34.05990071	0:ALIVE OR DEAD TUMOR FREE	Not Hispanic Or Latino	10/7/10	NA	EUR	NA	No	C34.1	8140/3	C34.1	Yes	Yes	0.3106	0	881	Yes	LUAD	34.05990071	0:LIVING	6e3b6b72-142d-4b8d-a462-28a205796e41	M0	N0	T1	Tumor Free	16.79981589	1:PROGRESSION	NA	No	White	No	2	1	Primary
luad_tcga_pan_can_atlas_2018	TCGA-44-3919	TCGA-44-3919-01	71	STAGE IA	7TH	6	9	Non-Small Cell Lung Cancer	LUAD	Lung Adenocarcinoma	190	-26081	0	30.27912023	1:Recurred/Progressed	33.73113719	1:DEAD WITH TUMOR	Not Hispanic Or Latino	10/7/10	0.1658	EUR	NA	No	C34.1	8140/3	C34.1	Yes	Yes	0.2725	0.01	51	Yes	LUAD	33.73113719	1:DECEASED	66ed89f6-8ba2-49d0-af0f-4b6ebf2381bf	M0	N0	T1	Tumor Free	30.27912023	1:PROGRESSION	NA	No	White	No	8	1	Primary
luad_tcga_pan_can_atlas_2018	TCGA-44-4112	TCGA-44-4112-01	60	STAGE IB	6TH	6	27	Non-Small Cell Lung Cancer	LUAD	Lung Adenocarcinoma	722	-22106	0	20.35046191	1:Recurred/Progressed	26.56409245	1:DEAD WITH TUMOR	Not Hispanic Or Latino	10/12/10	NA	EUR	NA	No	C34.1	8140/3	C34.1	Yes	Yes	0.2866	0.1	434	No	LUAD	26.56409245	1:DECEASED	68b86559-38b2-41f2-b66e-c3c2b628b14d	M0	N0	T2A	NA	20.35046191	1:PROGRESSION	NA	No	White	No	16	1	Primary
luad_tcga_pan_can_atlas_2018	TCGA-44-6144	TCGA-44-6144-01	58	STAGE IA	7TH	8	NA	Non-Small Cell Lung Cancer	LUAD	Lung Adenocarcinoma	723	-21283	0	13.11766446	1:Recurred/Progressed	23.76960253	0:ALIVE OR DEAD TUMOR FREE	Not Hispanic Or Latino	6/7/11	0.3806	EUR	NA	No	C34.1	8140/3	C34.1	Yes	No	0.2976	0	196	Yes	LUAD	23.76960253	0:LIVING	22302e92-fdfa-462a-9249-efdaa26ee5ed	M0	N0	T1A	Tumor Free	13.11766446	1:PROGRESSION	NA	No	White	No	NA	1	Primary
luad_tcga_pan_can_atlas_2018	TCGA-44-6145	TCGA-44-6145-01	62	STAGE IA	7TH	16	-1	Non-Small Cell Lung Cancer	LUAD	Lung Adenocarcinoma	595	-22745	0	19.56142946	0:DiseaseFree	19.56142946	0:ALIVE OR DEAD TUMOR FREE	Not Hispanic Or Latino	5/31/11	0.0270	EUR	NA	No	C34.1	8140/3	C34.1	Yes	Yes	0.3023	0	299	No	LUAD	19.56142946	0:LIVING	6144d666-8f77-4efe-95f1-f9e5c4e5e056	M0	N0	T1	Tumor Free	19.56142946	0:CENSORED	NA	No	White	No	22	1	Primary
luad_tcga_pan_can_atlas_2018	TCGA-44-6146	TCGA-44-6146-01	64	STAGE IIB	7TH	5	-29	Non-Small Cell Lung Cancer	LUAD	Lung Adenocarcinoma	728	-23378	0	20.74497814	1:Recurred/Progressed	23.93398429	0:ALIVE OR DEAD TUMOR FREE	Not Hispanic Or Latino	6/7/11	NA	EUR	NA	No	C34.30	8480/3	C34.3	Yes	Yes	0.3286	0.01	38	Yes	LUAD	23.93398429	0:LIVING	0c0b610e-fe4c-406d-a5ed-5cc3b11dabf5	M0	N0	T3	Tumor Free	20.74497814	1:PROGRESSION	NA	Yes	White	No	-18	1	Primary
luad_tcga_pan_can_atlas_2018	TCGA-44-6148	TCGA-44-6148-01	60	STAGE IA	7TH	2	-41	Non-Small Cell Lung Cancer	LUAD	Lung Adenocarcinoma	704	-22138	0	23.14495184	0:DiseaseFree	23.14495184	0:ALIVE OR DEAD TUMOR FREE	Not Hispanic Or Latino	5/31/11	0.0276	EUR	NA	No	C34.30	8480/3	C34.3	Yes	Yes	0.2964	0	7	No	LUAD	23.14495184	0:LIVING	8994c8c4-9ea0-46cb-b4a5-0055d7da5bfa	M0	N0	T1B	Tumor Free	23.14495184	0:CENSORED	NA	No	White	No	-18	1	Primary
luad_tcga_pan_can_atlas_2018	TCGA-44-6775	TCGA-44-6775-01	72	STAGE IB	7TH	26	-7	Non-Small Cell Lung Cancer	LUAD	Lung Adenocarcinoma	705	-26415	0	22.4874248	1:Recurred/Progressed	23.17782819	0:ALIVE OR DEAD TUMOR FREE	Hispanic Or Latino	8/24/11	NA	NA	NA	No	C34.1	8140/3	C34.1	Yes	Yes	0.3101	0	60	Yes	LUAD	23.17782819	0:LIVING	3c4ff061-d214-4d1c-8d2e-3034f207c252	MX	N0	T2A	NA	22.4874248	1:PROGRESSION	NA	No	White	No	6	1	Primary
luad_tcga_pan_can_atlas_2018	TCGA-44-6776	TCGA-44-6776-01	60	STAGE IA	6TH	4	-35	Non-Small Cell Lung Cancer	LUAD	Lung Adenocarcinoma	2616	-22150	0	86.00453694	0:DiseaseFree	86.00453694	0:ALIVE OR DEAD TUMOR FREE	NA	8/25/11	0.1665	EUR	NA	No	C34.1	8140/3	C34.1	Yes	Yes	0.3029	0	187	No	LUAD	86.00453694	0:LIVING	c2a1de2e-6451-4c95-8ce6-263f2b7e6eff	MX	N0	T1	Tumor Free	86.00453694	0:CENSORED	NA	Yes	White	No	-16	1	Primary
luad_tcga_pan_can_atlas_2018	TCGA-44-6778	TCGA-44-6778-01	59	STAGE IA	6TH	25	-19	Non-Small Cell Lung Cancer	LUAD	Lung Adenocarcinoma	1864	-21725	0	61.2815202	0:DiseaseFree	61.2815202	0:ALIVE OR DEAD TUMOR FREE	NA	8/31/11	0.3992	AFR	NA	No	C34.1	8140/3	C34.9	Yes	Yes	0.3067	0	358	No	LUAD	61.2815202	0:LIVING	5d5cc436-6e57-4d23-a164-7f5153c2e666	MX	N0	T1	Tumor Free	61.2815202	0:CENSORED	NA	No	Black or African American	No	12	1	Primary
luad_tcga_pan_can_atlas_2018	TCGA-44-7659	TCGA-44-7659-01	70	STAGE IA	7TH	4	-31	Non-Small Cell Lung Cancer	LUAD	Lung Adenocarcinoma	691	-25730	0	22.71755926	0:DiseaseFree	22.71755926	0:ALIVE OR DEAD TUMOR FREE	Not Hispanic Or Latino	12/30/11	0.1598	EUR	NA	No	C34.1	8140/3	C34.1	Yes	Yes	0.3019	0	139	No	LUAD	22.71755926	0:LIVING	b86b1616-20a2-4300-8daa-03dcc9938215	MX	N0	T1B	Tumor Free	22.71755926	0:CENSORED	NA	No	White	No	-20	1	Primary
luad_tcga_pan_can_atlas_2018	TCGA-44-7660	TCGA-44-7660-01	72	STAGE IB	7TH	25	23	Non-Small Cell Lung Cancer	LUAD	Lung Adenocarcinoma	592	-26594	0	NA	NA	19.46280041	0:ALIVE OR DEAD TUMOR FREE	Not Hispanic Or Latino	12/22/11	0.6653	EUR	NA	No	C34.1	8140/3	C34.1	Yes	Yes	0.3098	0.05	336	No	LUAD	19.46280041	0:LIVING	a534b96b-1665-444a-9308-e610f2f0e510	MX	N0	T2	Tumor Free	8.317717066	1:PROGRESSION	NA	No	White	No	18	1	Primary
luad_tcga_pan_can_atlas_2018	TCGA-44-7661	TCGA-44-7661-01	69	STAGE IB	7TH	5	33	Non-Small Cell Lung Cancer	LUAD	Lung Adenocarcinoma	366	-25483	0	11.01357793	1:Recurred/Progressed	18.31212809	1:DEAD WITH TUMOR	Not Hispanic Or Latino	1/17/12	0.0147	EUR	NA	No	C34.3	8140/3	C34.3	Yes	Yes	0.3087	0	276	Yes	LUAD	18.31212809	1:DECEASED	cbfef004-b437-4d51-9d88-a2db50aa6481	M0	N0	T2A	Tumor Free	11.01357793	1:PROGRESSION	NA	Yes	White	No	24	1	Primary
luad_tcga_pan_can_atlas_2018	TCGA-44-7662	TCGA-44-7662-01	61	STAGE IB	7TH	25	27	Non-Small Cell Lung Cancer	LUAD	Lung Adenocarcinoma	218	-22543	0	7.167044745	0:DiseaseFree	7.167044745	0:ALIVE OR DEAD TUMOR FREE	Not Hispanic Or Latino	12/21/11	0.2739	EUR	NA	No	C34.1	8140/3	C34.1	Yes	Yes	0.3017	0.01	541	No	LUAD	7.167044745	0:LIVING	ab9e6815-4d13-44db-93e5-553eb4f5bc95	MX	N0	T2A	Tumor Free	7.167044745	0:CENSORED	NA	No	White	No	20	1	Primary
luad_tcga_pan_can_atlas_2018	TCGA-44-7667	TCGA-44-7667-01	49	STAGE IIB	6TH	23	25	Non-Small Cell Lung Cancer	LUAD	Lung Adenocarcinoma	1097	-18062	0	36.06535819	0:DiseaseFree	36.06535819	0:ALIVE OR DEAD TUMOR FREE	Not Hispanic Or Latino	12/21/11	0.3866	EUR	NA	No	C34.3	8140/3	C34.3	Yes	Yes	0.3057	0.01	428	No	LUAD	36.06535819	0:LIVING	7f6455e8-fa3d-4452-acb2-8c9995073072	MX	N0	T3	Tumor Free	36.06535819	0:CENSORED	NA	No	White	No	18	1	Primary
luad_tcga_pan_can_atlas_2018	TCGA-44-7671	TCGA-44-7671-01	64	STAGE IB	7TH	16	-17	Non-Small Cell Lung Cancer	LUAD	Lung Adenocarcinoma	889	-23538	0	29.02981885	1:Recurred/Progressed	29.22707696	0:ALIVE OR DEAD TUMOR FREE	Not Hispanic Or Latino	1/17/12	0.3154	AFR	NA	No	C34.2	8255/3	C34.2	Yes	Yes	0.3047	0.08	200	Yes	LUAD	29.22707696	0:LIVING	ebb33753-9d38-4368-9033-3e55f129d00d	M0	N0	T2A	Tumor Free	29.02981885	1:PROGRESSION	NA	Yes	Black or African American	No	-8	1	Primary
luad_tcga_pan_can_atlas_2018	TCGA-44-7672	TCGA-44-7672-01	52	STAGE IA	7TH	22	17	Non-Small Cell Lung Cancer	LUAD	Lung Adenocarcinoma	719	-19200	0	23.63809712	0:DiseaseFree	23.63809712	0:ALIVE OR DEAD TUMOR FREE	Not Hispanic Or Latino	1/10/12	0.0681	EUR	NA	No	C34.1	8140/3	C34.1	Yes	Yes	0.3068	0.03	156	No	LUAD	23.63809712	0:LIVING	4036c6fc-c82e-47bb-a384-6f299dc30b52	M0	N0	T1B	Tumor Free	23.63809712	0:CENSORED	NA	No	White	No	10	1	Primary
luad_tcga_pan_can_atlas_2018	TCGA-44-8117	TCGA-44-8117-01	54	STAGE IB	7TH	20	-3	Non-Small Cell Lung Cancer	LUAD	Lung Adenocarcinoma	385	-19855	0	12.65739554	0:DiseaseFree	12.65739554	0:ALIVE OR DEAD TUMOR FREE	Not Hispanic Or Latino	6/11/12	0.6349	EUR	NA	No	C34.1	8140/3	C34.1	Yes	Yes	0.3512	0.06	678	No	LUAD	12.65739554	0:LIVING	6d96a298-be5a-4e14-afe8-ca4b6ca298d6	M0	N0	T2A	Tumor Free	12.65739554	0:CENSORED	NA	No	White	No	0	1	Primary
luad_tcga_pan_can_atlas_2018	TCGA-44-8119	TCGA-44-8119-01	73	STAGE IIB	7TH	25	19	Non-Small Cell Lung Cancer	LUAD	Lung Adenocarcinoma	285	-27003	0	9.369760331	0:DiseaseFree	9.369760331	0:ALIVE OR DEAD TUMOR FREE	Not Hispanic Or Latino	5/31/12	0.4008	EUR	NA	No	C34.1	8140/3	C34.1	Yes	Yes	0.3525	0.2	579	No	LUAD	9.369760331	0:LIVING	230dc42d-681c-4e31-9d2e-c724e61829fb	M0	N0	T3	Tumor Free	9.369760331	0:CENSORED	NA	Yes	White	No	26	1	Primary
luad_tcga_pan_can_atlas_2018	TCGA-44-8120	TCGA-44-8120-01	58	STAGE IB	7TH	13	-7	Non-Small Cell Lung Cancer	LUAD	Lung Adenocarcinoma	260	-21188	0	8.54785153	0:DiseaseFree	8.54785153	0:ALIVE OR DEAD TUMOR FREE	Not Hispanic Or Latino	5/31/12	0.3716	AFR	NA	No	C34.1	8140/3	C34.1	Yes	Yes	0.3347	0.07	543	No	LUAD	8.54785153	0:LIVING	83e38dbd-edab-47f2-b19f-6ea38fc6bece	M0	N0	T2A	Tumor Free	8.54785153	0:CENSORED	NA	No	Black or African American	No	-4	1	Primary
luad_tcga_pan_can_atlas_2018	TCGA-44-A479	TCGA-44-A479-01	73	STAGE IB	7TH	8	-19	Non-Small Cell Lung Cancer	LUAD	Lung Adenocarcinoma	486	-27024	0	15.97790709	0:DiseaseFree	15.97790709	0:ALIVE OR DEAD TUMOR FREE	Not Hispanic Or Latino	11/28/12	0.0803	AFR_ADMIX	NA	No	C34.1	8140/3	C34.1	Yes	Yes	0.3191	0	279	Yes	LUAD	15.97790709	0:LIVING	851867CB-9AD0-4FDF-AC75-9BB0427AD440	MX	N0	T2	Tumor Free	14.36696584	1:PROGRESSION	NA	No	Black or African American	No	2	1	Primary
luad_tcga_pan_can_atlas_2018	TCGA-44-A47A	TCGA-44-A47A-01	78	STAGE IB	7TH	23	-11	Non-Small Cell Lung Cancer	LUAD	Lung Adenocarcinoma	466	-28782	0	13.05191176	1:Recurred/Progressed	15.32038005	0:ALIVE OR DEAD TUMOR FREE	Not Hispanic Or Latino	11/27/12	0.1272	EUR	NA	No	C34.1	8140/3	C34.1	Yes	Yes	0.3226	0	210	Yes	LUAD	15.32038005	0:LIVING	7B9479FF-23D6-4689-91F0-02EFC94300F9	MX	N0	T2A	Tumor Free	13.05191176	1:PROGRESSION	NA	No	White	No	8	1	Primary
luad_tcga_pan_can_atlas_2018	TCGA-44-A47B	TCGA-44-A47B-01	79	STAGE IB	7TH	18	-19	Non-Small Cell Lung Cancer	LUAD	Lung Adenocarcinoma	287	-28869	0	9.435513036	0:DiseaseFree	9.435513036	0:ALIVE OR DEAD TUMOR FREE	Not Hispanic Or Latino	11/20/12	0.3063	EUR	NA	No	C34.1	8140/3	C34.1	Yes	Yes	0.3287	0.13	39	No	LUAD	9.435513036	0:LIVING	967D6548-5A84-4B7E-BC3F-2E522859FCE6	M0	N0	T2A	Tumor Free	9.435513036	0:CENSORED	NA	No	White	No	-2	1	Primary
luad_tcga_pan_can_atlas_2018	TCGA-44-A47G	TCGA-44-A47G-01	73	STAGE IA	7TH	3	7	Non-Small Cell Lung Cancer	LUAD	Lung Adenocarcinoma	351	-26800	0	11.53959957	0:DiseaseFree	11.53959957	0:ALIVE OR DEAD TUMOR FREE	Not Hispanic Or Latino	11/27/12	0.0003	EUR	NA	No	C34.1	8140/3	C34.1	Yes	Yes	0.3181	0	78	No	LUAD	11.53959957	0:LIVING	DA345947-498B-4272-A231-A987ED4FE151	M0	N0	T1	Tumor Free	11.53959957	0:CENSORED	NA	No	White	No	0	1	Primary
luad_tcga_pan_can_atlas_2018	TCGA-44-A4SS	TCGA-44-A4SS-01	73	STAGE IA	7TH	16	-13	Non-Small Cell Lung Cancer	LUAD	Lung Adenocarcinoma	415	-26991	0	13.6436861	0:DiseaseFree	13.6436861	0:ALIVE OR DEAD TUMOR FREE	Not Hispanic Or Latino	1/28/13	0.0109	EUR	NA	No	C34.1	8140/3	C34.1	Yes	Yes	0.3039	0.01	443	No	LUAD	13.6436861	0:LIVING	F934ED41-090E-4313-BBC5-D1A4A9ED9AD7	M0	N0	T1B	Tumor Free	13.6436861	0:CENSORED	NA	No	White	No	-2	1	Primary
luad_tcga_pan_can_atlas_2018	TCGA-44-A4SU	TCGA-44-A4SU-01	67	STAGE IA	7TH	12	-11	Non-Small Cell Lung Cancer	LUAD	Lung Adenocarcinoma	76	-24820	0	8.54785153	1:Recurred/Progressed	13.44642798	1:DEAD WITH TUMOR	Not Hispanic Or Latino	1/29/13	0.3113	EUR	NA	No	C34.3	8140/3	C34.3	Yes	Yes	0.3233	0.01	133	Yes	LUAD	13.44642798	1:DECEASED	BF34664D-423D-4257-99D4-797F7D366455	MX	N0	T1A	Tumor Free	8.54785153	1:PROGRESSION	NA	No	White	No	-14	1	Primary
luad_tcga_pan_can_atlas_2018	TCGA-49-4486	TCGA-49-4486-01	72	STAGE IA	3RD	2	-3	Non-Small Cell Lung Cancer	LUAD	Lung Adenocarcinoma	NA	-26415	0	67.23213992	1:Recurred/Progressed	76.20738403	1:DEAD WITH TUMOR	Not Hispanic Or Latino	2/3/11	0.1116	EUR	NA	No	C34.3	8140/3	C34.3	Yes	Yes	0.278	0.01	142	Yes	LUAD	76.20738403	1:DECEASED	61c655ec-52b5-453f-a6cc-b2aba445b027	M0	N0	T1	With Tumor	67.23213992	1:PROGRESSION	NA	No	White	No	-14	1	Primary
luad_tcga_pan_can_atlas_2018	TCGA-49-4487	TCGA-49-4487-01	72	STAGE IA	3RD	27	11	Non-Small Cell Lung Cancer	LUAD	Lung Adenocarcinoma	NA	-26583	0	22.91481737	1:Recurred/Progressed	28.10928099	1:DEAD WITH TUMOR	Not Hispanic Or Latino	8/9/11	0.1177	EUR	NA	No	C34.1	8140/3	C34.1	Yes	Yes	0.295	0	345	Yes	LUAD	28.10928099	1:DECEASED	bd4e9a9f-17f3-4d33-92fc-fcc45dd0e7b4	M0	N0	T1	With Tumor	22.91481737	1:PROGRESSION	NA	No	White	Yes	16	1	Primary
luad_tcga_pan_can_atlas_2018	TCGA-49-4488	TCGA-49-4488-01	74	STAGE IA	3RD	25	19	Non-Small Cell Lung Cancer	LUAD	Lung Adenocarcinoma	NA	-27332	0	NA	NA	28.56954992	NA	Not Hispanic Or Latino	8/9/11	0.4138	EUR	NA	No	C34.3	8140/3	C34.3	Yes	Yes	0.2967	0.13	271	Yes	LUAD	28.56954992	1:DECEASED	d721bfe0-90e3-415e-b9f3-1a270efa5fbb	MX	N0	T1	NA	20.84360719	1:PROGRESSION	NA	No	White	No	10	1	Primary
luad_tcga_pan_can_atlas_2018	TCGA-49-4501	TCGA-49-4501-01	67	STAGE IB	NA	19	5	Non-Small Cell Lung Cancer	LUAD	Lung Adenocarcinoma	1421	-24817	0	17.91761186	1:Recurred/Progressed	46.71729625	1:DEAD WITH TUMOR	Not Hispanic Or Latino	2/2/11	0.3168	EUR	NA	No	C34.1	8140/3	C34.1	Yes	Yes	0.2866	0.04	47	Yes	LUAD	46.71729625	1:DECEASED	0780eb43-d5b5-4c3d-9825-beacba5cc723	M0	N0	T2	With Tumor	17.91761186	1:PROGRESSION	NA	Yes	White	No	-16	1	Primary
luad_tcga_pan_can_atlas_2018	TCGA-49-4514	TCGA-49-4514-01	79	STAGE IA	6TH	8	11	Non-Small Cell Lung Cancer	LUAD	Lung Adenocarcinoma	1700	-28908	0	55.88979847	0:DiseaseFree	55.88979847	0:ALIVE OR DEAD TUMOR FREE	NA	8/9/11	0.2725	EUR	NA	No	C34.1	8260/3	C34.1	Yes	Yes	0.3006	0	293	No	LUAD	55.88979847	0:LIVING	b87a5d92-4c09-48fe-bb08-b3c89a7c892e	M0	N0	T1	Tumor Free	55.88979847	0:CENSORED	NA	No	White	No	12	1	Primary
luad_tcga_pan_can_atlas_2018	TCGA-49-6767	TCGA-49-6767-01	46	STAGE IIB	7TH	23	33	Non-Small Cell Lung Cancer	LUAD	Lung Adenocarcinoma	677	-17108	0	NA	NA	22.25729033	0:ALIVE OR DEAD TUMOR FREE	NA	8/10/11	0.3350	EUR	NA	No	C34.2	8140/3	C34.2	Yes	Yes	0.3133	0	423	NA	LUAD	22.25729033	0:LIVING	6bffe800-ec2b-4638-9333-97fe85dcd91c	MX	N0	T3	Tumor Free	22.25729033	0:CENSORED	NA	No	White	NA	12	1	Primary
luad_tcga_pan_can_atlas_2018	TCGA-49-AAR0	TCGA-49-AAR0-01	57	STAGE IA	5TH	15	13	Non-Small Cell Lung Cancer	LUAD	Lung Adenocarcinoma	4765	-20932	0	156.6558175	0:DiseaseFree	156.6558175	0:ALIVE OR DEAD TUMOR FREE	Not Hispanic Or Latino	6/18/14	0.1428	AFR	NA	No	C34.1	8140/3	C34.1	Yes	Yes	0.3252	0	121	No	LUAD	156.6558175	0:LIVING	3AFA5045-A1EE-4A07-8AAD-2E252B2F7D7A	MX	N0	T1	Tumor Free	156.6558175	0:CENSORED	NA	Yes	Black or African American	No	2	1	Primary
luad_tcga_pan_can_atlas_2018	TCGA-49-AAR2	TCGA-49-AAR2-01	64	STAGE IB	6TH	9	5	Non-Small Cell Lung Cancer	LUAD	Lung Adenocarcinoma	2224	-23479	0	73.11700694	0:DiseaseFree	73.11700694	0:ALIVE OR DEAD TUMOR FREE	Not Hispanic Or Latino	6/18/14	0.2466	AFR	NA	No	C34.3	8550/3	C34.3	Yes	Yes	0.3355	0	364	No	LUAD	73.11700694	0:LIVING	F809E7D9-A75E-41C9-AC2C-5BEC6FFCB4A2	MX	N0	T2	Tumor Free	73.11700694	0:CENSORED	NA	No	Black or African American	No	2	1	Primary
luad_tcga_pan_can_atlas_2018	TCGA-49-AAR9	TCGA-49-AAR9-01	61	STAGE IIB	5TH	11	29	Non-Small Cell Lung Cancer	LUAD	Lung Adenocarcinoma	NA	-22510	0	NA	NA	8.54785153	1:DEAD WITH TUMOR	Not Hispanic Or Latino	6/18/14	0.4853	AFR	NA	No	C34.1	8140/3	C34.9	Yes	Yes	0.3436	0.37	564	No	LUAD	8.54785153	1:DECEASED	47B749E6-E060-4AA1-8F29-976E489BA789	MX	N0	T3	With Tumor	8.54785153	1:PROGRESSION	NA	No	Black or African American	No	26	1	Primary
luad_tcga_pan_can_atlas_2018	TCGA-49-AARE	TCGA-49-AARE-01	51	STAGE IA	5TH	19	21	Non-Small Cell Lung Cancer	LUAD	Lung Adenocarcinoma	NA	-18893	0	12.75602459	1:Recurred/Progressed	40.40503666	1:DEAD WITH TUMOR	Not Hispanic Or Latino	6/19/14	0.2988	AFR	NA	No	C34.1	8140/3	C34.1	Yes	Yes	0.3338	0.03	1194	Yes	LUAD	40.40503666	1:DECEASED	CD9E70E4-8622-4A07-8646-63F8275C1737	MX	N0	T1	With Tumor	12.75602459	1:PROGRESSION	NA	No	Black or African American	No	14	1	Primary
luad_tcga_pan_can_atlas_2018	TCGA-49-AARN	TCGA-49-AARN-01	56	STAGE IA	5TH	7	-31	Non-Small Cell Lung Cancer	LUAD	Lung Adenocarcinoma	NA	-20605	0	37.31465957	0:DiseaseFree	37.31465957	NA	Not Hispanic Or Latino	6/19/14	0.1842	AFR_ADMIX	NA	No	C34.3	8140/3	C34.3	Yes	Yes	0.3164	0	690	NA	LUAD	37.31465957	1:DECEASED	98EF41FA-3015-445A-BBDC-984361C911F7	MX	N0	T1	NA	37.31465957	0:CENSORED	NA	Yes, History Of Synchronous And Or Bilateral Malignancy	Black or African American	No	-16	1	Primary
luad_tcga_pan_can_atlas_2018	TCGA-49-AARO	TCGA-49-AARO-01	39	STAGE IA	6TH	21	11	Non-Small Cell Lung Cancer	LUAD	Lung Adenocarcinoma	3759	-14527	0	37.61054673	1:Recurred/Progressed	123.5822073	0:ALIVE OR DEAD TUMOR FREE	Not Hispanic Or Latino	6/19/14	0.1686	AFR_ADMIX	NA	No	C34.1	8260/3	C34.1	Yes	Yes	0.3115	0.02	541	Yes	LUAD	123.5822073	0:LIVING	5202458B-C38A-47C0-A0BA-5F1A59A762A0	MX	N0	T1A	With Tumor	37.61054673	1:PROGRESSION	NA	No	Black or African American	Yes	-2	1	Primary
luad_tcga_pan_can_atlas_2018	TCGA-49-AARQ	TCGA-49-AARQ-01	41	STAGE I	4TH	17	11	Non-Small Cell Lung Cancer	LUAD	Lung Adenocarcinoma	6732	-15065	0	221.3236019	0:DiseaseFree	221.3236019	0:ALIVE OR DEAD TUMOR FREE	Not Hispanic Or Latino	6/19/14	0.3585	AFR_ADMIX	NA	No	C34.1	8140/3	C34.1	Yes	Yes	0.3256	0.09	639	No	LUAD	221.3236019	0:LIVING	9A2A226E-9605-4214-9320-469305E664E6	MX	N0	T2	Tumor Free	221.3236019	0:CENSORED	NA	No	Black or African American	No	10	1	Primary
luad_tcga_pan_can_atlas_2018	TCGA-49-AARR	TCGA-49-AARR-01	68	STAGE IA	5TH	0	-45	Non-Small Cell Lung Cancer	LUAD	Lung Adenocarcinoma	4992	-24942	0	158.201006	1:Recurred/Progressed	164.1187494	0:ALIVE OR DEAD TUMOR FREE	Not Hispanic Or Latino	6/19/14	0.0001	AFR_ADMIX	NA	No	C34.1	8140/3	C34.1	Yes	Yes	0.3245	0.03	2	Yes	LUAD	164.1187494	0:LIVING	9B93A7C5-F9B4-4461-8078-0201A725C9CF	MX	N0	T1	Tumor Free	36.13111089	1:PROGRESSION	NA	No	Black or African American	No	-18	1	Primary
luad_tcga_pan_can_atlas_2018	TCGA-4B-A93V	TCGA-4B-A93V-01	52	STAGE IA	7TH	26	21	Non-Small Cell Lung Cancer	LUAD	Lung Adenocarcinoma	254	-19035	0	NA	NA	9.862905612	1:DEAD WITH TUMOR	Not Hispanic Or Latino	11/11/14	0.4531	AFR	NA	No	C34.3	8140/3	C34.3	Yes	Yes	0.3475	0.24	122	Yes	LUAD	9.862905612	1:DECEASED	F1F80DD2-891D-46DD-A3E0-F007628CB515	M0	N0	T1B	With Tumor	8.251964362	1:PROGRESSION	NA	No	Black or African American	Yes	4	1	Primary
luad_tcga_pan_can_atlas_2018	TCGA-50-5049	TCGA-50-5049-01	70	STAGE IA	6TH	15	11	Non-Small Cell Lung Cancer	LUAD	Lung Adenocarcinoma	3094	-25577	0	NA	NA	101.7194332	0:ALIVE OR DEAD TUMOR FREE	Not Hispanic Or Latino	8/25/11	0.0468	EUR	NA	No	C34.1	8140/3	C34.1	Yes	Yes	0.3052	0	745	Yes	LUAD	101.7194332	0:LIVING	9944f46f-9fa8-4e2c-a806-776bec7f8803	M0	N0	T2	Tumor Free	51.55012	1:PROGRESSION	NA	No	White	Yes	14	1	Primary
luad_tcga_pan_can_atlas_2018	TCGA-50-5066	TCGA-50-5066-01	72	STAGE IB	6TH	11	31	Non-Small Cell Lung Cancer	LUAD	Lung Adenocarcinoma	1442	-26385	0	15.68201992	1:Recurred/Progressed	47.40769964	0:ALIVE OR DEAD TUMOR FREE	Not Hispanic Or Latino	7/2/11	0.0599	AFR	NA	No	C34.1	8255/3	C34.1	Yes	Yes	0.2919	3.45	264	No	LUAD	47.40769964	0:LIVING	3199cfe5-3be3-43cd-a36b-5cf2c7a9929f	M0	N0	T2	NA	15.68201992	1:PROGRESSION	NA	No	Black or African American	No	18	1	Primary
luad_tcga_pan_can_atlas_2018	TCGA-50-5931	TCGA-50-5931-01	75	STAGE IB	5TH	12	37	Non-Small Cell Lung Cancer	LUAD	Lung Adenocarcinoma	267	-27733	0	NA	NA	14.26833679	1:DEAD WITH TUMOR	Not Hispanic Or Latino	7/2/11	0.4539	EUR	NA	No	C34.1	8140/3	C34.1	Yes	Yes	0.3013	0.33	276	Yes	LUAD	14.26833679	1:DECEASED	12ccd581-a921-41bc-bcee-4e9be54532cc	M0	N0	T2	Tumor Free	13.97244962	1:PROGRESSION	NA	No	White	No	24	1	Primary
luad_tcga_pan_can_atlas_2018	TCGA-50-5935	TCGA-50-5935-01	86	STAGE IA	6TH	21	-27	Non-Small Cell Lung Cancer	LUAD	Lung Adenocarcinoma	653	-31610	0	21.46825788	0:DiseaseFree	21.46825788	0:ALIVE OR DEAD TUMOR FREE	Not Hispanic Or Latino	7/2/11	0.4163	EUR	NA	No	C34.1	8140/3	C34.1	Yes	Yes	0.3089	0.04	90	No	LUAD	21.46825788	1:DECEASED	100430c8-1446-45c8-af36-b6dbb3ddd0c1	M0	N0	T1	NA	21.46825788	0:CENSORED	NA	Yes	White	Yes	-14	1	Primary
luad_tcga_pan_can_atlas_2018	TCGA-50-5939	TCGA-50-5939-01	85	STAGE IB	6TH	7	19	Non-Small Cell Lung Cancer	LUAD	Lung Adenocarcinoma	NA	-31236	0	15.12312194	0:DiseaseFree	15.12312194	0:ALIVE OR DEAD TUMOR FREE	Not Hispanic Or Latino	7/2/11	0.0732	EUR	NA	No	C34.1	8255/3	C34.1	Yes	Yes	0.3341	0	74	No	LUAD	15.12312194	1:DECEASED	12b79b4f-c28c-418e-a1e7-e622f33fdcc2	M0	N0	T2	Tumor Free	15.12312194	0:CENSORED	NA	No	White	No	18	1	Primary
luad_tcga_pan_can_atlas_2018	TCGA-50-5942	TCGA-50-5942-01	67	STAGE IA	7TH	2	-43	Non-Small Cell Lung Cancer	LUAD	Lung Adenocarcinoma	1847	-24781	0	NA	NA	60.72262222	0:ALIVE OR DEAD TUMOR FREE	Not Hispanic Or Latino	8/26/11	0.0483	EUR	NA	No	C34.1	8140/3	C34.1	Yes	Yes	0.2881	0	59	Yes	LUAD	60.72262222	0:LIVING	75dd635e-8e0c-4c0b-b21c-20f77770218d	M0	N0	T1	NA	45.30361311	1:PROGRESSION	NA	No	White	Yes	-26	1	Primary
luad_tcga_pan_can_atlas_2018	TCGA-50-5944	TCGA-50-5944-01	69	STAGE IA	7TH	17	-35	Non-Small Cell Lung Cancer	LUAD	Lung Adenocarcinoma	1750	-25440	0	57.53361607	0:DiseaseFree	57.53361607	0:ALIVE OR DEAD TUMOR FREE	NA	7/2/11	0.4060	EUR	NA	No	C34.1	8550/3	C34.1	Yes	Yes	0.2843	0.04	54	No	LUAD	57.53361607	0:LIVING	1c339545-c08a-4a77-b8e9-a7e49e53853f	M0	N0	T1	Tumor Free	57.53361607	0:CENSORED	NA	No	White	No	-18	1	Primary
luad_tcga_pan_can_atlas_2018	TCGA-50-5946	TCGA-50-5946-01	62	STAGE IA	NA	21	7	Non-Small Cell Lung Cancer	LUAD	Lung Adenocarcinoma	1617	-22852	0	NA	NA	53.16106125	0:ALIVE OR DEAD TUMOR FREE	NA	7/2/11	0.5612	EUR	NA	No	C34.1	8255/3	C34.1	Yes	Yes	0.2901	0.03	584	Yes	LUAD	53.16106125	0:LIVING	c95957a7-1a1a-4c8d-bb61-7c99b500f224	MX	N0	T1	With Tumor	7.265673801	1:PROGRESSION	NA	No	White	No	12	1	Primary
luad_tcga_pan_can_atlas_2018	TCGA-50-6590	TCGA-50-6590-01	72	STAGE IB	6TH	19	29	Non-Small Cell Lung Cancer	LUAD	Lung Adenocarcinoma	NA	-26444	0	42.34474143	0:DiseaseFree	42.34474143	0:ALIVE OR DEAD TUMOR FREE	Not Hispanic Or Latino	8/25/11	0.1035	EUR	NA	No	C34.1	8140/3	C34.1	Yes	Yes	0.2995	0.05	827	No	LUAD	42.34474143	1:DECEASED	114a34c0-983b-4d90-9181-1823c9637a63	M0	N0	T2	Tumor Free	42.34474143	0:CENSORED	NA	No	White	No	20	1	Primary
luad_tcga_pan_can_atlas_2018	TCGA-50-6592	TCGA-50-6592-01	71	STAGE IB	6TH	14	29	Non-Small Cell Lung Cancer	LUAD	Lung Adenocarcinoma	NA	-26191	0	NA	NA	25.54492554	1:DEAD WITH TUMOR	Not Hispanic Or Latino	8/25/11	0.0987	EUR	NA	No	C34.3	8140/3	C34.3	Yes	Yes	0.2877	0	267	No	LUAD	25.54492554	1:DECEASED	09918b81-4696-4cba-a45a-5fe7407c2337	M0	N0	T2	With Tumor	25.54492554	1:PROGRESSION	NA	No	White	Yes	24	1	Primary
luad_tcga_pan_can_atlas_2018	TCGA-50-6597	TCGA-50-6597-01	79	STAGE IB	6TH	15	-19	Non-Small Cell Lung Cancer	LUAD	Lung Adenocarcinoma	1015	-29195	0	NA	NA	41.68721439	0:ALIVE OR DEAD TUMOR FREE	Not Hispanic Or Latino	8/26/11	0.2670	EUR	NA	No	C34.3	8140/3	C34.3	Yes	Yes	0.3029	0.01	51	No	LUAD	41.68721439	1:DECEASED	0d66bf6c-eed0-4726-bd5b-3bf6d610b4e0	M0	N0	T2	Tumor Free	41.68721439	0:CENSORED	NA	No	White	No	-18	1	Primary
luad_tcga_pan_can_atlas_2018	TCGA-50-6673	TCGA-50-6673-01	84	STAGE I	6TH	18	-5	Non-Small Cell Lung Cancer	LUAD	Lung Adenocarcinoma	NA	-30689	0	NA	NA	0.723279745	NA	NA	1/9/12	0.2202	EUR	NA	No	C34.1	8140/3	C34.1	Yes	Yes	0.2908	0.02	83	No	LUAD	0.723279745	1:DECEASED	ab8d7f84-dd71-42c7-9471-4db967a9c89c	M0	N0	T1	NA	0.723279745	0:CENSORED	NA	No	White	Yes	-4	1	Primary
luad_tcga_pan_can_atlas_2018	TCGA-50-7109	TCGA-50-7109-01	60	STAGE IA	7TH	21	-9	Non-Small Cell Lung Cancer	LUAD	Lung Adenocarcinoma	255	-21979	0	NA	NA	10.12591643	1:DEAD WITH TUMOR	Not Hispanic Or Latino	1/9/12	0.5497	EUR	NA	No	C34.3	8140/3	C34.3	Yes	Yes	0.3035	0.03	233	Yes	LUAD	10.12591643	1:DECEASED	7eb540b4-8dd3-4382-a488-e48b1c7213b3	M0	N0	T1	NA	0.493145281	1:PROGRESSION	NA	No	White	No	2	1	Primary
luad_tcga_pan_can_atlas_2018	TCGA-50-8457	TCGA-50-8457-01	63	STAGE IA	7TH	3	-41	Non-Small Cell Lung Cancer	LUAD	Lung Adenocarcinoma	1125	-23055	0	36.98589605	0:DiseaseFree	36.98589605	0:ALIVE OR DEAD TUMOR FREE	Not Hispanic Or Latino	10/16/12	0.0581	EUR	NA	No	C34.1	8255/3	C34.1	Yes	Yes	0.3402	0	53	No	LUAD	36.98589605	0:LIVING	d45aee46-838e-44af-8422-46710b3240a8	M0	N0	T1A	Tumor Free	36.98589605	0:CENSORED	NA	No	Black or African American	No	-18	1	Primary
luad_tcga_pan_can_atlas_2018	TCGA-50-8459	TCGA-50-8459-01	68	STAGE IIB	7TH	4	-13	Non-Small Cell Lung Cancer	LUAD	Lung Adenocarcinoma	1119	-24859	0	NA	NA	36.78863793	0:ALIVE OR DEAD TUMOR FREE	Not Hispanic Or Latino	10/16/12	0.0065	EUR	NA	No	C34.30	8480/3	C34.3	Yes	Yes	0.3327	0.12	76	No	LUAD	36.78863793	0:LIVING	9cfc1519-33e7-4145-a4ad-78b5c449853a	M0	N0	T3	With Tumor	14.20258408	1:PROGRESSION	NA	No	White	No	-12	1	Primary
luad_tcga_pan_can_atlas_2018	TCGA-50-8460	TCGA-50-8460-01	74	STAGE IA	7TH	8	-23	Non-Small Cell Lung Cancer	LUAD	Lung Adenocarcinoma	829	-27270	0	27.25449584	0:DiseaseFree	27.25449584	0:ALIVE OR DEAD TUMOR FREE	Not Hispanic Or Latino	10/18/12	0.2005	EUR	NA	No	C34.1	8260/3	C34.1	Yes	Yes	0.3409	0.19	31	No	LUAD	27.25449584	0:LIVING	497cc506-03fe-4ffa-860b-5a12adb1bc7d	M0	N0	T1A	NA	27.25449584	0:CENSORED	NA	No	White	Yes	-12	1	Primary
luad_tcga_pan_can_atlas_2018	TCGA-53-7813	TCGA-53-7813-01	51	STAGE IIIB	6TH	20	11	Non-Small Cell Lung Cancer	LUAD	Lung Adenocarcinoma	424	-18875	0	NA	NA	13.93957327	0:ALIVE OR DEAD TUMOR FREE	Not Hispanic Or Latino	3/14/12	0.2515	EUR	NA	No	C34.1	8252/3	C34.1	Yes	Yes	0.3387	0.08	149	NA	LUAD	13.93957327	0:LIVING	42d208bd-cd77-4bfb-ad53-9fc072a87393	M0	N0	T4	Tumor Free	13.93957327	0:CENSORED	NA	No	White	No	16	1	Primary
luad_tcga_pan_can_atlas_2018	TCGA-55-1592	TCGA-55-1592-01	65	STAGE IA	NA	22	-5	Non-Small Cell Lung Cancer	LUAD	Lung Adenocarcinoma	701	NA	0	14.86011112	1:Recurred/Progressed	23.04632278	1:DEAD WITH TUMOR	Not Hispanic Or Latino	3/15/11	0.5835	EUR	NA	No	C34.1	8140/3	C34.1	Yes	Yes	0.2803	0.1	487	Yes	LUAD	23.04632278	1:DECEASED	a41c46da-7ed4-4192-bd16-b3cbb94a5133	M0	N0	T2	With Tumor	14.86011112	1:PROGRESSION	NA	Yes	White	No	6	1	Primary
luad_tcga_pan_can_atlas_2018	TCGA-55-1595	TCGA-55-1595-01	74	STAGE IA	6TH	25	-13	Non-Small Cell Lung Cancer	LUAD	Lung Adenocarcinoma	1479	NA	0	48.62412467	0:DiseaseFree	48.62412467	0:ALIVE OR DEAD TUMOR FREE	Not Hispanic Or Latino	3/14/11	0.6128	EUR	NA	No	C34.3	8310/3	C34.3	Yes	Yes	0.2662	0.88	297	No	LUAD	48.62412467	0:LIVING	d31aeefc-b59b-42e9-9919-750b17a70a3d	M0	N0	T1	Tumor Free	48.62412467	0:CENSORED	NA	Yes	Asian	No	10	1	Primary
luad_tcga_pan_can_atlas_2018	TCGA-55-6543	TCGA-55-6543-01	60	STAGE IA	7TH	10	-3	Non-Small Cell Lung Cancer	LUAD	Lung Adenocarcinoma	435	NA	0	14.30121314	0:DiseaseFree	14.30121314	0:ALIVE OR DEAD TUMOR FREE	NA	12/3/10	0.2923	EUR	NA	No	C34.1	8253/3	C34.1	Yes	Yes	0.3	0.14	23	No	LUAD	14.30121314	0:LIVING	e68219b0-a9c2-49df-8f0d-db5ea97fd2dc	MX	N0	T1B	Tumor Free	14.30121314	0:CENSORED	NA	No	White	No	-12	1	Primary
luad_tcga_pan_can_atlas_2018	TCGA-55-6642	TCGA-55-6642-01	63	STAGE IB	6TH	15	-9	Non-Small Cell Lung Cancer	LUAD	Lung Adenocarcinoma	2449	-23107	0	80.51418615	0:DiseaseFree	80.51418615	0:ALIVE OR DEAD TUMOR FREE	NA	7/19/11	0.1444	EUR	NA	No	C34.3	8140/3	C34.3	Yes	Yes	0.3046	0	122	No	LUAD	80.51418615	0:LIVING	474b86d9-d897-467d-85d4-51dfa26ea107	MX	N0	T2	Tumor Free	80.51418615	0:CENSORED	NA	No	White	No	2	1	Primary
luad_tcga_pan_can_atlas_2018	TCGA-55-6969	TCGA-55-6969-01	52	STAGE IB	6TH	24	41	Non-Small Cell Lung Cancer	LUAD	Lung Adenocarcinoma	1239	-19270	0	NA	NA	40.73380018	0:ALIVE OR DEAD TUMOR FREE	NA	7/25/11	0.0772	EUR	NA	No	C34.1	8140/3	C34.1	Yes	Yes	0.2795	0.01	427	NA	LUAD	40.73380018	0:LIVING	d6e274a0-6425-437b-bc07-1225be7808d5	M0	N0	T2	Tumor Free	40.73380018	0:CENSORED	NA	No	White	NA	30	1	Primary
luad_tcga_pan_can_atlas_2018	TCGA-55-6971	TCGA-55-6971-01	59	STAGE IB	7TH	22	-19	Non-Small Cell Lung Cancer	LUAD	Lung Adenocarcinoma	1400	-21734	0	46.02689286	0:DiseaseFree	46.02689286	0:ALIVE OR DEAD TUMOR FREE	NA	7/28/11	0.0622	EUR	NA	No	C34.3	8140/3	C34.3	Yes	Yes	0.293	0	202	No	LUAD	46.02689286	0:LIVING	8d0736fe-261c-445c-bfd2-a3ea3ceaf367	MX	N0	T2	Tumor Free	46.02689286	0:CENSORED	NA	No	White	No	-2	1	Primary
luad_tcga_pan_can_atlas_2018	TCGA-55-6972	TCGA-55-6972-01	72	STAGE IB	6TH	18	-9	Non-Small Cell Lung Cancer	LUAD	Lung Adenocarcinoma	1475	-26625	0	53.65420653	0:DiseaseFree	53.65420653	0:ALIVE OR DEAD TUMOR FREE	Not Hispanic Or Latino	7/27/11	0.4609	EUR	NA	No	C34.1	8260/3	C34.1	Yes	Yes	0.2864	0.63	265	No	LUAD	53.65420653	1:DECEASED	c4d1e105-28b7-48df-abef-fbe09782fdb2	M0	N0	T2	Tumor Free	53.65420653	0:CENSORED	NA	No	White	No	-10	1	Primary
luad_tcga_pan_can_atlas_2018	TCGA-55-6978	TCGA-55-6978-01	81	STAGE IIA	7TH	4	19	Non-Small Cell Lung Cancer	LUAD	Lung Adenocarcinoma	NA	NA	0	NA	NA	5.786237959	1:DEAD WITH TUMOR	Not Hispanic Or Latino	7/27/11	0.0102	EUR	NA	No	C34.2	8140/3	C34.2	Yes	Yes	0.279	0	54	Yes	LUAD	5.786237959	1:DECEASED	5134c56f-8286-4ec8-8348-237cee7dad5e	MX	N0	T2B	With Tumor	1.380806786	1:PROGRESSION	NA	Yes	White	No	24	1	Primary
luad_tcga_pan_can_atlas_2018	TCGA-55-6980	TCGA-55-6980-01	56	STAGE IA	6TH	15	-1	Non-Small Cell Lung Cancer	LUAD	Lung Adenocarcinoma	2109	NA	0	69.33622645	0:DiseaseFree	69.33622645	0:ALIVE OR DEAD TUMOR FREE	NA	7/27/11	0.1855	EUR	NA	No	C34.3	8252/3	C34.3	Yes	Yes	0.2955	0	30	No	LUAD	69.33622645	0:LIVING	2f0710f4-827b-45b2-9b7e-c27385b481a7	M0	N0	T1	Tumor Free	69.33622645	0:CENSORED	NA	No	White	No	-8	1	Primary
luad_tcga_pan_can_atlas_2018	TCGA-55-6985	TCGA-55-6985-01	58	STAGE IB	6TH	13	3	Non-Small Cell Lung Cancer	LUAD	Lung Adenocarcinoma	1233	-21381	0	40.53654207	0:DiseaseFree	40.53654207	0:ALIVE OR DEAD TUMOR FREE	NA	7/26/11	0.2000	EUR	NA	No	C34.1	8140/3	C34.1	Yes	Yes	0.3005	0	438	No	LUAD	40.53654207	0:LIVING	e5cb0c86-8fe2-4cfc-b32b-e8ec3839ffc4	MX	N0	T2	Tumor Free	40.53654207	0:CENSORED	NA	No	White	No	6	1	Primary
luad_tcga_pan_can_atlas_2018	TCGA-55-6986	TCGA-55-6986-01	74	STAGE IB	6TH	0	-5	Non-Small Cell Lung Cancer	LUAD	Lung Adenocarcinoma	3261	NA	0	107.209784	0:DiseaseFree	107.209784	0:ALIVE OR DEAD TUMOR FREE	NA	7/26/11	0.0410	EUR	NA	No	C34.3	8252/3	C34.3	Yes	Yes	0.2868	0	23	No	LUAD	107.209784	0:LIVING	028e99e9-5b9a-4954-bb6e-6d4709a3cea8	M0	N0	T2	Tumor Free	107.209784	0:CENSORED	NA	No	White	No	-12	1	Primary
luad_tcga_pan_can_atlas_2018	TCGA-55-6987	TCGA-55-6987-01	77	STAGE IA	6TH	7	19	Non-Small Cell Lung Cancer	LUAD	Lung Adenocarcinoma	2137	-28382	0	70.25676431	0:DiseaseFree	70.25676431	0:ALIVE OR DEAD TUMOR FREE	Not Hispanic Or Latino	7/27/11	0.0706	EUR	NA	No	C34.3	8140/3	C34.3	Yes	Yes	0.3051	0	214	No	LUAD	70.25676431	0:LIVING	2efc156c-464a-4c2f-a854-39fefe32081c	M0	N0	T1	Tumor Free	70.25676431	0:CENSORED	NA	No	White	No	16	1	Primary
luad_tcga_pan_can_atlas_2018	TCGA-55-7281	TCGA-55-7281-01	70	STAGE IA	7TH	18	-15	Non-Small Cell Lung Cancer	LUAD	Lung Adenocarcinoma	872	-25870	0	11.14508334	1:Recurred/Progressed	28.66817898	0:ALIVE OR DEAD TUMOR FREE	NA	10/6/11	0.4215	EUR	NA	No	C34.2	8140/3	C34.2	Yes	Yes	0.2873	0.02	438	Yes	LUAD	28.66817898	0:LIVING	659668e8-f0d9-4ff2-bbc8-9246f2ef49ab	M0	N0	T1B	Tumor Free	11.14508334	1:PROGRESSION	NA	No	White	No	-14	1	Primary
luad_tcga_pan_can_atlas_2018	TCGA-55-7284	TCGA-55-7284-01	74	STAGE IIB	7TH	10	-29	Non-Small Cell Lung Cancer	LUAD	Lung Adenocarcinoma	121	-27087	0	7.594437321	1:Recurred/Progressed	7.988953546	1:DEAD WITH TUMOR	Not Hispanic Or Latino	6/13/12	0.0259	EUR	NA	No	C34.8	8252/3	C34.8	Yes	Yes	0.3198	0	40	Yes	LUAD	7.988953546	1:DECEASED	0b15fcb8-1fb7-497e-80b9-d3db66a3c0a2	MX	N0	T3	Tumor Free	7.594437321	1:PROGRESSION	NA	Yes, History Of Synchronous And Or Bilateral Malignancy	White	No	-14	1	Primary
luad_tcga_pan_can_atlas_2018	TCGA-55-7570	TCGA-55-7570-01	60	STAGE IA	7TH	10	23	Non-Small Cell Lung Cancer	LUAD	Lung Adenocarcinoma	824	-22218	0	27.09011408	0:DiseaseFree	27.09011408	0:ALIVE OR DEAD TUMOR FREE	Not Hispanic Or Latino	1/11/12	0.2514	AFR	NA	No	C34.1	8140/3	C34.1	Yes	Yes	0.3006	0	354	No	LUAD	27.09011408	0:LIVING	ff07ea4b-4e50-410d-99d6-96a351dad7b1	MX	N0	T1A	Tumor Free	27.09011408	0:CENSORED	NA	No	Black or African American	No	22	1	Primary
luad_tcga_pan_can_atlas_2018	TCGA-55-7573	TCGA-55-7573-01	72	STAGE IA	7TH	16	-37	Non-Small Cell Lung Cancer	LUAD	Lung Adenocarcinoma	487	-26302	0	16.01078344	0:DiseaseFree	16.01078344	0:ALIVE OR DEAD TUMOR FREE	Not Hispanic Or Latino	1/11/12	0.3445	EUR	NA	No	C34.1	8140/3	C34.1	Yes	Yes	0.3036	0	50	No	LUAD	16.01078344	0:LIVING	8e41153b-9faf-45c3-8397-8a428ef5c0d5	MX	N0	T1B	Tumor Free	16.01078344	0:CENSORED	NA	Yes	White	No	-22	1	Primary
luad_tcga_pan_can_atlas_2018	TCGA-55-7574	TCGA-55-7574-01	64	STAGE IB	7TH	11	-21	Non-Small Cell Lung Cancer	LUAD	Lung Adenocarcinoma	95	-23703	0	15.71489628	1:Recurred/Progressed	32.71197028	1:DEAD WITH TUMOR	Not Hispanic Or Latino	1/11/12	0.0385	EUR	NA	No	C34.1	8140/3	C34.1	Yes	Yes	0.3064	0	247	Yes	LUAD	32.71197028	1:DECEASED	a7911bdc-13f1-434a-bfa3-f8ba55d15846	M0	N0	T2A	With Tumor	15.71489628	1:PROGRESSION	NA	No	White	Yes	-16	1	Primary
luad_tcga_pan_can_atlas_2018	TCGA-55-7576	TCGA-55-7576-01	54	STAGE IB	7TH	19	-7	Non-Small Cell Lung Cancer	LUAD	Lung Adenocarcinoma	670	-19917	0	22.02715587	0:DiseaseFree	22.02715587	0:ALIVE OR DEAD TUMOR FREE	Not Hispanic Or Latino	1/11/12	0.4404	AFR	NA	No	C34.1	8140/3	C34.1	Yes	Yes	0.3078	0.01	371	No	LUAD	22.02715587	0:LIVING	055e9a43-3c00-4110-a303-e4407676bec0	M0	N0	T2A	Tumor Free	22.02715587	0:CENSORED	NA	No	Black or African American	No	10	1	Primary
luad_tcga_pan_can_atlas_2018	TCGA-55-7724	TCGA-55-7724-01	76	STAGE IB	7TH	11	9	Non-Small Cell Lung Cancer	LUAD	Lung Adenocarcinoma	705	-27891	0	23.17782819	0:DiseaseFree	23.17782819	0:ALIVE OR DEAD TUMOR FREE	Not Hispanic Or Latino	3/8/12	0.0190	EUR	NA	No	C34.1	8140/3	C34.1	Yes	Yes	0.3507	0	214	No	LUAD	23.17782819	0:LIVING	294cb595-0907-44c7-bbef-985a27c1e6e2	MX	N0	T2A	Tumor Free	23.17782819	0:CENSORED	NA	Yes	White	No	8	1	Primary
luad_tcga_pan_can_atlas_2018	TCGA-55-7725	TCGA-55-7725-01	68	STAGE IA	7TH	6	-19	Non-Small Cell Lung Cancer	LUAD	Lung Adenocarcinoma	442	-24848	0	14.5313476	0:DiseaseFree	14.5313476	0:ALIVE OR DEAD TUMOR FREE	Not Hispanic Or Latino	3/8/12	0.1388	AFR	NA	No	C34.3	8140/3	C34.3	Yes	Yes	0.3117	0.08	116	No	LUAD	14.5313476	0:LIVING	9fcdccae-676e-4071-93c3-23d2d3ab0c00	MX	N0	T1A	Tumor Free	14.5313476	0:CENSORED	NA	Yes	White	No	-20	1	Primary
luad_tcga_pan_can_atlas_2018	TCGA-55-7726	TCGA-55-7726-01	72	STAGE IA	7TH	23	23	Non-Small Cell Lung Cancer	LUAD	Lung Adenocarcinoma	652	-26451	0	21.43538153	0:DiseaseFree	21.43538153	0:ALIVE OR DEAD TUMOR FREE	Not Hispanic Or Latino	3/8/12	0.2587	EUR	NA	No	C34.3	8140/3	C34.3	Yes	Yes	0.3484	0	110	No	LUAD	21.43538153	0:LIVING	923b37e4-fcf7-46a0-8cb2-9139711fec7b	MX	N0	T1B	Tumor Free	21.43538153	0:CENSORED	NA	Yes	White	No	18	1	Primary
luad_tcga_pan_can_atlas_2018	TCGA-55-7728	TCGA-55-7728-01	64	STAGE IB	7TH	1	-17	Non-Small Cell Lung Cancer	LUAD	Lung Adenocarcinoma	704	-23505	0	23.14495184	0:DiseaseFree	23.14495184	0:ALIVE OR DEAD TUMOR FREE	Not Hispanic Or Latino	3/8/12	0.0590	EUR	NA	No	C34.1	8480/3	C34.1	Yes	Yes	0.3474	0	87	No	LUAD	23.14495184	0:LIVING	db769d5c-a794-448d-9130-38a82d051c95	MX	N0	T2A	Tumor Free	23.14495184	0:CENSORED	NA	No	White	No	-16	1	Primary
luad_tcga_pan_can_atlas_2018	TCGA-55-7815	TCGA-55-7815-01	76	STAGE IB	7TH	25	-3	Non-Small Cell Lung Cancer	LUAD	Lung Adenocarcinoma	773	-28119	0	15.32038005	1:Recurred/Progressed	25.41342013	0:ALIVE OR DEAD TUMOR FREE	NA	3/9/12	0.1318	EUR	NA	No	C34.3	8140/3	C34.3	Yes	Yes	0.337	0	126	Yes	LUAD	25.41342013	0:LIVING	dd46c83e-6551-485b-b935-f3beed891244	MX	N0	T2A	Tumor Free	15.32038005	1:PROGRESSION	NA	No	NA	No	-8	1	Primary
luad_tcga_pan_can_atlas_2018	TCGA-55-7903	TCGA-55-7903-01	64	STAGE IA	7TH	7	19	Non-Small Cell Lung Cancer	LUAD	Lung Adenocarcinoma	567	-23509	0	18.64089161	0:DiseaseFree	18.64089161	0:ALIVE OR DEAD TUMOR FREE	Not Hispanic Or Latino	3/10/12	0.2587	EUR	NA	No	C34.3	8140/3	C34.3	Yes	Yes	0.3455	0	142	No	LUAD	18.64089161	0:LIVING	77c4dbb2-eceb-4e0d-bcde-63dc817d5f35	MX	N0	T1B	Tumor Free	18.64089161	0:CENSORED	NA	No	White	No	14	1	Primary
luad_tcga_pan_can_atlas_2018	TCGA-55-7910	TCGA-55-7910-01	50	STAGE IIA	7TH	20	3	Non-Small Cell Lung Cancer	LUAD	Lung Adenocarcinoma	1040	-18289	0	33.46812638	1:Recurred/Progressed	34.19140612	0:ALIVE OR DEAD TUMOR FREE	Not Hispanic Or Latino	3/10/12	0.5284	AFR	NA	No	C34.3	8140/3	C34.3	Yes	Yes	0.3415	0	287	Yes	LUAD	34.19140612	0:LIVING	b2bc53d6-ef78-4ae9-a6b5-1c7cad9a43eb	M0	N0	T2B	With Tumor	33.46812638	1:PROGRESSION	NA	No	Black or African American	No	12	1	Primary
luad_tcga_pan_can_atlas_2018	TCGA-55-7911	TCGA-55-7911-01	70	STAGE IA	7TH	14	3	Non-Small Cell Lung Cancer	LUAD	Lung Adenocarcinoma	537	-25746	0	17.65460105	0:DiseaseFree	17.65460105	0:ALIVE OR DEAD TUMOR FREE	Not Hispanic Or Latino	3/10/12	0.0964	EUR	NA	No	C34.2	8140/3	C34.2	Yes	Yes	0.3558	0.02	211	Yes	LUAD	17.65460105	0:LIVING	1f0a5312-0590-4230-9da9-fd0cfe693586	MX	N0	T1A	Tumor Free	16.9313213	1:PROGRESSION	NA	No	White	No	4	1	Primary
luad_tcga_pan_can_atlas_2018	TCGA-55-7913	TCGA-55-7913-01	61	STAGE IA	7TH	19	21	Non-Small Cell Lung Cancer	LUAD	Lung Adenocarcinoma	62	-22326	0	15.78064898	1:Recurred/Progressed	18.44363349	1:DEAD WITH TUMOR	Not Hispanic Or Latino	6/17/12	0.2153	AFR_ADMIX	NA	No	C34.3	8140/3	C34.3	Yes	Yes	0.3381	0.24	310	Yes	LUAD	18.44363349	1:DECEASED	c9c533ee-e154-4a56-bce9-b5af37574b2f	MX	N0	T1B	Tumor Free	15.78064898	1:PROGRESSION	NA	No	Black or African American	No	18	1	Primary
luad_tcga_pan_can_atlas_2018	TCGA-55-7994	TCGA-55-7994-01	81	STAGE IIB	7TH	16	17	Non-Small Cell Lung Cancer	LUAD	Lung Adenocarcinoma	603	-29858	0	19.82444028	0:DiseaseFree	19.82444028	0:ALIVE OR DEAD TUMOR FREE	Not Hispanic Or Latino	5/7/12	0.5861	EUR	NA	No	C34.1	8140/3	C34.1	Yes	Yes	0.3527	0.04	1390	No	LUAD	19.82444028	0:LIVING	67dbe286-edb3-4d07-8f74-9e5254f01945	MX	N0	T3	Tumor Free	19.82444028	0:CENSORED	NA	No	White	No	16	1	Primary
luad_tcga_pan_can_atlas_2018	TCGA-55-7995	TCGA-55-7995-01	73	STAGE IA	7TH	23	7	Non-Small Cell Lung Cancer	LUAD	Lung Adenocarcinoma	889	-26837	0	15.38613276	1:Recurred/Progressed	29.22707696	0:ALIVE OR DEAD TUMOR FREE	Not Hispanic Or Latino	5/7/12	0.3208	EUR	NA	No	C34.1	8140/3	C34.1	Yes	Yes	0.3538	0.02	606	Yes	LUAD	29.22707696	0:LIVING	abd6647b-d2eb-404d-8283-443e92addf55	M0	N0	T1B	Tumor Free	15.38613276	1:PROGRESSION	NA	No	White	No	18	1	Primary
luad_tcga_pan_can_atlas_2018	TCGA-55-8085	TCGA-55-8085-01	64	STAGE IA	7TH	6	23	Non-Small Cell Lung Cancer	LUAD	Lung Adenocarcinoma	904	-23596	0	29.72022224	0:DiseaseFree	29.72022224	0:ALIVE OR DEAD TUMOR FREE	Not Hispanic Or Latino	6/15/12	0.2779	EUR	NA	No	C34.3	8260/3	C34.3	Yes	Yes	0.3109	0	224	No	LUAD	29.72022224	0:LIVING	5fd0f07b-8bb9-4378-bd26-28a26057e8fe	M0	N0	T1B	Tumor Free	29.72022224	0:CENSORED	NA	No	White	No	14	1	Primary
luad_tcga_pan_can_atlas_2018	TCGA-55-8087	TCGA-55-8087-01	59	STAGE IB	7TH	5	-35	Non-Small Cell Lung Cancer	LUAD	Lung Adenocarcinoma	462	-21655	0	15.18887464	0:DiseaseFree	15.18887464	0:ALIVE OR DEAD TUMOR FREE	Not Hispanic Or Latino	6/15/12	0.0996	EUR	NA	No	C34.1	8140/3	C34.1	Yes	Yes	0.3177	0.08	34	No	LUAD	15.18887464	0:LIVING	e254aaeb-012c-4d92-8a03-cce1f6a2bcd6	MX	N0	T2A	Tumor Free	15.18887464	0:CENSORED	NA	No	White	No	-20	1	Primary
luad_tcga_pan_can_atlas_2018	TCGA-55-8089	TCGA-55-8089-01	56	STAGE IA	7TH	11	11	Non-Small Cell Lung Cancer	LUAD	Lung Adenocarcinoma	100	-20576	0	23.07919913	0:DiseaseFree	23.07919913	0:ALIVE OR DEAD TUMOR FREE	Not Hispanic Or Latino	6/17/12	0.0325	EUR	NA	No	C34.1	8140/3	C34.1	Yes	Yes	0.3445	0	1096	No	LUAD	23.07919913	1:DECEASED	1070ff27-17c9-43dd-a4f6-daa643eb9123	M0	N0	T1A	Tumor Free	23.07919913	0:CENSORED	NA	No	White	No	14	1	Primary
luad_tcga_pan_can_atlas_2018	TCGA-55-8090	TCGA-55-8090-01	80	STAGE IA	7TH	14	13	Non-Small Cell Lung Cancer	LUAD	Lung Adenocarcinoma	6	-29235	0	18.01624092	1:Recurred/Progressed	19.66005852	1:DEAD WITH TUMOR	Not Hispanic Or Latino	7/8/12	0.0643	EUR	NA	No	C34.3	8140/3	C34.3	Yes	Yes	0.3169	0.02	77	Yes	LUAD	19.66005852	1:DECEASED	4d51ee44-e6f4-4bcb-be28-e9df54b39a8d	M0	N0	T1A	With Tumor	18.01624092	1:PROGRESSION	NA	Yes, History Of Synchronous And Or Bilateral Malignancy	White	No	4	1	Primary
luad_tcga_pan_can_atlas_2018	TCGA-55-8091	TCGA-55-8091-01	74	STAGE IB	7TH	13	-1	Non-Small Cell Lung Cancer	LUAD	Lung Adenocarcinoma	600	-27385	0	19.72581122	0:DiseaseFree	19.72581122	0:ALIVE OR DEAD TUMOR FREE	Not Hispanic Or Latino	6/15/12	0.4845	EUR	NA	No	C34.3	8140/3	C34.3	Yes	Yes	0.3272	0.06	30	No	LUAD	19.72581122	0:LIVING	d12b6930-9ae4-4fe7-ad69-d183135c91ab	MX	N0	T2	Tumor Free	19.72581122	0:CENSORED	NA	Yes	White	No	-6	1	Primary
luad_tcga_pan_can_atlas_2018	TCGA-55-8092	TCGA-55-8092-01	75	STAGE IIB	7TH	16	-9	Non-Small Cell Lung Cancer	LUAD	Lung Adenocarcinoma	26	-27597	0	4.175296709	1:Recurred/Progressed	5.062958214	1:DEAD WITH TUMOR	Not Hispanic Or Latino	7/8/12	0.3084	EUR	NA	No	C34.1	8140/3	C34.1	Yes	Yes	0.319	0.02	493	Yes	LUAD	5.062958214	1:DECEASED	4b92fce2-3772-40eb-ab34-a27937b58590	MX	N0	T3	Tumor Free	4.175296709	1:PROGRESSION	NA	No	White	No	-10	1	Primary
luad_tcga_pan_can_atlas_2018	TCGA-55-8096	TCGA-55-8096-01	67	STAGE IB	7TH	24	5	Non-Small Cell Lung Cancer	LUAD	Lung Adenocarcinoma	47	-24684	0	18.60801526	1:Recurred/Progressed	23.63809712	1:DEAD WITH TUMOR	Not Hispanic Or Latino	6/17/12	0.0908	EUR	NA	No	C34.1	8140/3	C34.1	Yes	Yes	0.3506	0.02	132	Yes	LUAD	23.63809712	1:DECEASED	36470b30-a3b3-4d28-851b-918a7ff88011	MX	N0	T2A	With Tumor	18.60801526	1:PROGRESSION	NA	No	White	No	-2	1	Primary
luad_tcga_pan_can_atlas_2018	TCGA-55-8097	TCGA-55-8097-01	60	STAGE IA	7TH	6	-33	Non-Small Cell Lung Cancer	LUAD	Lung Adenocarcinoma	476	-22260	0	15.64914357	0:DiseaseFree	15.64914357	0:ALIVE OR DEAD TUMOR FREE	Not Hispanic Or Latino	6/15/12	0.2133	EUR	NA	No	C34.1	8140/3	C34.1	Yes	Yes	0.3278	0	100	No	LUAD	15.64914357	0:LIVING	afe83af5-af22-49c0-88b4-f1d0dfcbe238	MX	N0	T1A	Tumor Free	15.64914357	0:CENSORED	NA	No	White	No	-22	1	Primary
luad_tcga_pan_can_atlas_2018	TCGA-55-8203	TCGA-55-8203-01	69	STAGE IA	7TH	20	-7	Non-Small Cell Lung Cancer	LUAD	Lung Adenocarcinoma	547	-25477	0	17.98336457	0:DiseaseFree	17.98336457	0:ALIVE OR DEAD TUMOR FREE	Not Hispanic Or Latino	6/16/12	0.2835	EUR	NA	No	C34.3	8140/3	C34.3	Yes	Yes	0.3099	0.07	386	No	LUAD	17.98336457	0:LIVING	9a9bd705-1ef1-4a6c-bb1e-bdd346dc01c0	M0	N0	T1B	Tumor Free	17.98336457	0:CENSORED	NA	Yes	White	No	0	1	Primary
luad_tcga_pan_can_atlas_2018	TCGA-55-8204	TCGA-55-8204-01	87	STAGE IB	7TH	10	33	Non-Small Cell Lung Cancer	LUAD	Lung Adenocarcinoma	515	-31818	0	16.9313213	0:DiseaseFree	16.9313213	0:ALIVE OR DEAD TUMOR FREE	Not Hispanic Or Latino	7/8/12	0.2783	EUR	NA	No	C34.1	8140/3	C34.1	Yes	Yes	0.3441	0.02	193	No	LUAD	16.9313213	0:LIVING	75589307-f141-4d0d-b35d-adbbc77b3dec	MX	N0	T2A	Tumor Free	16.9313213	0:CENSORED	NA	Yes	White	No	20	1	Primary
luad_tcga_pan_can_atlas_2018	TCGA-55-8205	TCGA-55-8205-01	76	STAGE IIA	7TH	22	15	Non-Small Cell Lung Cancer	LUAD	Lung Adenocarcinoma	599	-28063	0	NA	NA	19.69293487	0:ALIVE OR DEAD TUMOR FREE	Not Hispanic Or Latino	6/17/12	0.1046	EUR	NA	No	C34.3	8140/3	C34.3	Yes	Yes	0.3331	0.15	474	Yes	LUAD	19.69293487	0:LIVING	95fa64b0-91e1-4427-b81a-53c47a053563	M0	N0	T2B	Tumor Free	16.27379426	1:PROGRESSION	NA	Yes	White	No	14	1	Primary
luad_tcga_pan_can_atlas_2018	TCGA-55-8206	TCGA-55-8206-01	56	STAGE IA	7TH	20	-39	Non-Small Cell Lung Cancer	LUAD	Lung Adenocarcinoma	888	-20690	0	29.19420061	0:DiseaseFree	29.19420061	0:ALIVE OR DEAD TUMOR FREE	Not Hispanic Or Latino	6/15/12	0.1614	EUR	NA	No	C34.1	8140/3	C34.1	Yes	Yes	0.345	0	27	No	LUAD	29.19420061	0:LIVING	a214a959-3b21-4f25-a615-383cda7afdff	M0	N0	T1B	Tumor Free	29.19420061	0:CENSORED	NA	No	White	No	-22	1	Primary
luad_tcga_pan_can_atlas_2018	TCGA-55-8207	TCGA-55-8207-01	73	STAGE IB	7TH	15	-31	Non-Small Cell Lung Cancer	LUAD	Lung Adenocarcinoma	977	-26897	0	32.12019594	0:DiseaseFree	32.12019594	0:ALIVE OR DEAD TUMOR FREE	Not Hispanic Or Latino	7/8/12	0.4614	EUR	NA	No	C34.3	8550/3	C34.3	Yes	Yes	0.3312	0.1	277	No	LUAD	32.12019594	0:LIVING	b256e065-c681-4f82-8b68-a8ef7c413791	MX	N0	T2A	Tumor Free	32.12019594	0:CENSORED	NA	Yes, History Of Synchronous And Or Bilateral Malignancy	White	No	-18	1	Primary
luad_tcga_pan_can_atlas_2018	TCGA-55-8208	TCGA-55-8208-01	73	STAGE IA	7TH	9	-7	Non-Small Cell Lung Cancer	LUAD	Lung Adenocarcinoma	674	-26716	0	16.79981589	1:Recurred/Progressed	22.15866128	0:ALIVE OR DEAD TUMOR FREE	Not Hispanic Or Latino	6/13/12	0.0439	EUR	NA	No	C34.1	8140/3	C34.1	Yes	Yes	0.2956	0.02	318	Yes	LUAD	22.15866128	0:LIVING	77f8c850-b4e6-46a1-ab12-a50e0044a0c8	M0	N0	T1B	Tumor Free	16.79981589	1:PROGRESSION	NA	No	White	No	8	1	Primary
luad_tcga_pan_can_atlas_2018	TCGA-55-8299	TCGA-55-8299-01	61	STAGE IA	7TH	NA	3	Non-Small Cell Lung Cancer	LUAD	Lung Adenocarcinoma	216	-22626	0	9.008120459	1:Recurred/Progressed	15.41900911	1:DEAD WITH TUMOR	Not Hispanic Or Latino	10/8/12	0.0000	EUR	NA	No	C34.1	8140/3	C34.1	Yes	Yes	0.329	0.02	195	Yes	LUAD	15.41900911	1:DECEASED	2cd8ea73-cb3f-4b17-9b97-fa12eb03b85b	MX	N0	T1B	Tumor Free	9.008120459	1:PROGRESSION	NA	No	White	No	16	1	Primary
luad_tcga_pan_can_atlas_2018	TCGA-55-8301	TCGA-55-8301-01	58	STAGE IB	7TH	8	25	Non-Small Cell Lung Cancer	LUAD	Lung Adenocarcinoma	534	-21535	0	7.824571786	1:Recurred/Progressed	17.55597199	0:ALIVE OR DEAD TUMOR FREE	Not Hispanic Or Latino	10/3/12	0.0758	EUR	NA	No	C34.3	8140/3	C34.3	Yes	Yes	0.3329	0.24	262	Yes	LUAD	17.55597199	0:LIVING	b36b7567-30d3-4d0c-84c4-b203986e0fdb	MX	N0	T2A	Tumor Free	7.824571786	1:PROGRESSION	NA	No	White	No	18	1	Primary
luad_tcga_pan_can_atlas_2018	TCGA-55-8302	TCGA-55-8302-01	54	STAGE IB	7TH	12	27	Non-Small Cell Lung Cancer	LUAD	Lung Adenocarcinoma	478	-20011	0	15.71489628	0:DiseaseFree	15.71489628	0:ALIVE OR DEAD TUMOR FREE	NA	12/3/12	0.1708	EUR	NA	No	C34.3	8140/3	C34.3	Yes	Yes	0.3126	0.52	613	No	LUAD	15.71489628	0:LIVING	807cc7d2-6e3b-4f2d-9531-0da994eeeada	MX	N0	T2	Tumor Free	15.71489628	0:CENSORED	NA	No	White	No	18	1	Primary
luad_tcga_pan_can_atlas_2018	TCGA-55-8506	TCGA-55-8506-01	62	STAGE IIB	7TH	13	3	Non-Small Cell Lung Cancer	LUAD	Lung Adenocarcinoma	11	-22850	0	NA	NA	0.361639872	0:ALIVE OR DEAD TUMOR FREE	Not Hispanic Or Latino	12/28/12	0.3267	EUR	NA	No	C34.1	8140/3	C34.1	Yes	Yes	0.5316	6.82	1582	No	LUAD	0.361639872	0:LIVING	3ed05070-6633-4de5-9f72-090f93aa2e4d	MX	N0	T3	NA	0.361639872	0:CENSORED	NA	No	White	NA	12	1	Primary
luad_tcga_pan_can_atlas_2018	TCGA-55-8507	TCGA-55-8507-01	53	STAGE IA	7TH	22	-1	Non-Small Cell Lung Cancer	LUAD	Lung Adenocarcinoma	418	-19390	0	13.74231515	0:DiseaseFree	13.74231515	0:ALIVE OR DEAD TUMOR FREE	Not Hispanic Or Latino	12/28/12	0.5642	EUR	NA	No	C34.1	8140/3	C34.1	Yes	Yes	0.3629	0.23	874	No	LUAD	13.74231515	0:LIVING	d63c028b-b6d3-49ce-b63e-261eed3b86df	MX	N0	T1A	Tumor Free	13.74231515	0:CENSORED	NA	No	White	No	8	1	Primary
luad_tcga_pan_can_atlas_2018	TCGA-55-8510	TCGA-55-8510-01	55	STAGE IB	7TH	25	-19	Non-Small Cell Lung Cancer	LUAD	Lung Adenocarcinoma	539	-20410	0	17.72035375	0:DiseaseFree	17.72035375	0:ALIVE OR DEAD TUMOR FREE	Not Hispanic Or Latino	1/11/13	0.1246	EUR	NA	No	C34.3	8140/3	C34.3	Yes	Yes	0.3384	0.1	273	No	LUAD	17.72035375	0:LIVING	962fd4e7-9199-43d9-abce-e3dfa46da62c	MX	N0	T2A	Tumor Free	17.72035375	0:CENSORED	NA	No	White	No	-2	1	Primary
luad_tcga_pan_can_atlas_2018	TCGA-55-8511	TCGA-55-8511-01	73	STAGE IB	7TH	20	3	Non-Small Cell Lung Cancer	LUAD	Lung Adenocarcinoma	552	-26986	0	15.12312194	1:Recurred/Progressed	18.14774633	0:ALIVE OR DEAD TUMOR FREE	Not Hispanic Or Latino	1/11/13	0.1225	EUR	NA	No	C34.1	8140/3	C34.1	Yes	Yes	0.3413	0.85	511	Yes	LUAD	18.14774633	0:LIVING	1f1df7ea-00b9-4432-86de-da773d1451e5	MX	N0	T2A	Tumor Free	15.12312194	1:PROGRESSION	NA	Yes	White	No	8	1	Primary
luad_tcga_pan_can_atlas_2018	TCGA-55-8513	TCGA-55-8513-01	77	STAGE IIB	7TH	0	-35	Non-Small Cell Lung Cancer	LUAD	Lung Adenocarcinoma	791	-28284	0	10.4218036	1:Recurred/Progressed	26.00519446	0:ALIVE OR DEAD TUMOR FREE	Not Hispanic Or Latino	1/11/13	0	EUR	NA	No	C34.30	8480/3	C34.3	Yes	Yes	0.3194	0	5	Yes	LUAD	26.00519446	0:LIVING	a3fd20b2-e001-44ab-9716-754e5ae70808	MX	N0	T3	Tumor Free	10.4218036	1:PROGRESSION	NA	No	White	No	-18	1	Primary
luad_tcga_pan_can_atlas_2018	TCGA-55-8514	TCGA-55-8514-01	70	STAGE IB	7TH	26	-7	Non-Small Cell Lung Cancer	LUAD	Lung Adenocarcinoma	520	-25608	0	17.09570306	0:DiseaseFree	17.09570306	0:ALIVE OR DEAD TUMOR FREE	Not Hispanic Or Latino	1/11/13	0.8013	AFR	NA	No	C34.1	8140/3	C34.1	Yes	Yes	0.3151	0.45	249	No	LUAD	17.09570306	0:LIVING	6845099a-b2c9-48d8-b856-9903d39bb92e	MX	N0	T2A	Tumor Free	17.09570306	0:CENSORED	NA	No	Black or African American	No	-14	1	Primary
luad_tcga_pan_can_atlas_2018	TCGA-55-8614	TCGA-55-8614-01	76	STAGE IB	7TH	23	3	Non-Small Cell Lung Cancer	LUAD	Lung Adenocarcinoma	536	-27924	0	17.62172469	0:DiseaseFree	17.62172469	0:ALIVE OR DEAD TUMOR FREE	Not Hispanic Or Latino	1/11/13	0.3320	EUR	NA	No	C34.1	8140/3	C34.1	Yes	Yes	0.3412	0.01	202	No	LUAD	17.62172469	0:LIVING	a8de1beb-6296-44eb-bd63-c603f70faaf3	MX	N0	T2A	Tumor Free	17.62172469	0:CENSORED	NA	No	White	No	16	1	Primary
luad_tcga_pan_can_atlas_2018	TCGA-55-8616	TCGA-55-8616-01	58	STAGE IB	7TH	22	-5	Non-Small Cell Lung Cancer	LUAD	Lung Adenocarcinoma	48	-21225	0	NA	NA	1.578064898	0:ALIVE OR DEAD TUMOR FREE	Not Hispanic Or Latino	12/28/12	0.3848	EUR	NA	No	C34.1	8140/3	C34.1	Yes	Yes	0.3503	0.12	431	No	LUAD	1.578064898	0:LIVING	fe714ac0-f874-426a-924b-a2980232b5f7	M0	N0	T2A	Tumor Free	1.578064898	0:CENSORED	NA	No	White	NA	-8	1	Primary
luad_tcga_pan_can_atlas_2018	TCGA-55-8619	TCGA-55-8619-01	72	STAGE IIB	7TH	1	-33	Non-Small Cell Lung Cancer	LUAD	Lung Adenocarcinoma	416	-26616	0	13.67656245	0:DiseaseFree	13.67656245	0:ALIVE OR DEAD TUMOR FREE	Not Hispanic Or Latino	1/11/13	0.0000	EUR	NA	No	C34.30	8480/3	C34.3	Yes	Yes	0.323	0	20	No	LUAD	13.67656245	0:LIVING	772324a5-5513-454d-ad6b-605798f69b73	MX	N0	T3	Tumor Free	13.67656245	0:CENSORED	NA	Yes	White	No	-18	1	Primary
luad_tcga_pan_can_atlas_2018	TCGA-55-8621	TCGA-55-8621-01	75	STAGE IA	7TH	1	-19	Non-Small Cell Lung Cancer	LUAD	Lung Adenocarcinoma	515	-27485	0	16.9313213	0:DiseaseFree	16.9313213	0:ALIVE OR DEAD TUMOR FREE	Not Hispanic Or Latino	1/11/13	0.0000	EUR	NA	No	C34.3	8140/3	C34.3	Yes	Yes	0.3078	0.19	68	No	LUAD	16.9313213	0:LIVING	8d535aa6-6d59-4965-b5ed-17217d8f5930	MX	N0	T1A	Tumor Free	16.9313213	0:CENSORED	NA	Yes	White	No	-10	1	Primary
luad_tcga_pan_can_atlas_2018	TCGA-55-A48Y	TCGA-55-A48Y-01	69	STAGE IIA	7TH	6	3	Non-Small Cell Lung Cancer	LUAD	Lung Adenocarcinoma	630	-25384	0	20.71210179	0:DiseaseFree	20.71210179	0:ALIVE OR DEAD TUMOR FREE	Not Hispanic Or Latino	2/21/13	0.1886	EUR	NA	No	C34.3	8140/3	C34.3	Yes	Yes	0.3259	0	313	No	LUAD	20.71210179	0:LIVING	12C07138-E3FA-418A-89E3-628DA12BC99E	M0	N0	T2B	Tumor Free	20.71210179	0:CENSORED	NA	No	White	No	4	1	Primary
luad_tcga_pan_can_atlas_2018	TCGA-55-A490	TCGA-55-A490-01	78	STAGE IIA	7TH	18	5	Non-Small Cell Lung Cancer	LUAD	Lung Adenocarcinoma	48	-28728	0	NA	NA	3.254758852	0:ALIVE OR DEAD TUMOR FREE	Not Hispanic Or Latino	2/21/13	0.5419	EUR	NA	No	C34.1	8140/3	C34.1	Yes	Yes	0.3394	0.12	1191	No	LUAD	3.254758852	1:DECEASED	B89DE053-D253-447F-952E-9A2EDCF6BCA5	MX	N0	T2B	Tumor Free	3.254758852	0:CENSORED	NA	No	White	No	4	1	Primary
luad_tcga_pan_can_atlas_2018	TCGA-55-A491	TCGA-55-A491-01	81	STAGE IA	7TH	26	9	Non-Small Cell Lung Cancer	LUAD	Lung Adenocarcinoma	626	-29593	0	20.58059638	0:DiseaseFree	20.58059638	0:ALIVE OR DEAD TUMOR FREE	Not Hispanic Or Latino	2/21/13	0.4770	EUR	NA	No	C34.3	8140/3	C34.3	Yes	Yes	0.3009	0.05	334	No	LUAD	20.58059638	0:LIVING	A250A369-E536-4A18-B7AF-2911133D7BDC	MX	N0	T1B	Tumor Free	20.58059638	0:CENSORED	NA	Yes	White	No	2	1	Primary
luad_tcga_pan_can_atlas_2018	TCGA-55-A492	TCGA-55-A492-01	70	STAGE IA	7TH	12	-15	Non-Small Cell Lung Cancer	LUAD	Lung Adenocarcinoma	596	-25719	0	19.59430582	0:DiseaseFree	19.59430582	0:ALIVE OR DEAD TUMOR FREE	Not Hispanic Or Latino	2/21/13	0.2069	EUR	NA	No	C34.1	8140/3	C34.1	Yes	Yes	0.3293	0.32	261	No	LUAD	19.59430582	0:LIVING	39AB7174-5707-498D-9959-523680E04198	MX	N0	T1A	Tumor Free	19.59430582	0:CENSORED	NA	Yes	White	No	-16	1	Primary
luad_tcga_pan_can_atlas_2018	TCGA-55-A493	TCGA-55-A493-01	54	STAGE IB	7TH	16	39	Non-Small Cell Lung Cancer	LUAD	Lung Adenocarcinoma	28	-20027	0	NA	NA	0.920537857	0:ALIVE OR DEAD TUMOR FREE	Not Hispanic Or Latino	2/21/13	0.0981	EUR	NA	No	C34.1	8140/3	C34.1	Yes	Yes	0.3235	0.25	237	No	LUAD	0.920537857	0:LIVING	E43A2B72-35C6-4466-9007-CE96CAF77EA8	M0	N0	T2A	Tumor Free	0.920537857	0:CENSORED	NA	No	White	NA	24	1	Primary
luad_tcga_pan_can_atlas_2018	TCGA-55-A494	TCGA-55-A494-01	61	STAGE IB	7TH	28	-1	Non-Small Cell Lung Cancer	LUAD	Lung Adenocarcinoma	481	-22540	0	15.81352533	0:DiseaseFree	15.81352533	0:ALIVE OR DEAD TUMOR FREE	Not Hispanic Or Latino	2/21/13	0.3316	EUR	NA	No	C34.3	8140/3	C34.3	Yes	Yes	0.3189	0.11	212	No	LUAD	15.81352533	0:LIVING	ADBABA9C-5EFC-4130-82F6-8055EAB13795	MX	N0	T2A	Tumor Free	15.81352533	0:CENSORED	NA	No	White	No	4	1	Primary
luad_tcga_pan_can_atlas_2018	TCGA-55-A4DF	TCGA-55-A4DF-01	88	STAGE IA	7TH	13	29	Non-Small Cell Lung Cancer	LUAD	Lung Adenocarcinoma	47	-32432	0	16.9313213	1:Recurred/Progressed	20.18608015	1:DEAD WITH TUMOR	Not Hispanic Or Latino	1/25/13	0.3667	EUR	NA	No	C34.3	8140/3	C34.3	Yes	Yes	0.3092	0.22	676	Yes	LUAD	20.18608015	1:DECEASED	362000E4-CF7C-48FC-93CC-8F5994B442EA	MX	N0	T1B	Tumor Free	16.9313213	1:PROGRESSION	NA	Yes, History Of Synchronous And Or Bilateral Malignancy	White	No	20	1	Primary
luad_tcga_pan_can_atlas_2018	TCGA-55-A4DG	TCGA-55-A4DG-01	71	STAGE IA	7TH	22	-35	Non-Small Cell Lung Cancer	LUAD	Lung Adenocarcinoma	608	-26044	0	19.98882204	0:DiseaseFree	19.98882204	0:ALIVE OR DEAD TUMOR FREE	Not Hispanic Or Latino	1/25/13	0.4264	EUR	NA	No	C34.1	8140/3	C34.1	Yes	Yes	0.335	0.31	625	No	LUAD	19.98882204	0:LIVING	3E34C7D9-90FA-41E2-BA6B-4BBC332ADC4E	MX	N0	T1B	Tumor Free	19.98882204	0:CENSORED	NA	No	White	No	-20	1	Primary
luad_tcga_pan_can_atlas_2018	TCGA-55-A57B	TCGA-55-A57B-01	80	STAGE IA	7TH	21	-25	Non-Small Cell Lung Cancer	LUAD	Lung Adenocarcinoma	546	-29452	0	17.95048821	0:DiseaseFree	17.95048821	0:ALIVE OR DEAD TUMOR FREE	Not Hispanic Or Latino	5/31/13	0.2150	AFR_ADMIX	NA	No	C34.1	8255/3	C34.1	Yes	Yes	0.3221	0	39	No	LUAD	17.95048821	0:LIVING	3B21B982-DBA2-45F4-AD8D-21DC86FCAAA7	M0	N0	T1B	Tumor Free	17.95048821	0:CENSORED	NA	No	Black or African American	No	-14	1	Primary
luad_tcga_pan_can_atlas_2018	TCGA-62-8395	TCGA-62-8395-01	80	STAGE IIB	6TH	6	-25	Non-Small Cell Lung Cancer	LUAD	Lung Adenocarcinoma	1216	-29311	0	12.98615906	1:Recurred/Progressed	39.97764408	0:ALIVE OR DEAD TUMOR FREE	Not Hispanic Or Latino	7/4/12	0.2137	EUR	NA	No	C34.1	8255/3	C34.1	Yes	Yes	0.3261	0.04	73	Yes	LUAD	39.97764408	0:LIVING	5c266025-e590-457c-af86-4c2dc9797267	M0	N0	T3	With Tumor	12.98615906	1:PROGRESSION	NA	No	White	No	-14	1	Primary
luad_tcga_pan_can_atlas_2018	TCGA-62-8397	TCGA-62-8397-01	70	STAGE IIB	6TH	23	-11	Non-Small Cell Lung Cancer	LUAD	Lung Adenocarcinoma	1289	-25728	0	42.37761778	0:DiseaseFree	42.37761778	0:ALIVE OR DEAD TUMOR FREE	Not Hispanic Or Latino	7/4/12	0.2308	EUR	NA	No	C34.3	8255/3	C34.3	Yes	Yes	0.3149	0.27	24	No	LUAD	42.37761778	0:LIVING	9240d5fc-de23-4436-8099-da9bd3054860	M0	N0	T3	Tumor Free	42.37761778	0:CENSORED	NA	No	White	No	-14	1	Primary
luad_tcga_pan_can_atlas_2018	TCGA-62-A46O	TCGA-62-A46O-01	65	STAGE IB	6TH	14	11	Non-Small Cell Lung Cancer	LUAD	Lung Adenocarcinoma	NA	-24050	0	31.00239997	1:Recurred/Progressed	47.80221587	1:DEAD WITH TUMOR	Not Hispanic Or Latino	10/29/12	0.6086	EUR	NA	No	C34.3	8140/3	C34.3	Yes	Yes	0.3242	0.43	798	Yes	LUAD	47.80221587	1:DECEASED	D7AE8EFB-AA4D-4807-9772-55B0A28CCD5C	M0	N0	T2	With Tumor	31.00239997	1:PROGRESSION	NA	No	White	No	18	1	Primary
luad_tcga_pan_can_atlas_2018	TCGA-62-A46P	TCGA-62-A46P-01	65	STAGE IB	6TH	6	-9	Non-Small Cell Lung Cancer	LUAD	Lung Adenocarcinoma	NA	-23993	0	8.777985995	1:Recurred/Progressed	19.52855311	0:ALIVE OR DEAD TUMOR FREE	Not Hispanic Or Latino	10/29/12	0.2250	EUR	NA	No	C34.1	8255/3	C34.1	Yes	Yes	0.3373	0	249	Yes	LUAD	19.52855311	1:DECEASED	0C59FF96-5E4A-4664-A0B1-D057B4725483	M0	N0	T2	Tumor Free	8.777985995	1:PROGRESSION	NA	No	White	No	-18	1	Primary
luad_tcga_pan_can_atlas_2018	TCGA-62-A46R	TCGA-62-A46R-01	54	STAGE IB	6TH	24	-15	Non-Small Cell Lung Cancer	LUAD	Lung Adenocarcinoma	NA	-20063	0	56.71170727	0:DiseaseFree	56.71170727	0:ALIVE OR DEAD TUMOR FREE	Not Hispanic Or Latino	10/29/12	0.3944	EUR	NA	No	C34.3	8255/3	C34.3	Yes	Yes	0.3214	0	170	No	LUAD	56.71170727	1:DECEASED	C497F8C7-2FB5-44D9-BC7C-69CFD0B51B54	M0	N0	T2	Tumor Free	56.71170727	0:CENSORED	NA	No	White	No	-2	1	Primary
luad_tcga_pan_can_atlas_2018	TCGA-62-A46S	TCGA-62-A46S-01	73	STAGE IB	6TH	17	-31	Non-Small Cell Lung Cancer	LUAD	Lung Adenocarcinoma	NA	-26825	0	17.32583753	1:Recurred/Progressed	54.34460992	1:DEAD WITH TUMOR	Not Hispanic Or Latino	10/29/12	0.2331	EUR	NA	No	C34.1	8260/3	C34.1	Yes	Yes	0.3163	0	106	Yes	LUAD	54.34460992	1:DECEASED	E00A60D7-4253-443D-A187-680AD0931349	M0	N0	T2	With Tumor	17.32583753	1:PROGRESSION	NA	No	White	No	-22	1	Primary
luad_tcga_pan_can_atlas_2018	TCGA-62-A46V	TCGA-62-A46V-01	78	STAGE IB	6TH	6	-5	Non-Small Cell Lung Cancer	LUAD	Lung Adenocarcinoma	2199	-28495	0	72.29509814	0:DiseaseFree	72.29509814	0:ALIVE OR DEAD TUMOR FREE	Not Hispanic Or Latino	10/30/12	0.2920	EUR	NA	No	C34.3	8255/3	C34.3	Yes	Yes	0.326	0	54	No	LUAD	72.29509814	0:LIVING	F809E21D-5F2E-4F3B-A1AA-D6B8D463552A	M0	N0	T2	Tumor Free	72.29509814	0:CENSORED	NA	No	White	No	4	1	Primary
luad_tcga_pan_can_atlas_2018	TCGA-62-A470	TCGA-62-A470-01	84	STAGE IB	6TH	23	-9	Non-Small Cell Lung Cancer	LUAD	Lung Adenocarcinoma	NA	-30689	0	17.72035375	1:Recurred/Progressed	39.25436434	1:DEAD WITH TUMOR	Not Hispanic Or Latino	10/30/12	0.5991	EUR	NA	No	C34.1	8550/3	C34.1	Yes	Yes	0.3313	0.18	105	Yes	LUAD	39.25436434	1:DECEASED	E60A8F8A-0FE6-40E5-9F30-BCFF48AC73F4	M0	N0	T2	With Tumor	17.72035375	1:PROGRESSION	NA	No	White	No	10	1	Primary
luad_tcga_pan_can_atlas_2018	TCGA-62-A472	TCGA-62-A472-01	70	STAGE IIB	7TH	21	11	Non-Small Cell Lung Cancer	LUAD	Lung Adenocarcinoma	910	-25893	0	9.534142092	1:Recurred/Progressed	29.91748036	0:ALIVE OR DEAD TUMOR FREE	Not Hispanic Or Latino	10/30/12	0.2944	EUR	NA	No	C34.3	8140/3	C34.3	Yes	Yes	0.3272	0.19	53	Yes	LUAD	29.91748036	0:LIVING	E499069B-A16A-49E9-941A-E3E9EA62AF25	M0	N0	T3	With Tumor	9.534142092	1:PROGRESSION	NA	No	White	No	10	1	Primary
luad_tcga_pan_can_atlas_2018	TCGA-64-1676	TCGA-64-1676-01	58	STAGE IA	NA	16	27	Non-Small Cell Lung Cancer	LUAD	Lung Adenocarcinoma	1728	-21428	0	56.81033633	0:DiseaseFree	56.81033633	0:ALIVE OR DEAD TUMOR FREE	Not Hispanic Or Latino	11/15/10	0.5188	EUR	NA	No	C34.3	8140/3	C34.3	Yes	Yes	0.2746	0.04	530	No	LUAD	56.81033633	0:LIVING	fb6b289c-aaf9-4d8e-b6e0-5d35bce1b6e1	M0	N0	T1A	Tumor Free	56.81033633	0:CENSORED	NA	No	White	No	0	1	Primary
luad_tcga_pan_can_atlas_2018	TCGA-64-1678	TCGA-64-1678-01	70	STAGE IIA	6TH	12	33	Non-Small Cell Lung Cancer	LUAD	Lung Adenocarcinoma	1189	-25931	0	39.08998258	0:DiseaseFree	39.08998258	0:ALIVE OR DEAD TUMOR FREE	Not Hispanic Or Latino	11/15/10	0.5476	EUR	NA	No	C34.1	8140/3	C34.1	Yes	No	0.2919	1.05	NA	No	LUAD	39.08998258	0:LIVING	f77cf4d3-9829-4fd3-95a1-b29aed9e94b8	M0	N0	T2B	Tumor Free	39.08998258	0:CENSORED	NA	No	White	No	22	1	Primary
luad_tcga_pan_can_atlas_2018	TCGA-64-1681	TCGA-64-1681-01	61	STAGE IA	6TH	26	-5	Non-Small Cell Lung Cancer	LUAD	Lung Adenocarcinoma	NA	-22525	0	NA	NA	38.36670283	NA	Not Hispanic Or Latino	12/21/11	0.3458	EUR	NA	No	C34.1	8140/3	C34.9	Yes	Yes	0.3243	0.01	77	Yes	LUAD	38.36670283	1:DECEASED	c583fdd1-8cd2-4c15-a23e-0644261f65da	M0	N0	T1	NA	14.43271855	1:PROGRESSION	NA	No	White	No	-10	1	Primary
luad_tcga_pan_can_atlas_2018	TCGA-64-5774	TCGA-64-5774-01	60	STAGE IB	6TH	19	25	Non-Small Cell Lung Cancer	LUAD	Lung Adenocarcinoma	2676	-22059	0	8.087582602	1:Recurred/Progressed	87.97711806	0:ALIVE OR DEAD TUMOR FREE	Not Hispanic Or Latino	5/2/11	0.6034	EUR	NA	No	C34.0	8140/3	C34.0	Yes	Yes	0.3093	0.18	123	Yes	LUAD	87.97711806	0:LIVING	fd3fc273-c035-40ea-a459-ff4806f5d592	M0	N0	T2	Tumor Free	8.087582602	1:PROGRESSION	NA	No	White	No	8	1	Primary
luad_tcga_pan_can_atlas_2018	TCGA-64-5775	TCGA-64-5775-01	71	STAGE IIIA	NA	14	25	Non-Small Cell Lung Cancer	LUAD	Lung Adenocarcinoma	NA	-26058	0	NA	NA	2.038333827	1:DEAD WITH TUMOR	Not Hispanic Or Latino	5/2/11	0.3238	EUR	NA	Yes	C34.1	8140/3	C34.1	Yes	Yes	0.2952	0.27	434	No	LUAD	2.038333827	1:DECEASED	c8544fb3-b26e-4672-bb81-a271db724b04	M0	N0	T4	With Tumor	2.038333827	1:PROGRESSION	NA	No	White	No	14	1	Primary
luad_tcga_pan_can_atlas_2018	TCGA-64-5778	TCGA-64-5778-01	60	STAGE IB	6TH	10	9	Non-Small Cell Lung Cancer	LUAD	Lung Adenocarcinoma	1305	-21927	0	31.62705066	1:Recurred/Progressed	42.90363941	0:ALIVE OR DEAD TUMOR FREE	Not Hispanic Or Latino	5/2/11	0.3264	EUR	NA	No	C34.1	8252/3	C34.1	Yes	Yes	0.3135	0.03	420	Yes	LUAD	42.90363941	0:LIVING	8fdbd88f-19ae-4ab8-bcd7-6bfa1bbde742	M0	N0	T2	Tumor Free	31.62705066	1:PROGRESSION	NA	No	White	No	0	1	Primary
luad_tcga_pan_can_atlas_2018	TCGA-64-5781	TCGA-64-5781-01	55	STAGE IB	6TH	11	25	Non-Small Cell Lung Cancer	LUAD	Lung Adenocarcinoma	1559	-20219	0	NA	NA	51.25423283	0:ALIVE OR DEAD TUMOR FREE	Not Hispanic Or Latino	5/3/11	0.1808	EUR	NA	No	C34.1	8255/3	C34.1	Yes	Yes	0.2985	0.02	1022	Yes	LUAD	51.25423283	0:LIVING	41c4c704-825e-49f5-9d54-dbd7d30725e0	M0	N0	T2	Tumor Free	3.156129796	1:PROGRESSION	NA	No	White	No	8	1	Primary
luad_tcga_pan_can_atlas_2018	TCGA-67-3770	TCGA-67-3770-01	70	STAGE IA	NA	16	1	Non-Small Cell Lung Cancer	LUAD	Lung Adenocarcinoma	610	-25658	0	NA	NA	20.05457474	0:ALIVE OR DEAD TUMOR FREE	Not Hispanic Or Latino	2010-12-00	0.3918	EUR	NA	No	C34.1	8140/3	C34.1	Yes	No	0.2832	0.36	187	NA	LUAD	20.05457474	0:LIVING	eeab558b-8d1e-4843-861d-dbfb06061758	M0	N0	T1	Tumor Free	20.05457474	0:CENSORED	NA	No	White	NA	-6	1	Primary
luad_tcga_pan_can_atlas_2018	TCGA-67-3771	TCGA-67-3771-01	77	STAGE IA	6TH	21	15	Non-Small Cell Lung Cancer	LUAD	Lung Adenocarcinoma	610	-28406	0	NA	NA	20.05457474	0:ALIVE OR DEAD TUMOR FREE	Not Hispanic Or Latino	1/21/11	0.6308	AFR_ADMIX	NA	No	C34.1	8140/3	C34.1	Yes	Yes	0.3208	0.6	948	NA	LUAD	20.05457474	0:LIVING	0df573ee-28f0-4244-b434-09e6ca59fbf0	M0	N0	T1	Tumor Free	20.05457474	0:CENSORED	NA	No	Black or African American	NA	8	1	Primary
luad_tcga_pan_can_atlas_2018	TCGA-67-3772	TCGA-67-3772-01	82	STAGE IB	6TH	10	9	Non-Small Cell Lung Cancer	LUAD	Lung Adenocarcinoma	573	-29989	0	NA	NA	18.83814972	0:ALIVE OR DEAD TUMOR FREE	Not Hispanic Or Latino	3/3/11	0.3283	EUR	NA	No	C34.1	8140/3	C34.1	Yes	Yes	0.2699	0	59	NA	LUAD	18.83814972	0:LIVING	673493f6-975c-49e8-934c-001e9a0fff90	M0	N0	T2	Tumor Free	18.83814972	0:CENSORED	NA	No	White	NA	-2	1	Primary
luad_tcga_pan_can_atlas_2018	TCGA-67-3773	TCGA-67-3773-01	84	STAGE IB	6TH	5	-9	Non-Small Cell Lung Cancer	LUAD	Lung Adenocarcinoma	427	-30706	0	NA	NA	14.03820232	0:ALIVE OR DEAD TUMOR FREE	Not Hispanic Or Latino	1/21/11	0.1224	EUR	NA	No	C34.3	8140/3	C34.3	Yes	Yes	0.2811	0.1	95	NA	LUAD	14.03820232	0:LIVING	009be09b-f9f6-43b7-8f45-4a648f8123ce	M0	N0	T2	Tumor Free	14.03820232	0:CENSORED	NA	No	White	NA	-10	1	Primary
luad_tcga_pan_can_atlas_2018	TCGA-67-3774	TCGA-67-3774-01	73	STAGE IB	6TH	7	-27	Non-Small Cell Lung Cancer	LUAD	Lung Adenocarcinoma	385	-26704	0	NA	NA	12.65739554	0:ALIVE OR DEAD TUMOR FREE	Not Hispanic Or Latino	3/3/11	0.2154	EUR	NA	No	C34.3	8140/3	C34.3	Yes	Yes	0.2771	0	95	NA	LUAD	12.65739554	0:LIVING	36ad7fc7-0cc1-4f01-aef1-f89b3cb4feac	M0	N0	T2	Tumor Free	12.65739554	0:CENSORED	NA	No	White	NA	-8	1	Primary
luad_tcga_pan_can_atlas_2018	TCGA-67-4679	TCGA-67-4679-01	69	NA	NA	2	-37	Non-Small Cell Lung Cancer	LUAD	Lung Adenocarcinoma	448	-25202	0	NA	NA	14.72860571	0:ALIVE OR DEAD TUMOR FREE	Not Hispanic Or Latino	1/21/11	0.1694	EUR	NA	No	C34.3	8140/3	C34.3	Yes	Yes	0.2885	0	262	NA	LUAD	14.72860571	0:LIVING	3e635902-5310-4406-8b4d-a238ce382639	M0	N0	T3	Tumor Free	14.72860571	0:CENSORED	NA	No	White	NA	-24	1	Primary
luad_tcga_pan_can_atlas_2018	TCGA-67-6215	TCGA-67-6215-01	52	STAGE IB	7TH	7	-17	Non-Small Cell Lung Cancer	LUAD	Lung Adenocarcinoma	174	-19310	0	5.720485255	0:DiseaseFree	5.720485255	0:ALIVE OR DEAD TUMOR FREE	Not Hispanic Or Latino	6/2/11	0.2122	EUR	NA	No	C34.3	8140/3	C34.3	Yes	Yes	0.2956	0.01	103	No	LUAD	5.720485255	0:LIVING	dbd5b0de-94c9-45dd-afb3-6820a7ecaca2	M0	N0	T2A	Tumor Free	5.720485255	0:CENSORED	NA	No	White	No	-4	1	Primary
luad_tcga_pan_can_atlas_2018	TCGA-67-6216	TCGA-67-6216-01	57	STAGE IA	7TH	2	-7	Non-Small Cell Lung Cancer	LUAD	Lung Adenocarcinoma	141	-20967	0	4.635565638	0:DiseaseFree	4.635565638	0:ALIVE OR DEAD TUMOR FREE	Not Hispanic Or Latino	6/3/11	0.0855	EUR	NA	No	C34.2	8140/3	C34.2	Yes	Yes	0.2921	0	40	No	LUAD	4.635565638	0:LIVING	ccecce70-dd54-4c5b-bf9f-ca87d290cb00	M0	N0	T1A	Tumor Free	4.635565638	0:CENSORED	NA	No	White	No	-2	1	Primary
luad_tcga_pan_can_atlas_2018	TCGA-69-7760	TCGA-69-7760-01	73	STAGE IIB	7TH	20	13	Non-Small Cell Lung Cancer	LUAD	Lung Adenocarcinoma	202	-26777	0	NA	NA	6.641023112	0:ALIVE OR DEAD TUMOR FREE	Not Hispanic Or Latino	1/24/12	0.5582	EUR	NA	No	C34.3	8255/3	C34.3	Yes	Yes	0.3473	0.09	63	No	LUAD	6.641023112	0:LIVING	8981f0c9-7155-4c96-bf77-7d40fe404323	M0	N0	T3	NA	6.641023112	0:CENSORED	NA	No	White	No	22	1	Primary
luad_tcga_pan_can_atlas_2018	TCGA-69-7761	TCGA-69-7761-01	84	STAGE IB	7TH	15	-13	Non-Small Cell Lung Cancer	LUAD	Lung Adenocarcinoma	186	-31041	0	NA	NA	6.115001479	0:ALIVE OR DEAD TUMOR FREE	Not Hispanic Or Latino	3/13/12	0.0782	EUR	NA	No	C34.3	8550/3	C34.3	Yes	Yes	0.3157	0	29	No	LUAD	6.115001479	0:LIVING	77828a90-8e2a-4664-b674-d837e6e34fe4	MX	N0	T2A	Tumor Free	6.115001479	0:CENSORED	NA	No	White	No	10	1	Primary
luad_tcga_pan_can_atlas_2018	TCGA-69-7763	TCGA-69-7763-01	69	STAGE IA	7TH	24	-33	Non-Small Cell Lung Cancer	LUAD	Lung Adenocarcinoma	690	-25316	0	NA	NA	22.68468291	0:ALIVE OR DEAD TUMOR FREE	Not Hispanic Or Latino	1/25/12	0.1675	EUR	NA	No	C34.2	8550/3	C34.2	Yes	Yes	0.3202	0	65	No	LUAD	22.68468291	0:LIVING	1b31cdb3-1837-49d6-a857-1830f8800299	M0	N0	T1B	NA	22.68468291	0:CENSORED	NA	No	White	No	-18	1	Primary
luad_tcga_pan_can_atlas_2018	TCGA-69-7764	TCGA-69-7764-01	75	STAGE IA	7TH	8	-31	Non-Small Cell Lung Cancer	LUAD	Lung Adenocarcinoma	414	-27693	0	NA	NA	13.61080975	0:ALIVE OR DEAD TUMOR FREE	Not Hispanic Or Latino	1/26/12	0.4944	EUR	NA	No	C34.1	8255/3	C34.1	Yes	Yes	0.3472	0	81	No	LUAD	13.61080975	0:LIVING	243c6fd6-5516-46e5-bcef-292d93d7b7d3	M0	N0	T1B	NA	13.61080975	0:CENSORED	NA	No	White	No	-14	1	Primary
luad_tcga_pan_can_atlas_2018	TCGA-69-7765	TCGA-69-7765-01	56	STAGE IV	7TH	9	1	Non-Small Cell Lung Cancer	LUAD	Lung Adenocarcinoma	165	-20625	0	NA	NA	5.424598087	0:ALIVE OR DEAD TUMOR FREE	Not Hispanic Or Latino	1/27/12	0.1408	AFR	NA	No	C34.1	8255/3	C34.1	Yes	Yes	0.3239	0.03	547	No	LUAD	5.424598087	0:LIVING	bcf2e591-9dae-440f-bd03-5f27c57db741	MX	N0	T4	NA	5.424598087	0:CENSORED	NA	No	Black or African American	No	8	1	Primary
luad_tcga_pan_can_atlas_2018	TCGA-69-7973	TCGA-69-7973-01	42	STAGE IB	7TH	23	-5	Non-Small Cell Lung Cancer	LUAD	Lung Adenocarcinoma	230	-15355	0	7.561560969	0:DiseaseFree	7.561560969	0:ALIVE OR DEAD TUMOR FREE	Not Hispanic Or Latino	4/2/12	0.4716	EUR	NA	No	C34.2	8255/3	C34.2	Yes	Yes	0.3631	0	240	No	LUAD	7.561560969	0:LIVING	dc9eaaa0-0bfd-46d0-994f-310826879da4	M0	N0	T2A	Tumor Free	7.561560969	0:CENSORED	NA	No	White	No	12	1	Primary
luad_tcga_pan_can_atlas_2018	TCGA-69-7979	TCGA-69-7979-01	71	STAGE IB	7TH	23	9	Non-Small Cell Lung Cancer	LUAD	Lung Adenocarcinoma	408	-26180	0	NA	NA	13.41355163	0:ALIVE OR DEAD TUMOR FREE	Not Hispanic Or Latino	4/9/12	0.6272	EUR	NA	No	C34.1	8550/3	C34.1	Yes	Yes	0.351	0.06	1322	NA	LUAD	13.41355163	0:LIVING	a5bd7d50-9c14-49e6-89cf-6bf440c42309	MX	N0	T2A	NA	13.41355163	0:CENSORED	NA	No	White	No	16	1	Primary
luad_tcga_pan_can_atlas_2018	TCGA-69-7980	TCGA-69-7980-01	70	STAGE I	7TH	22	-17	Non-Small Cell Lung Cancer	LUAD	Lung Adenocarcinoma	362	-25583	0	13.51218069	0:DiseaseFree	13.51218069	0:ALIVE OR DEAD TUMOR FREE	Not Hispanic Or Latino	4/9/12	0.4262	EUR	NA	No	C34.1	8550/3	C34.1	Yes	Yes	0.3681	0.22	736	No	LUAD	13.51218069	0:LIVING	aee86a89-0377-4080-b16c-408bfbe78687	M0	N0	T1B	Tumor Free	13.51218069	0:CENSORED	NA	No	White	No	6	1	Primary
luad_tcga_pan_can_atlas_2018	TCGA-69-8255	TCGA-69-8255-01	71	STAGE IA	7TH	20	25	Non-Small Cell Lung Cancer	LUAD	Lung Adenocarcinoma	129	-26289	0	NA	NA	4.241049413	0:ALIVE OR DEAD TUMOR FREE	Hispanic Or Latino	6/4/12	0.4081	NA	NA	No	C34.1	8230/3	C34.1	Yes	Yes	0.3363	0.17	270	No	LUAD	4.241049413	0:LIVING	552712d3-da16-441e-ba93-11810793d598	M0	N0	T1A	NA	4.241049413	0:CENSORED	NA	No	White	No	18	1	Primary
luad_tcga_pan_can_atlas_2018	TCGA-69-8453	TCGA-69-8453-01	77	STAGE IIB	7TH	6	-29	Non-Small Cell Lung Cancer	LUAD	Lung Adenocarcinoma	788	-28413	0	NA	NA	26.72847421	0:ALIVE OR DEAD TUMOR FREE	Not Hispanic Or Latino	12/21/12	0.1046	EUR	NA	No	C34.30	8480/3	C34.3	Yes	No	NA	NA	NA	No	LUAD	26.72847421	0:LIVING	9f4f2ff3-3c02-4281-a398-b0d0955e58eb	MX	N0	T3	With Tumor	11.3094651	1:PROGRESSION	NA	No	White	No	-14	1	Primary
luad_tcga_pan_can_atlas_2018	TCGA-69-A59K	TCGA-69-A59K-01	60	STAGE IIB	7TH	NA	21	Non-Small Cell Lung Cancer	LUAD	Lung Adenocarcinoma	522	-22093	0	NA	NA	19.42992406	0:ALIVE OR DEAD TUMOR FREE	Not Hispanic Or Latino	2/18/13	0.4943	AFR_ADMIX	NA	No	C34.1	8255/3	C34.1	Yes	Yes	0.3272	0.01	439	No	LUAD	19.42992406	0:LIVING	67FA3E41-C7C6-44C5-9E67-6BCB2715AACC	M0	N0	T3	Tumor Free	19.42992406	0:CENSORED	NA	No	Black or African American	No	18	1	Primary
luad_tcga_pan_can_atlas_2018	TCGA-71-6725	TCGA-71-6725-01	48	STAGE IB	6TH	21	-9	Non-Small Cell Lung Cancer	LUAD	Lung Adenocarcinoma	256	-17793	0	NA	NA	8.416346122	0:ALIVE OR DEAD TUMOR FREE	Not Hispanic Or Latino	8/9/11	0.6934	EAS	NA	No	C34.1	8260/3	C34.1	Yes	Yes	0.3174	0.34	51	Yes	LUAD	8.416346122	0:LIVING	4b7cd595-e7f9-45a8-b736-a8c7c42d9539	M0	N0	T2	Tumor Free	5.391721735	1:PROGRESSION	NA	No	Asian	No	-16	1	Primary
luad_tcga_pan_can_atlas_2018	TCGA-71-8520	TCGA-71-8520-01	60	STAGE IB	7TH	NA	5	Non-Small Cell Lung Cancer	LUAD	Lung Adenocarcinoma	3	-21921	0	5.884867015	1:Recurred/Progressed	6.904033928	1:DEAD WITH TUMOR	Not Hispanic Or Latino	4/15/13	NA	EAS	NA	No	C34.1	8140/3	C34.1	Yes	No	0.311	0.64	80	Yes	LUAD	6.904033928	1:DECEASED	37884d39-64e8-4242-b6bd-4c0a1daa21cd	M0	N0	T2	Tumor Free	5.884867015	1:PROGRESSION	NA	No	Asian	Yes	10	1	Primary
luad_tcga_pan_can_atlas_2018	TCGA-73-4658	TCGA-73-4658-01	80	STAGE IB	6TH	8	17	Non-Small Cell Lung Cancer	LUAD	Lung Adenocarcinoma	1600	-29508	0	52.60216326	0:DiseaseFree	52.60216326	0:ALIVE OR DEAD TUMOR FREE	Not Hispanic Or Latino	6/15/11	0.0648	EUR	NA	No	C34.3	8140/3	C34.3	Yes	Yes	0.3074	0	322	No	LUAD	52.60216326	1:DECEASED	afb91740-2668-46d7-ba01-bb26153ad1c7	M0	N0	T2	Tumor Free	52.60216326	0:CENSORED	NA	Yes	White	No	-6	1	Primary
luad_tcga_pan_can_atlas_2018	TCGA-73-4662	TCGA-73-4662-01	65	STAGE IA	6TH	14	-31	Non-Small Cell Lung Cancer	LUAD	Lung Adenocarcinoma	2515	-23762	0	0.690403393	1:Recurred/Progressed	82.68402538	0:ALIVE OR DEAD TUMOR FREE	Not Hispanic Or Latino	1/6/11	0.4929	EUR	NA	No	C34.1	8140/3	C34.1	Yes	Yes	0.2984	0.01	205	No	LUAD	82.68402538	0:LIVING	294ff941-aea1-4588-9a0e-e9f5393e2bb6	M0	N0	T1	Tumor Free	0.690403393	1:PROGRESSION	NA	No	White	No	-10	1	Primary
luad_tcga_pan_can_atlas_2018	TCGA-73-4677	TCGA-73-4677-01	74	STAGE IA	NA	14	-25	Non-Small Cell Lung Cancer	LUAD	Lung Adenocarcinoma	NA	-27381	0	NA	NA	1.249301378	1:DEAD WITH TUMOR	Not Hispanic Or Latino	1/7/11	0.1813	EUR	NA	No	C34.1	8140/3	C34.1	Yes	Yes	0.2761	0.05	224	No	LUAD	1.249301378	1:DECEASED	03c3409a-9d16-41d0-9e26-f9fc2547a4c8	M0	N0	T2A	With Tumor	1.249301378	1:PROGRESSION	NA	No	White	No	-10	1	Primary
luad_tcga_pan_can_atlas_2018	TCGA-73-7498	TCGA-73-7498-01	58	STAGE IA	7TH	7	-41	Non-Small Cell Lung Cancer	LUAD	Lung Adenocarcinoma	1189	-21527	0	39.08998258	0:DiseaseFree	39.08998258	0:ALIVE OR DEAD TUMOR FREE	Not Hispanic Or Latino	5/31/12	0.1769	EUR	NA	No	C34.3	8252/3	C34.3	Yes	Yes	0.3439	0	99	No	LUAD	39.08998258	0:LIVING	ad74c0e8-8878-4efc-997d-981cd547bc5b	M0	N0	T1B	Tumor Free	39.08998258	0:CENSORED	NA	Yes, History Of Synchronous And Or Bilateral Malignancy	White	No	-14	1	Primary
luad_tcga_pan_can_atlas_2018	TCGA-73-7499	TCGA-73-7499-01	81	STAGE IB	7TH	23	17	Non-Small Cell Lung Cancer	LUAD	Lung Adenocarcinoma	715	-29683	0	47.5720814	1:Recurred/Progressed	50.33369497	0:ALIVE OR DEAD TUMOR FREE	Not Hispanic Or Latino	5/31/12	0.5723	EUR	NA	No	C34.1	8255/3	C34.1	Yes	Yes	0.3566	0.15	65	Yes	LUAD	50.33369497	1:DECEASED	7782ceaa-da49-4232-8b3f-534971adaad8	M0	N0	T2A	Tumor Free	47.5720814	1:PROGRESSION	NA	No	White	No	14	1	Primary
luad_tcga_pan_can_atlas_2018	TCGA-73-A9RS	TCGA-73-A9RS-01	41	STAGE IIB	7TH	18	3	Non-Small Cell Lung Cancer	LUAD	Lung Adenocarcinoma	305	-15162	0	NA	NA	11.17795969	1:DEAD WITH TUMOR	Not Hispanic Or Latino	6/17/14	0.6599	AFR	NA	No	C34.1	8480/3	C34.1	Yes	Yes	0.35	0.02	844	No	LUAD	11.17795969	1:DECEASED	2A394996-809F-459F-A647-D209921CCBD2	M0	N0	T3	With Tumor	3.517769668	1:PROGRESSION	NA	No	Black or African American	Yes	12	1	Primary
luad_tcga_pan_can_atlas_2018	TCGA-75-5122	TCGA-75-5122-01	NA	STAGE IB	NA	9	5	Non-Small Cell Lung Cancer	LUAD	Lung Adenocarcinoma	NA	NA	NA	NA	NA	NA	1:DEAD WITH TUMOR	NA	3/28/11	0.0707	EUR	NA	No	C34.1	8140/3	C34.1	Yes	Yes	0.2898	0.02	120	Yes	LUAD	NA	1:DECEASED	78ae716b-0ca5-4c01-a053-d41288385fcd	M0	N0	T2	With Tumor	NA	1:PROGRESSION	NA	No	NA	No	2	1	Primary
luad_tcga_pan_can_atlas_2018	TCGA-75-5146	TCGA-75-5146-01	NA	STAGE IB	6TH	9	-9	Non-Small Cell Lung Cancer	LUAD	Lung Adenocarcinoma	2368	NA	NA	77.85120163	0:DiseaseFree	77.85120163	0:ALIVE OR DEAD TUMOR FREE	NA	4/6/11	0.3219	EUR	NA	No	C34.3	8252/3	C34.3	Yes	Yes	0.3033	0	168	Yes	LUAD	77.85120163	0:LIVING	1d276b62-5e64-48fb-b2ce-5192b511fe37	M0	N0	T2	Tumor Free	58.28977217	1:PROGRESSION	NA	No	NA	No	-6	1	Primary
luad_tcga_pan_can_atlas_2018	TCGA-75-5147	TCGA-75-5147-01	NA	STAGE IB	6TH	15	25	Non-Small Cell Lung Cancer	LUAD	Lung Adenocarcinoma	1333	NA	NA	43.82417727	0:DiseaseFree	43.82417727	0:ALIVE OR DEAD TUMOR FREE	NA	4/6/11	0.4140	EUR	NA	No	C34.1	8252/3	C34.1	Yes	Yes	0.2962	0.02	39	No	LUAD	43.82417727	0:LIVING	d2824e6d-3784-45c2-9b0f-52b17356b5da	M0	N0	T2	Tumor Free	43.82417727	0:CENSORED	NA	No	NA	No	16	1	Primary
luad_tcga_pan_can_atlas_2018	TCGA-75-6205	TCGA-75-6205-01	NA	STAGE IB	7TH	24	11	Non-Small Cell Lung Cancer	LUAD	Lung Adenocarcinoma	NA	NA	NA	NA	NA	NA	1:DEAD WITH TUMOR	NA	7/21/11	0.1084	EUR	NA	No	C34.1	8140/3	C34.1	Yes	Yes	0.2866	0	47	Yes	LUAD	NA	1:DECEASED	9a63f744-4ed4-4b4d-aac6-f9bda66aa563	M0	N0	T2A	Tumor Free	NA	1:PROGRESSION	NA	No	NA	No	4	1	Primary
luad_tcga_pan_can_atlas_2018	TCGA-75-6206	TCGA-75-6206-01	NA	STAGE IB	6TH	16	-33	Non-Small Cell Lung Cancer	LUAD	Lung Adenocarcinoma	2590	NA	NA	85.14975178	0:DiseaseFree	85.14975178	0:ALIVE OR DEAD TUMOR FREE	NA	7/21/11	0.4203	EUR	NA	No	C34.1	8140/3	C34.1	Yes	Yes	0.2995	0	81	No	LUAD	85.14975178	0:LIVING	c4c1469d-752f-42b6-8686-714ad4a8ac97	M0	N0	T2	Tumor Free	85.14975178	0:CENSORED	NA	No	NA	No	-16	1	Primary
luad_tcga_pan_can_atlas_2018	TCGA-75-6211	TCGA-75-6211-01	NA	STAGE IB	6TH	17	11	Non-Small Cell Lung Cancer	LUAD	Lung Adenocarcinoma	NA	NA	NA	NA	NA	NA	1:DEAD WITH TUMOR	NA	7/21/11	0.5311	EUR	NA	No	C34.1	8140/3	C34.9	Yes	Yes	0.2992	0.05	341	Yes	LUAD	NA	1:DECEASED	2db08267-d346-4d42-aac0-b76831903253	M0	N0	T2	With Tumor	NA	1:PROGRESSION	NA	No	NA	No	18	1	Primary
luad_tcga_pan_can_atlas_2018	TCGA-75-7025	TCGA-75-7025-01	NA	STAGE IB	6TH	19	-33	Non-Small Cell Lung Cancer	LUAD	Lung Adenocarcinoma	3305	NA	NA	48.68987737	1:Recurred/Progressed	108.6563435	0:ALIVE OR DEAD TUMOR FREE	NA	8/11/11	0.2153	EUR	NA	No	C34.1	8140/3	C34.1	Yes	Yes	0.296	0.15	31	Yes	LUAD	108.6563435	0:LIVING	681b1176-9676-44d3-892c-1d5dba1ce25b	M0	N0	T2	Tumor Free	48.68987737	1:PROGRESSION	NA	No	NA	No	-16	1	Primary
luad_tcga_pan_can_atlas_2018	TCGA-75-7027	TCGA-75-7027-01	NA	STAGE IB	6TH	23	23	Non-Small Cell Lung Cancer	LUAD	Lung Adenocarcinoma	3059	NA	NA	96.95236217	1:Recurred/Progressed	100.5687609	0:ALIVE OR DEAD TUMOR FREE	NA	8/12/11	0.6570	EUR	NA	No	C34.3	8140/3	C34.3	Yes	Yes	0.3008	0.3	213	Yes	LUAD	100.5687609	0:LIVING	488646a1-0bdb-45f8-8c30-bef006924511	M0	N0	T2	Tumor Free	96.95236217	1:PROGRESSION	NA	No	NA	No	18	1	Primary
luad_tcga_pan_can_atlas_2018	TCGA-75-7030	TCGA-75-7030-01	NA	STAGE IIB	6TH	NA	-19	Non-Small Cell Lung Cancer	LUAD	Lung Adenocarcinoma	NA	NA	NA	NA	0:DiseaseFree	NA	0:ALIVE OR DEAD TUMOR FREE	NA	8/16/11	0.0000	EUR	NA	No	C34.3	8140/3	C34.3	Yes	Yes	0.2875	0.07	15	No	LUAD	NA	0:LIVING	df576520-a6b6-4c9b-8d06-3f59cc5342fd	M0	N0	T3	Tumor Free	NA	0:CENSORED	NA	No	NA	No	-6	1	Primary
luad_tcga_pan_can_atlas_2018	TCGA-75-7031	TCGA-75-7031-01	NA	STAGE IB	6TH	18	11	Non-Small Cell Lung Cancer	LUAD	Lung Adenocarcinoma	NA	NA	NA	NA	NA	NA	0:ALIVE OR DEAD TUMOR FREE	NA	8/16/11	0.3691	EUR	NA	No	C34.1	8140/3	C34.1	Yes	Yes	0.3033	0.24	186	No	LUAD	NA	0:LIVING	4efc2dac-6330-4b7a-a529-a27285f5fc23	M0	N0	T2	Tumor Free	NA	0:CENSORED	NA	No	NA	No	6	1	Primary
luad_tcga_pan_can_atlas_2018	TCGA-78-7143	TCGA-78-7143-01	62	STAGE IB	6TH	26	-5	Non-Small Cell Lung Cancer	LUAD	Lung Adenocarcinoma	NA	-22673	0	NA	NA	163.0995825	NA	NA	9/23/11	0.1974	EUR	NA	No	C34.1	8252/3	C34.1	Yes	No	NA	0	NA	Yes	LUAD	163.0995825	1:DECEASED	54254f5a-50e8-4150-a9b7-56a0470d2a56	M0	N0	T2	With Tumor	49.31452806	1:PROGRESSION	NA	No	White	No	10	1	Primary
luad_tcga_pan_can_atlas_2018	TCGA-78-7149	TCGA-78-7149-01	71	STAGE IIIB	6TH	21	-31	Non-Small Cell Lung Cancer	LUAD	Lung Adenocarcinoma	3940	-26285	0	129.532827	0:DiseaseFree	129.532827	0:ALIVE OR DEAD TUMOR FREE	NA	10/3/11	0.2501	EUR	NA	No	C34.3	8255/3	C34.3	Yes	Yes	0.3146	0.03	137	NA	LUAD	129.532827	0:LIVING	2de1ba51-eae1-4a54-b7cd-d6d739fdc39d	M0	N0	T4	NA	129.532827	0:CENSORED	NA	No	White	No	-10	1	Primary
luad_tcga_pan_can_atlas_2018	TCGA-78-7152	TCGA-78-7152-01	65	STAGE IB	6TH	6	-25	Non-Small Cell Lung Cancer	LUAD	Lung Adenocarcinoma	1202	-23782	0	39.51737515	1:Recurred/Progressed	39.94476773	1:DEAD WITH TUMOR	NA	9/29/11	0.1601	EUR	NA	No	C34.1	8255/3	C34.1	Yes	Yes	0.3139	0	177	Yes	LUAD	39.94476773	1:DECEASED	b56dad1e-2fd5-47d8-9cc7-a54be9a1bae2	M0	N0	T2	With Tumor	39.51737515	1:PROGRESSION	NA	No	White	No	-18	1	Primary
luad_tcga_pan_can_atlas_2018	TCGA-78-7153	TCGA-78-7153-01	65	STAGE IB	6TH	16	-15	Non-Small Cell Lung Cancer	LUAD	Lung Adenocarcinoma	3635	-23922	0	119.5055397	0:DiseaseFree	119.5055397	0:ALIVE OR DEAD TUMOR FREE	NA	9/29/11	0.2107	EUR	NA	No	C34.8	8255/3	C34.8	Yes	Yes	0.2986	0	115	NA	LUAD	119.5055397	0:LIVING	c353f949-5f66-4a2c-b8f0-17be8bf19e0a	M0	N0	T2	NA	119.5055397	0:CENSORED	NA	No	White	No	-12	1	Primary
luad_tcga_pan_can_atlas_2018	TCGA-78-7155	TCGA-78-7155-01	68	STAGE IB	6TH	18	9	Non-Small Cell Lung Cancer	LUAD	Lung Adenocarcinoma	NA	-24863	0	NA	NA	38.49820824	NA	NA	9/28/11	0.4353	EUR	NA	No	C34.1	8140/3	C34.1	Yes	Yes	0.3151	1.05	1403	Yes	LUAD	38.49820824	1:DECEASED	fc79086c-af9a-4c27-b074-f7050b6f3381	M0	N0	T2	NA	6.871157576	1:PROGRESSION	NA	No	White	NA	16	1	Primary
luad_tcga_pan_can_atlas_2018	TCGA-78-7161	TCGA-78-7161-01	69	STAGE IIB	7TH	9	-21	Non-Small Cell Lung Cancer	LUAD	Lung Adenocarcinoma	215	-25294	0	NA	NA	9.567018444	1:DEAD WITH TUMOR	NA	10/27/11	0.4864	EUR	NA	No	C34.1	8255/3	C34.1	Yes	Yes	0.2989	0	175	Yes	LUAD	9.567018444	1:DECEASED	86faf16c-56fd-4b7b-a6b2-b4c83bec93e1	M0	N0	T3	With Tumor	5.325969031	1:PROGRESSION	NA	No	White	No	-14	1	Primary
luad_tcga_pan_can_atlas_2018	TCGA-78-7162	TCGA-78-7162-01	75	STAGE IA	6TH	5	-37	Non-Small Cell Lung Cancer	LUAD	Lung Adenocarcinoma	NA	-27593	0	NA	NA	104.1851596	NA	NA	10/3/11	0.0574	EUR	NA	No	C34.1	8255/3	C34.1	Yes	Yes	0.3088	0	73	Yes	LUAD	104.1851596	1:DECEASED	16cd58db-d52c-403e-9e9c-6da2e99f6bad	M0	N0	T1	NA	72.91974883	1:PROGRESSION	NA	No	White	No	-16	1	Primary
luad_tcga_pan_can_atlas_2018	TCGA-78-7163	TCGA-78-7163-01	60	STAGE IB	6TH	27	-5	Non-Small Cell Lung Cancer	LUAD	Lung Adenocarcinoma	7248	-22002	0	238.2877996	0:DiseaseFree	238.2877996	0:ALIVE OR DEAD TUMOR FREE	NA	9/26/11	0.3872	EUR	NA	No	C34.3	8140/3	C34.3	Yes	Yes	0.3124	0.06	49	NA	LUAD	238.2877996	0:LIVING	5abd6651-69be-42f8-bdc0-308e68136d31	M0	N0	T2	Tumor Free	238.2877996	0:CENSORED	NA	No	White	No	-12	1	Primary
luad_tcga_pan_can_atlas_2018	TCGA-78-7535	TCGA-78-7535-01	45	STAGE IB	6TH	30	-3	Non-Small Cell Lung Cancer	LUAD	Lung Adenocarcinoma	NA	-16571	0	NA	NA	31.19965809	1:DEAD WITH TUMOR	NA	1/19/12	0.7843	EUR	NA	No	C34.1	8140/3	C34.1	Yes	Yes	0.3105	0.34	146	Yes	LUAD	31.19965809	1:DECEASED	46592b7b-6968-42a6-83af-0917c9f4a9a5	M0	N0	T2	With Tumor	26.5969688	1:PROGRESSION	NA	No	White	No	6	1	Primary
luad_tcga_pan_can_atlas_2018	TCGA-78-7537	TCGA-78-7537-01	72	STAGE IB	6TH	2	-35	Non-Small Cell Lung Cancer	LUAD	Lung Adenocarcinoma	NA	-26610	0	NA	NA	53.32544301	NA	NA	1/13/12	0.1285	EUR	NA	No	C34.1	8255/3	C34.1	Yes	Yes	0.2959	0	133	NA	LUAD	53.32544301	1:DECEASED	67a2bc21-7c87-4678-997d-a434de672436	M0	N0	T2	NA	53.32544301	0:CENSORED	NA	No	NA	No	-20	1	Primary
luad_tcga_pan_can_atlas_2018	TCGA-78-7539	TCGA-78-7539-01	75	STAGE IIA	7TH	13	-35	Non-Small Cell Lung Cancer	LUAD	Lung Adenocarcinoma	791	-27445	0	22.6189302	1:Recurred/Progressed	26.00519446	0:ALIVE OR DEAD TUMOR FREE	NA	1/19/12	0.3206	EUR	NA	No	C34.1	8255/3	C34.1	Yes	Yes	0.3056	0	430	Yes	LUAD	26.00519446	0:LIVING	7be86a90-6da8-4c01-8a7a-bc5cfef9894f	M0	N0	T2B	NA	22.6189302	1:PROGRESSION	NA	No	White	No	-22	1	Primary
luad_tcga_pan_can_atlas_2018	TCGA-78-7540	TCGA-78-7540-01	66	STAGE IB	6TH	6	-17	Non-Small Cell Lung Cancer	LUAD	Lung Adenocarcinoma	881	-24440	0	39.35299339	0:DiseaseFree	39.35299339	NA	NA	1/18/12	0.1948	EUR	NA	No	C34.3	8253/3	C34.3	Yes	Yes	0.3011	0.06	227	NA	LUAD	39.35299339	1:DECEASED	05534064-8b43-4c82-95da-70fd83bd6560	M0	N0	T2	NA	39.35299339	0:CENSORED	NA	No	White	NA	-14	1	Primary
luad_tcga_pan_can_atlas_2018	TCGA-78-7542	TCGA-78-7542-01	56	STAGE IB	6TH	28	39	Non-Small Cell Lung Cancer	LUAD	Lung Adenocarcinoma	NA	-20763	0	NA	NA	10.55330901	NA	NA	1/13/12	0.4019	EUR	NA	No	C34.1	8140/3	C34.1	Yes	Yes	0.324	0.06	326	NA	LUAD	10.55330901	1:DECEASED	e64f76e4-f748-4d9e-ba71-53e2818a7920	M0	N0	T2	NA	10.55330901	0:CENSORED	NA	No	White	NA	20	1	Primary
luad_tcga_pan_can_atlas_2018	TCGA-78-7633	TCGA-78-7633-01	67	STAGE IB	6TH	9	-41	Non-Small Cell Lung Cancer	LUAD	Lung Adenocarcinoma	994	-24713	0	47.67071046	1:Recurred/Progressed	50.23506592	1:DEAD WITH TUMOR	NA	1/31/12	0.3107	EUR	NA	No	C34.1	8255/3	C34.1	Yes	Yes	0.3017	0	145	Yes	LUAD	50.23506592	1:DECEASED	44218b35-219c-4ad9-a01e-fde14067c4c0	M0	N0	T2	NA	47.67071046	1:PROGRESSION	NA	Yes	White	NA	-14	1	Primary
luad_tcga_pan_can_atlas_2018	TCGA-78-8648	TCGA-78-8648-01	58	STAGE IIB	6TH	NA	-25	Non-Small Cell Lung Cancer	LUAD	Lung Adenocarcinoma	NA	-21443	0	NA	NA	39.74750962	NA	NA	10/23/12	0.0000	EUR	NA	No	C34.1	8140/3	C34.1	Yes	Yes	0.3313	0.07	15	Yes	LUAD	39.74750962	1:DECEASED	5ace9608-d38a-42f2-a877-ec7c9d211808	M0	N0	T3	NA	23.67097347	1:PROGRESSION	NA	No	NA	No	6	1	Primary
luad_tcga_pan_can_atlas_2018	TCGA-78-8655	TCGA-78-8655-01	77	STAGE IA	6TH	10	-35	Non-Small Cell Lung Cancer	LUAD	Lung Adenocarcinoma	2360	-28379	0	77.58819081	0:DiseaseFree	77.58819081	0:ALIVE OR DEAD TUMOR FREE	NA	10/23/12	0.2619	EUR	NA	No	C34.3	8255/3	C34.3	Yes	Yes	0.3318	0.29	97	NA	LUAD	77.58819081	0:LIVING	a905d275-9283-4fa6-bbbf-46019bd1bcb7	M0	N0	T1	NA	77.58819081	0:CENSORED	NA	No	NA	No	-18	1	Primary
luad_tcga_pan_can_atlas_2018	TCGA-78-8662	TCGA-78-8662-01	53	STAGE IB	6TH	19	19	Non-Small Cell Lung Cancer	LUAD	Lung Adenocarcinoma	NA	-19563	0	100.0756156	1:Recurred/Progressed	110.4974192	NA	NA	10/23/12	0.7394	EUR	NA	No	C34.1	8140/3	C34.1	Yes	Yes	0.3528	1.32	1014	Yes	LUAD	110.4974192	1:DECEASED	16e64a1e-08b0-4c27-8c69-fa64551f8ca4	M0	N0	T2	NA	100.0756156	1:PROGRESSION	NA	No	NA	No	16	1	Primary
luad_tcga_pan_can_atlas_2018	TCGA-80-5608	TCGA-80-5608-01	NA	STAGE IA	6TH	15	21	Non-Small Cell Lung Cancer	LUAD	Lung Adenocarcinoma	2832	NA	NA	93.10582898	0:DiseaseFree	93.10582898	0:ALIVE OR DEAD TUMOR FREE	NA	8/15/11	0.4499	EUR	NA	No	C34.1	8140/3	C34.1	Yes	Yes	0.2893	0.1	341	No	LUAD	93.10582898	0:LIVING	5c06d97f-2aaa-43de-b085-09d7829356ba	M0	N0	T1	Tumor Free	93.10582898	0:CENSORED	NA	No	NA	No	8	1	Primary
luad_tcga_pan_can_atlas_2018	TCGA-80-5611	TCGA-80-5611-01	NA	STAGE IB	6TH	14	31	Non-Small Cell Lung Cancer	LUAD	Lung Adenocarcinoma	2595	NA	NA	85.31413354	0:DiseaseFree	85.31413354	0:ALIVE OR DEAD TUMOR FREE	NA	7/26/11	0.5728	EUR	NA	No	C34.1	8230/3	C34.1	Yes	Yes	0.2913	0.04	190	No	LUAD	85.31413354	0:LIVING	e51f717f-72e8-400e-9f35-fc5dc32fdf71	M0	N0	T2	Tumor Free	85.31413354	0:CENSORED	NA	Yes	NA	No	20	1	Primary
luad_tcga_pan_can_atlas_2018	TCGA-83-5908	TCGA-83-5908-01	59	STAGE IA	6TH	15	15	Non-Small Cell Lung Cancer	LUAD	Lung Adenocarcinoma	824	-21760	0	NA	NA	27.09011408	0:ALIVE OR DEAD TUMOR FREE	Not Hispanic Or Latino	5/25/11	0.0276	EUR	NA	No	C34.1	8140/3	C34.1	Yes	Yes	0.3239	0.21	214	No	LUAD	27.09011408	0:LIVING	25d4ea9e-f773-4f11-bac9-64efdad73211	M0	N0	T1	Tumor Free	27.09011408	0:CENSORED	NA	No	White	No	16	1	Primary
luad_tcga_pan_can_atlas_2018	TCGA-86-7713	TCGA-86-7713-01	70	STAGE IIA	7TH	14	-7	Non-Small Cell Lung Cancer	LUAD	Lung Adenocarcinoma	1157	-25791	0	38.03793931	0:DiseaseFree	38.03793931	0:ALIVE OR DEAD TUMOR FREE	Not Hispanic Or Latino	5/2/11	0.3677	EUR	NA	No	C34.2	8140/3	C34.2	Yes	Yes	0.3155	0.1	150	No	LUAD	38.03793931	0:LIVING	cc68632c-b1e3-491b-b562-9468e2d1c101	M0	N0	T2B	Tumor Free	38.03793931	0:CENSORED	NA	No	White	No	10	1	Primary
luad_tcga_pan_can_atlas_2018	TCGA-86-7953	TCGA-86-7953-01	69	STAGE IA	7TH	24	-1	Non-Small Cell Lung Cancer	LUAD	Lung Adenocarcinoma	997	-25315	0	32.77772298	0:DiseaseFree	32.77772298	0:ALIVE OR DEAD TUMOR FREE	Not Hispanic Or Latino	3/14/12	0.3506	EUR	NA	No	C34.1	8250/3	C34.1	Yes	Yes	0.3435	0	49	No	LUAD	32.77772298	0:LIVING	54775a66-08cc-4f38-98f2-e7b2b5cec994	M0	N0	T1B	Tumor Free	32.77772298	0:CENSORED	NA	No	White	No	12	1	Primary
luad_tcga_pan_can_atlas_2018	TCGA-86-7954	TCGA-86-7954-01	68	STAGE IB	7TH	27	-11	Non-Small Cell Lung Cancer	LUAD	Lung Adenocarcinoma	605	-25062	0	19.89019298	0:DiseaseFree	19.89019298	0:ALIVE OR DEAD TUMOR FREE	Not Hispanic Or Latino	3/30/12	0.2595	EUR	NA	No	C34.3	8250/3	C34.3	Yes	Yes	0.3267	0	186	No	LUAD	19.89019298	0:LIVING	079ae0b3-b64b-4b8e-ab7d-225b8046568c	M0	N0	T2	Tumor Free	19.89019298	0:CENSORED	NA	No	White	No	10	1	Primary
luad_tcga_pan_can_atlas_2018	TCGA-86-7955	TCGA-86-7955-01	62	STAGE IB	7TH	22	23	Non-Small Cell Lung Cancer	LUAD	Lung Adenocarcinoma	1072	-22772	0	26.95860867	1:Recurred/Progressed	35.24344939	0:ALIVE OR DEAD TUMOR FREE	Not Hispanic Or Latino	3/14/12	0.6063	EUR	NA	No	C34.3	8140/3	C34.3	Yes	Yes	0.3329	0.21	276	Yes	LUAD	35.24344939	0:LIVING	0d0d83d9-d558-4d38-977b-6f1b2471beda	M0	N0	T2A	Tumor Free	26.95860867	1:PROGRESSION	NA	No	White	Yes	16	1	Primary
luad_tcga_pan_can_atlas_2018	TCGA-86-8056	TCGA-86-8056-01	63	STAGE IIIA	7TH	3	-35	Non-Small Cell Lung Cancer	LUAD	Lung Adenocarcinoma	139	-23369	0	4.569812934	0:DiseaseFree	4.569812934	0:ALIVE OR DEAD TUMOR FREE	Not Hispanic Or Latino	5/9/12	0.1241	EUR	NA	No	C34.1	8255/3	C34.1	Yes	Yes	0.3353	0	257	NA	LUAD	4.569812934	0:LIVING	472337c2-a2fc-403a-8c17-69511193128b	M0	N0	T4	Tumor Free	4.569812934	0:CENSORED	NA	No	White	NA	-14	1	Primary
luad_tcga_pan_can_atlas_2018	TCGA-86-8073	TCGA-86-8073-01	58	STAGE IB	7TH	9	-13	Non-Small Cell Lung Cancer	LUAD	Lung Adenocarcinoma	740	-21214	0	24.32850051	0:DiseaseFree	24.32850051	0:ALIVE OR DEAD TUMOR FREE	Not Hispanic Or Latino	6/13/12	0.2307	EUR	NA	No	C34.1	8250/3	C34.1	Yes	Yes	0.3277	0.04	1334	No	LUAD	24.32850051	0:LIVING	cd902d08-215e-4bd0-88e4-4fd01ab43cbf	M0	N0	T2A	Tumor Free	24.32850051	0:CENSORED	NA	No	White	No	6	1	Primary
luad_tcga_pan_can_atlas_2018	TCGA-86-8075	TCGA-86-8075-01	66	STAGE IB	7TH	27	15	Non-Small Cell Lung Cancer	LUAD	Lung Adenocarcinoma	479	-24402	0	6.542394056	1:Recurred/Progressed	22.81618832	0:ALIVE OR DEAD TUMOR FREE	Not Hispanic Or Latino	5/16/12	0.2397	EUR	NA	No	C34.1	8140/3	C34.1	Yes	Yes	0.2979	0.14	50	No	LUAD	22.81618832	1:DECEASED	8869000d-09d7-465a-ac32-54d1935c43e7	M0	N0	T2	Tumor Free	6.542394056	1:PROGRESSION	NA	No	White	No	12	1	Primary
luad_tcga_pan_can_atlas_2018	TCGA-86-8076	TCGA-86-8076-01	42	STAGE IA	7TH	1	-25	Non-Small Cell Lung Cancer	LUAD	Lung Adenocarcinoma	993	-15605	0	32.64621758	0:DiseaseFree	32.64621758	0:ALIVE OR DEAD TUMOR FREE	Not Hispanic Or Latino	5/9/12	0.0339	EUR	NA	No	C34.1	8260/3	C34.1	Yes	Yes	0.3188	0	64	No	LUAD	32.64621758	0:LIVING	8609edfc-119d-4d63-9188-c86aabd5ca52	M0	N0	T1	Tumor Free	32.64621758	0:CENSORED	NA	No	White	No	-8	1	Primary
luad_tcga_pan_can_atlas_2018	TCGA-86-8280	TCGA-86-8280-01	54	STAGE IIA	7TH	23	-11	Non-Small Cell Lung Cancer	LUAD	Lung Adenocarcinoma	701	-19977	0	23.04632278	0:DiseaseFree	23.04632278	0:ALIVE OR DEAD TUMOR FREE	Not Hispanic Or Latino	5/30/12	0.2915	EUR	NA	No	C34.3	8252/3	C34.3	Yes	Yes	0.3218	0.27	43	No	LUAD	23.04632278	0:LIVING	d8faa3a7-6b3f-4e69-8c88-184e41055bd7	M0	N0	T2B	Tumor Free	23.04632278	0:CENSORED	NA	No	White	No	-8	1	Primary
luad_tcga_pan_can_atlas_2018	TCGA-86-8358	TCGA-86-8358-01	44	STAGE IB	7TH	21	21	Non-Small Cell Lung Cancer	LUAD	Lung Adenocarcinoma	653	-16409	0	21.46825788	0:DiseaseFree	21.46825788	0:ALIVE OR DEAD TUMOR FREE	Not Hispanic Or Latino	7/6/12	0.5293	EUR	NA	No	C34.1	8140/3	C34.1	Yes	Yes	0.3391	0.45	951	No	LUAD	21.46825788	0:LIVING	467d96d7-4a42-4116-8c32-0e4b34f96d8a	M0	N0	T2A	Tumor Free	21.46825788	0:CENSORED	NA	No	White	No	22	1	Primary
luad_tcga_pan_can_atlas_2018	TCGA-86-8585	TCGA-86-8585-01	57	STAGE IB	7TH	21	27	Non-Small Cell Lung Cancer	LUAD	Lung Adenocarcinoma	353	-20918	0	11.60535227	0:DiseaseFree	11.60535227	0:ALIVE OR DEAD TUMOR FREE	Not Hispanic Or Latino	8/30/12	0.0820	EUR	NA	No	C34.1	8230/3	C34.1	Yes	Yes	0.3245	0	531	No	LUAD	11.60535227	0:LIVING	2f1a4b16-104c-40eb-8114-8245847bb716	M0	N0	T2A	Tumor Free	11.60535227	0:CENSORED	NA	No	White	No	18	1	Primary
luad_tcga_pan_can_atlas_2018	TCGA-86-8668	TCGA-86-8668-01	61	STAGE IA	7TH	10	-31	Non-Small Cell Lung Cancer	LUAD	Lung Adenocarcinoma	423	-22383	0	13.90669691	0:DiseaseFree	13.90669691	0:ALIVE OR DEAD TUMOR FREE	Not Hispanic Or Latino	8/30/12	0.1890	EUR	NA	No	C34.3	8253/3	C34.3	Yes	Yes	0.3259	0	33	No	LUAD	13.90669691	0:LIVING	f2d8b332-2f03-46e5-a9d5-f163972e5fa7	M0	N0	T1B	Tumor Free	13.90669691	0:CENSORED	NA	No	White	No	-14	1	Primary
luad_tcga_pan_can_atlas_2018	TCGA-86-8669	TCGA-86-8669-01	64	STAGE IA	7TH	20	-15	Non-Small Cell Lung Cancer	LUAD	Lung Adenocarcinoma	938	-23443	0	27.91202288	1:Recurred/Progressed	30.83801821	0:ALIVE OR DEAD TUMOR FREE	Not Hispanic Or Latino	8/30/12	0.2898	EUR	NA	No	C34.1	8140/3	C34.1	Yes	Yes	0.3342	0.12	118	Yes	LUAD	30.83801821	0:LIVING	7b89166e-c5b8-481b-aa70-495141499b91	M0	N0	T1B	Tumor Free	27.91202288	1:PROGRESSION	NA	No	White	No	-10	1	Primary
luad_tcga_pan_can_atlas_2018	TCGA-86-8672	TCGA-86-8672-01	59	STAGE IIB	7TH	21	25	Non-Small Cell Lung Cancer	LUAD	Lung Adenocarcinoma	15	-21682	0	0.624650689	0:DiseaseFree	0.624650689	0:ALIVE OR DEAD TUMOR FREE	Not Hispanic Or Latino	8/31/12	0.0475	EUR	NA	No	C34.1	8140/3	C34.1	Yes	Yes	0.3472	0.33	262	No	LUAD	0.624650689	1:DECEASED	c0e263eb-1a83-4dc8-8abe-3dd2a59bae1b	M0	N0	T3	Tumor Free	0.624650689	0:CENSORED	NA	No	White	No	20	1	Primary
luad_tcga_pan_can_atlas_2018	TCGA-86-8673	TCGA-86-8673-01	61	STAGE IB	7TH	30	31	Non-Small Cell Lung Cancer	LUAD	Lung Adenocarcinoma	862	-22571	0	20.9093599	1:Recurred/Progressed	28.33941546	0:ALIVE OR DEAD TUMOR FREE	Not Hispanic Or Latino	8/30/12	0.2147	EUR	NA	No	C34.1	8252/3	C34.1	Yes	Yes	0.3382	0.49	437	Yes	LUAD	28.33941546	0:LIVING	bc4c4079-b449-485d-84e4-a40496e563e8	M0	N0	T2	Tumor Free	20.9093599	1:PROGRESSION	NA	No	White	No	10	1	Primary
luad_tcga_pan_can_atlas_2018	TCGA-86-A456	TCGA-86-A456-01	78	STAGE IA	7TH	8	-27	Non-Small Cell Lung Cancer	LUAD	Lung Adenocarcinoma	896	-28533	0	29.45721143	0:DiseaseFree	29.45721143	0:ALIVE OR DEAD TUMOR FREE	Not Hispanic Or Latino	12/6/12	0.0300	EAS	NA	No	C34.1	8260/3	C34.1	Yes	Yes	0.3277	0	327	No	LUAD	29.45721143	0:LIVING	8E2ACA86-7CBA-4631-9F25-4D14219DBC6D	M0	N0	T1A	Tumor Free	29.45721143	0:CENSORED	NA	No	Asian	No	-10	1	Primary
luad_tcga_pan_can_atlas_2018	TCGA-86-A4D0	TCGA-86-A4D0-01	48	STAGE IIA	7TH	10	19	Non-Small Cell Lung Cancer	LUAD	Lung Adenocarcinoma	30	-17607	0	3.813656837	0:DiseaseFree	3.813656837	0:ALIVE OR DEAD TUMOR FREE	Not Hispanic Or Latino	12/6/12	0.3059	EUR	NA	No	C34.1	8140/3	C34.1	Yes	No	0.3385	0.26	NA	No	LUAD	3.813656837	1:DECEASED	528A0FCE-0719-4B19-A69D-3F18681696C5	M0	N0	T2B	Tumor Free	3.813656837	0:CENSORED	NA	No	White	No	18	1	Primary
luad_tcga_pan_can_atlas_2018	TCGA-86-A4JF	TCGA-86-A4JF-01	56	STAGE IIB	7TH	18	23	Non-Small Cell Lung Cancer	LUAD	Lung Adenocarcinoma	536	-20491	0	14.33408949	1:Recurred/Progressed	24.22987145	1:DEAD WITH TUMOR	Not Hispanic Or Latino	2/14/13	0.1097	EUR	NA	No	C34.1	8140/3	C34.1	Yes	Yes	0.5047	4.4	1226	No	LUAD	24.22987145	1:DECEASED	E01E4FB3-236A-4D16-9073-555876B688E9	M0	N0	T3	Tumor Free	14.33408949	1:PROGRESSION	NA	No	White	No	16	1	Primary
luad_tcga_pan_can_atlas_2018	TCGA-86-A4P7	TCGA-86-A4P7-01	63	STAGE IB	7TH	6	-31	Non-Small Cell Lung Cancer	LUAD	Lung Adenocarcinoma	415	-23330	0	13.6436861	0:DiseaseFree	13.6436861	0:ALIVE OR DEAD TUMOR FREE	Not Hispanic Or Latino	2/7/13	0.0145	EUR	NA	No	C34.3	8140/3	C34.3	Yes	Yes	0.3312	0	66	No	LUAD	13.6436861	0:LIVING	9E640FF7-996E-427B-B56C-519A1E23BAAB	M0	N0	T2A	Tumor Free	13.6436861	0:CENSORED	NA	No	White	No	-10	1	Primary
luad_tcga_pan_can_atlas_2018	TCGA-91-6828	TCGA-91-6828-01	70	STAGE IA	7TH	30	-21	Non-Small Cell Lung Cancer	LUAD	Lung Adenocarcinoma	323	-25870	0	10.61906171	0:DiseaseFree	10.61906171	0:ALIVE OR DEAD TUMOR FREE	Not Hispanic Or Latino	7/15/11	0.2487	EUR	NA	No	C34.3	8140/3	C34.3	Yes	Yes	0.299	0.02	276	No	LUAD	10.61906171	0:LIVING	9536e32d-2707-48d2-a36d-08c521665bb9	M0	N0	T1A	NA	10.61906171	0:CENSORED	NA	No	White	No	-6	1	Primary
luad_tcga_pan_can_atlas_2018	TCGA-91-6829	TCGA-91-6829-01	78	STAGE IB	5TH	17	-11	Non-Small Cell Lung Cancer	LUAD	Lung Adenocarcinoma	NA	-28841	0	NA	NA	41.35845087	0:ALIVE OR DEAD TUMOR FREE	Not Hispanic Or Latino	7/19/11	0.4020	EUR	NA	No	C34.3	8252/3	C34.3	Yes	Yes	0.3066	0.09	588	No	LUAD	41.35845087	1:DECEASED	1427cd18-5ad3-491a-9981-908e31ae49db	MX	N0	T2	Tumor Free	41.35845087	0:CENSORED	NA	No	White	No	10	1	Primary
luad_tcga_pan_can_atlas_2018	TCGA-91-6831	TCGA-91-6831-01	66	STAGE IB	5TH	16	25	Non-Small Cell Lung Cancer	LUAD	Lung Adenocarcinoma	310	-24436	0	10.19166913	0:DiseaseFree	10.19166913	0:ALIVE OR DEAD TUMOR FREE	Not Hispanic Or Latino	7/19/11	0.4590	EUR	NA	No	C34.2	8140/3	C34.2	Yes	Yes	0.3197	0.04	257	No	LUAD	10.19166913	0:LIVING	db0b9e63-4272-4f29-bf0e-1ec0fe79a9d7	MX	N0	T2	Tumor Free	10.19166913	0:CENSORED	NA	No	White	No	20	1	Primary
luad_tcga_pan_can_atlas_2018	TCGA-91-6835	TCGA-91-6835-01	81	STAGE IA	7TH	13	-33	Non-Small Cell Lung Cancer	LUAD	Lung Adenocarcinoma	79	-29887	0	2.597231811	0:DiseaseFree	2.597231811	0:ALIVE OR DEAD TUMOR FREE	Not Hispanic Or Latino	7/20/11	0.0486	EUR	NA	No	C34.3	8140/3	C34.3	Yes	Yes	0.2993	0	78	No	LUAD	2.597231811	0:LIVING	2f09479f-87fc-4c34-8e2c-333e970a3681	M0	N0	T1	NA	2.597231811	0:CENSORED	NA	No	White	No	-14	1	Primary
luad_tcga_pan_can_atlas_2018	TCGA-91-6836	TCGA-91-6836-01	52	STAGE IB	7TH	20	21	Non-Small Cell Lung Cancer	LUAD	Lung Adenocarcinoma	417	-19216	0	13.7094388	0:DiseaseFree	13.7094388	0:ALIVE OR DEAD TUMOR FREE	Not Hispanic Or Latino	7/20/11	0.5486	EUR	NA	No	C34.1	8140/3	C34.1	Yes	Yes	0.3153	0.47	457	No	LUAD	13.7094388	0:LIVING	0b31dbdf-0623-48e4-a0ec-017650dceda7	MX	N0	T2	Tumor Free	13.7094388	0:CENSORED	NA	Yes	White	No	24	1	Primary
luad_tcga_pan_can_atlas_2018	TCGA-91-6840	TCGA-91-6840-01	59	STAGE IA	7TH	21	-13	Non-Small Cell Lung Cancer	LUAD	Lung Adenocarcinoma	372	-21854	0	12.23000296	0:DiseaseFree	12.23000296	0:ALIVE OR DEAD TUMOR FREE	Not Hispanic Or Latino	7/15/11	0.6193	EUR	NA	No	C34.1	8140/3	C34.1	Yes	Yes	0.2902	0.37	128	No	LUAD	12.23000296	0:LIVING	d5326429-9805-47f9-97b0-fbda658e3f01	M0	N0	T1B	Tumor Free	12.23000296	0:CENSORED	NA	No	White	No	8	1	Primary
luad_tcga_pan_can_atlas_2018	TCGA-91-6847	TCGA-91-6847-01	62	STAGE IB	5TH	25	21	Non-Small Cell Lung Cancer	LUAD	Lung Adenocarcinoma	842	-22862	0	NA	NA	27.68188842	0:ALIVE OR DEAD TUMOR FREE	Not Hispanic Or Latino	7/19/11	0.5998	EUR	NA	No	C34.3	8140/3	C34.3	Yes	Yes	0.3373	1.12	67	Yes	LUAD	27.68188842	0:LIVING	97831d28-ab41-4c18-bfc2-c4c6bc757d13	MX	N0	T2	NA	25.38054378	1:PROGRESSION	NA	No	White	Yes	18	1	Primary
luad_tcga_pan_can_atlas_2018	TCGA-91-7771	TCGA-91-7771-01	62	STAGE IIB	7TH	20	-19	Non-Small Cell Lung Cancer	LUAD	Lung Adenocarcinoma	492	-22926	0	16.1751652	0:DiseaseFree	16.1751652	0:ALIVE OR DEAD TUMOR FREE	Not Hispanic Or Latino	1/24/12	0.2558	EUR	NA	No	C34.1	8140/3	C34.1	Yes	Yes	0.3602	0.11	185	No	LUAD	16.1751652	0:LIVING	c0fdb152-25d2-404b-bec7-a43ece381f5b	MX	N0	T3	NA	16.1751652	0:CENSORED	NA	Yes	White	No	-8	1	Primary
luad_tcga_pan_can_atlas_2018	TCGA-91-8497	TCGA-91-8497-01	75	STAGE IA	7TH	1	-45	Non-Small Cell Lung Cancer	LUAD	Lung Adenocarcinoma	174	-27632	0	14.26833679	0:DiseaseFree	14.26833679	0:ALIVE OR DEAD TUMOR FREE	Not Hispanic Or Latino	8/20/12	0.0872	EUR	NA	No	C34.1	8140/3	C34.1	Yes	Yes	0.3523	0.43	39	No	LUAD	14.26833679	1:DECEASED	4ad63dac-76a7-4527-abce-d7a0184e8739	MX	N0	T1A	NA	14.26833679	0:CENSORED	NA	No	White	No	-18	1	Primary
luad_tcga_pan_can_atlas_2018	TCGA-91-8499	TCGA-91-8499-01	76	STAGE IA	7TH	16	23	Non-Small Cell Lung Cancer	LUAD	Lung Adenocarcinoma	36	-27853	0	NA	NA	1.183548673	0:ALIVE OR DEAD TUMOR FREE	Not Hispanic Or Latino	8/29/12	0.6447	EUR	NA	No	C34.3	8140/3	C34.3	Yes	Yes	0.3308	0.55	284	No	LUAD	1.183548673	0:LIVING	54480f58-7e63-4aed-a116-c2c2252e8364	MX	N0	T1B	NA	1.183548673	0:CENSORED	NA	No	White	No	22	1	Primary
luad_tcga_pan_can_atlas_2018	TCGA-91-A4BC	TCGA-91-A4BC-01	59	STAGE IIA	7TH	24	-3	Non-Small Cell Lung Cancer	LUAD	Lung Adenocarcinoma	44	-21565	0	NA	NA	1.44655949	0:ALIVE OR DEAD TUMOR FREE	Not Hispanic Or Latino	2/5/13	0.0734	EUR	NA	No	C34.1	8140/3	C34.1	Yes	Yes	0.3357	0.05	401	NA	LUAD	1.44655949	0:LIVING	EA0B9461-0D4D-4ADE-A255-1B03DD85E30E	MX	N0	T2B	NA	1.44655949	0:CENSORED	NA	Yes, History Of Synchronous And Or Bilateral Malignancy	White	NA	16	1	Primary
luad_tcga_pan_can_atlas_2018	TCGA-93-7347	TCGA-93-7347-01	76	STAGE IA	7TH	6	-27	Non-Small Cell Lung Cancer	LUAD	Lung Adenocarcinoma	683	-27949	0	22.45454844	0:DiseaseFree	22.45454844	0:ALIVE OR DEAD TUMOR FREE	Not Hispanic Or Latino	3/30/12	0.0160	EUR	NA	No	C34.1	8255/3	C34.1	Yes	Yes	0.3343	0	107	No	LUAD	22.45454844	0:LIVING	ef03654a-dcf1-41ff-a67e-4f3fbf9ba807	MX	N0	T1A	Tumor Free	22.45454844	0:CENSORED	NA	No	White	No	-12	1	Primary
luad_tcga_pan_can_atlas_2018	TCGA-93-7348	TCGA-93-7348-01	75	STAGE IA	7TH	12	-31	Non-Small Cell Lung Cancer	LUAD	Lung Adenocarcinoma	531	-27456	0	17.45734293	0:DiseaseFree	17.45734293	0:ALIVE OR DEAD TUMOR FREE	Not Hispanic Or Latino	11/14/11	0.0547	EUR	NA	No	C34.1	8140/3	C34.1	Yes	Yes	0.3085	0	103	No	LUAD	17.45734293	0:LIVING	e739b4f7-ae46-45c6-9013-9571cbadaf99	MX	N0	T1A	Tumor Free	17.45734293	0:CENSORED	NA	No	White	No	-12	1	Primary
luad_tcga_pan_can_atlas_2018	TCGA-93-8067	TCGA-93-8067-01	77	STAGE IB	7TH	19	23	Non-Small Cell Lung Cancer	LUAD	Lung Adenocarcinoma	186	-28453	0	6.115001479	0:DiseaseFree	6.115001479	0:ALIVE OR DEAD TUMOR FREE	Not Hispanic Or Latino	5/18/12	0.3251	EAS	NA	No	C34.3	8140/3	C34.3	Yes	Yes	0.3262	0.14	450	No	LUAD	6.115001479	0:LIVING	bbe88801-34f3-46d2-bbfd-b46c3901ed71	MX	N0	T2A	Tumor Free	6.115001479	0:CENSORED	NA	Yes	Asian	No	20	1	Primary
luad_tcga_pan_can_atlas_2018	TCGA-93-A4JO	TCGA-93-A4JO-01	70	STAGE IA	7TH	16	-15	Non-Small Cell Lung Cancer	LUAD	Lung Adenocarcinoma	NA	-25898	0	NA	NA	1.084919617	0:ALIVE OR DEAD TUMOR FREE	Not Hispanic Or Latino	2/27/14	0.0324	EUR	NA	No	C34.3	8255/3	C34.3	Yes	Yes	0.3048	0	53	No	LUAD	1.084919617	1:DECEASED	3DAEBE75-C6DF-478E-8A4C-11186FD5EAD9	MX	N0	T1A	Tumor Free	1.084919617	0:CENSORED	NA	No	White	No	-8	1	Primary
luad_tcga_pan_can_atlas_2018	TCGA-93-A4JQ	TCGA-93-A4JQ-01	49	STAGE IA	7TH	21	1	Non-Small Cell Lung Cancer	LUAD	Lung Adenocarcinoma	526	-17951	0	17.29296117	0:DiseaseFree	17.29296117	0:ALIVE OR DEAD TUMOR FREE	Not Hispanic Or Latino	2/27/14	0.0418	EUR	NA	No	C34.1	8550/3	C34.1	Yes	Yes	0.3075	0.04	104	No	LUAD	17.29296117	0:LIVING	7093024B-CF56-4783-B973-B72573ED7F2B	MX	N0	T1B	Tumor Free	17.29296117	0:CENSORED	NA	Yes	White	No	6	1	Primary
luad_tcga_pan_can_atlas_2018	TCGA-95-7039	TCGA-95-7039-01	54	STAGE IIB	7TH	19	11	Non-Small Cell Lung Cancer	LUAD	Lung Adenocarcinoma	1272	-19981	0	41.35845087	1:Recurred/Progressed	41.8187198	0:ALIVE OR DEAD TUMOR FREE	Not Hispanic Or Latino	2011-8-00	0.4482	EUR	NA	No	C34.1	8140/3	C34.1	Yes	Yes	0.32	0	1207	Yes	LUAD	41.8187198	0:LIVING	ae702159-5b6a-41dd-868c-7540f9e1131c	MX	N0	T3	Tumor Free	41.35845087	1:PROGRESSION	NA	No	White	No	16	1	Primary
luad_tcga_pan_can_atlas_2018	TCGA-95-7043	TCGA-95-7043-01	63	STAGE IA	7TH	15	-3	Non-Small Cell Lung Cancer	LUAD	Lung Adenocarcinoma	37	-23165	0	NA	NA	16.53680508	1:DEAD WITH TUMOR	Not Hispanic Or Latino	2011-8-00	0.5315	AFR_ADMIX	NA	No	C34.1	8255/3	C34.1	Yes	Yes	0.3486	1.02	1022	NA	LUAD	16.53680508	1:DECEASED	c650b1ff-8a4c-4ee9-b7c1-268c28c83827	MX	N0	T1A	Tumor Free	16.53680508	1:PROGRESSION	NA	Yes	White	NA	0	1	Primary
luad_tcga_pan_can_atlas_2018	TCGA-95-7944	TCGA-95-7944-01	71	STAGE IA	7TH	13	17	Non-Small Cell Lung Cancer	LUAD	Lung Adenocarcinoma	377	-26003	0	NA	NA	12.39438472	0:ALIVE OR DEAD TUMOR FREE	Not Hispanic Or Latino	3/21/12	0.0624	EUR	NA	No	C34.3	8140/3	C34.3	Yes	Yes	0.3321	0	208	No	LUAD	12.39438472	0:LIVING	abab925c-bef3-4072-b9c4-40f808744593	M0	N0	T1A	Tumor Free	12.39438472	0:CENSORED	NA	No	White	No	4	1	Primary
luad_tcga_pan_can_atlas_2018	TCGA-95-7947	TCGA-95-7947-01	67	STAGE IA	7TH	11	-7	Non-Small Cell Lung Cancer	LUAD	Lung Adenocarcinoma	477	-24752	0	15.68201992	0:DiseaseFree	15.68201992	0:ALIVE OR DEAD TUMOR FREE	Not Hispanic Or Latino	3/21/12	0.4074	EUR	NA	No	C34.1	8255/3	C34.1	Yes	Yes	0.3598	0.04	476	No	LUAD	15.68201992	0:LIVING	e0acafdd-06d0-48a6-bd68-577ef666a419	M0	N0	T1A	Tumor Free	15.68201992	0:CENSORED	NA	Yes	White	No	12	1	Primary
luad_tcga_pan_can_atlas_2018	TCGA-95-7948	TCGA-95-7948-01	42	STAGE IB	7TH	17	-21	Non-Small Cell Lung Cancer	LUAD	Lung Adenocarcinoma	476	-15363	0	15.64914357	0:DiseaseFree	15.64914357	0:ALIVE OR DEAD TUMOR FREE	Not Hispanic Or Latino	3/22/12	0.3733	EUR	NA	No	C34.3	8255/3	C34.3	Yes	Yes	0.3546	0.21	141	No	LUAD	15.64914357	0:LIVING	a52e99d6-a61a-439d-b0b1-ca7a0eabcb04	M0	N0	T2A	Tumor Free	15.64914357	0:CENSORED	NA	Yes	White	No	-14	1	Primary
luad_tcga_pan_can_atlas_2018	TCGA-95-8039	TCGA-95-8039-01	72	STAGE IA	7TH	9	-19	Non-Small Cell Lung Cancer	LUAD	Lung Adenocarcinoma	830	-26317	0	7.495808265	1:Recurred/Progressed	27.28737219	0:ALIVE OR DEAD TUMOR FREE	Not Hispanic Or Latino	6/20/12	0.1139	EUR	NA	No	C34.1	8550/3	C34.1	Yes	Yes	0.3217	0	87	Yes	LUAD	27.28737219	0:LIVING	87f1b3df-4bc7-4336-b658-f30ac1c5c796	MX	N0	T1	Tumor Free	7.495808265	1:PROGRESSION	NA	No	White	No	-4	1	Primary
luad_tcga_pan_can_atlas_2018	TCGA-97-7546	TCGA-97-7546-01	76	STAGE IA	6TH	6	-37	Non-Small Cell Lung Cancer	LUAD	Lung Adenocarcinoma	1285	-27913	0	NA	NA	42.24611237	0:ALIVE OR DEAD TUMOR FREE	Not Hispanic Or Latino	11/17/11	0.0936	EUR	NA	No	C34.1	8550/3	C34.1	Yes	Yes	0.3147	0	253	Yes	LUAD	42.24611237	0:LIVING	1d90c9f3-5025-4867-a2f0-e455b6a254fa	MX	N0	T1	Tumor Free	41.25982181	1:PROGRESSION	NA	No	White	Yes	-22	1	Primary
luad_tcga_pan_can_atlas_2018	TCGA-97-7547	TCGA-97-7547-01	67	STAGE IB	6TH	17	-39	Non-Small Cell Lung Cancer	LUAD	Lung Adenocarcinoma	1965	-24737	0	NA	NA	64.60203176	0:ALIVE OR DEAD TUMOR FREE	Not Hispanic Or Latino	11/17/11	0.3480	EUR	NA	No	C34.1	8260/3	C34.1	Yes	Yes	0.3077	0.04	158	Yes	LUAD	64.60203176	0:LIVING	6092bd5c-e97c-4a77-a4ad-c87623b17507	MX	N0	T2	Tumor Free	25.47917283	1:PROGRESSION	NA	No	White	No	-20	1	Primary
luad_tcga_pan_can_atlas_2018	TCGA-97-7552	TCGA-97-7552-01	70	STAGE IB	6TH	3	-37	Non-Small Cell Lung Cancer	LUAD	Lung Adenocarcinoma	1932	-25578	0	NA	NA	63.51711214	0:ALIVE OR DEAD TUMOR FREE	Not Hispanic Or Latino	11/17/11	0.0037	EUR	NA	No	C34.3	8253/3	C34.3	Yes	Yes	0.3059	0	35	Yes	LUAD	63.51711214	0:LIVING	1b110eb4-a01d-4c50-ba18-77da4dedd549	MX	N0	T2	Tumor Free	26.23532893	1:PROGRESSION	NA	No	White	No	-16	1	Primary
luad_tcga_pan_can_atlas_2018	TCGA-97-7553	TCGA-97-7553-01	58	STAGE IA	6TH	15	-33	Non-Small Cell Lung Cancer	LUAD	Lung Adenocarcinoma	1870	-21518	0	61.47877832	0:DiseaseFree	61.47877832	0:ALIVE OR DEAD TUMOR FREE	Not Hispanic Or Latino	11/17/11	0.0369	EUR	NA	No	C34.3	8252/3	C34.3	Yes	Yes	0.2731	0.05	42	No	LUAD	61.47877832	0:LIVING	37c8d73a-45ae-40fc-ba9a-721b755c1160	MX	N0	T1	Tumor Free	61.47877832	0:CENSORED	NA	No	White	No	2	1	Primary
luad_tcga_pan_can_atlas_2018	TCGA-97-7937	TCGA-97-7937-01	65	STAGE IB	7TH	26	5	Non-Small Cell Lung Cancer	LUAD	Lung Adenocarcinoma	564	-23919	0	NA	NA	18.54226255	0:ALIVE OR DEAD TUMOR FREE	Not Hispanic Or Latino	2/13/12	0.4496	EUR	NA	No	C34.1	8507/3	C34.1	Yes	Yes	0.3257	0.03	445	No	LUAD	18.54226255	0:LIVING	fcfe0b53-dfc1-42fa-9efc-2b2ff259297e	MX	N0	T2A	NA	18.54226255	0:CENSORED	NA	No	White	No	4	1	Primary
luad_tcga_pan_can_atlas_2018	TCGA-97-7938	TCGA-97-7938-01	76	STAGE IA	7TH	7	-37	Non-Small Cell Lung Cancer	LUAD	Lung Adenocarcinoma	NA	-27980	0	0.591774337	0:DiseaseFree	0.591774337	0:ALIVE OR DEAD TUMOR FREE	Not Hispanic Or Latino	2/13/12	0.2176	EUR	NA	No	C34.1	8252/3	C34.1	Yes	Yes	0.3584	0.02	363	No	LUAD	0.591774337	1:DECEASED	e6e75590-9520-4b1c-8a28-4a1d2b2218fc	MX	N0	T1A	Tumor Free	0.591774337	0:CENSORED	NA	No	White	No	-18	1	Primary
luad_tcga_pan_can_atlas_2018	TCGA-97-7941	TCGA-97-7941-01	72	STAGE IA	7TH	2	-39	Non-Small Cell Lung Cancer	LUAD	Lung Adenocarcinoma	484	-26298	0	15.91215439	0:DiseaseFree	15.91215439	0:ALIVE OR DEAD TUMOR FREE	Not Hispanic Or Latino	2/13/12	0.0268	EUR	NA	No	C34.1	8550/3	C34.1	Yes	Yes	0.3364	0	87	No	LUAD	15.91215439	0:LIVING	b266cbf5-80de-4473-b16f-08c502d365ca	MX	N0	T1B	Tumor Free	15.91215439	0:CENSORED	NA	No	White	No	-16	1	Primary
luad_tcga_pan_can_atlas_2018	TCGA-97-8172	TCGA-97-8172-01	75	STAGE IB	7TH	13	-43	Non-Small Cell Lung Cancer	LUAD	Lung Adenocarcinoma	545	-27416	0	17.91761186	0:DiseaseFree	17.91761186	0:ALIVE OR DEAD TUMOR FREE	Not Hispanic Or Latino	6/13/12	0.1214	EUR	NA	No	C34.1	8550/3	C34.1	Yes	Yes	0.3222	0.12	247	No	LUAD	17.91761186	0:LIVING	cbf1f718-6bb7-4daf-b9d6-fb294281decb	M0	N0	T2A	Tumor Free	17.91761186	0:CENSORED	NA	Yes	White	No	-16	1	Primary
luad_tcga_pan_can_atlas_2018	TCGA-97-8174	TCGA-97-8174-01	67	STAGE IIA	7TH	20	-39	Non-Small Cell Lung Cancer	LUAD	Lung Adenocarcinoma	NA	-24725	0	NA	NA	5.391721735	NA	Not Hispanic Or Latino	6/13/12	0.2982	EUR	NA	No	C34.1	8260/3	C34.1	Yes	Yes	0.3258	0.07	158	No	LUAD	5.391721735	1:DECEASED	8c695c24-e7f9-449a-9258-a1bc8a33bf9a	M0	N0	T2B	NA	5.391721735	0:CENSORED	NA	No	White	No	-14	1	Primary
luad_tcga_pan_can_atlas_2018	TCGA-97-8175	TCGA-97-8175-01	55	STAGE IB	7TH	8	27	Non-Small Cell Lung Cancer	LUAD	Lung Adenocarcinoma	551	-20206	0	9.6656475	1:Recurred/Progressed	18.11486997	0:ALIVE OR DEAD TUMOR FREE	Not Hispanic Or Latino	6/13/12	0.1336	EUR	NA	No	C34.1	8230/3	C34.1	Yes	Yes	0.3039	0.72	28	Yes	LUAD	18.11486997	0:LIVING	f4350d9c-3f40-4829-bbc4-8acb2f3ff512	M0	N0	T2A	Tumor Free	9.6656475	1:PROGRESSION	NA	No	White	No	6	1	Primary
luad_tcga_pan_can_atlas_2018	TCGA-97-8177	TCGA-97-8177-01	59	STAGE IB	7TH	19	15	Non-Small Cell Lung Cancer	LUAD	Lung Adenocarcinoma	499	-21648	0	NA	NA	16.40529967	0:ALIVE OR DEAD TUMOR FREE	Not Hispanic Or Latino	6/13/12	0.1677	EUR	NA	No	C34.3	8255/3	C34.3	Yes	Yes	0.3372	0.07	32	No	LUAD	16.40529967	0:LIVING	09078761-1c14-4d01-8e15-535c19a9b0f9	M0	N0	T2A	Tumor Free	16.40529967	0:CENSORED	NA	No	White	No	-6	1	Primary
luad_tcga_pan_can_atlas_2018	TCGA-97-8179	TCGA-97-8179-01	72	STAGE IA	7TH	30	-15	Non-Small Cell Lung Cancer	LUAD	Lung Adenocarcinoma	435	-26305	0	14.30121314	0:DiseaseFree	14.30121314	0:ALIVE OR DEAD TUMOR FREE	Not Hispanic Or Latino	6/13/12	0.4389	EUR	NA	No	C34.1	8550/3	C34.1	Yes	Yes	0.333	0.45	151	No	LUAD	14.30121314	0:LIVING	11c2e619-8aeb-4f86-b03b-78f9a8099263	M0	N0	T1A	Tumor Free	14.30121314	0:CENSORED	NA	No	White	No	-8	1	Primary
luad_tcga_pan_can_atlas_2018	TCGA-97-8552	TCGA-97-8552-01	55	STAGE I	7TH	21	-35	Non-Small Cell Lung Cancer	LUAD	Lung Adenocarcinoma	626	-20331	0	20.58059638	0:DiseaseFree	20.58059638	0:ALIVE OR DEAD TUMOR FREE	Not Hispanic Or Latino	9/26/12	0.3121	EUR	NA	No	C34.3	8252/3	C34.3	Yes	Yes	0.3635	0	22	No	LUAD	20.58059638	0:LIVING	9ca1a26c-82e0-48b3-b3bb-2ed57086eeb1	MX	N0	T1A	Tumor Free	20.58059638	0:CENSORED	NA	No	White	No	-18	1	Primary
luad_tcga_pan_can_atlas_2018	TCGA-97-A4LX	TCGA-97-A4LX-01	81	STAGE IB	7TH	14	-3	Non-Small Cell Lung Cancer	LUAD	Lung Adenocarcinoma	614	-29915	0	20.18608015	0:DiseaseFree	20.18608015	0:ALIVE OR DEAD TUMOR FREE	Not Hispanic Or Latino	3/7/13	0.0346	EUR	NA	No	C34.1	8255/3	C34.1	Yes	Yes	0.3137	0	150	No	LUAD	20.18608015	0:LIVING	E2B0D873-4942-4483-9A88-D5C6338D0382	M0	N0	T2A	NA	20.18608015	0:CENSORED	NA	Yes, History Of Synchronous And Or Bilateral Malignancy	White	No	-8	1	Primary
luad_tcga_pan_can_atlas_2018	TCGA-97-A4M0	TCGA-97-A4M0-01	60	STAGE IB	7TH	16	-25	Non-Small Cell Lung Cancer	LUAD	Lung Adenocarcinoma	652	-22206	0	21.43538153	0:DiseaseFree	21.43538153	0:ALIVE OR DEAD TUMOR FREE	Not Hispanic Or Latino	3/7/13	0.2992	EUR	NA	No	C34.1	8255/3	C34.1	Yes	Yes	0.33	0	344	No	LUAD	21.43538153	0:LIVING	DD63D0FD-E24B-40A5-88C5-7D3D4106631E	M0	N0	T2A	NA	21.43538153	0:CENSORED	NA	No	White	No	-16	1	Primary
luad_tcga_pan_can_atlas_2018	TCGA-97-A4M1	TCGA-97-A4M1-01	52	STAGE IA	7TH	20	-37	Non-Small Cell Lung Cancer	LUAD	Lung Adenocarcinoma	601	-19272	0	19.75868758	0:DiseaseFree	19.75868758	0:ALIVE OR DEAD TUMOR FREE	Not Hispanic Or Latino	3/7/13	0.2459	EUR	NA	No	C34.1	8255/3	C34.1	Yes	Yes	0.3065	0	39	No	LUAD	19.75868758	0:LIVING	C0C879F7-C332-4D31-9F7E-A3BF361B36EE	M0	N0	T1A	NA	19.75868758	0:CENSORED	NA	No	White	No	-24	1	Primary
luad_tcga_pan_can_atlas_2018	TCGA-97-A4M2	TCGA-97-A4M2-01	66	STAGE IA	7TH	1	-35	Non-Small Cell Lung Cancer	LUAD	Lung Adenocarcinoma	624	-24313	0	20.51484367	0:DiseaseFree	20.51484367	0:ALIVE OR DEAD TUMOR FREE	Not Hispanic Or Latino	3/7/13	0.0002	EUR	NA	No	C34.2	8255/3	C34.2	Yes	Yes	0.2987	0	26	No	LUAD	20.51484367	0:LIVING	345AEF28-D49B-491B-A337-B1AC55C37D35	M0	N0	T1A	Tumor Free	20.51484367	0:CENSORED	NA	Yes	White	No	-16	1	Primary
luad_tcga_pan_can_atlas_2018	TCGA-97-A4M3	TCGA-97-A4M3-01	69	STAGE IA	7TH	5	-23	Non-Small Cell Lung Cancer	LUAD	Lung Adenocarcinoma	540	-25384	0	17.7532301	0:DiseaseFree	17.7532301	0:ALIVE OR DEAD TUMOR FREE	Not Hispanic Or Latino	3/7/13	0.2370	EUR	NA	No	C34.1	8255/3	C34.1	Yes	Yes	0.306	0	193	Yes	LUAD	17.7532301	0:LIVING	575752F8-2788-43CD-AFDE-F0F600F39D18	M0	N0	T1B	NA	1.77532301	1:PROGRESSION	NA	Yes	White	No	-22	1	Primary
luad_tcga_pan_can_atlas_2018	TCGA-97-A4M5	TCGA-97-A4M5-01	83	STAGE IA	7TH	6	-41	Non-Small Cell Lung Cancer	LUAD	Lung Adenocarcinoma	634	-30665	0	20.84360719	0:DiseaseFree	20.84360719	0:ALIVE OR DEAD TUMOR FREE	Not Hispanic Or Latino	3/7/13	0.0418	EUR	NA	No	C34.1	8255/3	C34.1	Yes	Yes	0.2956	0.01	144	No	LUAD	20.84360719	0:LIVING	5FE77D4A-A8A5-4C90-8FF2-9C3BBBB309EF	M0	N0	T1B	NA	20.84360719	0:CENSORED	NA	No	White	No	-16	1	Primary
luad_tcga_pan_can_atlas_2018	TCGA-97-A4M6	TCGA-97-A4M6-01	45	STAGE IA	7TH	9	-29	Non-Small Cell Lung Cancer	LUAD	Lung Adenocarcinoma	568	-16764	0	18.67376796	0:DiseaseFree	18.67376796	0:ALIVE OR DEAD TUMOR FREE	Not Hispanic Or Latino	3/7/13	0.3427	EUR	NA	No	C34.3	8255/3	C34.3	Yes	Yes	0.3076	0.04	29	No	LUAD	18.67376796	0:LIVING	31FF69B5-9E58-44DA-8326-BDFC7EE495C4	M0	N0	T1A	NA	18.67376796	0:CENSORED	NA	No	White	No	-12	1	Primary
luad_tcga_pan_can_atlas_2018	TCGA-97-A4M7	TCGA-97-A4M7-01	74	STAGE IA	7TH	9	-33	Non-Small Cell Lung Cancer	LUAD	Lung Adenocarcinoma	629	-27062	0	20.67922543	0:DiseaseFree	20.67922543	0:ALIVE OR DEAD TUMOR FREE	Not Hispanic Or Latino	3/7/13	0.2386	EUR	NA	No	C34.2	8255/3	C34.2	Yes	Yes	0.313	0	278	No	LUAD	20.67922543	0:LIVING	C6B680E3-D96E-4FC7-8053-77454B7A14FA	M0	N0	T1B	Tumor Free	20.67922543	0:CENSORED	NA	Yes, History Of Synchronous And Or Bilateral Malignancy	White	No	-12	1	Primary
luad_tcga_pan_can_atlas_2018	TCGA-99-7458	TCGA-99-7458-01	74	STAGE IIIA	7TH	13	-25	Non-Small Cell Lung Cancer	LUAD	Lung Adenocarcinoma	747	-27359	0	NA	NA	24.55863497	0:ALIVE OR DEAD TUMOR FREE	Not Hispanic Or Latino	1/6/12	0.0061	EUR	NA	No	C34.3	8252/3	C34.3	Yes	Yes	0.2904	0	437	No	LUAD	24.55863497	0:LIVING	96d93e23-bb0d-46a8-9685-5ed0d6b83059	M0	N0	T4	Tumor Free	24.55863497	0:CENSORED	NA	No	White	No	-16	1	Primary
luad_tcga_pan_can_atlas_2018	TCGA-99-8028	TCGA-99-8028-01	50	STAGE IA	7TH	3	7	Non-Small Cell Lung Cancer	LUAD	Lung Adenocarcinoma	1118	-18542	0	36.75576158	0:DiseaseFree	36.75576158	0:ALIVE OR DEAD TUMOR FREE	Not Hispanic Or Latino	6/15/12	0.0181	AFR	NA	No	C34.1	8140/3	C34.1	Yes	Yes	0.3429	0	394	No	LUAD	36.75576158	0:LIVING	9759bf3a-74ff-433f-99bb-f9406f222ed2	M0	N0	T1A	Tumor Free	36.75576158	0:CENSORED	NA	No	Black or African American	No	-14	1	Primary
luad_tcga_pan_can_atlas_2018	TCGA-99-8032	TCGA-99-8032-01	61	STAGE IA	7TH	18	17	Non-Small Cell Lung Cancer	LUAD	Lung Adenocarcinoma	44	-22635	0	1.44655949	0:DiseaseFree	1.44655949	0:ALIVE OR DEAD TUMOR FREE	Not Hispanic Or Latino	6/15/12	0.1856	EUR	NA	No	C34.1	8140/3	C34.1	Yes	Yes	0.3283	0	370	NA	LUAD	1.44655949	0:LIVING	7e83f9dd-b038-497b-a113-a55605398b7b	M0	N0	T1A	Tumor Free	1.44655949	0:CENSORED	NA	No	White	No	16	1	Primary
luad_tcga_pan_can_atlas_2018	TCGA-99-AA5R	TCGA-99-AA5R-01	70	STAGE IA	7TH	0	-35	Non-Small Cell Lung Cancer	LUAD	Lung Adenocarcinoma	658	-25778	0	21.63263964	0:DiseaseFree	21.63263964	0:ALIVE OR DEAD TUMOR FREE	Not Hispanic Or Latino	5/14/14	0.0007	AFR	NA	No	C34.3	8140/3	C34.3	Yes	Yes	0.3341	0	53	No	LUAD	21.63263964	0:LIVING	D3E23815-7F9D-48AA-9AEF-3A1DD9D464D7	M0	N0	T1A	Tumor Free	21.63263964	0:CENSORED	NA	No	Black or African American	No	-16	1	Primary
luad_tcga_pan_can_atlas_2018	TCGA-J2-8194	TCGA-J2-8194-01	69	STAGE IIB	7TH	15	-15	Non-Small Cell Lung Cancer	LUAD	Lung Adenocarcinoma	724	-25441	0	NA	NA	23.80247888	0:ALIVE OR DEAD TUMOR FREE	Not Hispanic Or Latino	6/6/12	0.2740	EUR	NA	No	C34.3	8255/3	C34.3	Yes	Yes	0.313	0.02	138	Yes	LUAD	23.80247888	0:LIVING	2b68b51f-bd4c-4bbb-b4e6-2eead53da2a4	MX	N0	T3	NA	15.45188546	1:PROGRESSION	NA	Yes	White	Yes	-4	1	Primary
luad_tcga_pan_can_atlas_2018	TCGA-J2-A4AD	TCGA-J2-A4AD-01	61	STAGE IA	7TH	8	9	Non-Small Cell Lung Cancer	LUAD	Lung Adenocarcinoma	287	-22414	0	NA	NA	18.08199362	1:DEAD WITH TUMOR	Not Hispanic Or Latino	12/27/12	0.3196	EUR	NA	No	C34.1	8140/3	C34.1	Yes	Yes	0.3088	0	292	Yes	LUAD	18.08199362	1:DECEASED	096BD95F-9900-4DB2-B1C4-103902C3B31F	MX	N0	T1A	Tumor Free	17.22720847	1:PROGRESSION	NA	No	White	No	18	1	Primary
luad_tcga_pan_can_atlas_2018	TCGA-J2-A4AE	TCGA-J2-A4AE-01	77	STAGE IA	7TH	7	-19	Non-Small Cell Lung Cancer	LUAD	Lung Adenocarcinoma	1079	-28163	0	35.47358385	0:DiseaseFree	35.47358385	0:ALIVE OR DEAD TUMOR FREE	Not Hispanic Or Latino	12/27/12	0.1859	EUR	NA	No	C34.1	8140/3	C34.1	Yes	Yes	0.3188	0	41	No	LUAD	35.47358385	0:LIVING	E5F956DD-F49F-435C-83C3-5B1B0A2050ED	MX	N0	T1A	Tumor Free	35.47358385	0:CENSORED	NA	No	White	No	-6	1	Primary
luad_tcga_pan_can_atlas_2018	TCGA-J2-A4AG	TCGA-J2-A4AG-01	66	STAGE IA	7TH	4	-29	Non-Small Cell Lung Cancer	LUAD	Lung Adenocarcinoma	988	-24224	0	32.48183582	0:DiseaseFree	32.48183582	0:ALIVE OR DEAD TUMOR FREE	Not Hispanic Or Latino	12/27/12	0.0236	EUR	NA	No	C34.1	8140/3	C34.1	Yes	Yes	0.32	0	82	No	LUAD	32.48183582	0:LIVING	E21E2AF3-DC71-41FA-94BA-7A7929F47D90	MX	N0	T1B	Tumor Free	32.48183582	0:CENSORED	NA	No	White	No	-12	1	Primary
luad_tcga_pan_can_atlas_2018	TCGA-L4-A4E5	TCGA-L4-A4E5-01	48	STAGE I	7TH	17	17	Non-Small Cell Lung Cancer	LUAD	Lung Adenocarcinoma	578	-17680	0	19.00253148	0:DiseaseFree	19.00253148	0:ALIVE OR DEAD TUMOR FREE	Not Hispanic Or Latino	12/5/12	0.5246	EUR	NA	No	C34.1	8140/3	C34.1	Yes	Yes	0.3166	0.01	297	No	LUAD	19.00253148	0:LIVING	32A7B827-C3F9-4607-AE63-DAE8CAA2BC97	M0	N0	T1	Tumor Free	19.00253148	0:CENSORED	NA	No	White	No	20	1	Primary
luad_tcga_pan_can_atlas_2018	TCGA-L4-A4E6	TCGA-L4-A4E6-01	67	STAGE IA	7TH	NA	-37	Non-Small Cell Lung Cancer	LUAD	Lung Adenocarcinoma	435	-24631	0	14.30121314	0:DiseaseFree	14.30121314	0:ALIVE OR DEAD TUMOR FREE	Not Hispanic Or Latino	12/5/12	0.0000	EUR	NA	No	C34.1	8140/3	C34.1	Yes	Yes	0.3258	0	10	No	LUAD	14.30121314	0:LIVING	26A92E1B-08D8-45CD-AF0C-EAF2514808A2	M0	N0	T1	Tumor Free	14.30121314	0:CENSORED	NA	No	White	No	-18	1	Primary
luad_tcga_pan_can_atlas_2018	TCGA-L9-A443	TCGA-L9-A443-01	63	STAGE IA	7TH	22	-19	Non-Small Cell Lung Cancer	LUAD	Lung Adenocarcinoma	116	-23062	0	6.345135944	0:DiseaseFree	6.345135944	0:ALIVE OR DEAD TUMOR FREE	Not Hispanic Or Latino	10/26/12	0.3508	EUR	NA	No	C34.3	8140/3	C34.3	Yes	Yes	0.3265	0	233	No	LUAD	6.345135944	1:DECEASED	3B89AC82-63F6-41B9-A03D-34B9FFC1550D	MX	N0	T1A	NA	6.345135944	0:CENSORED	NA	Yes	White	No	-10	1	Primary
luad_tcga_pan_can_atlas_2018	TCGA-L9-A444	TCGA-L9-A444-01	60	STAGE IA	7TH	30	-17	Non-Small Cell Lung Cancer	LUAD	Lung Adenocarcinoma	307	-22202	0	10.09304008	0:DiseaseFree	10.09304008	0:ALIVE OR DEAD TUMOR FREE	Not Hispanic Or Latino	10/26/12	0.3499	EUR	NA	No	C34.1	8140/3	C34.1	Yes	Yes	0.3278	0	493	No	LUAD	10.09304008	0:LIVING	4A1D30E8-E93A-41ED-8E54-08EAFF6556A7	MX	N0	T1A	NA	10.09304008	0:CENSORED	NA	Yes	White	No	-10	1	Primary
luad_tcga_pan_can_atlas_2018	TCGA-L9-A8F4	TCGA-L9-A8F4-01	64	STAGE IB	7TH	23	9	Non-Small Cell Lung Cancer	LUAD	Lung Adenocarcinoma	476	-23617	0	NA	NA	15.64914357	0:ALIVE OR DEAD TUMOR FREE	Not Hispanic Or Latino	2/14/14	0.1304	AFR	NA	No	C34.1	8140/3	C34.1	Yes	Yes	0.3245	0	691	No	LUAD	15.64914357	0:LIVING	927FC5E0-2C14-4C20-A49B-F10D8A1175C3	MX	N0	T2A	Tumor Free	15.64914357	0:CENSORED	NA	No	Black or African American	Yes	6	1	Primary
luad_tcga_pan_can_atlas_2018	TCGA-MN-A4N4	TCGA-MN-A4N4-01	57	STAGE IA	7TH	19	9	Non-Small Cell Lung Cancer	LUAD	Lung Adenocarcinoma	1175	-20888	0	38.62971365	0:DiseaseFree	38.62971365	0:ALIVE OR DEAD TUMOR FREE	Not Hispanic Or Latino	12/4/12	0.3552	EUR	NA	No	C34.1	8140/3	C34.1	Yes	Yes	0.3073	0.01	1340	No	LUAD	38.62971365	0:LIVING	CEEAD734-1CE0-4385-B65A-A9C853B7308E	M0	N0	T1B	NA	38.62971365	0:CENSORED	NA	No	White	No	-6	1	Primary
luad_tcga_pan_can_atlas_2018	TCGA-MN-A4N5	TCGA-MN-A4N5-01	63	STAGE IA	7TH	19	3	Non-Small Cell Lung Cancer	LUAD	Lung Adenocarcinoma	84	-23257	0	2.761613571	0:DiseaseFree	2.761613571	0:ALIVE OR DEAD TUMOR FREE	Not Hispanic Or Latino	12/4/12	0.4335	EUR	NA	No	C34.1	8140/3	C34.1	Yes	Yes	0.3204	0.06	401	No	LUAD	2.761613571	0:LIVING	17E09B0D-EAB2-40EC-AE3C-BE9AB63FCEF0	M0	N0	T1A	NA	2.761613571	0:CENSORED	NA	No	White	No	2	1	Primary
luad_tcga_pan_can_atlas_2018	TCGA-MP-A4SV	TCGA-MP-A4SV-01	67	STAGE IB	5TH	21	13	Non-Small Cell Lung Cancer	LUAD	Lung Adenocarcinoma	NA	-24516	0	86.13604235	0:DiseaseFree	86.13604235	NA	NA	4/2/13	0.1932	EUR	NA	No	C34.3	8140/3	C34.3	Yes	Yes	0.3118	0	298	NA	LUAD	86.13604235	1:DECEASED	706420C4-8820-4B41-80D9-F3EFD1D2A4F0	M0	N0	T2	NA	86.13604235	0:CENSORED	NA	No	NA	No	20	1	Primary
luad_tcga_pan_can_atlas_2018	TCGA-MP-A4T2	TCGA-MP-A4T2-01	71	STAGE IA	6TH	19	NA	Non-Small Cell Lung Cancer	LUAD	Lung Adenocarcinoma	NA	-26010	0	18.90390242	1:Recurred/Progressed	37.34753592	1:DEAD WITH TUMOR	Not Hispanic Or Latino	4/2/13	0.3007	EUR	NA	No	C34.3	8140/3	C34.3	Yes	No	0.3179	0.04	73	Yes	LUAD	37.34753592	1:DECEASED	E379CF55-68EF-4FBC-AF3E-0A5040C27F0F	M0	N0	T1	With Tumor	18.90390242	1:PROGRESSION	NA	No	White	No	NA	1	Primary
luad_tcga_pan_can_atlas_2018	TCGA-MP-A4TA	TCGA-MP-A4TA-01	75	STAGE IA	6TH	11	21	Non-Small Cell Lung Cancer	LUAD	Lung Adenocarcinoma	NA	-27513	0	23.83535523	1:Recurred/Progressed	31.23253444	1:DEAD WITH TUMOR	Not Hispanic Or Latino	4/2/13	0.0176	EUR	NA	No	C34.1	8140/3	C34.1	Yes	Yes	0.3176	0	315	Yes	LUAD	31.23253444	1:DECEASED	98EE294A-46ED-4572-BDD4-A932C3498A25	M0	N0	T1	With Tumor	23.83535523	1:PROGRESSION	NA	Yes	White	No	18	1	Primary
luad_tcga_pan_can_atlas_2018	TCGA-MP-A4TE	TCGA-MP-A4TE-01	56	STAGE IIA	7TH	18	1	Non-Small Cell Lung Cancer	LUAD	Lung Adenocarcinoma	NA	-20627	0	7.430055561	1:Recurred/Progressed	29.45721143	1:DEAD WITH TUMOR	Not Hispanic Or Latino	4/2/13	0.4476	EUR	NA	No	C34.3	8140/3	C34.3	Yes	Yes	0.3258	0.13	124	Yes	LUAD	29.45721143	1:DECEASED	BEBD0025-74E2-451B-93B3-86F82DF43573	MX	N0	T2B	With Tumor	7.430055561	1:PROGRESSION	NA	No	White	No	6	1	Primary
luad_tcga_pan_can_atlas_2018	TCGA-MP-A4TF	TCGA-MP-A4TF-01	58	STAGE IIA	7TH	28	29	Non-Small Cell Lung Cancer	LUAD	Lung Adenocarcinoma	NA	-21387	0	NA	NA	11.04645429	1:DEAD WITH TUMOR	Not Hispanic Or Latino	4/2/13	0.4141	EUR	NA	No	C34.1	8140/3	C34.1	Yes	Yes	0.3514	0.01	375	Yes	LUAD	11.04645429	1:DECEASED	86DAC334-F30E-438E-810A-8E45F69DBB7E	M0	N0	T2B	With Tumor	6.410888648	1:PROGRESSION	NA	No	White	No	6	1	Primary
luad_tcga_pan_can_atlas_2018	TCGA-MP-A4TH	TCGA-MP-A4TH-01	70	STAGE IA	7TH	6	-37	Non-Small Cell Lung Cancer	LUAD	Lung Adenocarcinoma	741	-25759	0	24.36137686	0:DiseaseFree	24.36137686	0:ALIVE OR DEAD TUMOR FREE	Not Hispanic Or Latino	5/8/13	0.1862	EUR	NA	No	C34.3	8140/3	C34.3	Yes	Yes	0.3143	0	108	No	LUAD	24.36137686	0:LIVING	7A111B4F-46E9-4E34-8024-0B9FDC5CBCD8	M0	N0	T1A	Tumor Free	24.36137686	0:CENSORED	NA	No	White	No	-22	1	Primary
luad_tcga_pan_can_atlas_2018	TCGA-MP-A4TJ	TCGA-MP-A4TJ-01	62	STAGE IA	6TH	NA	-29	Non-Small Cell Lung Cancer	LUAD	Lung Adenocarcinoma	NA	-22875	0	11.14508334	0:DiseaseFree	11.14508334	NA	NA	4/2/13	0.0474	EUR	NA	No	C34.1	8490/3	C34.1	Yes	Yes	0.3186	0	84	NA	LUAD	11.14508334	1:DECEASED	8F52CCCD-5709-4753-9670-31A573EE27AB	M0	N0	T1	NA	11.14508334	0:CENSORED	NA	No	NA	No	-6	1	Primary
luad_tcga_pan_can_atlas_2018	TCGA-MP-A5C7	TCGA-MP-A5C7-01	76	STAGE IB	6TH	6	-37	Non-Small Cell Lung Cancer	LUAD	Lung Adenocarcinoma	2248	-28015	0	73.90603939	0:DiseaseFree	73.90603939	0:ALIVE OR DEAD TUMOR FREE	Not Hispanic Or Latino	5/10/13	0.2166	EUR	NA	No	C34.1	8140/3	C34.1	Yes	Yes	0.3234	0	58	No	LUAD	73.90603939	0:LIVING	8F04660A-2EFB-4947-9EAB-375066B9EB33	M0	N0	T2	Tumor Free	73.90603939	0:CENSORED	NA	No	White	No	-10	1	Primary
luad_tcga_pan_can_atlas_2018	TCGA-NJ-A4YF	TCGA-NJ-A4YF-01	50	STAGE IA	6TH	18	21	Non-Small Cell Lung Cancer	LUAD	Lung Adenocarcinoma	2161	-18584	0	NA	NA	71.04579676	0:ALIVE OR DEAD TUMOR FREE	Not Hispanic Or Latino	4/25/13	0.6545	AFR	NA	No	C34.1	8255/3	C34.1	Yes	Yes	0.3395	0.2	546	No	LUAD	71.04579676	0:LIVING	595FC3AD-F603-421B-B130-52F1F617050B	M0	N0	T1	NA	71.04579676	0:CENSORED	NA	No	Black or African American	No	-4	1	Primary
luad_tcga_pan_can_atlas_2018	TCGA-NJ-A4YG	TCGA-NJ-A4YG-01	65	STAGE IB	6TH	8	-29	Non-Small Cell Lung Cancer	LUAD	Lung Adenocarcinoma	2261	-23812	0	NA	NA	74.33343196	0:ALIVE OR DEAD TUMOR FREE	NA	4/26/13	0.1185	EUR	NA	No	C34.1	8255/3	C34.1	Yes	Yes	0.3188	0	132	No	LUAD	74.33343196	0:LIVING	7FD03220-531E-4EF8-BECA-E9703E8C0AE1	M0	N0	T2	Tumor Free	74.33343196	0:CENSORED	NA	No	White	No	-14	1	Primary
luad_tcga_pan_can_atlas_2018	TCGA-NJ-A4YP	TCGA-NJ-A4YP-01	52	STAGE IB	7TH	8	-3	Non-Small Cell Lung Cancer	LUAD	Lung Adenocarcinoma	50	-19106	0	NA	NA	1.643817602	0:ALIVE OR DEAD TUMOR FREE	Not Hispanic Or Latino	9/27/13	0.1272	EUR	NA	No	C34.3	8255/3	C34.3	Yes	Yes	0.3221	0	465	No	LUAD	1.643817602	0:LIVING	42259AA6-C9F5-4309-A956-DBF930312F44	M0	N0	T2A	Tumor Free	1.643817602	0:CENSORED	NA	No	White	No	2	1	Primary
luad_tcga_pan_can_atlas_2018	TCGA-NJ-A4YQ	TCGA-NJ-A4YQ-01	69	STAGE IA	7TH	15	-7	Non-Small Cell Lung Cancer	LUAD	Lung Adenocarcinoma	1432	-25427	0	NA	NA	47.07893612	0:ALIVE OR DEAD TUMOR FREE	Not Hispanic Or Latino	9/27/13	0.1044	EUR	NA	No	C34.1	8255/3	C34.1	Yes	Yes	0.32	0.01	995	No	LUAD	47.07893612	0:LIVING	52DF074F-A402-4B78-9472-F8EB268EFDED	M0	N0	T1B	Tumor Free	47.07893612	0:CENSORED	NA	No	White	No	4	1	Primary
luad_tcga_pan_can_atlas_2018	TCGA-NJ-A55A	TCGA-NJ-A55A-01	76	STAGE IB	6TH	1	-45	Non-Small Cell Lung Cancer	LUAD	Lung Adenocarcinoma	15	-28022	0	NA	NA	0.493145281	0:ALIVE OR DEAD TUMOR FREE	Not Hispanic Or Latino	9/27/13	0.0004	EUR	NA	No	C34.3	8550/3	C34.3	Yes	Yes	0.3278	0	100	No	LUAD	0.493145281	0:LIVING	B8B5ED35-B299-4C1E-9226-5CA055DC7A43	M0	N0	T2	Tumor Free	0.493145281	0:CENSORED	NA	No	White	No	-18	1	Primary
luad_tcga_pan_can_atlas_2018	TCGA-NJ-A55R	TCGA-NJ-A55R-01	67	STAGE IA	7TH	21	-11	Non-Small Cell Lung Cancer	LUAD	Lung Adenocarcinoma	603	-24738	0	NA	NA	19.82444028	0:ALIVE OR DEAD TUMOR FREE	Not Hispanic Or Latino	9/27/13	0.0760	EUR	NA	No	C34.1	8230/3	C34.1	Yes	Yes	0.3064	0	232	No	LUAD	19.82444028	0:LIVING	7C7D777B-BF00-4C24-97FC-922580D5605F	MX	N0	T1B	Tumor Free	19.82444028	0:CENSORED	NA	No	White	No	4	1	Primary
luad_tcga_pan_can_atlas_2018	TCGA-O1-A52J	TCGA-O1-A52J-01	74	STAGE IA	6TH	29	-23	Non-Small Cell Lung Cancer	LUAD	Lung Adenocarcinoma	NA	-27223	0	NA	NA	59.11168097	1:DEAD WITH TUMOR	Not Hispanic Or Latino	4/11/13	0.5443	EUR	NA	No	C34.3	8140/3	C34.3	Yes	Yes	0.322	0.02	153	Yes	LUAD	59.11168097	1:DECEASED	42432463-8E92-4F25-B72A-F03953527AA5	MX	N0	T1	With Tumor	29.52296413	1:PROGRESSION	NA	No	White	No	-18	1	Primary
luad_tcga_pan_can_atlas_2018	TCGA-S2-AA1A	TCGA-S2-AA1A-01	68	STAGE IA	7TH	16	-31	Non-Small Cell Lung Cancer	LUAD	Lung Adenocarcinoma	513	-24903	0	16.8655686	0:DiseaseFree	16.8655686	0:ALIVE OR DEAD TUMOR FREE	Not Hispanic Or Latino	4/22/14	0.0598	AFR	NA	No	C34.1	8253/3	C34.1	Yes	Yes	0.3278	0	102	No	LUAD	16.8655686	0:LIVING	31458638-E19C-43E5-AB13-9C64B3B3681D	M0	N0	T1B	Tumor Free	16.8655686	0:CENSORED	NA	No	Black or African American	No	-18	1	Primary
[truncated: 89 more columns]
