# Supplementary material for: Exploring the role of the Rab network in epithelial-to-mesenchymal transition
Source: Bioinform Adv. 2024 Dec 14;5(1):vbae200. doi: 10.1093/bioadv/vbae200 (PMC11684074; doi:10.1093/bioadv/vbae200)
Supplement: vbae200_Supplementary_Data [file vbae200_supplementary_data.zip › lihc_met_IDs.txt]

Study ID	Patient ID	Sample ID	Diagnosis Age	Neoplasm Disease Stage American Joint Committee on Cancer Code	American Joint Committee on Cancer Publication Version Type	Aneuploidy Score	Buffa Hypoxia Score	Cancer Type	TCGA PanCanAtlas Cancer Type Acronym	Cancer Type Detailed	Last Communication Contact from Initial Pathologic Diagnosis Date	Birth from Initial Pathologic Diagnosis Date	Last Alive Less Initial Pathologic Diagnosis Date Calculated Day Value	Disease Free (Months)	Disease Free Status	Months of disease-specific survival	Disease-specific Survival status	Ethnicity Category	Form completion date	Fraction Genome Altered	Genetic Ancestry Label	Neoplasm Histologic Grade	Neoadjuvant Therapy Type Administered Prior To Resection Text	ICD-10 Classification	International Classification of Diseases for Oncology, Third Edition ICD-O-3 Histology Code	International Classification of Diseases for Oncology, Third Edition ICD-O-3 Site Code	Informed consent verified	In PanCan Pathway Analysis	MSI MANTIS Score	MSIsensor Score	Mutation Count	New Neoplasm Event Post Initial Therapy Indicator	Oncotree Code	Overall Survival (Months)	Overall Survival Status	Other Patient ID	American Joint Committee on Cancer Metastasis Stage Code	Neoplasm Disease Lymph Node Stage American Joint Committee on Cancer Code	American Joint Committee on Cancer Tumor Stage Code	Person Neoplasm Cancer Status	Progress Free Survival (Months)	Progression Free Status	Primary Lymph Node Presentation Assessment	Prior Diagnosis	Race Category	Radiation Therapy	Ragnum Hypoxia Score	Number of Samples Per Patient	Sample Type
lihc_tcga_pan_can_atlas_2018	TCGA-BW-A5NP	TCGA-BW-A5NP-01	26	STAGE IV	7TH	NA	-13	Hepatobiliary Cancer	LIHC	Hepatocellular Carcinoma	0	-9809	0	NA	NA	0	0:ALIVE OR DEAD TUMOR FREE	Hispanic Or Latino	3/26/14	0.5159	NA	G3	No	C22.0	2290132	C22.0	Yes	Yes	0.2912	0.94	71	Yes	HCC	0	0:LIVING	56A82A56-0241-4D3D-9DE2-696B0C36DF91	M1	N0	T2	With Tumor	3.353387908	1:PROGRESSION	NA	No	White	No	-6	1	Primary
lihc_tcga_pan_can_atlas_2018	TCGA-DD-A119	TCGA-DD-A119-01	40	STAGE IV	6TH	6	-9	Hepatobiliary Cancer	LIHC	Hepatocellular Carcinoma	NA	-14613	0	NA	NA	7.331426505	NA	Not Hispanic Or Latino	12/29/10	0.3521	EAS	G3	No	C22.0	2290132	C22.0	Yes	Yes	0.3353	0.15	64	NA	HCC	7.331426505	1:DECEASED	66c6f413-b7a8-4d7c-9e1d-c4fb257b9e5c	M1	N0	T3A	NA	7.331426505	0:CENSORED	NA	No	Asian	NA	-16	1	Primary
lihc_tcga_pan_can_atlas_2018	TCGA-DD-A1EK	TCGA-DD-A1EK-01	64	STAGE IVB	6TH	5	-1	Hepatobiliary Cancer	LIHC	Hepatocellular Carcinoma	NA	-23437	0	NA	NA	18.34500444	1:DEAD WITH TUMOR	Not Hispanic Or Latino	4/9/13	0.1530	EUR	G2	No	C22.0	2290132	C22.0	Yes	Yes	0.3609	0	63	Yes	HCC	18.34500444	1:DECEASED	A5E4412B-0E49-4D86-9CCE-71F440A84048	M1	N0	T4	With Tumor	5.490350791	1:PROGRESSION	NA	No	White	No	-16	1	Primary
lihc_tcga_pan_can_atlas_2018	TCGA-DD-A3A9	TCGA-DD-A3A9-01	64	STAGE IVB	5TH	21	-13	Hepatobiliary Cancer	LIHC	Hepatocellular Carcinoma	NA	-23526	0	NA	NA	30.60788375	1:DEAD WITH TUMOR	Not Hispanic Or Latino	1/5/12	0.6334	EUR	G2	No	C22.0	2290132	C22.0	Yes	Yes	0.2926	0.02	336	Yes	HCC	30.60788375	1:DECEASED	457CCA7C-A8B4-414E-A3C0-7FCCF0EE2034	M1	N0	T4	With Tumor	9.50126574	1:PROGRESSION	NA	No	White	NA	-16	1	Primary
lihc_tcga_pan_can_atlas_2018	TCGA-DD-A1EJ	TCGA-DD-A1EJ-01	71	STAGE IIIC	6TH	11	-1	Hepatobiliary Cancer	LIHC	Hepatocellular Carcinoma	887	-26009	0	8.646480587	1:Recurred/Progressed	33.0407338	1:DEAD WITH TUMOR	Not Hispanic Or Latino	5/10/11	0.3128	EUR	G2	No	C22.0	2290132	C22.0	Yes	Yes	0.3549	1.87	60	Yes	HCC	33.0407338	1:DECEASED	52292ffc-0902-4d97-b461-20723987a177	M0	N1	T1	With Tumor	8.646480587	1:PROGRESSION	NA	No	White	No	4	1	Primary
lihc_tcga_pan_can_atlas_2018	TCGA-DD-A4NA	TCGA-DD-A4NA-01	67	STAGE IIIC	6TH	13	-3	Hepatobiliary Cancer	LIHC	Hepatocellular Carcinoma	1008	-24603	0	33.13936286	0:DiseaseFree	33.13936286	0:ALIVE OR DEAD TUMOR FREE	Not Hispanic Or Latino	12/21/12	0.3096	EUR	G3	No	C22.0	2290132	C22.0	Yes	Yes	0.2855	0.03	27	No	HCC	33.13936286	0:LIVING	BEE9D6C8-948F-4B76-97CA-B985064249EF	M0	N1	T2	Tumor Free	33.13936286	0:CENSORED	NA	No	White	No	-10	1	Primary
lihc_tcga_pan_can_atlas_2018	TCGA-RC-A6M5	TCGA-RC-A6M5-01	20	STAGE IVA	7TH	15	-5	Hepatobiliary Cancer	LIHC	Fibrolamellar Carcinoma	15	-7634	0	NA	NA	0.493145281	0:ALIVE OR DEAD TUMOR FREE	NA	7/9/15	0.0280	EUR	G2	No	C22.0	2290497	C22.0	Yes	Yes	0.3182	0	23	NA	FLC	0.493145281	0:LIVING	D504EE30-6955-4A7B-9311-55AD3DECADD5	M0	N1	T1	NA	0.493145281	0:CENSORED	NA	No	White	NA	-22	1	Primary
[truncated: 12 more columns]
