# Supplementary material for: Exploring the role of the Rab network in epithelial-to-mesenchymal transition
Source: Bioinform Adv. 2024 Dec 14;5(1):vbae200. doi: 10.1093/bioadv/vbae200 (PMC11684074; doi:10.1093/bioadv/vbae200)
Supplement: vbae200_Supplementary_Data [file vbae200_supplementary_data.zip › prad_prim_IDstxt.txt]

Study ID	Patient ID	Sample ID	Diagnosis Age	Neoplasm Disease Stage American Joint Committee on Cancer Code	American Joint Committee on Cancer Publication Version Type	Aneuploidy Score	Buffa Hypoxia Score	Cancer Type	TCGA PanCanAtlas Cancer Type Acronym	Cancer Type Detailed	Last Communication Contact from Initial Pathologic Diagnosis Date	Birth from Initial Pathologic Diagnosis Date	Last Alive Less Initial Pathologic Diagnosis Date Calculated Day Value	Disease Free (Months)	Disease Free Status	Months of disease-specific survival	Disease-specific Survival status	Ethnicity Category	Form completion date	Fraction Genome Altered	Genetic Ancestry Label	Neoplasm Histologic Grade	Neoadjuvant Therapy Type Administered Prior To Resection Text	ICD-10 Classification	International Classification of Diseases for Oncology, Third Edition ICD-O-3 Histology Code	International Classification of Diseases for Oncology, Third Edition ICD-O-3 Site Code	Informed consent verified	In PanCan Pathway Analysis	MSI MANTIS Score	MSIsensor Score	Mutation Count	New Neoplasm Event Post Initial Therapy Indicator	Oncotree Code	Overall Survival (Months)	Overall Survival Status	Other Patient ID	American Joint Committee on Cancer Metastasis Stage Code	Neoplasm Disease Lymph Node Stage American Joint Committee on Cancer Code	American Joint Committee on Cancer Tumor Stage Code	Person Neoplasm Cancer Status	Progress Free Survival (Months)	Progression Free Status	Primary Lymph Node Presentation Assessment	Prior Diagnosis	Race Category	Radiation Therapy	Ragnum Hypoxia Score	Number of Samples Per Patient	Sample Type
prad_tcga_pan_can_atlas_2018	TCGA-2A-A8VL	TCGA-2A-A8VL-01	51	NA	NA	0	-27	Prostate Cancer	PRAD	Prostate Adenocarcinoma	621	-18658	0	NA	NA	20.41621462	0:ALIVE OR DEAD TUMOR FREE	NA	3/29/14	0.0300	NA	NA	No	C61	2279175	C61.9	Yes	Yes	0.3257	0	22	No	PRAD	20.41621462	0:LIVING	49197847-CC83-4CE1-8397-D09CEA4C4928	NA	N0	T2B	Tumor Free	20.41621462	0:CENSORED	NA	No	NA	No	-24	1	Primary
prad_tcga_pan_can_atlas_2018	TCGA-2A-A8VV	TCGA-2A-A8VV-01	52	NA	NA	0	-25	Prostate Cancer	PRAD	Prostate Adenocarcinoma	671	-19065	0	NA	NA	22.06003222	0:ALIVE OR DEAD TUMOR FREE	NA	3/29/14	0.0092	ADMIX	NA	No	C61	2279175	C61.9	Yes	Yes	0.3136	0	25	No	PRAD	22.06003222	0:LIVING	75A7AFB5-66D5-47E3-8A8A-3E3A1E749A96	NA	N0	T2B	Tumor Free	22.06003222	0:CENSORED	NA	No	NA	No	-22	1	Primary
prad_tcga_pan_can_atlas_2018	TCGA-2A-A8VX	TCGA-2A-A8VX-01	70	NA	NA	2	NA	Prostate Cancer	PRAD	Prostate Adenocarcinoma	1378	-25904	0	NA	NA	45.30361311	0:ALIVE OR DEAD TUMOR FREE	NA	3/29/14	0.0756	EUR	NA	No	C61	2279175	C61.9	Yes	Yes	0.3361	0.03	30	No	PRAD	45.30361311	0:LIVING	942F1788-D977-4AC0-A177-659F9D4CD077	NA	N0	T3B	Tumor Free	45.30361311	0:CENSORED	NA	No	NA	No	NA	1	Primary
prad_tcga_pan_can_atlas_2018	TCGA-2A-A8W1	TCGA-2A-A8W1-01	54	NA	NA	2	-13	Prostate Cancer	PRAD	Prostate Adenocarcinoma	112	-19964	0	NA	NA	3.682151429	0:ALIVE OR DEAD TUMOR FREE	NA	3/29/14	0.1079	EAS	NA	No	C61	2279175	C61.9	Yes	Yes	0.3309	0.01	24	No	PRAD	3.682151429	0:LIVING	F5319FD5-BEAE-4CA8-8F42-45FCA5E6A2D2	NA	N0	T3A	NA	3.682151429	0:CENSORED	NA	No	NA	NA	-14	1	Primary
prad_tcga_pan_can_atlas_2018	TCGA-2A-A8W3	TCGA-2A-A8W3-01	69	NA	NA	1	-25	Prostate Cancer	PRAD	Prostate Adenocarcinoma	863	-25557	0	NA	NA	28.37229181	0:ALIVE OR DEAD TUMOR FREE	NA	3/29/14	0.0776	EUR	NA	No	C61	2279175	C61.9	Yes	Yes	0.335	0	34	Yes	PRAD	28.37229181	0:LIVING	5A790086-4887-4D2B-9C28-0FDD5DD1F1FB	NA	N0	T3A	Tumor Free	6.509517704	1:PROGRESSION	NA	No	NA	No	-22	1	Primary
prad_tcga_pan_can_atlas_2018	TCGA-2A-AAYU	TCGA-2A-AAYU-01	56	NA	NA	1	NA	Prostate Cancer	PRAD	Prostate Adenocarcinoma	615	-20582	0	NA	NA	20.21895651	0:ALIVE OR DEAD TUMOR FREE	NA	7/7/14	0.0400	EUR	NA	No	C61	2279175	C61.9	Yes	Yes	0.3309	0.04	21	No	PRAD	20.21895651	0:LIVING	AA1A3A43-2F9C-456C-BA74-81C29B9801CB	NA	N0	T3A	Tumor Free	20.21895651	0:CENSORED	NA	No	NA	No	NA	1	Primary
prad_tcga_pan_can_atlas_2018	TCGA-4L-AA1F	TCGA-4L-AA1F-01	64	NA	NA	14	NA	Prostate Cancer	PRAD	Prostate Adenocarcinoma	350	-23665	0	11.50672321	0:DiseaseFree	11.50672321	0:ALIVE OR DEAD TUMOR FREE	NA	11/14/14	0.1387	EUR	NA	No	C61	2279175	C61.9	Yes	Yes	0.3414	0.05	25	No	PRAD	11.50672321	0:LIVING	47ABCD03-C6FF-4777-AC26-F880474092FF	NA	N0	T3B	Tumor Free	11.50672321	0:CENSORED	NA	No	NA	No	NA	1	Primary
prad_tcga_pan_can_atlas_2018	TCGA-CH-5737	TCGA-CH-5737-01	73	NA	NA	1	-23	Prostate Cancer	PRAD	Prostate Adenocarcinoma	91	-26753	0	NA	NA	2.991748036	0:ALIVE OR DEAD TUMOR FREE	Not Hispanic Or Latino	3/16/12	0.0572	EUR	NA	No	C61	2428924	C61.9	Yes	Yes	0.2518	0	46	NA	PRAD	2.991748036	0:LIVING	4f9f1fce-d96e-407b-a873-56129985aece	NA	N0	T2C	Tumor Free	2.991748036	0:CENSORED	NA	No	White	NA	-18	1	Primary
prad_tcga_pan_can_atlas_2018	TCGA-CH-5739	TCGA-CH-5739-01	65	NA	NA	4	-33	Prostate Cancer	PRAD	Prostate Adenocarcinoma	671	-23953	0	22.06003222	0:DiseaseFree	22.06003222	0:ALIVE OR DEAD TUMOR FREE	Not Hispanic Or Latino	3/16/12	0.0882	EUR	NA	No	C61	2428924	C61.9	Yes	Yes	0.2588	0.01	34	No	PRAD	22.06003222	0:LIVING	79601d90-b198-4b94-b60f-4cff329c7a10	NA	N0	T3A	Tumor Free	22.06003222	0:CENSORED	NA	No	White	No	-20	1	Primary
prad_tcga_pan_can_atlas_2018	TCGA-CH-5740	TCGA-CH-5740-01	57	NA	NA	0	-35	Prostate Cancer	PRAD	Prostate Adenocarcinoma	31	-20880	0	NA	NA	1.019166913	0:ALIVE OR DEAD TUMOR FREE	Not Hispanic Or Latino	3/21/12	0.0760	EUR	NA	No	C61	2428924	C61.9	Yes	Yes	0.2611	0.02	21	NA	PRAD	1.019166913	0:LIVING	cd113dc4-915a-47d2-bce0-9dba915a9d29	NA	N0	T2C	Tumor Free	1.019166913	0:CENSORED	NA	No	White	NA	-14	1	Primary
prad_tcga_pan_can_atlas_2018	TCGA-CH-5743	TCGA-CH-5743-01	66	NA	NA	NA	-35	Prostate Cancer	PRAD	Prostate Adenocarcinoma	425	-24321	0	13.97244962	0:DiseaseFree	13.97244962	0:ALIVE OR DEAD TUMOR FREE	Not Hispanic Or Latino	3/16/12	0.0000	EUR	NA	No	C61	2428924	C61.9	Yes	No	0.2748	0	NA	Yes	PRAD	13.97244962	0:LIVING	2dee4bd8-b00e-4f8a-bfea-5d8d1a068202	NA	N0	T2C	Tumor Free	13.97244962	1:PROGRESSION	NA	No	White	No	-18	1	Primary
prad_tcga_pan_can_atlas_2018	TCGA-CH-5744	TCGA-CH-5744-01	64	NA	NA	1	-25	Prostate Cancer	PRAD	Prostate Adenocarcinoma	60	-23621	0	NA	NA	1.972581122	0:ALIVE OR DEAD TUMOR FREE	Not Hispanic Or Latino	3/16/12	0.0505	EUR	NA	No	C61	2428924	C61.9	Yes	Yes	0.2721	0.01	21	NA	PRAD	1.972581122	0:LIVING	4e76de8e-cb0d-4b83-8ab4-53bc67a7a9d3	NA	N0	T2C	Tumor Free	1.972581122	0:CENSORED	NA	No	White	NA	-18	1	Primary
prad_tcga_pan_can_atlas_2018	TCGA-CH-5745	TCGA-CH-5745-01	68	NA	NA	NA	NA	Prostate Cancer	PRAD	Prostate Adenocarcinoma	91	-24837	0	NA	NA	2.991748036	0:ALIVE OR DEAD TUMOR FREE	Not Hispanic Or Latino	3/16/12	NA	EUR	NA	No	C61	2428924	C61.9	Yes	No	0.2674	0	24	NA	PRAD	2.991748036	0:LIVING	ac67d0df-7dc0-4a1a-8b47-beec9b94de86	NA	N0	T3A	Tumor Free	2.991748036	0:CENSORED	NA	No	White	NA	NA	1	Primary
prad_tcga_pan_can_atlas_2018	TCGA-CH-5746	TCGA-CH-5746-01	57	NA	NA	0	-35	Prostate Cancer	PRAD	Prostate Adenocarcinoma	731	-20941	0	24.03261334	0:DiseaseFree	24.03261334	0:ALIVE OR DEAD TUMOR FREE	Not Hispanic Or Latino	3/16/12	0.0125	EUR	NA	No	C61	2428924	C61.9	Yes	Yes	0.2718	0.01	9	No	PRAD	24.03261334	0:LIVING	618272c0-c2ed-4bfb-bb4b-404f0987f822	NA	N0	T2C	Tumor Free	24.03261334	0:CENSORED	NA	No	White	Yes	-20	1	Primary
prad_tcga_pan_can_atlas_2018	TCGA-CH-5748	TCGA-CH-5748-01	64	NA	NA	0	-31	Prostate Cancer	PRAD	Prostate Adenocarcinoma	31	-23649	0	NA	NA	1.019166913	0:ALIVE OR DEAD TUMOR FREE	Not Hispanic Or Latino	3/21/12	0.0125	EUR	NA	No	C61	2428924	C61.9	Yes	Yes	0.2656	0	33	NA	PRAD	1.019166913	0:LIVING	0af98331-9305-41e9-af55-30390016d65e	NA	N0	T3A	With Tumor	1.019166913	0:CENSORED	NA	No	White	NA	-20	1	Primary
prad_tcga_pan_can_atlas_2018	TCGA-CH-5750	TCGA-CH-5750-01	72	NA	NA	0	-29	Prostate Cancer	PRAD	Prostate Adenocarcinoma	396	-26389	0	13.01903541	0:DiseaseFree	13.01903541	0:ALIVE OR DEAD TUMOR FREE	Not Hispanic Or Latino	3/16/12	0.0118	EUR	NA	No	C61	2428924	C61.9	Yes	Yes	0.2643	0.03	34	No	PRAD	13.01903541	0:LIVING	dc40cf49-b208-4f59-b5f0-cfbdd02970b2	NA	N0	T2C	Tumor Free	13.01903541	0:CENSORED	NA	No	White	No	-14	1	Primary
prad_tcga_pan_can_atlas_2018	TCGA-CH-5752	TCGA-CH-5752-01	66	NA	NA	0	-29	Prostate Cancer	PRAD	Prostate Adenocarcinoma	943	-24290	0	31.00239997	0:DiseaseFree	31.00239997	0:ALIVE OR DEAD TUMOR FREE	Not Hispanic Or Latino	3/16/12	0.0319	EUR	NA	No	C61	2428924	C61.9	Yes	Yes	0.2548	0.01	39	No	PRAD	31.00239997	0:LIVING	d8f56d75-51ab-4a86-a502-c86e1dcd1eff	NA	N0	T3A	Tumor Free	31.00239997	0:CENSORED	NA	No	White	Yes	-10	1	Primary
prad_tcga_pan_can_atlas_2018	TCGA-CH-5761	TCGA-CH-5761-01	61	NA	NA	8	-1	Prostate Cancer	PRAD	Prostate Adenocarcinoma	28	-22433	0	NA	NA	0.920537857	0:ALIVE OR DEAD TUMOR FREE	Not Hispanic Or Latino	3/16/12	0.3199	EUR	NA	No	C61	2428924	C61.9	Yes	Yes	0.2696	0.09	48	NA	PRAD	0.920537857	0:LIVING	854a481b-71a2-4f23-80aa-e91e9f4069b1	NA	N0	T3B	Tumor Free	0.920537857	0:CENSORED	NA	No	White	NA	8	1	Primary
prad_tcga_pan_can_atlas_2018	TCGA-CH-5762	TCGA-CH-5762-01	60	NA	NA	1	-33	Prostate Cancer	PRAD	Prostate Adenocarcinoma	1339	-22068	0	44.02143538	0:DiseaseFree	44.02143538	0:ALIVE OR DEAD TUMOR FREE	Not Hispanic Or Latino	3/16/12	0.1191	EUR	NA	No	C61	2428924	C61.9	Yes	Yes	0.2841	0	59	No	PRAD	44.02143538	0:LIVING	d4ffafdc-ee83-43df-aa3b-7326503c6438	NA	N0	T3B	Tumor Free	44.02143538	0:CENSORED	NA	No	White	Yes	-14	1	Primary
prad_tcga_pan_can_atlas_2018	TCGA-CH-5763	TCGA-CH-5763-01	66	NA	NA	NA	-31	Prostate Cancer	PRAD	Prostate Adenocarcinoma	365	-24380	0	11.9998685	0:DiseaseFree	11.9998685	0:ALIVE OR DEAD TUMOR FREE	Not Hispanic Or Latino	3/16/12	0.0000	EUR	NA	No	C61	2428924	C61.9	Yes	Yes	0.2624	0	16	No	PRAD	11.9998685	0:LIVING	18e79a01-07a2-4cd5-b700-71d41724e041	NA	N0	T3A	Tumor Free	11.9998685	0:CENSORED	NA	Yes	White	No	-16	1	Primary
prad_tcga_pan_can_atlas_2018	TCGA-CH-5764	TCGA-CH-5764-01	66	NA	NA	2	-39	Prostate Cancer	PRAD	Prostate Adenocarcinoma	31	-24257	0	NA	NA	1.019166913	0:ALIVE OR DEAD TUMOR FREE	Not Hispanic Or Latino	3/16/12	0.0578	EUR	NA	No	C61	2428924	C61.9	Yes	Yes	0.2607	0.01	33	NA	PRAD	1.019166913	0:LIVING	ed73f136-42e8-4100-b432-d10370d07e8b	NA	N0	T3B	Tumor Free	1.019166913	0:CENSORED	NA	Yes	White	NA	-20	1	Primary
prad_tcga_pan_can_atlas_2018	TCGA-CH-5765	TCGA-CH-5765-01	55	NA	NA	1	-35	Prostate Cancer	PRAD	Prostate Adenocarcinoma	700	-20364	0	23.01344643	0:DiseaseFree	23.01344643	0:ALIVE OR DEAD TUMOR FREE	Not Hispanic Or Latino	3/16/12	0.0544	EUR	NA	No	C61	2428924	C61.9	Yes	Yes	0.2822	0.05	26	No	PRAD	23.01344643	0:LIVING	716eb429-d7af-4d4f-bd8d-afcff1a323ee	NA	N0	T3A	Tumor Free	23.01344643	0:CENSORED	NA	No	White	No	-16	1	Primary
prad_tcga_pan_can_atlas_2018	TCGA-CH-5767	TCGA-CH-5767-01	66	NA	NA	1	-23	Prostate Cancer	PRAD	Prostate Adenocarcinoma	458	-24287	0	15.05736923	0:DiseaseFree	15.05736923	0:ALIVE OR DEAD TUMOR FREE	Not Hispanic Or Latino	3/16/12	0.0836	EUR	NA	No	C61	2428924	C61.9	Yes	Yes	0.3007	0	35	No	PRAD	15.05736923	0:LIVING	8dc53431-44ab-485e-b4e6-c3d06509506d	NA	N0	T2C	Tumor Free	15.05736923	0:CENSORED	NA	No	White	No	-24	1	Primary
prad_tcga_pan_can_atlas_2018	TCGA-CH-5768	TCGA-CH-5768-01	72	NA	NA	0	-33	Prostate Cancer	PRAD	Prostate Adenocarcinoma	731	-26480	0	24.03261334	0:DiseaseFree	24.03261334	0:ALIVE OR DEAD TUMOR FREE	Not Hispanic Or Latino	3/16/12	0.0471	EUR	NA	No	C61	2428924	C61.9	Yes	Yes	0.2662	0.04	39	No	PRAD	24.03261334	0:LIVING	f6c61a22-a711-416d-9e65-6a1b957e5b2e	NA	N0	T3A	Tumor Free	24.03261334	0:CENSORED	NA	No	White	No	-14	1	Primary
prad_tcga_pan_can_atlas_2018	TCGA-CH-5769	TCGA-CH-5769-01	48	NA	NA	0	-13	Prostate Cancer	PRAD	Prostate Adenocarcinoma	62	-17807	0	NA	NA	2.038333827	0:ALIVE OR DEAD TUMOR FREE	Not Hispanic Or Latino	3/16/12	0.0284	EUR	NA	No	C61	2428924	C61.9	Yes	Yes	0.3402	0.2	108	NA	PRAD	2.038333827	0:LIVING	a7b76662-8380-4f35-9307-99c0acacb904	NA	N0	T3B	With Tumor	2.038333827	0:CENSORED	NA	No	White	NA	6	1	Primary
prad_tcga_pan_can_atlas_2018	TCGA-CH-5771	TCGA-CH-5771-01	63	NA	NA	NA	-31	Prostate Cancer	PRAD	Prostate Adenocarcinoma	396	-23101	0	13.01903541	0:DiseaseFree	13.01903541	0:ALIVE OR DEAD TUMOR FREE	Not Hispanic Or Latino	3/16/12	0.0353	EUR	NA	No	C61	2428924	C61.9	Yes	Yes	0.2627	0	26	No	PRAD	13.01903541	0:LIVING	3acd8328-76f7-4f43-9660-394b95748c3d	NA	N0	T2C	Tumor Free	13.01903541	0:CENSORED	NA	No	White	No	-18	1	Primary
prad_tcga_pan_can_atlas_2018	TCGA-CH-5772	TCGA-CH-5772-01	63	NA	NA	0	-35	Prostate Cancer	PRAD	Prostate Adenocarcinoma	486	-23194	0	15.97790709	0:DiseaseFree	15.97790709	0:ALIVE OR DEAD TUMOR FREE	Not Hispanic Or Latino	3/16/12	0.0255	EUR	NA	No	C61	2428924	C61.9	Yes	Yes	0.2662	0	46	No	PRAD	15.97790709	0:LIVING	ecf9f8be-7830-4626-8617-694c68ef4074	NA	N0	T3A	Tumor Free	15.97790709	0:CENSORED	NA	Yes	White	Yes	-18	1	Primary
prad_tcga_pan_can_atlas_2018	TCGA-CH-5789	TCGA-CH-5789-01	61	NA	NA	0	-27	Prostate Cancer	PRAD	Prostate Adenocarcinoma	304	-22494	0	9.99441102	0:DiseaseFree	9.99441102	0:ALIVE OR DEAD TUMOR FREE	Not Hispanic Or Latino	3/16/12	0.0000	EUR	NA	No	C61	2428924	C61.9	Yes	Yes	0.2699	0.02	3	No	PRAD	9.99441102	0:LIVING	be5411dc-3caa-4b25-9b94-ce463e8e52b4	NA	N0	T3A	Tumor Free	9.99441102	0:CENSORED	NA	No	White	No	-16	1	Primary
prad_tcga_pan_can_atlas_2018	TCGA-CH-5790	TCGA-CH-5790-01	64	NA	NA	1	-37	Prostate Cancer	PRAD	Prostate Adenocarcinoma	974	-23529	0	32.02156689	0:DiseaseFree	32.02156689	0:ALIVE OR DEAD TUMOR FREE	Not Hispanic Or Latino	3/16/12	0.0336	EUR	NA	No	C61	2428924	C61.9	Yes	Yes	0.2693	0.04	20	No	PRAD	32.02156689	0:LIVING	2b5ef82d-e137-43f6-bfef-b202f20ee187	NA	N0	T2C	Tumor Free	32.02156689	0:CENSORED	NA	Yes	White	No	-16	1	Primary
prad_tcga_pan_can_atlas_2018	TCGA-CH-5791	TCGA-CH-5791-01	72	NA	NA	1	-31	Prostate Cancer	PRAD	Prostate Adenocarcinoma	1004	-26390	0	33.00785745	0:DiseaseFree	33.00785745	0:ALIVE OR DEAD TUMOR FREE	Not Hispanic Or Latino	3/16/12	0.1138	EUR	NA	No	C61	2428924	C61.9	Yes	Yes	0.2627	0.01	36	Yes	PRAD	33.00785745	0:LIVING	829bed0c-c40d-44fd-aee8-6c7589db60f9	NA	N0	T3A	NA	13.01903541	1:PROGRESSION	NA	Yes	White	No	-16	1	Primary
prad_tcga_pan_can_atlas_2018	TCGA-CH-5792	TCGA-CH-5792-01	57	NA	NA	0	-37	Prostate Cancer	PRAD	Prostate Adenocarcinoma	91	-21002	0	NA	NA	2.991748036	0:ALIVE OR DEAD TUMOR FREE	Not Hispanic Or Latino	3/21/12	0.0871	EUR	NA	No	C61	2428924	C61.9	Yes	Yes	0.2789	0	33	NA	PRAD	2.991748036	0:LIVING	8a5f2d7f-835c-4726-b238-f82d6a7f25bd	NA	N0	T3A	With Tumor	2.991748036	0:CENSORED	NA	No	White	NA	-20	1	Primary
prad_tcga_pan_can_atlas_2018	TCGA-CH-5794	TCGA-CH-5794-01	65	NA	NA	0	-33	Prostate Cancer	PRAD	Prostate Adenocarcinoma	882	-23924	0	28.9969425	0:DiseaseFree	28.9969425	0:ALIVE OR DEAD TUMOR FREE	Not Hispanic Or Latino	3/16/12	0.0440	EUR	NA	No	C61	2428924	C61.9	Yes	Yes	0.2695	0	24	No	PRAD	28.9969425	0:LIVING	a80d3ee7-60dd-49bb-b049-9335afc035f5	NA	N0	T2B	Tumor Free	28.9969425	0:CENSORED	NA	No	White	No	-20	1	Primary
prad_tcga_pan_can_atlas_2018	TCGA-EJ-5494	TCGA-EJ-5494-01	50	NA	NA	0	-39	Prostate Cancer	PRAD	Prostate Adenocarcinoma	1477	-18596	0	48.55837196	0:DiseaseFree	48.55837196	0:ALIVE OR DEAD TUMOR FREE	Not Hispanic Or Latino	3/29/12	0.0008	EUR	NA	No	C61	2428924	C61.9	Yes	Yes	0.2665	0	27	No	PRAD	48.55837196	0:LIVING	e27c50e2-2a41-4f8c-9ef8-2bc51fb0c23e	NA	N0	T3A	Tumor Free	48.55837196	0:CENSORED	NA	No	White	No	-20	1	Primary
prad_tcga_pan_can_atlas_2018	TCGA-EJ-5496	TCGA-EJ-5496-01	59	NA	NA	2	-33	Prostate Cancer	PRAD	Prostate Adenocarcinoma	595	-21897	0	19.56142946	0:DiseaseFree	19.56142946	0:ALIVE OR DEAD TUMOR FREE	Not Hispanic Or Latino	3/30/12	0.0687	EUR	NA	No	C61	2428924	C61.9	Yes	Yes	0.2588	0.01	31	NA	PRAD	19.56142946	0:LIVING	6755c231-355f-4cc3-85f1-6306c7f5d44b	NA	N0	T2C	Tumor Free	19.56142946	0:CENSORED	NA	No	White	No	-14	1	Primary
prad_tcga_pan_can_atlas_2018	TCGA-EJ-5497	TCGA-EJ-5497-01	47	NA	NA	0	-37	Prostate Cancer	PRAD	Prostate Adenocarcinoma	405	-17523	0	13.31492258	0:DiseaseFree	13.31492258	0:ALIVE OR DEAD TUMOR FREE	Not Hispanic Or Latino	3/30/12	0.0283	EUR	NA	No	C61	2428924	C61.9	Yes	Yes	0.26	0	17	NA	PRAD	13.31492258	0:LIVING	dee02265-d8dd-4379-ae08-72d72b03a570	NA	N0	T2C	Tumor Free	13.31492258	0:CENSORED	NA	No	White	No	-16	1	Primary
prad_tcga_pan_can_atlas_2018	TCGA-EJ-5498	TCGA-EJ-5498-01	56	NA	NA	2	-39	Prostate Cancer	PRAD	Prostate Adenocarcinoma	1720	-20472	0	56.54732551	0:DiseaseFree	56.54732551	0:ALIVE OR DEAD TUMOR FREE	Not Hispanic Or Latino	3/30/12	0.0012	EUR	NA	No	C61	2428924	C61.9	Yes	Yes	0.2612	0.01	28	No	PRAD	56.54732551	0:LIVING	79ec7468-9aaf-4bb0-94c7-72be4f497868	NA	N0	T2C	Tumor Free	56.54732551	0:CENSORED	NA	No	White	No	-16	1	Primary
prad_tcga_pan_can_atlas_2018	TCGA-EJ-5499	TCGA-EJ-5499-01	61	NA	NA	1	-27	Prostate Cancer	PRAD	Prostate Adenocarcinoma	1415	-22286	0	46.52003814	0:DiseaseFree	46.52003814	0:ALIVE OR DEAD TUMOR FREE	Not Hispanic Or Latino	3/30/12	0.0438	EUR	NA	No	C61	2428924	C61.9	Yes	Yes	0.2581	0	30	No	PRAD	46.52003814	0:LIVING	fd1aa612-df86-4d48-892d-2acebd76ea96	NA	N0	T3A	Tumor Free	46.52003814	0:CENSORED	NA	No	Asian	No	-14	1	Primary
prad_tcga_pan_can_atlas_2018	TCGA-EJ-5501	TCGA-EJ-5501-01	55	NA	NA	2	-23	Prostate Cancer	PRAD	Prostate Adenocarcinoma	1365	-20409	0	44.87622054	0:DiseaseFree	44.87622054	0:ALIVE OR DEAD TUMOR FREE	Not Hispanic Or Latino	3/30/12	0.0709	EUR	NA	No	C61	2428924	C61.9	Yes	Yes	0.2751	0.02	17	No	PRAD	44.87622054	0:LIVING	8df0c1e8-966c-4f46-ad15-fae9e745a32e	NA	N0	T3B	Tumor Free	44.87622054	0:CENSORED	NA	No	White	No	-20	1	Primary
prad_tcga_pan_can_atlas_2018	TCGA-EJ-5502	TCGA-EJ-5502-01	50	NA	NA	0	-37	Prostate Cancer	PRAD	Prostate Adenocarcinoma	1171	-18447	0	38.49820824	0:DiseaseFree	38.49820824	0:ALIVE OR DEAD TUMOR FREE	NA	3/30/12	0.0000	EUR	NA	No	C61	2428924	C61.9	Yes	Yes	0.2697	0	11	No	PRAD	38.49820824	0:LIVING	48e83a4c-c602-494a-80cd-e2f4b4dd701e	NA	N0	T2C	Tumor Free	38.49820824	0:CENSORED	NA	No	NA	No	-22	1	Primary
prad_tcga_pan_can_atlas_2018	TCGA-EJ-5503	TCGA-EJ-5503-01	50	NA	NA	0	-37	Prostate Cancer	PRAD	Prostate Adenocarcinoma	1391	-18395	0	45.73100569	0:DiseaseFree	45.73100569	0:ALIVE OR DEAD TUMOR FREE	Not Hispanic Or Latino	3/30/12	0.0002	EUR	NA	No	C61	2428924	C61.9	Yes	Yes	0.2653	0	7	No	PRAD	45.73100569	0:LIVING	aa252f78-ebf3-42f9-86af-bb6e57345706	NA	N0	T3A	Tumor Free	45.73100569	0:CENSORED	NA	No	White	No	-16	1	Primary
prad_tcga_pan_can_atlas_2018	TCGA-EJ-5505	TCGA-EJ-5505-01	57	NA	NA	0	-35	Prostate Cancer	PRAD	Prostate Adenocarcinoma	922	-21164	0	30.31199658	0:DiseaseFree	30.31199658	0:ALIVE OR DEAD TUMOR FREE	Not Hispanic Or Latino	4/2/12	0.0415	EUR	NA	No	C61	2428924	C61.9	Yes	Yes	0.2667	0.01	27	No	PRAD	30.31199658	0:LIVING	1ea3b879-5451-49fb-b930-16e9b5627f18	NA	N0	T2C	Tumor Free	30.31199658	0:CENSORED	NA	No	White	No	-18	1	Primary
prad_tcga_pan_can_atlas_2018	TCGA-EJ-5508	TCGA-EJ-5508-01	65	NA	NA	0	-35	Prostate Cancer	PRAD	Prostate Adenocarcinoma	1965	-23758	0	64.60203176	0:DiseaseFree	64.60203176	0:ALIVE OR DEAD TUMOR FREE	Not Hispanic Or Latino	4/2/12	0.0136	EUR	NA	No	C61	2428924	C61.9	Yes	Yes	0.2577	0	21	No	PRAD	64.60203176	0:LIVING	bd18dd01-d894-4bdd-9ce2-e25705a52a57	NA	N0	T3A	Tumor Free	64.60203176	0:CENSORED	NA	No	White	No	-16	1	Primary
prad_tcga_pan_can_atlas_2018	TCGA-EJ-5509	TCGA-EJ-5509-01	63	NA	NA	2	-29	Prostate Cancer	PRAD	Prostate Adenocarcinoma	1464	-23368	0	48.13097939	0:DiseaseFree	48.13097939	0:ALIVE OR DEAD TUMOR FREE	Not Hispanic Or Latino	4/2/12	0.1386	EUR	NA	No	C61	2428924	C61.9	Yes	Yes	0.2652	0	19	No	PRAD	48.13097939	0:LIVING	13ce70a8-785c-4b59-b073-41922cb201f9	NA	N0	T2C	Tumor Free	48.13097939	0:CENSORED	NA	No	White	No	-22	1	Primary
prad_tcga_pan_can_atlas_2018	TCGA-EJ-5510	TCGA-EJ-5510-01	48	NA	NA	2	-35	Prostate Cancer	PRAD	Prostate Adenocarcinoma	1887	-17895	0	62.0376763	0:DiseaseFree	62.0376763	0:ALIVE OR DEAD TUMOR FREE	Not Hispanic Or Latino	4/2/12	0.1085	EUR	NA	No	C61	2428924	C61.9	Yes	Yes	0.2695	0	19	No	PRAD	62.0376763	0:LIVING	4a3d9efe-f24e-4135-8a70-e202651e7a81	NA	N0	T2C	Tumor Free	62.0376763	0:CENSORED	NA	No	White	No	-18	1	Primary
prad_tcga_pan_can_atlas_2018	TCGA-EJ-5511	TCGA-EJ-5511-01	55	NA	NA	3	-35	Prostate Cancer	PRAD	Prostate Adenocarcinoma	1476	-20409	0	48.52549561	0:DiseaseFree	48.52549561	0:ALIVE OR DEAD TUMOR FREE	Not Hispanic Or Latino	4/3/12	0.1235	AFR	NA	No	C61	2428924	C61.9	Yes	Yes	0.2797	0.02	36	No	PRAD	48.52549561	0:LIVING	f8a42feb-fbc9-4a13-bad5-1dcefca2a9bf	NA	N0	T3A	Tumor Free	48.52549561	0:CENSORED	NA	No	Black or African American	No	-18	1	Primary
prad_tcga_pan_can_atlas_2018	TCGA-EJ-5512	TCGA-EJ-5512-01	46	NA	NA	0	-29	Prostate Cancer	PRAD	Prostate Adenocarcinoma	1733	-17127	0	56.97471809	0:DiseaseFree	56.97471809	0:ALIVE OR DEAD TUMOR FREE	Not Hispanic Or Latino	4/3/12	0.0309	EUR	NA	No	C61	2428924	C61.9	Yes	Yes	0.262	0	13	No	PRAD	56.97471809	0:LIVING	c28f931f-5ab2-4899-9fe9-54024f082d92	NA	N0	T2C	Tumor Free	56.97471809	0:CENSORED	NA	No	White	No	-20	1	Primary
prad_tcga_pan_can_atlas_2018	TCGA-EJ-5514	TCGA-EJ-5514-01	66	NA	NA	4	-25	Prostate Cancer	PRAD	Prostate Adenocarcinoma	1829	-24165	0	60.13084788	0:DiseaseFree	60.13084788	0:ALIVE OR DEAD TUMOR FREE	Not Hispanic Or Latino	4/3/12	0.1629	EUR	NA	No	C61	2428924	C61.9	Yes	Yes	0.2647	0	26	No	PRAD	60.13084788	0:LIVING	f82d53b1-3df8-4249-a615-464c9f4e0a32	NA	N0	T2C	Tumor Free	60.13084788	0:CENSORED	NA	No	White	No	0	1	Primary
prad_tcga_pan_can_atlas_2018	TCGA-EJ-5515	TCGA-EJ-5515-01	60	NA	NA	NA	-29	Prostate Cancer	PRAD	Prostate Adenocarcinoma	1832	-22097	0	60.22947694	0:DiseaseFree	60.22947694	0:ALIVE OR DEAD TUMOR FREE	Not Hispanic Or Latino	4/3/12	0.0000	EUR	NA	No	C61	2428924	C61.9	Yes	Yes	0.2903	0.01	12	No	PRAD	60.22947694	0:LIVING	19cf56b2-a85b-43e7-971f-5680b9b1a67a	NA	N0	T3A	Tumor Free	60.22947694	0:CENSORED	NA	No	White	No	-20	1	Primary
prad_tcga_pan_can_atlas_2018	TCGA-EJ-5516	TCGA-EJ-5516-01	49	NA	NA	1	-33	Prostate Cancer	PRAD	Prostate Adenocarcinoma	1889	-17980	0	62.103429	0:DiseaseFree	62.103429	0:ALIVE OR DEAD TUMOR FREE	Not Hispanic Or Latino	4/3/12	0.0454	EUR	NA	No	C61	2428924	C61.9	Yes	Yes	0.258	0	23	No	PRAD	62.103429	0:LIVING	1fd06207-54e0-4aba-819c-c7f671871f39	NA	N0	T3A	Tumor Free	62.103429	0:CENSORED	NA	No	White	No	-12	1	Primary
prad_tcga_pan_can_atlas_2018	TCGA-EJ-5517	TCGA-EJ-5517-01	55	NA	NA	0	-25	Prostate Cancer	PRAD	Prostate Adenocarcinoma	1889	-20422	0	62.103429	0:DiseaseFree	62.103429	0:ALIVE OR DEAD TUMOR FREE	Not Hispanic Or Latino	4/3/12	0.0327	EUR	NA	No	C61	2428924	C61.9	Yes	Yes	0.2528	0	19	No	PRAD	62.103429	0:LIVING	4b9aa301-d2e3-47f3-b724-a34f420b2b6b	NA	N0	T2C	Tumor Free	62.103429	0:CENSORED	NA	No	White	No	-16	1	Primary
prad_tcga_pan_can_atlas_2018	TCGA-EJ-5518	TCGA-EJ-5518-01	66	NA	NA	1	-33	Prostate Cancer	PRAD	Prostate Adenocarcinoma	2118	-24313	0	NA	NA	69.63211362	0:ALIVE OR DEAD TUMOR FREE	Not Hispanic Or Latino	4/3/12	0.1790	EUR	NA	No	C61	2428924	C61.9	Yes	Yes	0.2726	0	31	Yes	PRAD	69.63211362	0:LIVING	2b35c119-cdc1-49e2-8229-ca5cde9e63d0	NA	N0	T4	With Tumor	69.17184469	1:PROGRESSION	NA	No	White	No	-20	1	Primary
prad_tcga_pan_can_atlas_2018	TCGA-EJ-5521	TCGA-EJ-5521-01	63	NA	NA	0	-13	Prostate Cancer	PRAD	Prostate Adenocarcinoma	2279	-23304	0	74.9252063	0:DiseaseFree	74.9252063	0:ALIVE OR DEAD TUMOR FREE	Not Hispanic Or Latino	4/4/12	0.0736	EUR	NA	No	C61	2428924	C61.9	Yes	Yes	0.2677	0	40	No	PRAD	74.9252063	0:LIVING	d44d4bcb-beb1-4464-acd2-9972751f5018	NA	N0	T3A	Tumor Free	74.9252063	0:CENSORED	NA	No	White	No	-20	1	Primary
prad_tcga_pan_can_atlas_2018	TCGA-EJ-5522	TCGA-EJ-5522-01	51	NA	NA	0	-35	Prostate Cancer	PRAD	Prostate Adenocarcinoma	2079	-18802	0	68.34993589	0:DiseaseFree	68.34993589	0:ALIVE OR DEAD TUMOR FREE	Not Hispanic Or Latino	4/3/12	0.0245	EUR	NA	No	C61	2428924	C61.9	Yes	Yes	0.2546	0	14	No	PRAD	68.34993589	0:LIVING	214884ef-a932-4fc3-b6ff-16ce5164da3e	NA	N0	T2C	Tumor Free	68.34993589	0:CENSORED	NA	No	White	No	-14	1	Primary
prad_tcga_pan_can_atlas_2018	TCGA-EJ-5524	TCGA-EJ-5524-01	57	NA	NA	0	-31	Prostate Cancer	PRAD	Prostate Adenocarcinoma	1882	-20854	0	NA	NA	61.87329454	0:ALIVE OR DEAD TUMOR FREE	Not Hispanic Or Latino	4/4/12	0.0951	EUR	NA	No	C61	2428924	C61.9	Yes	Yes	0.2541	0	37	No	PRAD	61.87329454	0:LIVING	4048c139-1329-4e6a-8d2f-c0aa104a68ee	NA	N0	T3A	With Tumor	8.712233291	1:PROGRESSION	NA	No	White	No	-12	1	Primary
prad_tcga_pan_can_atlas_2018	TCGA-EJ-5525	TCGA-EJ-5525-01	67	NA	NA	5	-29	Prostate Cancer	PRAD	Prostate Adenocarcinoma	1115	-24535	0	NA	NA	36.65713253	0:ALIVE OR DEAD TUMOR FREE	Not Hispanic Or Latino	4/4/12	0.2169	EUR	NA	No	C61	2428924	C61.9	Yes	Yes	0.2706	0.31	58	Yes	PRAD	36.65713253	0:LIVING	554a7381-46fd-4301-b91b-5af7f173c350	NA	N0	T2C	With Tumor	17.95048821	1:PROGRESSION	NA	No	White	No	-8	1	Primary
prad_tcga_pan_can_atlas_2018	TCGA-EJ-5527	TCGA-EJ-5527-01	69	NA	NA	2	-33	Prostate Cancer	PRAD	Prostate Adenocarcinoma	1778	-25234	0	58.45415393	0:DiseaseFree	58.45415393	0:ALIVE OR DEAD TUMOR FREE	Not Hispanic Or Latino	4/4/12	0.0694	EUR	NA	No	C61	2428924	C61.9	Yes	Yes	0.2574	0	29	No	PRAD	58.45415393	0:LIVING	ba0c9096-5f35-4f0a-ae98-ee1a695b55f0	NA	N0	T3A	Tumor Free	58.45415393	0:CENSORED	NA	No	White	No	-16	1	Primary
prad_tcga_pan_can_atlas_2018	TCGA-EJ-5530	TCGA-EJ-5530-01	61	NA	NA	1	-41	Prostate Cancer	PRAD	Prostate Adenocarcinoma	1832	-22316	0	60.22947694	0:DiseaseFree	60.22947694	0:ALIVE OR DEAD TUMOR FREE	Not Hispanic Or Latino	4/4/12	0.0150	EUR	NA	No	C61	2428924	C61.9	Yes	Yes	0.2709	0	45	No	PRAD	60.22947694	0:LIVING	e4a755e3-4938-4321-b5a9-27a445036791	NA	N0	T2C	Tumor Free	60.22947694	0:CENSORED	NA	No	White	No	-16	1	Primary
prad_tcga_pan_can_atlas_2018	TCGA-EJ-5531	TCGA-EJ-5531-01	62	NA	NA	2	-37	Prostate Cancer	PRAD	Prostate Adenocarcinoma	1273	-22760	0	41.85159615	0:DiseaseFree	41.85159615	0:ALIVE OR DEAD TUMOR FREE	Not Hispanic Or Latino	4/4/12	0.0111	EUR	NA	No	C61	2428924	C61.9	Yes	Yes	0.3296	0.29	29	No	PRAD	41.85159615	0:LIVING	adf3c2f7-d5f9-41c3-bd8c-7f9f1f22ff73	NA	N0	T3A	Tumor Free	41.85159615	0:CENSORED	NA	No	White	No	-20	1	Primary
prad_tcga_pan_can_atlas_2018	TCGA-EJ-5532	TCGA-EJ-5532-01	57	NA	NA	3	-29	Prostate Cancer	PRAD	Prostate Adenocarcinoma	1828	-21110	0	60.09797153	0:DiseaseFree	60.09797153	0:ALIVE OR DEAD TUMOR FREE	Not Hispanic Or Latino	4/4/12	0.0722	EUR	NA	No	C61	2428924	C61.9	Yes	Yes	0.2755	0.01	19	No	PRAD	60.09797153	0:LIVING	ae3a0c92-148d-4f1c-8563-06ac1050f53e	NA	N0	T3A	Tumor Free	60.09797153	0:CENSORED	NA	No	White	No	-22	1	Primary
prad_tcga_pan_can_atlas_2018	TCGA-EJ-5542	TCGA-EJ-5542-01	60	NA	NA	2	-33	Prostate Cancer	PRAD	Prostate Adenocarcinoma	1513	-21942	0	49.74192064	0:DiseaseFree	49.74192064	0:ALIVE OR DEAD TUMOR FREE	Not Hispanic Or Latino	4/4/12	0.0794	EUR	NA	No	C61	2428924	C61.9	Yes	Yes	0.2605	0	23	No	PRAD	49.74192064	0:LIVING	5a92ec4c-36ee-4588-aca2-e3303f29c7ad	NA	N0	T3A	Tumor Free	49.74192064	0:CENSORED	NA	Yes	White	No	-16	1	Primary
prad_tcga_pan_can_atlas_2018	TCGA-EJ-7115	TCGA-EJ-7115-01	65	NA	NA	1	-33	Prostate Cancer	PRAD	Prostate Adenocarcinoma	2687	-23986	0	88.33875793	0:DiseaseFree	88.33875793	0:ALIVE OR DEAD TUMOR FREE	Not Hispanic Or Latino	4/5/12	0.0616	EUR	NA	No	C61	2428924	C61.9	Yes	Yes	0.3155	0	40	No	PRAD	88.33875793	0:LIVING	c606918f-e8c0-4019-ad6f-47d5cd7615c4	NA	N0	T3A	Tumor Free	88.33875793	0:CENSORED	NA	No	White	No	-22	1	Primary
prad_tcga_pan_can_atlas_2018	TCGA-EJ-7123	TCGA-EJ-7123-01	59	NA	NA	4	-21	Prostate Cancer	PRAD	Prostate Adenocarcinoma	2572	-21741	0	84.55797745	0:DiseaseFree	84.55797745	0:ALIVE OR DEAD TUMOR FREE	Not Hispanic Or Latino	4/5/12	0.0760	EUR	NA	No	C61	2428924	C61.9	Yes	Yes	0.2867	0	55	No	PRAD	84.55797745	0:LIVING	9519be01-d78d-462c-8a95-34149538afeb	NA	N0	T2C	Tumor Free	84.55797745	0:CENSORED	NA	Yes	White	No	-22	1	Primary
prad_tcga_pan_can_atlas_2018	TCGA-EJ-7125	TCGA-EJ-7125-01	44	NA	NA	0	-25	Prostate Cancer	PRAD	Prostate Adenocarcinoma	2850	-16425	0	93.69760331	0:DiseaseFree	93.69760331	0:ALIVE OR DEAD TUMOR FREE	Not Hispanic Or Latino	4/5/12	0.0036	EUR	NA	No	C61	2428924	C61.9	Yes	Yes	0.3004	0	89	No	PRAD	93.69760331	0:LIVING	aca312ab-6dbd-4183-8b22-8f37834f3426	NA	N0	T2C	Tumor Free	93.69760331	0:CENSORED	NA	No	White	No	-20	1	Primary
prad_tcga_pan_can_atlas_2018	TCGA-EJ-7218	TCGA-EJ-7218-01	71	NA	NA	0	-25	Prostate Cancer	PRAD	Prostate Adenocarcinoma	2542	-26181	0	83.57168689	0:DiseaseFree	83.57168689	0:ALIVE OR DEAD TUMOR FREE	NA	3/3/14	0.0499	EUR	NA	No	C61	2428924	C61.9	Yes	Yes	0.3217	0	24	No	PRAD	83.57168689	0:LIVING	d7763066-fb06-4519-9188-5de7dd12fdb7	NA	N0	T2C	Tumor Free	83.57168689	0:CENSORED	NA	No	NA	No	-22	1	Primary
prad_tcga_pan_can_atlas_2018	TCGA-EJ-7314	TCGA-EJ-7314-01	62	NA	NA	1	-33	Prostate Cancer	PRAD	Prostate Adenocarcinoma	1150	-22766	0	37.80780485	0:DiseaseFree	37.80780485	0:ALIVE OR DEAD TUMOR FREE	Not Hispanic Or Latino	4/5/12	0.0268	EUR	NA	No	C61	2428924	C61.9	Yes	Yes	0.3115	0	33	No	PRAD	37.80780485	0:LIVING	88c87cce-4361-499c-9e3a-e9d9040af2db	NA	N0	T3B	Tumor Free	37.80780485	0:CENSORED	NA	No	White	No	-18	1	Primary
prad_tcga_pan_can_atlas_2018	TCGA-EJ-7315	TCGA-EJ-7315-01	68	NA	NA	1	-23	Prostate Cancer	PRAD	Prostate Adenocarcinoma	1008	-25154	0	33.13936286	0:DiseaseFree	33.13936286	0:ALIVE OR DEAD TUMOR FREE	Not Hispanic Or Latino	4/5/12	0.0910	EUR	NA	No	C61	2428924	C61.9	Yes	Yes	0.3382	0	23	No	PRAD	33.13936286	0:LIVING	2c7ec330-261e-49c7-9424-6d83641dba6d	NA	N0	T3A	Tumor Free	33.13936286	0:CENSORED	NA	No	White	No	-16	1	Primary
prad_tcga_pan_can_atlas_2018	TCGA-EJ-7317	TCGA-EJ-7317-01	71	NA	NA	0	-27	Prostate Cancer	PRAD	Prostate Adenocarcinoma	771	-26064	0	25.34766742	0:DiseaseFree	25.34766742	0:ALIVE OR DEAD TUMOR FREE	Not Hispanic Or Latino	4/5/12	0.0281	EUR	NA	No	C61	2428924	C61.9	Yes	Yes	0.314	0.04	32	No	PRAD	25.34766742	0:LIVING	68fc3693-0910-4ee8-8997-99c6333b65f4	NA	N0	T2C	Tumor Free	25.34766742	0:CENSORED	NA	No	White	No	-22	1	Primary
prad_tcga_pan_can_atlas_2018	TCGA-EJ-7321	TCGA-EJ-7321-01	57	NA	NA	0	-37	Prostate Cancer	PRAD	Prostate Adenocarcinoma	824	-21108	0	27.09011408	0:DiseaseFree	27.09011408	0:ALIVE OR DEAD TUMOR FREE	Not Hispanic Or Latino	4/5/12	0.0318	AFR	NA	No	C61	2428924	C61.9	Yes	Yes	0.3395	0	30	No	PRAD	27.09011408	0:LIVING	804ee985-18dd-4f2d-a562-61b454601cdd	NA	N0	T3A	Tumor Free	27.09011408	0:CENSORED	NA	No	Black or African American	No	-16	1	Primary
prad_tcga_pan_can_atlas_2018	TCGA-EJ-7325	TCGA-EJ-7325-01	63	NA	NA	1	NA	Prostate Cancer	PRAD	Prostate Adenocarcinoma	1070	-23029	0	35.17769668	0:DiseaseFree	35.17769668	0:ALIVE OR DEAD TUMOR FREE	NA	3/3/14	0.0457	EUR	NA	No	C61	2428924	C61.9	Yes	Yes	0.3188	0.05	18	No	PRAD	35.17769668	0:LIVING	45a04209-8fac-4181-bba3-1437c8fd7f09	NA	N0	T3B	Tumor Free	35.17769668	0:CENSORED	NA	Yes	NA	No	NA	1	Primary
prad_tcga_pan_can_atlas_2018	TCGA-EJ-7327	TCGA-EJ-7327-01	61	NA	NA	0	-41	Prostate Cancer	PRAD	Prostate Adenocarcinoma	923	-22475	0	30.34487293	0:DiseaseFree	30.34487293	0:ALIVE OR DEAD TUMOR FREE	Not Hispanic Or Latino	4/5/12	0.0189	EUR	NA	No	C61	2428924	C61.9	Yes	Yes	0.2991	0	27	No	PRAD	30.34487293	0:LIVING	e90ab72a-4bbb-4c37-b48a-8a1a85d79d04	NA	N0	T3B	Tumor Free	30.34487293	0:CENSORED	NA	No	White	No	-16	1	Primary
prad_tcga_pan_can_atlas_2018	TCGA-EJ-7328	TCGA-EJ-7328-01	70	NA	NA	0	-35	Prostate Cancer	PRAD	Prostate Adenocarcinoma	842	-25756	0	27.68188842	0:DiseaseFree	27.68188842	0:ALIVE OR DEAD TUMOR FREE	Not Hispanic Or Latino	4/5/12	0.0360	EUR	NA	No	C61	2428924	C61.9	Yes	Yes	0.3458	0	24	No	PRAD	27.68188842	0:LIVING	42b7d14f-09e5-4d91-bb98-5fe35907a6a9	NA	N0	T3A	Tumor Free	27.68188842	0:CENSORED	NA	No	White	No	-20	1	Primary
prad_tcga_pan_can_atlas_2018	TCGA-EJ-7330	TCGA-EJ-7330-01	68	NA	NA	4	-31	Prostate Cancer	PRAD	Prostate Adenocarcinoma	191	-25050	0	NA	NA	6.27938324	0:ALIVE OR DEAD TUMOR FREE	Not Hispanic Or Latino	4/5/12	0.1741	EUR	NA	No	C61	2428924	C61.9	Yes	Yes	0.3671	0	37	NA	PRAD	6.27938324	0:LIVING	7bc369b7-007b-4b10-bd92-5d326dabf675	NA	N0	T3A	Tumor Free	6.27938324	0:CENSORED	NA	No	White	NA	-20	1	Primary
prad_tcga_pan_can_atlas_2018	TCGA-EJ-7331	TCGA-EJ-7331-01	64	NA	NA	0	-33	Prostate Cancer	PRAD	Prostate Adenocarcinoma	742	-23458	0	24.39425321	0:DiseaseFree	24.39425321	0:ALIVE OR DEAD TUMOR FREE	Not Hispanic Or Latino	4/5/12	0.0322	EUR	NA	No	C61	2428924	C61.9	Yes	Yes	0.348	0	24	No	PRAD	24.39425321	0:LIVING	b424b73a-2dfa-473f-ab56-ab382cd1cdef	NA	N0	T2C	Tumor Free	24.39425321	0:CENSORED	NA	No	White	No	-22	1	Primary
prad_tcga_pan_can_atlas_2018	TCGA-EJ-7781	TCGA-EJ-7781-01	65	NA	NA	1	-33	Prostate Cancer	PRAD	Prostate Adenocarcinoma	1073	-23937	0	35.27632574	0:DiseaseFree	35.27632574	0:ALIVE OR DEAD TUMOR FREE	Not Hispanic Or Latino	4/6/12	0.0640	EUR	NA	No	C61	2428924	C61.9	Yes	Yes	0.3098	0	54	No	PRAD	35.27632574	0:LIVING	33283111-9a2f-4d5e-92a5-3435846404f7	NA	N0	T2C	Tumor Free	35.27632574	0:CENSORED	NA	No	White	No	-20	1	Primary
prad_tcga_pan_can_atlas_2018	TCGA-EJ-7782	TCGA-EJ-7782-01	71	NA	NA	2	-31	Prostate Cancer	PRAD	Prostate Adenocarcinoma	1167	-25965	0	38.36670283	0:DiseaseFree	38.36670283	0:ALIVE OR DEAD TUMOR FREE	Not Hispanic Or Latino	4/6/12	0.1234	AFR	NA	No	C61	2428924	C61.9	Yes	Yes	0.4712	4.18	357	No	PRAD	38.36670283	0:LIVING	1426b4bf-f4a5-477c-bbbb-e0e656549764	NA	N0	T2C	Tumor Free	38.36670283	0:CENSORED	NA	No	Black or African American	No	-16	1	Primary
prad_tcga_pan_can_atlas_2018	TCGA-EJ-7783	TCGA-EJ-7783-01	70	NA	NA	2	-35	Prostate Cancer	PRAD	Prostate Adenocarcinoma	787	-25600	0	25.87368906	0:DiseaseFree	25.87368906	0:ALIVE OR DEAD TUMOR FREE	Not Hispanic Or Latino	4/6/12	0.0357	EUR	NA	No	C61	2428924	C61.9	Yes	Yes	0.3263	0.06	37	No	PRAD	25.87368906	0:LIVING	181c6d37-9d8d-4ffa-827b-e3785450ff88	NA	N0	T3A	Tumor Free	25.87368906	0:CENSORED	NA	No	White	No	-14	1	Primary
prad_tcga_pan_can_atlas_2018	TCGA-EJ-7784	TCGA-EJ-7784-01	63	NA	NA	7	-37	Prostate Cancer	PRAD	Prostate Adenocarcinoma	781	-23183	0	25.67643094	0:DiseaseFree	25.67643094	0:ALIVE OR DEAD TUMOR FREE	Not Hispanic Or Latino	4/6/12	0.2403	EUR	NA	No	C61	2428924	C61.9	Yes	Yes	0.3355	0.07	36	No	PRAD	25.67643094	0:LIVING	4bc71292-60bb-4b63-86c1-0fe021083804	NA	N0	T2C	Tumor Free	25.67643094	0:CENSORED	NA	No	White	No	-18	1	Primary
prad_tcga_pan_can_atlas_2018	TCGA-EJ-7785	TCGA-EJ-7785-01	54	NA	NA	0	-37	Prostate Cancer	PRAD	Prostate Adenocarcinoma	1177	-19939	0	38.69546635	0:DiseaseFree	38.69546635	0:ALIVE OR DEAD TUMOR FREE	Not Hispanic Or Latino	4/6/12	0.0206	EUR	NA	No	C61	2428924	C61.9	Yes	Yes	0.3321	0	18	No	PRAD	38.69546635	0:LIVING	2def2a53-d2e8-46f0-8b07-f32dbf1833a4	NA	N0	T3A	Tumor Free	38.69546635	0:CENSORED	NA	No	White	No	-20	1	Primary
prad_tcga_pan_can_atlas_2018	TCGA-EJ-7786	TCGA-EJ-7786-01	62	NA	NA	1	-33	Prostate Cancer	PRAD	Prostate Adenocarcinoma	1096	-22793	0	36.03248184	0:DiseaseFree	36.03248184	0:ALIVE OR DEAD TUMOR FREE	Not Hispanic Or Latino	4/6/12	0.0839	EUR	NA	No	C61	2428924	C61.9	Yes	Yes	0.3371	0.04	30	No	PRAD	36.03248184	0:LIVING	9d499039-37ca-4300-ae95-04bbe007c0d2	NA	N0	T2C	Tumor Free	36.03248184	0:CENSORED	NA	No	White	No	-24	1	Primary
prad_tcga_pan_can_atlas_2018	TCGA-EJ-7788	TCGA-EJ-7788-01	53	NA	NA	0	-37	Prostate Cancer	PRAD	Prostate Adenocarcinoma	859	-19623	0	28.2407864	0:DiseaseFree	28.2407864	0:ALIVE OR DEAD TUMOR FREE	Not Hispanic Or Latino	4/6/12	0.0647	EUR	NA	No	C61	2428924	C61.9	Yes	Yes	0.3475	0	27	No	PRAD	28.2407864	0:LIVING	e35336e1-e358-493f-9beb-276b5fc6685a	NA	N0	T3B	Tumor Free	28.2407864	0:CENSORED	NA	No	White	No	-16	1	Primary
prad_tcga_pan_can_atlas_2018	TCGA-EJ-7789	TCGA-EJ-7789-01	66	NA	NA	7	-13	Prostate Cancer	PRAD	Prostate Adenocarcinoma	1105	-24107	0	36.328369	0:DiseaseFree	36.328369	0:ALIVE OR DEAD TUMOR FREE	Not Hispanic Or Latino	4/6/12	0.3433	AFR	NA	No	C61	2428924	C61.9	Yes	Yes	0.3603	0.06	30	No	PRAD	36.328369	0:LIVING	1f4ff2c7-3fbb-46a1-99cf-68d2c33c5175	NA	N0	T3A	Tumor Free	36.328369	0:CENSORED	NA	No	Black or African American	No	-16	1	Primary
prad_tcga_pan_can_atlas_2018	TCGA-EJ-7791	TCGA-EJ-7791-01	67	NA	NA	NA	-31	Prostate Cancer	PRAD	Prostate Adenocarcinoma	1118	-24621	0	36.75576158	0:DiseaseFree	36.75576158	0:ALIVE OR DEAD TUMOR FREE	Not Hispanic Or Latino	4/9/12	0.0001	EUR	NA	No	C61	2428924	C61.9	Yes	Yes	0.3074	0	19	No	PRAD	36.75576158	0:LIVING	4fe004e5-49f9-4336-a690-6ebad512c813	NA	N0	T2C	Tumor Free	36.75576158	0:CENSORED	NA	No	White	No	-20	1	Primary
prad_tcga_pan_can_atlas_2018	TCGA-EJ-7792	TCGA-EJ-7792-01	53	NA	NA	0	-37	Prostate Cancer	PRAD	Prostate Adenocarcinoma	1396	-19454	0	45.89538745	0:DiseaseFree	45.89538745	0:ALIVE OR DEAD TUMOR FREE	Not Hispanic Or Latino	4/9/12	0.0252	EUR	NA	No	C61	2428924	C61.9	Yes	Yes	0.3138	0.01	17	No	PRAD	45.89538745	0:LIVING	28689d40-03e5-4e17-aba1-f2d571535eed	NA	N0	T2C	Tumor Free	45.89538745	0:CENSORED	NA	No	White	No	-24	1	Primary
prad_tcga_pan_can_atlas_2018	TCGA-EJ-7794	TCGA-EJ-7794-01	67	NA	NA	0	-35	Prostate Cancer	PRAD	Prostate Adenocarcinoma	1306	-24478	0	42.93651576	0:DiseaseFree	42.93651576	0:ALIVE OR DEAD TUMOR FREE	Not Hispanic Or Latino	4/9/12	0.0372	EUR	NA	No	C61	2428924	C61.9	Yes	Yes	0.3006	0	13	No	PRAD	42.93651576	0:LIVING	aeec3005-25d7-45fc-a9ff-014d57960216	NA	N0	T2C	Tumor Free	42.93651576	0:CENSORED	NA	No	White	No	-22	1	Primary
prad_tcga_pan_can_atlas_2018	TCGA-EJ-7797	TCGA-EJ-7797-01	53	NA	NA	1	-33	Prostate Cancer	PRAD	Prostate Adenocarcinoma	983	-19616	0	32.31745406	0:DiseaseFree	32.31745406	0:ALIVE OR DEAD TUMOR FREE	Not Hispanic Or Latino	4/9/12	0.0150	EUR	NA	No	C61	2428924	C61.9	Yes	Yes	0.3237	0	24	No	PRAD	32.31745406	0:LIVING	f98366df-9616-41c0-a6b8-ec92dca7177a	NA	N0	T2C	Tumor Free	32.31745406	0:CENSORED	NA	No	White	No	-18	1	Primary
prad_tcga_pan_can_atlas_2018	TCGA-EJ-8468	TCGA-EJ-8468-01	63	NA	NA	0	-33	Prostate Cancer	PRAD	Prostate Adenocarcinoma	2347	-23371	0	77.16079824	0:DiseaseFree	77.16079824	0:ALIVE OR DEAD TUMOR FREE	NA	10/12/12	0.0819	EUR	NA	No	C61	2428924	C61.9	Yes	Yes	0.312	0	21	No	PRAD	77.16079824	0:LIVING	00b16434-0b3a-4194-8714-74dccbebe06c	NA	N0	T3A	Tumor Free	77.16079824	0:CENSORED	NA	No	NA	No	-18	1	Primary
prad_tcga_pan_can_atlas_2018	TCGA-EJ-8469	TCGA-EJ-8469-01	46	NA	NA	5	-25	Prostate Cancer	PRAD	Prostate Adenocarcinoma	2324	-17014	0	NA	NA	76.40464214	0:ALIVE OR DEAD TUMOR FREE	NA	10/14/12	0.1805	AFR_ADMIX	NA	No	C61	2428924	C61.9	Yes	Yes	0.3399	0.07	25	Yes	PRAD	76.40464214	0:LIVING	df4a7caa-6289-4157-8cb4-6ce8784e7506	NA	N0	T3A	With Tumor	63.28697768	1:PROGRESSION	NA	No	NA	No	-4	1	Primary
prad_tcga_pan_can_atlas_2018	TCGA-EJ-8470	TCGA-EJ-8470-01	58	NA	NA	1	-25	Prostate Cancer	PRAD	Prostate Adenocarcinoma	1159	-21209	0	38.10369201	0:DiseaseFree	38.10369201	0:ALIVE OR DEAD TUMOR FREE	NA	10/15/12	0.0984	AFR_ADMIX	NA	No	C61	2428924	C61.9	Yes	Yes	0.2922	0.01	20	No	PRAD	38.10369201	0:LIVING	1a8a887e-b9f0-42f5-8dce-4e58cb13844b	NA	N0	T2C	Tumor Free	38.10369201	0:CENSORED	NA	No	NA	No	-14	1	Primary
prad_tcga_pan_can_atlas_2018	TCGA-EJ-8472	TCGA-EJ-8472-01	63	NA	NA	11	-29	Prostate Cancer	PRAD	Prostate Adenocarcinoma	756	-23104	0	NA	NA	24.85452214	0:ALIVE OR DEAD TUMOR FREE	NA	10/19/12	0.2158	EUR	NA	No	C61	2428924	C61.9	Yes	Yes	0.3318	0.01	43	No	PRAD	24.85452214	0:LIVING	ab378ad0-1881-403f-9e85-d6f97e7b7c81	NA	N0	T3A	Tumor Free	6.443765	1:PROGRESSION	NA	No	NA	No	-8	1	Primary
prad_tcga_pan_can_atlas_2018	TCGA-EJ-8474	TCGA-EJ-8474-01	69	NA	NA	0	-31	Prostate Cancer	PRAD	Prostate Adenocarcinoma	766	-25561	0	25.18328566	0:DiseaseFree	25.18328566	0:ALIVE OR DEAD TUMOR FREE	NA	1/22/13	0.0311	EUR	NA	No	C61	2428924	C61.9	Yes	Yes	0.3154	0	42	No	PRAD	25.18328566	0:LIVING	d57d3254-d8f3-4ca2-8b31-790d3ac9a63d	NA	N0	T3A	Tumor Free	25.18328566	0:CENSORED	NA	No	NA	No	-14	1	Primary
prad_tcga_pan_can_atlas_2018	TCGA-EJ-A46B	TCGA-EJ-A46B-01	66	NA	NA	0	NA	Prostate Cancer	PRAD	Prostate Adenocarcinoma	657	-24305	0	21.59976329	0:DiseaseFree	21.59976329	0:ALIVE OR DEAD TUMOR FREE	NA	1/22/13	0.0000	EUR	NA	No	C61	2279175	C61.9	Yes	Yes	0.3247	0	1	No	PRAD	21.59976329	0:LIVING	1170F449-DFB5-417A-A89B-B2229A2785DB	NA	N0	T3A	Tumor Free	21.59976329	0:CENSORED	NA	Yes	NA	No	NA	1	Primary
prad_tcga_pan_can_atlas_2018	TCGA-EJ-A46D	TCGA-EJ-A46D-01	53	NA	NA	0	-29	Prostate Cancer	PRAD	Prostate Adenocarcinoma	626	-19466	0	20.58059638	0:DiseaseFree	20.58059638	0:ALIVE OR DEAD TUMOR FREE	NA	1/22/13	0.0004	EUR	NA	No	C61	2279175	C61.9	Yes	Yes	0.2985	0	11	No	PRAD	20.58059638	0:LIVING	93D10D8B-5F98-4D2C-8AF3-11471385D4D4	NA	N0	T2C	Tumor Free	20.58059638	0:CENSORED	NA	No	NA	No	-20	1	Primary
prad_tcga_pan_can_atlas_2018	TCGA-EJ-A46E	TCGA-EJ-A46E-01	57	NA	NA	NA	NA	Prostate Cancer	PRAD	Prostate Adenocarcinoma	524	-21054	0	17.22720847	0:DiseaseFree	17.22720847	0:ALIVE OR DEAD TUMOR FREE	NA	1/23/13	0.0000	EUR	NA	No	C61	2279175	C61.9	Yes	Yes	0.3085	0	5	NA	PRAD	17.22720847	0:LIVING	A608BF0E-A932-4541-8439-2FFB9F6294B0	NA	N0	NA	Tumor Free	17.22720847	0:CENSORED	NA	No	NA	No	NA	1	Primary
prad_tcga_pan_can_atlas_2018	TCGA-EJ-A46G	TCGA-EJ-A46G-01	71	NA	NA	2	-35	Prostate Cancer	PRAD	Prostate Adenocarcinoma	668	-26219	0	21.96140316	0:DiseaseFree	21.96140316	0:ALIVE OR DEAD TUMOR FREE	NA	1/24/13	0.2006	EUR	NA	No	C61	2410662	C61.9	Yes	Yes	0.2991	0.03	48	No	PRAD	21.96140316	0:LIVING	969399CD-47B6-4C0F-8939-3860BE3014F9	NA	N0	T3A	Tumor Free	21.96140316	0:CENSORED	NA	Yes	NA	No	-20	1	Primary
prad_tcga_pan_can_atlas_2018	TCGA-EJ-A46H	TCGA-EJ-A46H-01	60	NA	NA	0	NA	Prostate Cancer	PRAD	Prostate Adenocarcinoma	724	-22059	0	23.80247888	0:DiseaseFree	23.80247888	0:ALIVE OR DEAD TUMOR FREE	NA	1/24/13	0.0000	AFR	NA	No	C61	2279175	C61.9	Yes	Yes	0.315	0	2	No	PRAD	23.80247888	0:LIVING	CEC1D2FF-36E6-497E-892C-B329724B4722	NA	N0	T2C	Tumor Free	23.80247888	0:CENSORED	NA	No	NA	No	NA	1	Primary
prad_tcga_pan_can_atlas_2018	TCGA-EJ-A46I	TCGA-EJ-A46I-01	57	NA	NA	NA	-39	Prostate Cancer	PRAD	Prostate Adenocarcinoma	668	-21046	0	21.96140316	0:DiseaseFree	21.96140316	0:ALIVE OR DEAD TUMOR FREE	NA	1/24/13	0.0000	AFR_ADMIX	NA	No	C61	2279175	C61.9	Yes	Yes	0.3214	0	8	No	PRAD	21.96140316	0:LIVING	9B59ED95-E97F-4356-B976-E3FA0E9EEE02	NA	N0	T3A	Tumor Free	21.96140316	0:CENSORED	NA	No	NA	No	-24	1	Primary
prad_tcga_pan_can_atlas_2018	TCGA-EJ-A65B	TCGA-EJ-A65B-01	55	NA	NA	3	NA	Prostate Cancer	PRAD	Prostate Adenocarcinoma	710	-20204	0	23.34220995	0:DiseaseFree	23.34220995	0:ALIVE OR DEAD TUMOR FREE	NA	3/3/14	0.0000	EUR	NA	No	C61	2321177	C61.9	Yes	Yes	0.301	0	34	No	PRAD	23.34220995	0:LIVING	DF3362CB-0F6B-412E-8AF4-C5606526BE17	NA	N0	T3B	Tumor Free	23.34220995	0:CENSORED	NA	No	NA	No	NA	1	Primary
prad_tcga_pan_can_atlas_2018	TCGA-EJ-A65D	TCGA-EJ-A65D-01	66	NA	NA	2	NA	Prostate Cancer	PRAD	Prostate Adenocarcinoma	393	-24297	0	12.92040635	0:DiseaseFree	12.92040635	0:ALIVE OR DEAD TUMOR FREE	NA	3/5/14	0.1029	EUR	NA	No	C61	2410662	C61.9	Yes	Yes	0.314	0.01	35	No	PRAD	12.92040635	0:LIVING	8E1FF72B-F1DB-4BF9-A8D3-F422E25A65E1	NA	N0	T3A	Tumor Free	12.92040635	0:CENSORED	NA	No	NA	No	NA	1	Primary
prad_tcga_pan_can_atlas_2018	TCGA-EJ-A65E	TCGA-EJ-A65E-01	67	NA	NA	1	-21	Prostate Cancer	PRAD	Prostate Adenocarcinoma	417	-24558	0	13.7094388	0:DiseaseFree	13.7094388	0:ALIVE OR DEAD TUMOR FREE	NA	3/5/14	0.0394	AFR	NA	No	C61	2321177	C61.9	Yes	Yes	0.3002	0.01	33	No	PRAD	13.7094388	0:LIVING	37EC45FD-1C85-49CB-835E-FA7B2B8CE16F	NA	N0	T3B	Tumor Free	13.7094388	0:CENSORED	NA	No	NA	No	-16	1	Primary
prad_tcga_pan_can_atlas_2018	TCGA-EJ-A65F	TCGA-EJ-A65F-01	59	NA	NA	2	-25	Prostate Cancer	PRAD	Prostate Adenocarcinoma	560	-21681	0	NA	NA	18.41075714	0:ALIVE OR DEAD TUMOR FREE	NA	3/4/14	0.1558	EUR	NA	No	C61	2321177	C61.9	Yes	Yes	0.3247	0	67	No	PRAD	18.41075714	0:LIVING	8631BB5E-6D08-4C20-A85E-CB84F5DAC290	NA	N0	T3B	With Tumor	2.465726403	1:PROGRESSION	NA	No	NA	Yes	-20	1	Primary
prad_tcga_pan_can_atlas_2018	TCGA-EJ-A65G	TCGA-EJ-A65G-01	57	NA	NA	0	-29	Prostate Cancer	PRAD	Prostate Adenocarcinoma	666	-20821	0	21.89565046	0:DiseaseFree	21.89565046	0:ALIVE OR DEAD TUMOR FREE	NA	3/5/14	0.0000	EUR	NA	No	C61	2279175	C61.9	Yes	Yes	0.3127	0	19	No	PRAD	21.89565046	0:LIVING	8BFAC5B9-FA2B-4B6E-9537-E9D8A2F0D1DC	NA	N0	T2C	Tumor Free	21.89565046	0:CENSORED	NA	No	NA	No	-24	1	Primary
prad_tcga_pan_can_atlas_2018	TCGA-EJ-A65J	TCGA-EJ-A65J-01	62	NA	NA	0	-15	Prostate Cancer	PRAD	Prostate Adenocarcinoma	451	-22904	0	14.82723477	0:DiseaseFree	14.82723477	0:ALIVE OR DEAD TUMOR FREE	NA	3/4/14	0.0780	EUR	NA	No	C61	2279175	C61.9	Yes	Yes	0.3196	0	31	No	PRAD	14.82723477	0:LIVING	89C150CF-F60C-4F11-8F3E-384B0E0902F9	NA	N0	T3A	Tumor Free	14.82723477	0:CENSORED	NA	Yes	NA	No	-22	1	Primary
prad_tcga_pan_can_atlas_2018	TCGA-EJ-A65M	TCGA-EJ-A65M-01	65	NA	NA	0	NA	Prostate Cancer	PRAD	Prostate Adenocarcinoma	230	-23767	0	7.561560969	0:DiseaseFree	7.561560969	0:ALIVE OR DEAD TUMOR FREE	NA	3/4/14	0.0750	AFR_ADMIX	NA	No	C61	2279175	C61.9	Yes	Yes	0.311	0	31	No	PRAD	7.561560969	0:LIVING	D4FF9F1A-1D35-4AD6-9A36-059547081C7E	NA	N0	T2C	Tumor Free	7.561560969	0:CENSORED	NA	No	NA	No	NA	1	Primary
prad_tcga_pan_can_atlas_2018	TCGA-EJ-A6RC	TCGA-EJ-A6RC-01	64	NA	NA	0	-31	Prostate Cancer	PRAD	Prostate Adenocarcinoma	873	-23598	0	28.70105533	0:DiseaseFree	28.70105533	0:ALIVE OR DEAD TUMOR FREE	NA	3/4/14	0.0002	EUR	NA	No	C61	2279175	C61.9	Yes	Yes	0.331	0	21	No	PRAD	28.70105533	0:LIVING	AAE0FCA8-99E9-4FDE-A2E9-B0EA500737F8	NA	N0	NA	Tumor Free	28.70105533	0:CENSORED	NA	Yes	NA	No	-22	1	Primary
prad_tcga_pan_can_atlas_2018	TCGA-EJ-A7NF	TCGA-EJ-A7NF-01	56	NA	NA	0	-23	Prostate Cancer	PRAD	Prostate Adenocarcinoma	250	-20587	0	8.21908801	0:DiseaseFree	8.21908801	0:ALIVE OR DEAD TUMOR FREE	NA	3/4/14	0.0162	EUR	NA	No	C61	2279175	C61.9	Yes	Yes	0.3275	0	13	No	PRAD	8.21908801	0:LIVING	F4478172-7727-4680-9934-DA755AB1825C	NA	N0	T2C	Tumor Free	8.21908801	0:CENSORED	NA	No	NA	No	-22	1	Primary
prad_tcga_pan_can_atlas_2018	TCGA-EJ-A7NG	TCGA-EJ-A7NG-01	64	NA	NA	0	-35	Prostate Cancer	PRAD	Prostate Adenocarcinoma	432	-23458	0	14.20258408	0:DiseaseFree	14.20258408	0:ALIVE OR DEAD TUMOR FREE	NA	3/4/14	0.0000	EUR	NA	No	C61	2279175	C61.9	Yes	Yes	0.3218	0	2	No	PRAD	14.20258408	0:LIVING	607FD22B-F281-431B-848E-AE01E69567E2	NA	N0	T3A	Tumor Free	14.20258408	0:CENSORED	NA	No	NA	No	-24	1	Primary
prad_tcga_pan_can_atlas_2018	TCGA-EJ-A7NH	TCGA-EJ-A7NH-01	56	NA	NA	4	-31	Prostate Cancer	PRAD	Prostate Adenocarcinoma	474	-20734	0	15.58339087	0:DiseaseFree	15.58339087	0:ALIVE OR DEAD TUMOR FREE	NA	3/5/14	0.0822	EUR	NA	No	C61	2279175	C61.9	Yes	Yes	0.3335	0.05	19	No	PRAD	15.58339087	0:LIVING	0D498226-E22A-44A4-9EF8-1DA8E83FA55B	NA	N0	T2C	Tumor Free	15.58339087	0:CENSORED	NA	No	NA	No	-18	1	Primary
prad_tcga_pan_can_atlas_2018	TCGA-EJ-A7NJ	TCGA-EJ-A7NJ-01	59	NA	NA	0	-31	Prostate Cancer	PRAD	Prostate Adenocarcinoma	197	-21748	0	6.476641352	0:DiseaseFree	6.476641352	0:ALIVE OR DEAD TUMOR FREE	NA	3/4/14	0.0000	EUR	NA	No	C61	2279175	C61.9	Yes	Yes	0.3221	0	8	No	PRAD	6.476641352	0:LIVING	F6743FF8-542E-4FDE-8FF2-4878FCABFFDA	NA	N0	T2C	Tumor Free	6.476641352	0:CENSORED	NA	No	NA	No	-22	1	Primary
prad_tcga_pan_can_atlas_2018	TCGA-EJ-A7NK	TCGA-EJ-A7NK-01	58	NA	NA	0	-35	Prostate Cancer	PRAD	Prostate Adenocarcinoma	476	-21530	0	15.64914357	0:DiseaseFree	15.64914357	0:ALIVE OR DEAD TUMOR FREE	NA	3/4/14	0.0001	EUR	NA	No	C61	2279175	C61.9	Yes	Yes	0.3182	0.04	4	No	PRAD	15.64914357	0:LIVING	C362F6F9-4CE6-4659-8C36-4CD45C72FB03	NA	N0	T3A	Tumor Free	15.64914357	0:CENSORED	NA	No	NA	No	-22	1	Primary
prad_tcga_pan_can_atlas_2018	TCGA-EJ-A8FN	TCGA-EJ-A8FN-01	58	NA	NA	2	-27	Prostate Cancer	PRAD	Prostate Adenocarcinoma	329	-21506	0	10.81631982	0:DiseaseFree	10.81631982	0:ALIVE OR DEAD TUMOR FREE	NA	3/24/14	0.0836	EUR	NA	No	C61	2279175	C61.9	Yes	Yes	0.3157	0	32	No	PRAD	10.81631982	0:LIVING	EA770D22-2CBA-465C-9555-E0877DCECB9F	NA	N0	T2C	Tumor Free	10.81631982	0:CENSORED	NA	No	NA	No	-24	1	Primary
prad_tcga_pan_can_atlas_2018	TCGA-EJ-A8FO	TCGA-EJ-A8FO-01	51	NA	NA	0	NA	Prostate Cancer	PRAD	Prostate Adenocarcinoma	282	-18875	0	9.271131275	0:DiseaseFree	9.271131275	0:ALIVE OR DEAD TUMOR FREE	NA	3/24/14	0.0000	EUR	NA	No	C61	2410662	C61.9	Yes	No	0.3206	0	15	No	PRAD	9.271131275	0:LIVING	B751083D-BE6D-45DA-BE97-A6D41D8EBE97	NA	N0	T3A	Tumor Free	9.271131275	0:CENSORED	NA	No	NA	No	NA	1	Primary
prad_tcga_pan_can_atlas_2018	TCGA-EJ-A8FP	TCGA-EJ-A8FP-01	59	NA	NA	0	NA	Prostate Cancer	PRAD	Prostate Adenocarcinoma	299	-21769	0	3.846533189	1:Recurred/Progressed	9.83002926	0:ALIVE OR DEAD TUMOR FREE	NA	3/24/14	0.0001	EUR	NA	No	C61	2410662	C61.9	Yes	No	0.3209	0	8	No	PRAD	9.83002926	0:LIVING	00F0F7DD-71DE-4E4F-B4B5-DF860324F2E8	NA	N0	T2C	With Tumor	3.846533189	1:PROGRESSION	NA	No	NA	No	NA	1	Primary
prad_tcga_pan_can_atlas_2018	TCGA-EJ-A8FS	TCGA-EJ-A8FS-01	66	NA	NA	2	-27	Prostate Cancer	PRAD	Prostate Adenocarcinoma	266	-24380	0	7.101292041	1:Recurred/Progressed	8.745109643	0:ALIVE OR DEAD TUMOR FREE	NA	3/24/14	0.0934	EUR	NA	No	C61	2279175	C61.9	Yes	Yes	0.3282	0	28	No	PRAD	8.745109643	0:LIVING	9044098B-415D-4893-A682-3636F6B2B2DB	NA	N0	T3A	With Tumor	7.101292041	1:PROGRESSION	NA	No	NA	No	-20	1	Primary
prad_tcga_pan_can_atlas_2018	TCGA-EJ-A8FU	TCGA-EJ-A8FU-01	64	NA	NA	0	-31	Prostate Cancer	PRAD	Prostate Adenocarcinoma	138	-23472	0	4.536936582	0:DiseaseFree	4.536936582	0:ALIVE OR DEAD TUMOR FREE	NA	3/24/14	0.0000	EUR	NA	No	C61	2279175	C61.9	Yes	Yes	0.3166	0	8	No	PRAD	4.536936582	0:LIVING	23E56E08-E11D-4E83-88A8-1254675B3AF8	NA	N0	T3A	Tumor Free	4.536936582	0:CENSORED	NA	No	NA	No	-24	1	Primary
prad_tcga_pan_can_atlas_2018	TCGA-EJ-AB20	TCGA-EJ-AB20-01	61	NA	NA	2	NA	Prostate Cancer	PRAD	Prostate Adenocarcinoma	131	-22626	0	4.306802117	0:DiseaseFree	4.306802117	0:ALIVE OR DEAD TUMOR FREE	NA	6/23/14	0.0543	EUR	NA	No	C61	2279175	C61.9	Yes	Yes	0.3281	0.06	13	No	PRAD	4.306802117	0:LIVING	743FFC51-D613-407F-B040-E99969C31802	NA	N0	T2C	Tumor Free	4.306802117	0:CENSORED	NA	No	NA	No	NA	1	Primary
prad_tcga_pan_can_atlas_2018	TCGA-EJ-AB27	TCGA-EJ-AB27-01	51	NA	NA	1	NA	Prostate Cancer	PRAD	Prostate Adenocarcinoma	145	-18648	0	4.767071046	0:DiseaseFree	4.767071046	0:ALIVE OR DEAD TUMOR FREE	NA	6/24/14	0.0001	AFR	NA	No	C61	2279175	C61.9	Yes	Yes	0.3237	0	15	No	PRAD	4.767071046	0:LIVING	B7B61392-C085-4E28-892F-E9B6FE6ECE41	NA	N0	T2C	Tumor Free	4.767071046	0:CENSORED	NA	No	NA	No	NA	1	Primary
prad_tcga_pan_can_atlas_2018	TCGA-FC-7708	TCGA-FC-7708-01	52	NA	NA	1	-27	Prostate Cancer	PRAD	Prostate Adenocarcinoma	864	-19144	0	28.40516816	0:DiseaseFree	28.40516816	0:ALIVE OR DEAD TUMOR FREE	Not Hispanic Or Latino	2/17/12	0.0483	EAS	NA	No	C61	2428924	C61.9	Yes	Yes	0.3334	0	26	No	PRAD	28.40516816	0:LIVING	208a75b3-407c-4c5a-8938-3691547b6887	NA	N0	T3A	Tumor Free	28.40516816	0:CENSORED	NA	No	Asian	No	-20	1	Primary
prad_tcga_pan_can_atlas_2018	TCGA-FC-7961	TCGA-FC-7961-01	62	NA	NA	11	-15	Prostate Cancer	PRAD	Prostate Adenocarcinoma	469	-22888	0	15.41900911	0:DiseaseFree	15.41900911	0:ALIVE OR DEAD TUMOR FREE	Not Hispanic Or Latino	3/16/12	0.2165	EUR	NA	No	C61	2428924	C61.9	Yes	Yes	0.3182	0.95	44	No	PRAD	15.41900911	0:LIVING	a8d81122-3f2a-43f4-bdc1-479cab37a19d	NA	N0	T3A	Tumor Free	15.41900911	0:CENSORED	NA	No	White	No	-12	1	Primary
prad_tcga_pan_can_atlas_2018	TCGA-FC-A5OB	TCGA-FC-A5OB-01	53	NA	NA	0	-21	Prostate Cancer	PRAD	Prostate Adenocarcinoma	680	-19413	0	NA	NA	22.35591939	0:ALIVE OR DEAD TUMOR FREE	NA	7/12/13	0.0326	EUR	NA	No	C61	2279175	C61.9	Yes	Yes	0.3086	0.02	24	No	PRAD	22.35591939	0:LIVING	F7238E82-A394-4A7C-8514-6241D0AA17E3	NA	N0	T3B	With Tumor	22.35591939	0:CENSORED	NA	No	NA	Yes	-18	1	Primary
prad_tcga_pan_can_atlas_2018	TCGA-FC-A66V	TCGA-FC-A66V-01	74	NA	NA	0	NA	Prostate Cancer	PRAD	Prostate Adenocarcinoma	524	-27282	0	17.22720847	0:DiseaseFree	17.22720847	0:ALIVE OR DEAD TUMOR FREE	NA	7/12/13	0.0000	EUR	NA	No	C61	2279175	C61.9	Yes	Yes	0.3117	0	NA	No	PRAD	17.22720847	0:LIVING	7466D120-6A6E-40A0-96D3-4979816D6278	NA	N0	T3B	Tumor Free	17.22720847	0:CENSORED	NA	No	NA	No	NA	1	Primary
prad_tcga_pan_can_atlas_2018	TCGA-FC-A6HD	TCGA-FC-A6HD-01	77	NA	NA	0	NA	Prostate Cancer	PRAD	Prostate Adenocarcinoma	789	-28197	0	25.93944176	0:DiseaseFree	25.93944176	0:ALIVE OR DEAD TUMOR FREE	NA	10/17/13	0.0101	EUR	NA	No	C61	2279175	C61.9	Yes	Yes	0.3288	0	25	No	PRAD	25.93944176	0:LIVING	F97FED28-FDF3-4C82-8B6D-1015848B80DC	NA	N0	T3A	NA	25.93944176	0:CENSORED	NA	No	NA	No	NA	1	Primary
prad_tcga_pan_can_atlas_2018	TCGA-FC-A8O0	TCGA-FC-A8O0-01	68	NA	NA	0	-37	Prostate Cancer	PRAD	Prostate Adenocarcinoma	616	-25115	0	20.25183286	0:DiseaseFree	20.25183286	0:ALIVE OR DEAD TUMOR FREE	NA	2/27/14	0.0001	EUR	NA	No	C61	2279175	C61.9	Yes	Yes	0.3192	0	14	No	PRAD	20.25183286	0:LIVING	7EEA6FD7-733C-44EB-B4B7-50BB3A2628A0	NA	N0	T3A	Tumor Free	20.25183286	0:CENSORED	NA	No	NA	NA	-24	1	Primary
prad_tcga_pan_can_atlas_2018	TCGA-G9-6332	TCGA-G9-6332-01	55	NA	NA	0	NA	Prostate Cancer	PRAD	Prostate Adenocarcinoma	2657	-20166	0	38.79409541	1:Recurred/Progressed	87.35246737	0:ALIVE OR DEAD TUMOR FREE	Not Hispanic Or Latino	3/20/12	0.0657	EUR	NA	No	C61	2428924	C61.9	Yes	Yes	0.344	0.04	19	Yes	PRAD	87.35246737	0:LIVING	c46022f8-b122-4367-836b-ec1ae641a87d	NA	N0	T3A	Tumor Free	38.79409541	1:PROGRESSION	NA	No	White	No	NA	1	Primary
prad_tcga_pan_can_atlas_2018	TCGA-G9-6333	TCGA-G9-6333-01	66	NA	NA	1	-21	Prostate Cancer	PRAD	Prostate Adenocarcinoma	2465	-24249	0	81.04020778	0:DiseaseFree	81.04020778	0:ALIVE OR DEAD TUMOR FREE	Not Hispanic Or Latino	3/19/12	0.0463	EUR	NA	No	C61	2428924	C61.9	Yes	Yes	0.2902	0	30	No	PRAD	81.04020778	0:LIVING	64bf32c9-9466-404a-a147-e7a0b9e91e34	NA	N0	T2C	Tumor Free	81.04020778	0:CENSORED	NA	No	White	No	-22	1	Primary
prad_tcga_pan_can_atlas_2018	TCGA-G9-6336	TCGA-G9-6336-01	57	NA	NA	NA	-23	Prostate Cancer	PRAD	Prostate Adenocarcinoma	2068	-20851	0	67.98829602	0:DiseaseFree	67.98829602	0:ALIVE OR DEAD TUMOR FREE	Not Hispanic Or Latino	3/19/12	0.0001	EUR	NA	No	C61	2428924	C61.9	Yes	Yes	0.2877	0	15	No	PRAD	67.98829602	0:LIVING	59207bcd-f127-481f-b576-8716da7d7d97	NA	N0	NA	Tumor Free	67.98829602	0:CENSORED	NA	No	White	No	-22	1	Primary
prad_tcga_pan_can_atlas_2018	TCGA-G9-6338	TCGA-G9-6338-01	61	NA	NA	0	NA	Prostate Cancer	PRAD	Prostate Adenocarcinoma	2028	-22360	0	66.67324194	0:DiseaseFree	66.67324194	0:ALIVE OR DEAD TUMOR FREE	Not Hispanic Or Latino	3/16/12	0.1109	EUR	NA	No	C61	2428924	C61.9	Yes	Yes	0.2993	0	39	No	PRAD	66.67324194	0:LIVING	2c48b1bf-4e49-4869-874b-f08787fa04b5	NA	N0	T3A	With Tumor	66.67324194	0:CENSORED	NA	No	White	No	NA	1	Primary
prad_tcga_pan_can_atlas_2018	TCGA-G9-6339	TCGA-G9-6339-01	58	NA	NA	2	NA	Prostate Cancer	PRAD	Prostate Adenocarcinoma	2551	-21305	0	53.71995923	1:Recurred/Progressed	83.86757405	0:ALIVE OR DEAD TUMOR FREE	NA	10/29/13	0.0368	EUR	NA	No	C61	2428924	C61.9	Yes	Yes	0.318	0	38	No	PRAD	83.86757405	0:LIVING	d39d1a49-fcc0-4f2c-9338-df904e7f6a09	NA	N0	T3B	Tumor Free	53.71995923	1:PROGRESSION	NA	No	NA	No	NA	1	Primary
prad_tcga_pan_can_atlas_2018	TCGA-G9-6348	TCGA-G9-6348-01	68	NA	NA	1	-9	Prostate Cancer	PRAD	Prostate Adenocarcinoma	1515	-24936	0	49.80767334	0:DiseaseFree	49.80767334	0:ALIVE OR DEAD TUMOR FREE	Not Hispanic Or Latino	3/15/12	0.0820	EUR	NA	No	C61	2428924	C61.9	Yes	Yes	0.2995	0	34	No	PRAD	49.80767334	0:LIVING	8ad78c4f-c84c-4f9e-88c9-42a05eb65498	NA	N0	T2C	Tumor Free	49.80767334	0:CENSORED	NA	No	White	No	-22	1	Primary
prad_tcga_pan_can_atlas_2018	TCGA-G9-6356	TCGA-G9-6356-01	60	NA	NA	2	-37	Prostate Cancer	PRAD	Prostate Adenocarcinoma	1434	-22010	0	47.14468883	0:DiseaseFree	47.14468883	0:ALIVE OR DEAD TUMOR FREE	Not Hispanic Or Latino	3/14/12	0.0021	EUR	NA	No	C61	2428924	C61.9	Yes	Yes	0.2889	0	23	No	PRAD	47.14468883	0:LIVING	1d7ffbe7-6139-412b-8739-8082a63a2b33	NA	N0	T3B	Tumor Free	47.14468883	0:CENSORED	NA	No	White	No	-22	1	Primary
prad_tcga_pan_can_atlas_2018	TCGA-G9-6361	TCGA-G9-6361-01	61	NA	NA	1	-33	Prostate Cancer	PRAD	Prostate Adenocarcinoma	1415	-22565	0	46.52003814	0:DiseaseFree	46.52003814	0:ALIVE OR DEAD TUMOR FREE	Not Hispanic Or Latino	3/13/12	0.0515	EUR	NA	No	C61	2428924	C61.9	Yes	Yes	0.2999	0	32	No	PRAD	46.52003814	0:LIVING	71d14304-ccb0-4a4c-b935-8c014ca75fd0	NA	N0	T3A	Tumor Free	46.52003814	0:CENSORED	NA	No	White	No	-22	1	Primary
prad_tcga_pan_can_atlas_2018	TCGA-G9-6362	TCGA-G9-6362-01	57	NA	NA	2	NA	Prostate Cancer	PRAD	Prostate Adenocarcinoma	1443	-21149	0	NA	NA	47.44057599	0:ALIVE OR DEAD TUMOR FREE	Not Hispanic Or Latino	3/13/12	0.0786	EUR	NA	No	C61	2428924	C61.9	Yes	Yes	0.2891	0.03	25	Yes	PRAD	47.44057599	0:LIVING	f228ef91-ecfb-4d1e-8e6a-b43d2185270e	NA	N0	T3A	Tumor Free	47.44057599	0:CENSORED	NA	No	White	No	NA	1	Primary
prad_tcga_pan_can_atlas_2018	TCGA-G9-6363	TCGA-G9-6363-01	64	NA	NA	1	-13	Prostate Cancer	PRAD	Prostate Adenocarcinoma	1378	-23480	0	45.30361311	0:DiseaseFree	45.30361311	0:ALIVE OR DEAD TUMOR FREE	Not Hispanic Or Latino	3/9/12	0.0845	EUR	NA	No	C61	2428924	C61.9	Yes	Yes	0.2953	0	44	No	PRAD	45.30361311	0:LIVING	b5b3871c-078c-46a7-ac50-ef916d4a6781	NA	N0	T4	Tumor Free	45.30361311	0:CENSORED	NA	No	White	No	-12	1	Primary
prad_tcga_pan_can_atlas_2018	TCGA-G9-6364	TCGA-G9-6364-01	72	NA	NA	2	-27	Prostate Cancer	PRAD	Prostate Adenocarcinoma	1198	-26603	0	39.38586974	0:DiseaseFree	39.38586974	0:ALIVE OR DEAD TUMOR FREE	Not Hispanic Or Latino	3/9/12	0.0368	EUR	NA	No	C61	2428924	C61.9	Yes	Yes	0.2914	0	21	No	PRAD	39.38586974	0:LIVING	f8d8b417-5945-42a5-850a-fbc04b4f0e61	NA	N0	T3A	Tumor Free	39.38586974	0:CENSORED	NA	Yes	White	No	-20	1	Primary
prad_tcga_pan_can_atlas_2018	TCGA-G9-6365	TCGA-G9-6365-01	71	NA	NA	0	-29	Prostate Cancer	PRAD	Prostate Adenocarcinoma	1363	-26207	0	44.81046783	0:DiseaseFree	44.81046783	0:ALIVE OR DEAD TUMOR FREE	Not Hispanic Or Latino	3/9/12	0.0142	EUR	NA	No	C61	2428924	C61.9	Yes	Yes	0.2934	0	24	No	PRAD	44.81046783	0:LIVING	6845076e-e940-4437-8618-81db4a447544	NA	N0	T4	Tumor Free	44.81046783	0:CENSORED	NA	No	White	No	-22	1	Primary
prad_tcga_pan_can_atlas_2018	TCGA-G9-6367	TCGA-G9-6367-01	60	NA	NA	0	-29	Prostate Cancer	PRAD	Prostate Adenocarcinoma	1222	-22176	0	NA	NA	40.17490219	0:ALIVE OR DEAD TUMOR FREE	Not Hispanic Or Latino	3/8/12	0.0000	EUR	NA	No	C61	2428924	C61.9	Yes	Yes	0.2971	0	2	No	PRAD	40.17490219	0:LIVING	9f751c9d-ad41-4f02-b7f8-12423857d418	NA	N0	T3A	With Tumor	40.17490219	0:CENSORED	NA	No	White	No	-20	1	Primary
prad_tcga_pan_can_atlas_2018	TCGA-G9-6369	TCGA-G9-6369-01	55	NA	NA	1	NA	Prostate Cancer	PRAD	Prostate Adenocarcinoma	1215	-20238	0	39.94476773	0:DiseaseFree	39.94476773	0:ALIVE OR DEAD TUMOR FREE	Not Hispanic Or Latino	3/7/12	0.0878	EUR	NA	No	C61	2428924	C61.9	Yes	Yes	0.2823	0	31	No	PRAD	39.94476773	0:LIVING	e0ff90e5-e6c3-4fb5-9512-6f09a891378b	NA	N0	T2C	Tumor Free	39.94476773	0:CENSORED	NA	No	White	No	NA	1	Primary
prad_tcga_pan_can_atlas_2018	TCGA-G9-6370	TCGA-G9-6370-01	52	NA	NA	0	-35	Prostate Cancer	PRAD	Prostate Adenocarcinoma	1156	-19149	0	38.00506296	0:DiseaseFree	38.00506296	0:ALIVE OR DEAD TUMOR FREE	Not Hispanic Or Latino	3/7/12	0.0000	EUR	NA	No	C61	2428924	C61.9	Yes	Yes	0.2935	0	1	No	PRAD	38.00506296	0:LIVING	f947b0bc-bdac-44e8-b5b9-ffae4147740a	NA	N0	T3B	Tumor Free	38.00506296	0:CENSORED	NA	No	White	No	-18	1	Primary
prad_tcga_pan_can_atlas_2018	TCGA-G9-6377	TCGA-G9-6377-01	61	NA	NA	3	-11	Prostate Cancer	PRAD	Prostate Adenocarcinoma	958	-22419	0	31.49554525	0:DiseaseFree	31.49554525	0:ALIVE OR DEAD TUMOR FREE	Not Hispanic Or Latino	3/5/12	0.1123	EUR	NA	No	C61	2428924	C61.9	Yes	Yes	0.2984	0	47	No	PRAD	31.49554525	0:LIVING	007f9081-5093-4323-b4f8-cd510bf20705	NA	N0	T2C	Tumor Free	31.49554525	0:CENSORED	NA	No	White	No	-24	1	Primary
prad_tcga_pan_can_atlas_2018	TCGA-G9-6379	TCGA-G9-6379-01	68	NA	NA	2	NA	Prostate Cancer	PRAD	Prostate Adenocarcinoma	1778	-25126	0	58.45415393	0:DiseaseFree	58.45415393	0:ALIVE OR DEAD TUMOR FREE	NA	10/29/13	0.0722	EUR	NA	No	C61	2428924	C61.9	Yes	Yes	0.2984	0.01	23	No	PRAD	58.45415393	0:LIVING	d33074f0-5f88-4995-9439-76068a9f4836	NA	N0	T3B	Tumor Free	58.45415393	0:CENSORED	NA	No	NA	No	NA	1	Primary
prad_tcga_pan_can_atlas_2018	TCGA-G9-6384	TCGA-G9-6384-01	53	NA	NA	1	-33	Prostate Cancer	PRAD	Prostate Adenocarcinoma	765	-19620	0	25.15040931	0:DiseaseFree	25.15040931	0:ALIVE OR DEAD TUMOR FREE	Not Hispanic Or Latino	3/2/12	0.0537	EUR	NA	No	C61	2428924	C61.9	Yes	Yes	0.3033	0	23	No	PRAD	25.15040931	0:LIVING	a279d5aa-51f7-4e75-9e14-b206b97ec4bd	NA	N0	T3A	Tumor Free	25.15040931	0:CENSORED	NA	No	White	No	-18	1	Primary
prad_tcga_pan_can_atlas_2018	TCGA-G9-6494	TCGA-G9-6494-01	66	NA	NA	5	-27	Prostate Cancer	PRAD	Prostate Adenocarcinoma	1771	-24381	0	NA	NA	58.22401946	0:ALIVE OR DEAD TUMOR FREE	Not Hispanic Or Latino	4/6/12	0.1102	EUR	NA	No	C61	2428924	C61.9	Yes	Yes	0.2844	0	29	No	PRAD	58.22401946	0:LIVING	0c459149-0dfe-4206-b50b-db79180ebb57	NA	N0	T4	With Tumor	58.22401946	0:CENSORED	NA	No	White	No	-22	1	Primary
prad_tcga_pan_can_atlas_2018	TCGA-G9-6496	TCGA-G9-6496-01	61	NA	NA	1	NA	Prostate Cancer	PRAD	Prostate Adenocarcinoma	1726	-22602	0	56.74458362	0:DiseaseFree	56.74458362	0:ALIVE OR DEAD TUMOR FREE	Not Hispanic Or Latino	3/21/12	0.0874	EUR	NA	No	C61	2428924	C61.9	Yes	Yes	0.2946	0.04	33	No	PRAD	56.74458362	0:LIVING	ce2b7e17-424e-4954-8a68-19d7f98d2e7e	NA	N0	T2C	Tumor Free	56.74458362	0:CENSORED	NA	No	White	No	NA	1	Primary
prad_tcga_pan_can_atlas_2018	TCGA-G9-6499	TCGA-G9-6499-01	66	NA	NA	20	-13	Prostate Cancer	PRAD	Prostate Adenocarcinoma	1543	-24388	0	50.7282112	0:DiseaseFree	50.7282112	0:ALIVE OR DEAD TUMOR FREE	Not Hispanic Or Latino	3/20/12	0.2884	EUR	NA	No	C61	2428924	C61.9	Yes	Yes	0.2846	0.04	32	No	PRAD	50.7282112	0:LIVING	acd5ceef-c5cf-4e95-9394-c50fdbc70c8d	NA	N0	T3A	Tumor Free	50.7282112	0:CENSORED	NA	No	White	No	-24	1	Primary
prad_tcga_pan_can_atlas_2018	TCGA-G9-7510	TCGA-G9-7510-01	66	NA	NA	4	-17	Prostate Cancer	PRAD	Prostate Adenocarcinoma	1185	-24187	0	38.95847717	0:DiseaseFree	38.95847717	0:ALIVE OR DEAD TUMOR FREE	NA	5/31/12	0.0311	EUR	NA	No	C61	2428924	C61.9	Yes	Yes	0.3182	0	34	No	PRAD	38.95847717	0:LIVING	f211f7a9-cf3b-432c-9ea0-1172cce14e9d	NA	N0	T3A	Tumor Free	38.95847717	0:CENSORED	NA	No	NA	No	-18	1	Primary
prad_tcga_pan_can_atlas_2018	TCGA-G9-7522	TCGA-G9-7522-01	49	NA	NA	0	-21	Prostate Cancer	PRAD	Prostate Adenocarcinoma	1078	-18033	0	35.4407075	0:DiseaseFree	35.4407075	0:ALIVE OR DEAD TUMOR FREE	NA	5/31/12	0.0051	EUR	NA	No	C61	2428924	C61.9	Yes	Yes	0.3325	0	8	No	PRAD	35.4407075	0:LIVING	87959988-bb25-47ee-afc1-9af92592bbe7	NA	N0	T2C	Tumor Free	35.4407075	0:CENSORED	NA	No	NA	No	-20	1	Primary
prad_tcga_pan_can_atlas_2018	TCGA-G9-7523	TCGA-G9-7523-01	44	NA	NA	7	-19	Prostate Cancer	PRAD	Prostate Adenocarcinoma	857	-16269	0	28.1750337	0:DiseaseFree	28.1750337	0:ALIVE OR DEAD TUMOR FREE	NA	5/31/12	0.0001	AFR	NA	No	C61	2428924	C61.9	Yes	Yes	0.3357	0	12	No	PRAD	28.1750337	0:LIVING	93e78f4c-e74b-4675-8d2c-d641fa25d8f2	NA	N0	T3A	Tumor Free	28.1750337	0:CENSORED	NA	No	NA	No	-20	1	Primary
prad_tcga_pan_can_atlas_2018	TCGA-G9-7525	TCGA-G9-7525-01	64	NA	NA	1	NA	Prostate Cancer	PRAD	Prostate Adenocarcinoma	994	-23481	0	32.67909393	0:DiseaseFree	32.67909393	0:ALIVE OR DEAD TUMOR FREE	NA	5/31/12	0.0583	EUR	NA	No	C61	2428924	C61.9	Yes	Yes	0.3311	0	33	No	PRAD	32.67909393	0:LIVING	f4e17ba1-f14f-480e-8fe3-415909fc320a	NA	N0	T2C	Tumor Free	32.67909393	0:CENSORED	NA	No	NA	No	NA	1	Primary
prad_tcga_pan_can_atlas_2018	TCGA-G9-A9S7	TCGA-G9-A9S7-01	55	NA	NA	2	NA	Prostate Cancer	PRAD	Prostate Adenocarcinoma	728	-20213	0	NA	NA	23.93398429	0:ALIVE OR DEAD TUMOR FREE	NA	7/14/14	0.0549	EUR	NA	No	C61	2279175	C61.9	Yes	Yes	0.32	0.02	22	No	PRAD	23.93398429	0:LIVING	27953774-E97B-48E7-B966-1EC1E9C830B4	NA	N0	T3A	With Tumor	23.93398429	0:CENSORED	NA	No	NA	Yes	NA	1	Primary
prad_tcga_pan_can_atlas_2018	TCGA-H9-A6BY	TCGA-H9-A6BY-01	63	NA	NA	0	NA	Prostate Cancer	PRAD	Prostate Adenocarcinoma	112	-23297	0	NA	NA	3.682151429	0:ALIVE OR DEAD TUMOR FREE	NA	12/2/13	0.0190	EUR	NA	No	C61	2279175	C61.9	Yes	Yes	0.3027	0.04	26	NA	PRAD	3.682151429	0:LIVING	701991DA-6DEB-41DF-B9CC-E5049A886B5B	NA	N0	T3A	NA	3.682151429	0:CENSORED	NA	No	NA	NA	NA	1	Primary
prad_tcga_pan_can_atlas_2018	TCGA-HC-7078	TCGA-HC-7078-01	69	NA	NA	6	-27	Prostate Cancer	PRAD	Prostate Adenocarcinoma	1985	-25402	0	65.2595588	0:DiseaseFree	65.2595588	0:ALIVE OR DEAD TUMOR FREE	Not Hispanic Or Latino	4/10/12	0.2282	EUR	NA	No	C61	2428924	C61.9	Yes	Yes	0.3139	0	30	No	PRAD	65.2595588	0:LIVING	9f802576-1e98-496c-bda4-4b1dd2e411c8	NA	N0	T3A	Tumor Free	65.2595588	0:CENSORED	NA	No	White	No	-18	1	Primary
prad_tcga_pan_can_atlas_2018	TCGA-HC-7079	TCGA-HC-7079-01	51	NA	NA	0	-39	Prostate Cancer	PRAD	Prostate Adenocarcinoma	1184	-18734	0	NA	NA	38.92560082	0:ALIVE OR DEAD TUMOR FREE	Not Hispanic Or Latino	4/10/12	0.0000	EUR	NA	No	C61	2428924	C61.9	Yes	Yes	0.2961	0	NA	Yes	PRAD	38.92560082	0:LIVING	10fbe481-f111-4f88-ae45-4d67cb265567	NA	N0	T3A	With Tumor	12.49301378	1:PROGRESSION	NA	No	White	No	-18	1	Primary
prad_tcga_pan_can_atlas_2018	TCGA-HC-7080	TCGA-HC-7080-01	66	NA	NA	0	-27	Prostate Cancer	PRAD	Prostate Adenocarcinoma	1106	-24243	0	36.36124536	0:DiseaseFree	36.36124536	0:ALIVE OR DEAD TUMOR FREE	Not Hispanic Or Latino	4/9/12	0.1135	EUR	NA	No	C61	2428924	C61.9	Yes	Yes	0.2875	0.05	32	Yes	PRAD	36.36124536	0:LIVING	fd50ff41-ec9d-4db1-a673-36ba0ca1eac8	NA	N0	T2A	Tumor Free	29.39145872	1:PROGRESSION	NA	No	White	No	-20	1	Primary
prad_tcga_pan_can_atlas_2018	TCGA-HC-7209	TCGA-HC-7209-01	60	NA	NA	0	-33	Prostate Cancer	PRAD	Prostate Adenocarcinoma	440	-22129	0	14.4655949	0:DiseaseFree	14.4655949	0:ALIVE OR DEAD TUMOR FREE	Not Hispanic Or Latino	4/10/12	0.0422	EUR	NA	No	C61	2428924	C61.9	Yes	Yes	0.3354	0	15	No	PRAD	14.4655949	0:LIVING	582d1177-73b0-4a9c-8505-70d6b402bd01	NA	N0	T2C	Tumor Free	14.4655949	0:CENSORED	NA	No	White	No	-14	1	Primary
prad_tcga_pan_can_atlas_2018	TCGA-HC-7210	TCGA-HC-7210-01	74	NA	NA	0	-21	Prostate Cancer	PRAD	Prostate Adenocarcinoma	868	-27343	0	28.53667357	0:DiseaseFree	28.53667357	0:ALIVE OR DEAD TUMOR FREE	Not Hispanic Or Latino	4/10/12	0.0743	EUR	NA	No	C61	2428924	C61.9	Yes	Yes	0.3196	0	28	No	PRAD	28.53667357	0:LIVING	6a5af80e-07ad-4cd3-aaab-5db1090835d9	NA	N0	T2A	Tumor Free	28.53667357	0:CENSORED	NA	No	White	No	-20	1	Primary
prad_tcga_pan_can_atlas_2018	TCGA-HC-7211	TCGA-HC-7211-01	62	NA	NA	2	-33	Prostate Cancer	PRAD	Prostate Adenocarcinoma	1221	-22768	0	40.14202584	0:DiseaseFree	40.14202584	0:ALIVE OR DEAD TUMOR FREE	Not Hispanic Or Latino	4/11/12	0.0483	EUR	NA	No	C61	2428924	C61.9	Yes	Yes	0.3293	0.6	21	No	PRAD	40.14202584	0:LIVING	ec3870c9-4930-4af7-b2eb-1e16c9ec9f14	NA	N0	T2C	Tumor Free	40.14202584	0:CENSORED	NA	No	White	No	-22	1	Primary
prad_tcga_pan_can_atlas_2018	TCGA-HC-7212	TCGA-HC-7212-01	56	NA	NA	0	-33	Prostate Cancer	PRAD	Prostate Adenocarcinoma	870	-20576	0	28.60242628	0:DiseaseFree	28.60242628	0:ALIVE OR DEAD TUMOR FREE	Not Hispanic Or Latino	4/11/12	0.0854	EUR	NA	No	C61	2428924	C61.9	Yes	Yes	0.3495	0	31	Yes	PRAD	28.60242628	0:LIVING	907b64d6-a26a-4092-a247-ac9af444d1c7	NA	N0	T2A	NA	28.60242628	0:CENSORED	NA	No	White	NA	-22	1	Primary
prad_tcga_pan_can_atlas_2018	TCGA-HC-7213	TCGA-HC-7213-01	53	NA	NA	13	-19	Prostate Cancer	PRAD	Prostate Adenocarcinoma	1219	-19699	0	NA	NA	40.07627314	0:ALIVE OR DEAD TUMOR FREE	Not Hispanic Or Latino	4/10/12	0.1697	EUR	NA	No	C61	2428924	C61.9	Yes	Yes	0.3531	0	35	Yes	PRAD	40.07627314	0:LIVING	26eefaa1-1666-4ce1-8cf4-f6fabff81fd2	NA	N0	T3B	Tumor Free	5.588979847	1:PROGRESSION	NA	No	White	No	-4	1	Primary
prad_tcga_pan_can_atlas_2018	TCGA-HC-7230	TCGA-HC-7230-01	50	NA	NA	2	-29	Prostate Cancer	PRAD	Prostate Adenocarcinoma	1001	-18577	0	32.90922839	0:DiseaseFree	32.90922839	0:ALIVE OR DEAD TUMOR FREE	Not Hispanic Or Latino	10/6/11	0.0527	EUR	NA	No	C61	2428924	C61.9	Yes	Yes	0.3156	0.07	23	No	PRAD	32.90922839	0:LIVING	03c66cf8-bc68-4ee1-a322-689a29b72262	NA	N0	T2C	Tumor Free	32.90922839	0:CENSORED	NA	No	White	No	-16	1	Primary
prad_tcga_pan_can_atlas_2018	TCGA-HC-7233	TCGA-HC-7233-01	73	NA	NA	0	-31	Prostate Cancer	PRAD	Prostate Adenocarcinoma	1355	NA	0	44.54745701	0:DiseaseFree	44.54745701	0:ALIVE OR DEAD TUMOR FREE	NA	4/11/12	0.0009	EUR	NA	No	C61	2428924	C61.9	Yes	Yes	0.3436	0.05	29	No	PRAD	44.54745701	0:LIVING	e2b33861-2247-413f-b2e5-9be3b604666c	NA	N0	T2A	With Tumor	44.54745701	0:CENSORED	NA	Yes	White	No	-20	1	Primary
prad_tcga_pan_can_atlas_2018	TCGA-HC-7736	TCGA-HC-7736-01	59	NA	NA	1	-31	Prostate Cancer	PRAD	Prostate Adenocarcinoma	1103	-21703	0	36.2626163	0:DiseaseFree	36.2626163	0:ALIVE OR DEAD TUMOR FREE	Not Hispanic Or Latino	4/11/12	0.1245	EUR	NA	No	C61	2428924	C61.9	Yes	Yes	0.3035	0	19	No	PRAD	36.2626163	0:LIVING	922e5166-85f5-4365-9c09-f8bdc1722da6	NA	N0	T2C	Tumor Free	36.2626163	0:CENSORED	NA	No	White	No	-18	1	Primary
prad_tcga_pan_can_atlas_2018	TCGA-HC-7740	TCGA-HC-7740-01	59	NA	NA	0	-35	Prostate Cancer	PRAD	Prostate Adenocarcinoma	717	-21883	0	23.57234441	0:DiseaseFree	23.57234441	0:ALIVE OR DEAD TUMOR FREE	Not Hispanic Or Latino	4/11/12	0.0002	EUR	NA	No	C61	2428924	C61.9	Yes	Yes	0.3044	0.98	17	No	PRAD	23.57234441	0:LIVING	91e249a6-b0b0-487e-9fad-0e9f5798dcae	NA	N0	T2C	Tumor Free	23.57234441	0:CENSORED	NA	No	White	No	-22	1	Primary
prad_tcga_pan_can_atlas_2018	TCGA-HC-7742	TCGA-HC-7742-01	58	NA	NA	5	-19	Prostate Cancer	PRAD	Prostate Adenocarcinoma	938	-21323	0	NA	NA	30.83801821	0:ALIVE OR DEAD TUMOR FREE	Not Hispanic Or Latino	4/11/12	0.1224	EUR	NA	No	C61	2279175	C61.9	Yes	Yes	0.3372	0	30	Yes	PRAD	30.83801821	0:LIVING	0730216b-c201-443c-9092-81e23fd13c6c	NA	N0	T3A	With Tumor	30.83801821	0:CENSORED	NA	No	White	No	-18	1	Primary
prad_tcga_pan_can_atlas_2018	TCGA-HC-7744	TCGA-HC-7744-01	46	NA	NA	0	-31	Prostate Cancer	PRAD	Prostate Adenocarcinoma	531	-17065	0	17.45734293	0:DiseaseFree	17.45734293	0:ALIVE OR DEAD TUMOR FREE	Not Hispanic Or Latino	4/11/12	0.0174	EUR	NA	No	C61	2428924	C61.9	Yes	Yes	0.3455	0.13	32	No	PRAD	17.45734293	0:LIVING	f6381367-142c-45d0-92b3-c1727d1813ce	NA	N0	T3B	With Tumor	17.45734293	0:CENSORED	NA	No	White	Yes	-12	1	Primary
prad_tcga_pan_can_atlas_2018	TCGA-HC-7745	TCGA-HC-7745-01	65	NA	NA	3	NA	Prostate Cancer	PRAD	Prostate Adenocarcinoma	721	-24078	0	23.70384982	0:DiseaseFree	23.70384982	0:ALIVE OR DEAD TUMOR FREE	Not Hispanic Or Latino	4/11/12	0.1515	EUR	NA	No	C61	2428924	C61.9	Yes	Yes	0.3504	0	25	No	PRAD	23.70384982	0:LIVING	6641a298-1dbd-445d-a4ab-95ceb98e1427	NA	N0	T3B	Tumor Free	23.70384982	0:CENSORED	NA	No	White	No	NA	1	Primary
prad_tcga_pan_can_atlas_2018	TCGA-HC-7747	TCGA-HC-7747-01	52	NA	NA	0	-31	Prostate Cancer	PRAD	Prostate Adenocarcinoma	748	-19188	0	24.59151133	0:DiseaseFree	24.59151133	0:ALIVE OR DEAD TUMOR FREE	Not Hispanic Or Latino	4/12/12	0.0652	EUR	NA	No	C61	2428924	C61.9	Yes	Yes	0.3271	0	31	No	PRAD	24.59151133	0:LIVING	f25bae1a-8627-46a8-87af-07f82773c68a	NA	N0	T2C	Tumor Free	24.59151133	0:CENSORED	NA	No	White	Yes	-18	1	Primary
prad_tcga_pan_can_atlas_2018	TCGA-HC-7748	TCGA-HC-7748-01	60	NA	NA	1	-41	Prostate Cancer	PRAD	Prostate Adenocarcinoma	792	-22072	0	26.03807082	0:DiseaseFree	26.03807082	0:ALIVE OR DEAD TUMOR FREE	Not Hispanic Or Latino	4/12/12	0.0414	EUR	NA	No	C61	2428924	C61.9	Yes	Yes	0.3133	0	22	No	PRAD	26.03807082	0:LIVING	f6040682-4999-4d71-abc2-354b473c6980	NA	N0	T2A	Tumor Free	26.03807082	0:CENSORED	NA	Yes	White	No	-20	1	Primary
prad_tcga_pan_can_atlas_2018	TCGA-HC-7749	TCGA-HC-7749-01	70	NA	NA	0	-35	Prostate Cancer	PRAD	Prostate Adenocarcinoma	724	-25688	0	23.80247888	0:DiseaseFree	23.80247888	0:ALIVE OR DEAD TUMOR FREE	Not Hispanic Or Latino	4/20/12	0.0318	EUR	NA	No	C61	2428924	C61.9	Yes	Yes	0.3303	0	49	No	PRAD	23.80247888	0:LIVING	13a63fd0-6c8c-4707-9135-8052f454d1ac	NA	N0	T3A	Tumor Free	23.80247888	0:CENSORED	NA	No	White	No	-18	1	Primary
prad_tcga_pan_can_atlas_2018	TCGA-HC-7752	TCGA-HC-7752-01	61	NA	NA	0	NA	Prostate Cancer	PRAD	Prostate Adenocarcinoma	782	-22366	0	25.7093073	0:DiseaseFree	25.7093073	0:ALIVE OR DEAD TUMOR FREE	Not Hispanic Or Latino	4/20/12	0.0251	EUR	NA	No	C61	2428924	C61.9	Yes	Yes	0.3542	0.06	36	No	PRAD	25.7093073	0:LIVING	9b84601b-ee05-4c15-afe3-7bfa7ca5ffac	NA	N0	T2C	Tumor Free	25.7093073	0:CENSORED	NA	No	White	No	NA	1	Primary
prad_tcga_pan_can_atlas_2018	TCGA-HC-7818	TCGA-HC-7818-01	66	NA	NA	NA	-31	Prostate Cancer	PRAD	Prostate Adenocarcinoma	938	-24391	0	30.83801821	0:DiseaseFree	30.83801821	0:ALIVE OR DEAD TUMOR FREE	Not Hispanic Or Latino	4/20/12	0.0000	EUR	NA	No	C61	2428924	C61.9	Yes	Yes	0.3309	0	24	No	PRAD	30.83801821	0:LIVING	ebe711e4-45af-4082-bdf6-b0f7ac899b3e	NA	N0	T2C	Tumor Free	30.83801821	0:CENSORED	NA	No	White	No	-22	1	Primary
prad_tcga_pan_can_atlas_2018	TCGA-HC-7819	TCGA-HC-7819-01	53	NA	NA	1	NA	Prostate Cancer	PRAD	Prostate Adenocarcinoma	543	-19663	0	17.85185916	0:DiseaseFree	17.85185916	0:ALIVE OR DEAD TUMOR FREE	Not Hispanic Or Latino	4/20/12	0.0674	EUR	NA	No	C61	2428924	C61.9	Yes	Yes	0.3362	0	24	No	PRAD	17.85185916	0:LIVING	d1fd7be0-6daa-4f1f-a198-3dca7a797e49	NA	N0	T2C	With Tumor	17.85185916	0:CENSORED	NA	No	White	No	NA	1	Primary
prad_tcga_pan_can_atlas_2018	TCGA-HC-8216	TCGA-HC-8216-01	58	NA	NA	5	-21	Prostate Cancer	PRAD	Prostate Adenocarcinoma	682	-21428	0	22.42167209	0:DiseaseFree	22.42167209	0:ALIVE OR DEAD TUMOR FREE	NA	6/17/12	0.0667	EUR	NA	No	C61	2428924	C61.9	Yes	Yes	0.31	0.01	98	No	PRAD	22.42167209	0:LIVING	89afdebe-456e-4128-8902-1001876a2106	NA	N0	T3A	Tumor Free	22.42167209	0:CENSORED	NA	No	NA	No	-18	1	Primary
prad_tcga_pan_can_atlas_2018	TCGA-HC-8258	TCGA-HC-8258-01	56	NA	NA	NA	-29	Prostate Cancer	PRAD	Prostate Adenocarcinoma	847	-20703	0	27.84627018	0:DiseaseFree	27.84627018	0:ALIVE OR DEAD TUMOR FREE	NA	6/20/12	0.0000	AFR	NA	No	C61	2428924	C61.9	Yes	Yes	0.2544	1.57	18	No	PRAD	27.84627018	0:LIVING	da5b0169-e4f4-4674-b348-220af03ff4b5	NA	N0	T2C	Tumor Free	27.84627018	0:CENSORED	NA	No	NA	No	-16	1	Primary
prad_tcga_pan_can_atlas_2018	TCGA-HC-8260	TCGA-HC-8260-01	43	NA	NA	0	-33	Prostate Cancer	PRAD	Prostate Adenocarcinoma	686	-15884	0	22.5531775	0:DiseaseFree	22.5531775	0:ALIVE OR DEAD TUMOR FREE	NA	6/20/12	0.0003	AFR	NA	No	C61	2428924	C61.9	Yes	Yes	0.3018	0.1	9	No	PRAD	22.5531775	0:LIVING	3971a2f0-7263-4cda-aa01-9a2ebb2c2ff2	NA	N0	T2C	With Tumor	22.5531775	0:CENSORED	NA	No	NA	No	-16	1	Primary
prad_tcga_pan_can_atlas_2018	TCGA-HC-8262	TCGA-HC-8262-01	57	NA	NA	1	-23	Prostate Cancer	PRAD	Prostate Adenocarcinoma	679	-20946	0	22.32304304	0:DiseaseFree	22.32304304	0:ALIVE OR DEAD TUMOR FREE	NA	6/20/12	0.0447	EUR	NA	No	C61	2428924	C61.9	Yes	Yes	0.3024	0	29	No	PRAD	22.32304304	0:LIVING	fb7e9935-32a2-422b-8004-88b827a686c2	NA	N0	T2C	Tumor Free	22.32304304	0:CENSORED	NA	No	NA	No	-14	1	Primary
prad_tcga_pan_can_atlas_2018	TCGA-HC-8265	TCGA-HC-8265-01	66	NA	NA	1	-19	Prostate Cancer	PRAD	Prostate Adenocarcinoma	483	-24382	0	15.87927804	0:DiseaseFree	15.87927804	0:ALIVE OR DEAD TUMOR FREE	NA	6/20/12	0.1478	EUR	NA	No	C61	2428924	C61.9	Yes	Yes	0.3432	2.05	52	No	PRAD	15.87927804	0:LIVING	3e290dc6-aba3-4135-b844-3e8c4cc8a25f	NA	N0	T3A	With Tumor	15.87927804	0:CENSORED	NA	No	NA	Yes	-24	1	Primary
prad_tcga_pan_can_atlas_2018	TCGA-HC-8266	TCGA-HC-8266-01	55	NA	NA	8	-33	Prostate Cancer	PRAD	Prostate Adenocarcinoma	473	-20280	0	NA	NA	15.55051452	0:ALIVE OR DEAD TUMOR FREE	NA	10/1/12	0.0385	NA	NA	No	C61	2428924	C61.9	Yes	Yes	0.3504	0	22	NA	PRAD	15.55051452	0:LIVING	fb447e0f-7cf0-49bf-8b15-aae932f8094d	NA	N0	T3B	With Tumor	15.55051452	0:CENSORED	NA	No	NA	No	-22	1	Primary
prad_tcga_pan_can_atlas_2018	TCGA-HC-A4ZV	TCGA-HC-A4ZV-01	56	NA	NA	5	-21	Prostate Cancer	PRAD	Prostate Adenocarcinoma	23	-20634	0	NA	NA	0.756156097	0:ALIVE OR DEAD TUMOR FREE	NA	3/15/13	0.3551	AFR	NA	No	C61	2279175	C61.9	Yes	Yes	0.2828	0.1	106	No	PRAD	0.756156097	0:LIVING	BB8E6886-EDC7-4127-A85B-C4F3769B6681	NA	N0	T3B	With Tumor	0.756156097	0:CENSORED	NA	No	NA	NA	-4	1	Primary
prad_tcga_pan_can_atlas_2018	TCGA-HC-A631	TCGA-HC-A631-01	67	NA	NA	3	-17	Prostate Cancer	PRAD	Prostate Adenocarcinoma	54	-24749	0	NA	NA	1.77532301	0:ALIVE OR DEAD TUMOR FREE	NA	4/22/14	0.1911	EUR	NA	No	C61	2279175	C61.9	Yes	Yes	0.3115	0.03	29	No	PRAD	1.77532301	0:LIVING	DB4793DC-CD45-4B81-93CE-8322031C2AA3	NA	N0	T2C	With Tumor	1.77532301	0:CENSORED	NA	No	NA	NA	-16	1	Primary
prad_tcga_pan_can_atlas_2018	TCGA-HC-A632	TCGA-HC-A632-01	68	NA	NA	3	-33	Prostate Cancer	PRAD	Prostate Adenocarcinoma	61	-24916	0	NA	NA	2.005457474	0:ALIVE OR DEAD TUMOR FREE	NA	10/15/13	0.1546	EUR	NA	No	C61	2279175	C61.9	Yes	Yes	0.3221	0.01	31	No	PRAD	2.005457474	0:LIVING	E457EB5D-120E-41F4-8455-2ED8D534FF02	NA	N0	T3A	Tumor Free	2.005457474	0:CENSORED	NA	No	NA	NA	-22	1	Primary
prad_tcga_pan_can_atlas_2018	TCGA-HC-A6AL	TCGA-HC-A6AL-01	64	NA	NA	1	NA	Prostate Cancer	PRAD	Prostate Adenocarcinoma	67	-23618	0	NA	NA	2.202715587	0:ALIVE OR DEAD TUMOR FREE	NA	9/19/13	0.0662	EUR	NA	No	C61	2279175	C61.9	Yes	Yes	0.305	0.04	38	No	PRAD	2.202715587	0:LIVING	E6CBF99D-4A10-4C11-9AC2-EB26EF57331F	NA	N0	T2C	Tumor Free	2.202715587	0:CENSORED	NA	No	NA	NA	NA	1	Primary
prad_tcga_pan_can_atlas_2018	TCGA-HC-A6AN	TCGA-HC-A6AN-01	67	NA	NA	3	NA	Prostate Cancer	PRAD	Prostate Adenocarcinoma	49	-24697	0	NA	NA	1.61094125	0:ALIVE OR DEAD TUMOR FREE	NA	4/22/14	0.0831	EUR	NA	No	C61	2279175	C61.9	Yes	Yes	0.3035	0.05	30	No	PRAD	1.61094125	0:LIVING	3FAE5B76-9E22-4EAB-A7FC-13139B2B97C4	NA	N0	T3A	With Tumor	1.61094125	0:CENSORED	NA	No	NA	NA	NA	1	Primary
prad_tcga_pan_can_atlas_2018	TCGA-HC-A6AS	TCGA-HC-A6AS-01	70	NA	NA	NA	NA	Prostate Cancer	PRAD	Prostate Adenocarcinoma	44	-25661	0	NA	NA	1.44655949	0:ALIVE OR DEAD TUMOR FREE	NA	9/19/13	0.0021	EUR	NA	No	C61	2279175	C61.9	Yes	Yes	0.2947	0.04	24	No	PRAD	1.44655949	0:LIVING	6B3F53AB-00F4-4C45-9BB5-5C8ADBC66084	NA	N0	T2A	Tumor Free	1.44655949	0:CENSORED	NA	No	NA	NA	NA	1	Primary
prad_tcga_pan_can_atlas_2018	TCGA-HC-A6HX	TCGA-HC-A6HX-01	55	NA	NA	0	NA	Prostate Cancer	PRAD	Prostate Adenocarcinoma	38	-20263	0	NA	NA	1.249301378	0:ALIVE OR DEAD TUMOR FREE	NA	9/19/13	0.0040	EUR	NA	No	C61	2279175	C61.9	Yes	Yes	0.3096	0	21	No	PRAD	1.249301378	0:LIVING	F3E93819-A8F5-4D15-A416-3EDD42AA52D1	NA	N0	T2C	Tumor Free	1.249301378	0:CENSORED	NA	No	NA	NA	NA	1	Primary
prad_tcga_pan_can_atlas_2018	TCGA-HC-A76W	TCGA-HC-A76W-01	73	NA	NA	0	-35	Prostate Cancer	PRAD	Prostate Adenocarcinoma	213	-26755	0	NA	NA	7.002662985	0:ALIVE OR DEAD TUMOR FREE	NA	3/28/14	0.0177	EUR	NA	No	C61	2279175	C61.9	Yes	Yes	0.3226	0	30	No	PRAD	7.002662985	0:LIVING	5F69CA7D-F8E0-4F5B-9987-1E5C234EB759	NA	N0	T3B	With Tumor	7.002662985	0:CENSORED	NA	Yes, History Of Synchronous And Or Bilateral Malignancy	NA	NA	-20	1	Primary
prad_tcga_pan_can_atlas_2018	TCGA-HC-A76X	TCGA-HC-A76X-01	62	NA	NA	0	-31	Prostate Cancer	PRAD	Prostate Adenocarcinoma	150	-22756	0	NA	NA	4.931452806	0:ALIVE OR DEAD TUMOR FREE	NA	3/28/14	0.0041	EUR	NA	No	C61	2279175	C61.9	Yes	Yes	0.3337	0	29	No	PRAD	4.931452806	0:LIVING	105E12BF-4F39-4D7A-870F-FBC329EE210A	NA	N0	T2C	Tumor Free	4.931452806	0:CENSORED	NA	No	NA	NA	-18	1	Primary
prad_tcga_pan_can_atlas_2018	TCGA-HC-A8D0	TCGA-HC-A8D0-01	61	NA	NA	2	-29	Prostate Cancer	PRAD	Prostate Adenocarcinoma	775	-22465	0	25.47917283	0:DiseaseFree	25.47917283	0:ALIVE OR DEAD TUMOR FREE	NA	3/28/14	0.0414	EUR	NA	No	C61	2279175	C61.9	Yes	Yes	0.314	0	26	No	PRAD	25.47917283	0:LIVING	0AFA0E02-DAAE-47E6-9CCB-9DE8E4FEB73C	NA	N0	T2A	Tumor Free	25.47917283	0:CENSORED	NA	No	NA	No	-24	1	Primary
prad_tcga_pan_can_atlas_2018	TCGA-HC-A8D1	TCGA-HC-A8D1-01	68	NA	NA	0	-33	Prostate Cancer	PRAD	Prostate Adenocarcinoma	573	-25137	0	18.83814972	0:DiseaseFree	18.83814972	0:ALIVE OR DEAD TUMOR FREE	NA	3/28/14	0.0108	EUR	NA	No	C61	2279175	C61.9	Yes	Yes	0.3278	0	21	No	PRAD	18.83814972	0:LIVING	341940FC-DD2A-485C-A359-D5E5EDB22312	NA	N0	T2C	Tumor Free	18.83814972	0:CENSORED	NA	No	NA	No	-22	1	Primary
prad_tcga_pan_can_atlas_2018	TCGA-HC-A9TE	TCGA-HC-A9TE-01	64	NA	NA	18	NA	Prostate Cancer	PRAD	Prostate Adenocarcinoma	587	-23543	0	NA	NA	19.29841865	0:ALIVE OR DEAD TUMOR FREE	NA	6/10/15	0.5782	EUR	NA	No	C61	2279175	C61.9	Yes	Yes	0.3271	0	45	Yes	PRAD	19.29841865	0:LIVING	C51CCFF8-2502-40E1-B130-FE655C119169	NA	N0	T3B	With Tumor	7.101292041	1:PROGRESSION	NA	No	NA	No	NA	1	Primary
prad_tcga_pan_can_atlas_2018	TCGA-HC-A9TH	TCGA-HC-A9TH-01	58	NA	NA	0	NA	Prostate Cancer	PRAD	Prostate Adenocarcinoma	844	-21460	0	NA	NA	27.74764112	0:ALIVE OR DEAD TUMOR FREE	NA	6/10/15	0.0868	EUR	NA	No	C61	2279175	C61.9	Yes	Yes	0.3178	0	47	Yes	PRAD	27.74764112	0:LIVING	433D1441-6D5B-4455-A731-65F172BB016D	NA	N0	T3B	With Tumor	11.53959957	1:PROGRESSION	NA	No	NA	No	NA	1	Primary
prad_tcga_pan_can_atlas_2018	TCGA-HI-7168	TCGA-HI-7168-01	62	NA	NA	26	-25	Prostate Cancer	PRAD	Prostate Adenocarcinoma	3323	-22881	0	NA	NA	109.2481178	0:ALIVE OR DEAD TUMOR FREE	Not Hispanic Or Latino	2/20/12	0.3786	EUR	NA	No	C61	2428924	C61.9	Yes	Yes	0.3111	0	38	Yes	PRAD	109.2481178	0:LIVING	25d70934-01a5-45a2-9960-68d3058b6965	NA	N0	T3B	NA	82.35526186	1:PROGRESSION	NA	No	White	No	-18	1	Primary
prad_tcga_pan_can_atlas_2018	TCGA-HI-7169	TCGA-HI-7169-01	55	NA	NA	0	NA	Prostate Cancer	PRAD	Prostate Adenocarcinoma	2684	-20133	0	88.24012888	0:DiseaseFree	88.24012888	0:ALIVE OR DEAD TUMOR FREE	Not Hispanic Or Latino	2/21/12	0.0009	EUR	NA	No	C61	2428924	C61.9	Yes	Yes	0.352	0	27	No	PRAD	88.24012888	0:LIVING	11fb5853-8eeb-4ad8-825d-3eaaf3fa08d6	NA	N0	T3A	Tumor Free	88.24012888	0:CENSORED	NA	No	White	No	NA	1	Primary
prad_tcga_pan_can_atlas_2018	TCGA-HI-7170	TCGA-HI-7170-01	58	NA	NA	3	-23	Prostate Cancer	PRAD	Prostate Adenocarcinoma	2522	-21199	0	82.91415985	0:DiseaseFree	82.91415985	0:ALIVE OR DEAD TUMOR FREE	Not Hispanic Or Latino	2/21/12	0.0428	EUR	NA	No	C61	2428924	C61.9	Yes	Yes	0.3233	0	25	No	PRAD	82.91415985	0:LIVING	6394e00a-1f6f-4ea2-b885-373bbb59def9	NA	N0	T2C	Tumor Free	82.91415985	0:CENSORED	NA	No	White	No	-20	1	Primary
prad_tcga_pan_can_atlas_2018	TCGA-HI-7171	TCGA-HI-7171-01	56	NA	NA	2	-27	Prostate Cancer	PRAD	Prostate Adenocarcinoma	NA	-20776	0	NA	NA	43.69267186	1:DEAD WITH TUMOR	Not Hispanic Or Latino	2/22/12	0.1673	EUR	NA	No	C61	2428924	C61.9	Yes	Yes	0.3457	0.06	28	Yes	PRAD	43.69267186	1:DECEASED	931feb14-3f69-41c1-8435-5fd4fb775bdf	NA	N0	T3B	With Tumor	43.69267186	1:PROGRESSION	NA	No	White	No	-24	1	Primary
prad_tcga_pan_can_atlas_2018	TCGA-J4-8200	TCGA-J4-8200-01	47	NA	NA	0	-27	Prostate Cancer	PRAD	Prostate Adenocarcinoma	1218	-17167	0	40.04339679	0:DiseaseFree	40.04339679	0:ALIVE OR DEAD TUMOR FREE	NA	6/6/12	0.0340	NA	NA	No	C61	2428924	C61.9	Yes	Yes	0.3208	0.04	18	No	PRAD	40.04339679	0:LIVING	897a2af4-55af-4245-8629-1a71b622c17e	NA	N0	T2C	Tumor Free	40.04339679	0:CENSORED	NA	No	NA	No	-22	1	Primary
prad_tcga_pan_can_atlas_2018	TCGA-J4-A67L	TCGA-J4-A67L-01	54	NA	NA	1	NA	Prostate Cancer	PRAD	Prostate Adenocarcinoma	770	-20034	0	25.31479107	0:DiseaseFree	25.31479107	0:ALIVE OR DEAD TUMOR FREE	NA	8/16/13	0.0606	EUR	NA	No	C61	2279175	C61.9	Yes	Yes	0.3081	0.04	24	No	PRAD	25.31479107	0:LIVING	29BD2C05-254B-4BB2-AE32-5B328F772441	NA	N0	T3A	Tumor Free	25.31479107	0:CENSORED	NA	No	NA	No	NA	1	Primary
prad_tcga_pan_can_atlas_2018	TCGA-J4-A67M	TCGA-J4-A67M-01	55	NA	NA	1	NA	Prostate Cancer	PRAD	Prostate Adenocarcinoma	941	-20211	0	30.93664727	0:DiseaseFree	30.93664727	0:ALIVE OR DEAD TUMOR FREE	NA	8/16/13	0.1060	EUR	NA	No	C61	2279175	C61.9	Yes	Yes	0.3138	0.03	27	No	PRAD	30.93664727	0:LIVING	67CD72E2-A4CF-48E4-943E-406C252F056A	NA	N0	T3A	Tumor Free	30.93664727	0:CENSORED	NA	No	NA	No	NA	1	Primary
prad_tcga_pan_can_atlas_2018	TCGA-J4-A67N	TCGA-J4-A67N-01	61	NA	NA	2	NA	Prostate Cancer	PRAD	Prostate Adenocarcinoma	937	-22420	0	NA	NA	30.80514186	0:ALIVE OR DEAD TUMOR FREE	NA	8/16/13	0.0976	EUR	NA	No	C61	2279175	C61.9	Yes	Yes	0.311	0.04	22	Yes	PRAD	30.80514186	0:LIVING	00F7F9D3-7A34-4A5B-9D19-38810DCABBBA	NA	N0	T3A	With Tumor	14.5313476	1:PROGRESSION	NA	No	NA	No	NA	1	Primary
prad_tcga_pan_can_atlas_2018	TCGA-J4-A67O	TCGA-J4-A67O-01	59	NA	NA	1	NA	Prostate Cancer	PRAD	Prostate Adenocarcinoma	839	-21714	0	27.58325936	0:DiseaseFree	27.58325936	0:ALIVE OR DEAD TUMOR FREE	NA	8/16/13	0.0001	EUR	NA	No	C61	2279175	C61.9	Yes	Yes	0.3032	0.01	14	No	PRAD	27.58325936	0:LIVING	3FC9E3B4-8BC5-4BF8-BFF6-DD90346B83A1	NA	N0	T2C	Tumor Free	27.58325936	0:CENSORED	NA	No	NA	No	NA	1	Primary
prad_tcga_pan_can_atlas_2018	TCGA-J4-A67R	TCGA-J4-A67R-01	65	NA	NA	0	NA	Prostate Cancer	PRAD	Prostate Adenocarcinoma	910	-23807	0	29.91748036	0:DiseaseFree	29.91748036	0:ALIVE OR DEAD TUMOR FREE	NA	8/16/13	0.0000	EUR	NA	No	C61	2279175	C61.9	Yes	Yes	0.3073	0.05	14	No	PRAD	29.91748036	0:LIVING	DB2779F6-8FE2-48C3-988B-81DB1815A678	NA	N0	T2C	Tumor Free	29.91748036	0:CENSORED	NA	No	NA	No	NA	1	Primary
prad_tcga_pan_can_atlas_2018	TCGA-J4-A67S	TCGA-J4-A67S-01	63	NA	NA	1	NA	Prostate Cancer	PRAD	Prostate Adenocarcinoma	833	-23332	0	23.27645724	1:Recurred/Progressed	27.38600125	0:ALIVE OR DEAD TUMOR FREE	NA	8/16/13	0.0754	EUR	NA	No	C61	2279175	C61.9	Yes	Yes	0.3055	0.04	18	Yes	PRAD	27.38600125	0:LIVING	9FE9CBAE-37B9-4030-A204-4502760F5DAB	NA	N0	T3A	With Tumor	23.27645724	1:PROGRESSION	NA	No	NA	No	NA	1	Primary
prad_tcga_pan_can_atlas_2018	TCGA-J4-A6G1	TCGA-J4-A6G1-01	68	NA	NA	0	-35	Prostate Cancer	PRAD	Prostate Adenocarcinoma	769	-24945	0	25.28191472	0:DiseaseFree	25.28191472	0:ALIVE OR DEAD TUMOR FREE	NA	9/12/13	0.0006	EUR	NA	No	C61	2279175	C61.9	Yes	Yes	0.3098	0	12	No	PRAD	25.28191472	0:LIVING	F9F136A5-3CCB-42B3-BA60-C667FBB0846D	NA	N0	T3A	NA	25.28191472	0:CENSORED	NA	No	NA	Yes	-20	1	Primary
prad_tcga_pan_can_atlas_2018	TCGA-J4-A6G3	TCGA-J4-A6G3-01	57	NA	NA	NA	-27	Prostate Cancer	PRAD	Prostate Adenocarcinoma	849	-20836	0	NA	NA	27.91202288	0:ALIVE OR DEAD TUMOR FREE	NA	9/12/13	0.0001	EUR	NA	No	C61	2279175	C61.9	Yes	Yes	0.3194	0	24	Yes	PRAD	27.91202288	0:LIVING	9B015929-99EB-4E74-8FBF-6B2E6D7F08E4	NA	N0	T3B	Tumor Free	20.31758556	1:PROGRESSION	NA	No	NA	Yes	-14	1	Primary
prad_tcga_pan_can_atlas_2018	TCGA-J4-A83I	TCGA-J4-A83I-01	63	NA	NA	0	-33	Prostate Cancer	PRAD	Prostate Adenocarcinoma	685	-23240	0	22.52030115	0:DiseaseFree	22.52030115	0:ALIVE OR DEAD TUMOR FREE	NA	1/20/14	0.0827	EUR	NA	No	C61	2279175	C61.9	Yes	Yes	0.3164	0	21	No	PRAD	22.52030115	0:LIVING	5DC7E186-7E01-4A54-8AE8-350DACE2297B	NA	N0	T3A	Tumor Free	22.52030115	0:CENSORED	NA	No	NA	No	-14	1	Primary
prad_tcga_pan_can_atlas_2018	TCGA-J4-A83J	TCGA-J4-A83J-01	68	NA	NA	1	NA	Prostate Cancer	PRAD	Prostate Adenocarcinoma	696	-24960	0	22.88194102	0:DiseaseFree	22.88194102	0:ALIVE OR DEAD TUMOR FREE	NA	1/20/14	0.1083	EUR	NA	No	C61	2279175	C61.9	Yes	No	0.3343	0	41	No	PRAD	22.88194102	0:LIVING	98240F19-BCA7-4001-8AA2-4D790C7C4C53	NA	N0	T2C	NA	22.88194102	0:CENSORED	NA	No	NA	No	NA	1	Primary
prad_tcga_pan_can_atlas_2018	TCGA-J4-A83L	TCGA-J4-A83L-01	61	NA	NA	0	NA	Prostate Cancer	PRAD	Prostate Adenocarcinoma	720	-22338	0	23.67097347	0:DiseaseFree	23.67097347	0:ALIVE OR DEAD TUMOR FREE	NA	1/20/14	0.0099	EUR	NA	No	C61	2279175	C61.9	Yes	Yes	0.3289	0	14	No	PRAD	23.67097347	0:LIVING	8CC7679D-B963-4B45-B3F8-DCF80EA6CC71	NA	N0	T2C	Tumor Free	23.67097347	0:CENSORED	NA	No	NA	No	NA	1	Primary
prad_tcga_pan_can_atlas_2018	TCGA-J4-A83M	TCGA-J4-A83M-01	64	NA	NA	0	-29	Prostate Cancer	PRAD	Prostate Adenocarcinoma	543	-23624	0	17.12857941	1:Recurred/Progressed	17.85185916	0:ALIVE OR DEAD TUMOR FREE	NA	1/20/14	0.0102	EUR	NA	No	C61	2279175	C61.9	Yes	Yes	0.3224	0	30	Yes	PRAD	17.85185916	0:LIVING	D6974DB6-2BD3-4082-B48E-9C60F7FE3A1F	NA	N0	T2C	NA	17.12857941	1:PROGRESSION	NA	No	NA	Yes	-18	1	Primary
prad_tcga_pan_can_atlas_2018	TCGA-J4-AATV	TCGA-J4-AATV-01	71	NA	NA	0	NA	Prostate Cancer	PRAD	Prostate Adenocarcinoma	553	-25943	0	NA	NA	18.18062268	0:ALIVE OR DEAD TUMOR FREE	NA	8/13/14	0.0002	EUR	NA	No	C61	2279175	C61.9	Yes	Yes	0.3229	0.01	3	No	PRAD	18.18062268	0:LIVING	FADD80E3-8087-4494-A8F0-1CAA92ACBB67	NA	N0	T2C	NA	18.18062268	0:CENSORED	NA	No	NA	No	NA	1	Primary
prad_tcga_pan_can_atlas_2018	TCGA-J4-AATZ	TCGA-J4-AATZ-01	66	NA	NA	1	NA	Prostate Cancer	PRAD	Prostate Adenocarcinoma	412	-24226	0	2.597231811	1:Recurred/Progressed	13.54505704	0:ALIVE OR DEAD TUMOR FREE	NA	8/14/14	0.1118	NA	NA	No	C61	2279175	C61.9	Yes	Yes	0.3366	0	35	Yes	PRAD	13.54505704	0:LIVING	73B7D4BC-6B56-4AE8-BE7F-074745563BEE	NA	N0	T3A	With Tumor	2.597231811	1:PROGRESSION	NA	No	NA	Yes	NA	1	Primary
prad_tcga_pan_can_atlas_2018	TCGA-J4-AAU2	TCGA-J4-AAU2-01	59	NA	NA	0	NA	Prostate Cancer	PRAD	Prostate Adenocarcinoma	825	-21656	0	27.12299043	0:DiseaseFree	27.12299043	0:ALIVE OR DEAD TUMOR FREE	NA	8/14/14	0.0006	EUR	NA	No	C61	2279175	C61.9	Yes	Yes	0.3409	0	26	No	PRAD	27.12299043	0:LIVING	F0F637B5-DE40-4853-B54B-08468D45B195	NA	N0	T2C	Tumor Free	27.12299043	0:CENSORED	NA	No	NA	No	NA	1	Primary
prad_tcga_pan_can_atlas_2018	TCGA-J9-A52B	TCGA-J9-A52B-01	62	NA	NA	5	-25	Prostate Cancer	PRAD	Prostate Adenocarcinoma	422	-22849	0	1.873952066	1:Recurred/Progressed	13.87382056	0:ALIVE OR DEAD TUMOR FREE	NA	3/14/13	0.0615	EUR	NA	No	C61	2428924	C61.9	Yes	Yes	0.2999	0.05	35	Yes	PRAD	13.87382056	0:LIVING	2ECCAABE-0783-4596-B674-D59846373A1D	NA	N0	T3B	NA	1.873952066	1:PROGRESSION	NA	No	NA	No	-22	1	Primary
prad_tcga_pan_can_atlas_2018	TCGA-J9-A52E	TCGA-J9-A52E-01	65	NA	NA	16	NA	Prostate Cancer	PRAD	Prostate Adenocarcinoma	323	-23741	0	NA	NA	10.61906171	0:ALIVE OR DEAD TUMOR FREE	NA	3/15/13	0.2320	EUR	NA	No	C61	2428924	C61.9	Yes	Yes	0.3023	0	21	Yes	PRAD	10.61906171	0:LIVING	30ABA886-5152-4E25-B36F-6CE7009D419E	NA	N0	T3B	Tumor Free	10.61906171	0:CENSORED	NA	No	NA	No	NA	1	Primary
prad_tcga_pan_can_atlas_2018	TCGA-KC-A4BL	TCGA-KC-A4BL-01	65	NA	NA	0	-35	Prostate Cancer	PRAD	Prostate Adenocarcinoma	934	-24081	0	NA	NA	30.70651281	0:ALIVE OR DEAD TUMOR FREE	NA	1/23/15	0.0000	AFR	NA	Yes (Pharmaceutical Treatment Prior To Resection)	C61	2279175	C61.9	Yes	Yes	0.2964	0	14	Yes	PRAD	30.70651281	0:LIVING	5089A8D2-A353-4150-8A6B-6478C5BB29BB	NA	N0	T2C	With Tumor	6.345135944	1:PROGRESSION	NA	No	NA	NA	-24	1	Primary
prad_tcga_pan_can_atlas_2018	TCGA-KC-A4BN	TCGA-KC-A4BN-01	55	NA	NA	0	-25	Prostate Cancer	PRAD	Prostate Adenocarcinoma	1815	-20392	0	59.67057895	0:DiseaseFree	59.67057895	0:ALIVE OR DEAD TUMOR FREE	NA	7/22/14	0.0000	AFR	NA	No	C61	2279175	C61.9	Yes	Yes	0.3244	0	20	NA	PRAD	59.67057895	0:LIVING	5A468990-D76D-4C67-8437-62689B593AE2	NA	N0	T2A	Tumor Free	59.67057895	0:CENSORED	NA	No	NA	No	-22	1	Primary
prad_tcga_pan_can_atlas_2018	TCGA-KC-A4BO	TCGA-KC-A4BO-01	55	NA	NA	NA	NA	Prostate Cancer	PRAD	Prostate Adenocarcinoma	607	-20368	0	19.95594569	0:DiseaseFree	19.95594569	0:ALIVE OR DEAD TUMOR FREE	NA	1/23/15	0.0002	AFR_ADMIX	NA	No	C61	2279175	C61.9	Yes	No	0.323	0	2	No	PRAD	19.95594569	0:LIVING	9A05AA6D-6215-4584-90FC-09A0371A19ED	NA	N0	T2C	Tumor Free	19.95594569	0:CENSORED	NA	No	NA	No	NA	1	Primary
prad_tcga_pan_can_atlas_2018	TCGA-KC-A4BV	TCGA-KC-A4BV-01	66	NA	NA	2	-37	Prostate Cancer	PRAD	Prostate Adenocarcinoma	1328	-24138	0	43.65979551	1:Recurred/Progressed	43.65979551	0:ALIVE OR DEAD TUMOR FREE	NA	7/22/14	0.1314	SAS_ADMIX	NA	No	C61	2279175	C61.9	Yes	Yes	0.3105	0	34	Yes	PRAD	43.65979551	0:LIVING	A8C954B7-3077-4FF1-B311-D4B4BFA49786	NA	N0	T3A	With Tumor	43.65979551	1:PROGRESSION	NA	No	NA	No	-24	1	Primary
prad_tcga_pan_can_atlas_2018	TCGA-KC-A7F3	TCGA-KC-A7F3-01	67	NA	NA	0	-17	Prostate Cancer	PRAD	Prostate Adenocarcinoma	665	-24676	0	21.86277411	0:DiseaseFree	21.86277411	0:ALIVE OR DEAD TUMOR FREE	NA	1/23/15	0.0563	EUR	NA	No	C61	2279175	C61.9	Yes	Yes	0.3208	0	23	No	PRAD	21.86277411	0:LIVING	827CAF2C-A94B-4EEE-86B3-1155A16DAF4A	NA	N0	T2C	Tumor Free	21.86277411	0:CENSORED	NA	No	NA	No	-22	1	Primary
prad_tcga_pan_can_atlas_2018	TCGA-KC-A7F5	TCGA-KC-A7F5-01	54	NA	NA	NA	NA	Prostate Cancer	PRAD	Prostate Adenocarcinoma	91	-20015	0	2.991748036	0:DiseaseFree	2.991748036	0:ALIVE OR DEAD TUMOR FREE	NA	1/25/15	NA	EUR	NA	No	C61	2279175	C61.9	Yes	No	0.3311	0	30	No	PRAD	2.991748036	0:LIVING	3A6E0FD1-6E06-4002-9D1A-88EDF7944567	NA	N0	T2C	Tumor Free	2.991748036	0:CENSORED	NA	No	NA	No	NA	1	Primary
prad_tcga_pan_can_atlas_2018	TCGA-KC-A7F6	TCGA-KC-A7F6-01	63	NA	NA	2	-29	Prostate Cancer	PRAD	Prostate Adenocarcinoma	263	-23367	0	8.646480587	0:DiseaseFree	8.646480587	0:ALIVE OR DEAD TUMOR FREE	NA	1/25/15	0.0466	EUR	NA	No	C61	2279175	C61.9	Yes	Yes	0.3256	0	22	No	PRAD	8.646480587	0:LIVING	FC823AB7-9390-4C57-9883-3E32EE17E794	NA	N0	T2C	Tumor Free	8.646480587	0:CENSORED	NA	No	NA	No	-22	1	Primary
prad_tcga_pan_can_atlas_2018	TCGA-KC-A7FA	TCGA-KC-A7FA-01	63	NA	NA	3	-11	Prostate Cancer	PRAD	Prostate Adenocarcinoma	598	-23208	0	19.66005852	0:DiseaseFree	19.66005852	0:ALIVE OR DEAD TUMOR FREE	NA	1/25/15	0.0740	EUR	NA	No	C61	2279175	C61.9	Yes	Yes	0.3437	0	36	No	PRAD	19.66005852	0:LIVING	3F3128C9-1072-443C-B6AE-8B63166FA9A4	NA	N0	T3A	Tumor Free	19.66005852	0:CENSORED	NA	Yes	NA	No	-22	1	Primary
prad_tcga_pan_can_atlas_2018	TCGA-KC-A7FD	TCGA-KC-A7FD-01	62	NA	NA	1	-15	Prostate Cancer	PRAD	Prostate Adenocarcinoma	270	-22745	0	8.876615051	0:DiseaseFree	8.876615051	0:ALIVE OR DEAD TUMOR FREE	NA	1/25/15	0.0153	EUR	NA	No	C61	2279175	C61.9	Yes	Yes	0.3307	0	38	No	PRAD	8.876615051	0:LIVING	88658B66-F293-4AFF-9E33-05ABFAFD3B43	NA	N0	T3A	Tumor Free	8.876615051	0:CENSORED	NA	No	NA	No	-20	1	Primary
prad_tcga_pan_can_atlas_2018	TCGA-KC-A7FE	TCGA-KC-A7FE-01	62	NA	NA	NA	-37	Prostate Cancer	PRAD	Prostate Adenocarcinoma	352	-22718	0	11.57247592	0:DiseaseFree	11.57247592	0:ALIVE OR DEAD TUMOR FREE	NA	1/25/15	0.0000	EUR	NA	No	C61	2279175	C61.9	Yes	Yes	0.3344	0	7	No	PRAD	11.57247592	0:LIVING	7C40C747-5000-4F66-AAB5-C53FB96337CB	NA	N0	T2C	Tumor Free	11.57247592	0:CENSORED	NA	No	NA	No	-26	1	Primary
prad_tcga_pan_can_atlas_2018	TCGA-KK-A59V	TCGA-KK-A59V-01	64	NA	NA	1	NA	Prostate Cancer	PRAD	Prostate Adenocarcinoma	3440	-23483	0	113.094651	0:DiseaseFree	113.094651	0:ALIVE OR DEAD TUMOR FREE	NA	3/27/14	0.0273	EUR	NA	No	C61	2279175	C61.9	Yes	Yes	0.5438	7.58	761	NA	PRAD	113.094651	0:LIVING	9E48644F-D498-42B0-871B-D11F676241E2	NA	N0	T3B	Tumor Free	113.094651	0:CENSORED	NA	No	NA	No	NA	1	Primary
prad_tcga_pan_can_atlas_2018	TCGA-KK-A59Z	TCGA-KK-A59Z-01	66	NA	NA	14	-23	Prostate Cancer	PRAD	Prostate Adenocarcinoma	2628	-24306	0	NA	NA	86.39905316	0:ALIVE OR DEAD TUMOR FREE	NA	5/28/13	0.3999	AFR	NA	No	C61	2279175	C61.9	Yes	Yes	0.31	0	48	NA	PRAD	86.39905316	0:LIVING	DF7BBD9C-0B35-4855-ACDE-46F4956F4DF1	NA	N0	T2C	Tumor Free	86.39905316	0:CENSORED	NA	No	NA	No	-22	1	Primary
prad_tcga_pan_can_atlas_2018	TCGA-KK-A5A1	TCGA-KK-A5A1-01	72	NA	NA	NA	NA	Prostate Cancer	PRAD	Prostate Adenocarcinoma	2364	-26415	0	NA	NA	81.17171319	NA	NA	5/28/13	NA	AFR	NA	No	C61	2279175	C61.9	Yes	No	0.327	0	92	NA	PRAD	81.17171319	1:DECEASED	436B242C-AD5F-432E-A684-27BBA4C1C8A2	NA	N0	T3B	NA	6.673899464	1:PROGRESSION	NA	No	NA	No	NA	1	Primary
prad_tcga_pan_can_atlas_2018	TCGA-KK-A6DY	TCGA-KK-A6DY-01	50	NA	NA	6	-33	Prostate Cancer	PRAD	Prostate Adenocarcinoma	4295	-18420	0	NA	NA	141.203932	0:ALIVE OR DEAD TUMOR FREE	NA	3/27/14	0.0995	AFR_ADMIX	NA	No	C61	2279175	C61.9	Yes	Yes	0.3423	0	27	NA	PRAD	141.203932	0:LIVING	B1BDAF2D-7D84-4409-9427-5390150BB96D	NA	N0	T2C	With Tumor	141.203932	0:CENSORED	NA	No	NA	No	-20	1	Primary
prad_tcga_pan_can_atlas_2018	TCGA-KK-A6E0	TCGA-KK-A6E0-01	59	NA	NA	1	-9	Prostate Cancer	PRAD	Prostate Adenocarcinoma	1483	-21700	0	30.93664727	1:Recurred/Progressed	48.75563008	0:ALIVE OR DEAD TUMOR FREE	NA	3/27/14	0.1489	EAS	NA	No	C61	2279175	C61.9	Yes	Yes	0.3138	0	20	No	PRAD	48.75563008	0:LIVING	D112136D-34FA-426E-B432-4D1E4286ADF8	NA	N0	T3A	With Tumor	30.93664727	1:PROGRESSION	NA	No	NA	Yes	-18	1	Primary
prad_tcga_pan_can_atlas_2018	TCGA-KK-A6E2	TCGA-KK-A6E2-01	54	NA	NA	0	-33	Prostate Cancer	PRAD	Prostate Adenocarcinoma	5024	-19974	0	165.1707927	0:DiseaseFree	165.1707927	0:ALIVE OR DEAD TUMOR FREE	NA	3/27/14	0.0154	AFR	NA	No	C61	2279175	C61.9	Yes	Yes	0.3365	0.02	35	NA	PRAD	165.1707927	0:LIVING	56C88739-C076-42CC-A2CB-FD613AB567B5	NA	N0	T2C	Tumor Free	165.1707927	0:CENSORED	NA	No	NA	No	-18	1	Primary
prad_tcga_pan_can_atlas_2018	TCGA-KK-A6E3	TCGA-KK-A6E3-01	56	NA	NA	0	NA	Prostate Cancer	PRAD	Prostate Adenocarcinoma	2056	-20547	0	NA	NA	67.59377979	0:ALIVE OR DEAD TUMOR FREE	NA	3/27/14	0.0003	AFR_ADMIX	NA	No	C61	2279175	C61.9	Yes	Yes	0.3074	0	31	No	PRAD	67.59377979	0:LIVING	38A2B705-D8A4-45CA-8BCD-96DBF93D8E4D	NA	N0	T2C	Tumor Free	67.59377979	0:CENSORED	NA	No	NA	No	NA	1	Primary
prad_tcga_pan_can_atlas_2018	TCGA-KK-A6E4	TCGA-KK-A6E4-01	69	NA	NA	0	NA	Prostate Cancer	PRAD	Prostate Adenocarcinoma	2753	-25338	0	115.1329848	0:DiseaseFree	115.1329848	0:ALIVE OR DEAD TUMOR FREE	NA	3/27/14	0.1139	AFR_ADMIX	NA	No	C61	2279175	C61.9	Yes	Yes	0.3064	0	29	NA	PRAD	115.1329848	1:DECEASED	DCF383D5-B25A-4EA9-A3F4-4D7EA5DDD9EF	NA	N0	T2B	Tumor Free	115.1329848	0:CENSORED	NA	No	NA	No	NA	1	Primary
prad_tcga_pan_can_atlas_2018	TCGA-KK-A6E5	TCGA-KK-A6E5-01	63	NA	NA	1	-21	Prostate Cancer	PRAD	Prostate Adenocarcinoma	2073	-23144	0	68.15267778	0:DiseaseFree	68.15267778	0:ALIVE OR DEAD TUMOR FREE	NA	3/27/14	0.0884	AFR_ADMIX	NA	No	C61	2279175	C61.9	Yes	Yes	0.3389	0	19	No	PRAD	68.15267778	0:LIVING	0FB599CE-5E10-4571-8160-4F5160791A3F	NA	N0	T3B	Tumor Free	68.15267778	0:CENSORED	NA	No	NA	No	-28	1	Primary
prad_tcga_pan_can_atlas_2018	TCGA-KK-A6E6	TCGA-KK-A6E6-01	69	NA	NA	9	-17	Prostate Cancer	PRAD	Prostate Adenocarcinoma	3447	-25320	0	NA	NA	113.3247855	0:ALIVE OR DEAD TUMOR FREE	NA	3/27/14	0.0436	EUR	NA	No	C61	2279175	C61.9	Yes	Yes	0.3151	0	33	No	PRAD	113.3247855	0:LIVING	E377F873-C0D1-4810-9F3D-E551723858E1	NA	N0	T3A	Tumor Free	113.3247855	0:CENSORED	NA	No	NA	No	-16	1	Primary
prad_tcga_pan_can_atlas_2018	TCGA-KK-A6E8	TCGA-KK-A6E8-01	68	NA	NA	7	NA	Prostate Cancer	PRAD	Prostate Adenocarcinoma	1770	-25026	0	NA	NA	58.19114311	0:ALIVE OR DEAD TUMOR FREE	NA	3/27/14	0.2482	EUR	NA	No	C61	2279175	C61.9	Yes	Yes	0.3175	0	37	No	PRAD	58.19114311	0:LIVING	8990CE28-C671-4487-8DDA-864F0675BBB3	NA	N0	T2C	Tumor Free	58.19114311	0:CENSORED	NA	No	NA	No	NA	1	Primary
prad_tcga_pan_can_atlas_2018	TCGA-KK-A7AQ	TCGA-KK-A7AQ-01	62	NA	NA	1	NA	Prostate Cancer	PRAD	Prostate Adenocarcinoma	1610	-22731	0	40.01052043	1:Recurred/Progressed	52.93092678	0:ALIVE OR DEAD TUMOR FREE	NA	8/19/14	0.1193	EUR	NA	No	C61	2279175	C61.9	Yes	Yes	0.3307	0	33	No	PRAD	52.93092678	0:LIVING	CECF4EE9-7610-4F47-A825-7FDE8233B75D	NA	N0	T2C	Tumor Free	40.01052043	1:PROGRESSION	NA	No	NA	No	NA	1	Primary
prad_tcga_pan_can_atlas_2018	TCGA-KK-A7AV	TCGA-KK-A7AV-01	58	NA	NA	2	-31	Prostate Cancer	PRAD	Prostate Adenocarcinoma	822	-21192	0	27.02436138	0:DiseaseFree	27.02436138	0:ALIVE OR DEAD TUMOR FREE	NA	8/28/14	0.0418	AFR_ADMIX	NA	No	C61	2279175	C61.9	Yes	Yes	0.3364	0.05	14	No	PRAD	27.02436138	0:LIVING	BF462E14-F9E8-4531-905D-1FB59D9088CB	NA	N0	T2C	Tumor Free	27.02436138	0:CENSORED	NA	No	NA	No	-22	1	Primary
prad_tcga_pan_can_atlas_2018	TCGA-KK-A7AY	TCGA-KK-A7AY-01	60	NA	NA	0	NA	Prostate Cancer	PRAD	Prostate Adenocarcinoma	1754	-22220	0	36.95301969	1:Recurred/Progressed	57.66512148	0:ALIVE OR DEAD TUMOR FREE	NA	8/28/14	0.0642	EUR	NA	No	C61	2279175	C61.9	Yes	Yes	0.3325	0	42	No	PRAD	57.66512148	0:LIVING	F4AEBD64-A356-4C05-B847-6DD28CF26339	NA	N0	T2C	Tumor Free	36.95301969	1:PROGRESSION	NA	No	NA	No	NA	1	Primary
prad_tcga_pan_can_atlas_2018	TCGA-KK-A7AZ	TCGA-KK-A7AZ-01	56	NA	NA	4	NA	Prostate Cancer	PRAD	Prostate Adenocarcinoma	1519	-20507	0	NA	NA	49.93917875	0:ALIVE OR DEAD TUMOR FREE	NA	8/19/14	0.1127	EUR	NA	No	C61	2279175	C61.9	Yes	Yes	0.3182	0	33	NA	PRAD	49.93917875	0:LIVING	7D931C19-1FCE-4409-8A9C-9C65631CCBAC	NA	N0	T3A	NA	49.93917875	0:CENSORED	NA	No	NA	NA	NA	1	Primary
prad_tcga_pan_can_atlas_2018	TCGA-KK-A7B0	TCGA-KK-A7B0-01	67	NA	NA	2	NA	Prostate Cancer	PRAD	Prostate Adenocarcinoma	1329	-24756	0	NA	NA	43.69267186	0:ALIVE OR DEAD TUMOR FREE	NA	8/28/14	0.1451	EUR	NA	No	C61	2279175	C61.9	Yes	Yes	0.3268	0	27	No	PRAD	43.69267186	0:LIVING	73D4E806-2C15-4C9E-A978-106FB9494E82	NA	N0	T3B	NA	19.92306934	1:PROGRESSION	NA	No	NA	No	NA	1	Primary
prad_tcga_pan_can_atlas_2018	TCGA-KK-A7B1	TCGA-KK-A7B1-01	65	NA	NA	0	-27	Prostate Cancer	PRAD	Prostate Adenocarcinoma	1063	-23803	0	34.94756222	0:DiseaseFree	34.94756222	0:ALIVE OR DEAD TUMOR FREE	NA	6/6/14	0.0261	EUR	NA	No	C61	2279175	C61.9	Yes	Yes	0.3404	0	18	NA	PRAD	34.94756222	0:LIVING	7315BB0A-96A1-45AB-A704-B084D237CF5C	NA	N0	T3A	NA	34.94756222	0:CENSORED	NA	No	NA	No	-22	1	Primary
prad_tcga_pan_can_atlas_2018	TCGA-KK-A7B3	TCGA-KK-A7B3-01	62	NA	NA	1	-21	Prostate Cancer	PRAD	Prostate Adenocarcinoma	899	-22830	0	9.6656475	1:Recurred/Progressed	29.55584048	0:ALIVE OR DEAD TUMOR FREE	NA	8/28/14	0.0843	EUR	NA	No	C61	2279175	C61.9	Yes	Yes	0.3256	0.01	29	Yes	PRAD	29.55584048	0:LIVING	AAEB1D59-D6CE-4422-9639-F1E83C002D84	NA	N0	T3B	Tumor Free	9.6656475	1:PROGRESSION	NA	Yes	NA	No	-18	1	Primary
prad_tcga_pan_can_atlas_2018	TCGA-KK-A8I5	TCGA-KK-A8I5-01	55	NA	NA	0	-13	Prostate Cancer	PRAD	Prostate Adenocarcinoma	3096	-20337	0	101.7851859	0:DiseaseFree	101.7851859	0:ALIVE OR DEAD TUMOR FREE	NA	8/18/14	0.1006	AFR	NA	No	C61	2279175	C61.9	Yes	Yes	0.3281	0	32	NA	PRAD	101.7851859	0:LIVING	7CE45134-5B1F-4EA7-ACE9-7E463B034A43	NA	N0	T2B	Tumor Free	101.7851859	0:CENSORED	NA	No	NA	No	-16	1	Primary
prad_tcga_pan_can_atlas_2018	TCGA-KK-A8I6	TCGA-KK-A8I6-01	58	NA	NA	0	-21	Prostate Cancer	PRAD	Prostate Adenocarcinoma	668	-21499	0	21.96140316	0:DiseaseFree	21.96140316	0:ALIVE OR DEAD TUMOR FREE	NA	8/18/14	0.0610	EUR	NA	No	C61	2279175	C61.9	Yes	Yes	0.3292	0	23	No	PRAD	21.96140316	0:LIVING	6E3154D4-2EF6-403D-9DE1-7B6233C4D505	NA	N0	T3A	Tumor Free	21.96140316	0:CENSORED	NA	No	NA	No	-16	1	Primary
prad_tcga_pan_can_atlas_2018	TCGA-KK-A8I7	TCGA-KK-A8I7-01	55	NA	NA	2	NA	Prostate Cancer	PRAD	Prostate Adenocarcinoma	2002	-20256	0	NA	NA	65.81845678	0:ALIVE OR DEAD TUMOR FREE	NA	8/18/14	0.0233	EUR	NA	No	C61	2279175	C61.9	Yes	No	0.317	0	15	Yes	PRAD	65.81845678	0:LIVING	108DEE1E-B27D-4056-A167-261725F548C1	NA	N0	T3B	Tumor Free	35.76947102	1:PROGRESSION	NA	No	NA	No	NA	1	Primary
prad_tcga_pan_can_atlas_2018	TCGA-KK-A8I8	TCGA-KK-A8I8-01	69	NA	NA	2	-21	Prostate Cancer	PRAD	Prostate Adenocarcinoma	967	-25546	0	31.79143242	0:DiseaseFree	31.79143242	0:ALIVE OR DEAD TUMOR FREE	NA	8/18/14	0.1017	EUR	NA	No	C61	2279175	C61.9	Yes	Yes	0.3249	0	16	No	PRAD	31.79143242	0:LIVING	30FA311B-05A2-43E4-9EDC-02B327898132	NA	N0	T3B	Tumor Free	31.79143242	0:CENSORED	NA	No	NA	Yes	-16	1	Primary
prad_tcga_pan_can_atlas_2018	TCGA-KK-A8I9	TCGA-KK-A8I9-01	61	NA	NA	0	-13	Prostate Cancer	PRAD	Prostate Adenocarcinoma	1001	-22295	0	30.90377092	1:Recurred/Progressed	32.90922839	0:ALIVE OR DEAD TUMOR FREE	NA	8/18/14	0.0643	NA	NA	No	C61	2279175	C61.9	Yes	Yes	0.3312	0	37	Yes	PRAD	32.90922839	0:LIVING	261C3D74-706E-4751-BD15-8F3C1A402FF0	NA	N0	T3A	Tumor Free	30.90377092	1:PROGRESSION	NA	No	NA	Yes	-26	1	Primary
prad_tcga_pan_can_atlas_2018	TCGA-KK-A8IB	TCGA-KK-A8IB-01	65	NA	NA	7	-3	Prostate Cancer	PRAD	Prostate Adenocarcinoma	83	-24041	0	NA	NA	2.728737219	0:ALIVE OR DEAD TUMOR FREE	NA	8/19/14	0.2666	EUR	NA	No	C61	2279175	C61.9	Yes	Yes	0.3276	0	39	NA	PRAD	2.728737219	0:LIVING	88705B03-AA27-45C5-BEF0-BB697799F9DF	NA	N0	T3A	NA	2.728737219	0:CENSORED	NA	Yes	NA	NA	-10	1	Primary
prad_tcga_pan_can_atlas_2018	TCGA-KK-A8IC	TCGA-KK-A8IC-01	54	NA	NA	5	-27	Prostate Cancer	PRAD	Prostate Adenocarcinoma	2051	-19902	0	NA	NA	67.42939803	0:ALIVE OR DEAD TUMOR FREE	NA	8/28/14	0.1252	EUR	NA	No	C61	2279175	C61.9	Yes	Yes	0.3236	0	14	Yes	PRAD	67.42939803	0:LIVING	70C6C3A0-B422-4541-A60F-355356A9A340	NA	N0	T3B	With Tumor	34.84893316	1:PROGRESSION	NA	No	NA	No	-22	1	Primary
prad_tcga_pan_can_atlas_2018	TCGA-KK-A8IF	TCGA-KK-A8IF-01	57	NA	NA	9	-13	Prostate Cancer	PRAD	Prostate Adenocarcinoma	804	-20888	0	NA	NA	26.43258704	0:ALIVE OR DEAD TUMOR FREE	NA	8/18/14	0.2874	AFR_ADMIX	NA	No	C61	2279175	C61.9	Yes	Yes	0.3243	0.02	24	Yes	PRAD	26.43258704	0:LIVING	3F5270A2-3284-4523-BD81-54FC98C2B933	NA	N0	T3A	With Tumor	21.30387612	1:PROGRESSION	NA	No	NA	NA	-22	1	Primary
prad_tcga_pan_can_atlas_2018	TCGA-KK-A8IG	TCGA-KK-A8IG-01	55	NA	NA	6	-19	Prostate Cancer	PRAD	Prostate Adenocarcinoma	2505	-20266	0	82.35526186	0:DiseaseFree	82.35526186	0:ALIVE OR DEAD TUMOR FREE	NA	8/19/14	0.2051	EUR	NA	No	C61	2279175	C61.9	Yes	Yes	0.3341	0	30	No	PRAD	82.35526186	0:LIVING	1E3C1D8F-B3C9-47BE-89E4-22E6B16ED2AE	NA	N0	T3A	Tumor Free	82.35526186	0:CENSORED	NA	No	NA	No	-22	1	Primary
prad_tcga_pan_can_atlas_2018	TCGA-KK-A8IH	TCGA-KK-A8IH-01	50	NA	NA	1	-25	Prostate Cancer	PRAD	Prostate Adenocarcinoma	2013	-18560	0	66.18009666	0:DiseaseFree	66.18009666	0:ALIVE OR DEAD TUMOR FREE	NA	8/19/14	0.0842	NA	NA	No	C61	2279175	C61.9	Yes	Yes	0.3267	0	20	No	PRAD	66.18009666	0:LIVING	89B995BA-D13A-461B-ADE4-D791844C1A0C	NA	N0	T3A	Tumor Free	66.18009666	0:CENSORED	NA	No	NA	No	-12	1	Primary
prad_tcga_pan_can_atlas_2018	TCGA-KK-A8II	TCGA-KK-A8II-01	61	NA	NA	1	-27	Prostate Cancer	PRAD	Prostate Adenocarcinoma	NA	-22460	0	NA	NA	113.9823125	1:DEAD WITH TUMOR	NA	8/28/14	0.0532	EUR	NA	No	C61	2410662	C61.9	Yes	Yes	0.3449	0.04	30	Yes	PRAD	113.9823125	1:DECEASED	D05681CC-DFFA-44D0-B6A1-0A99A4CE3BE5	NA	N0	T3A	With Tumor	20.58059638	1:PROGRESSION	NA	No	NA	No	-10	1	Primary
prad_tcga_pan_can_atlas_2018	TCGA-KK-A8IK	TCGA-KK-A8IK-01	56	NA	NA	14	-11	Prostate Cancer	PRAD	Prostate Adenocarcinoma	2052	-20594	0	67.46227439	0:DiseaseFree	67.46227439	0:ALIVE OR DEAD TUMOR FREE	NA	8/28/14	0.4633	EUR	NA	No	C61	2279175	C61.9	Yes	Yes	0.3476	0.14	28	NA	PRAD	67.46227439	0:LIVING	D4F4DDC1-CFD7-4C57-ADE6-4F32CB7FFD85	NA	N0	T2C	Tumor Free	67.46227439	0:CENSORED	NA	No	NA	No	0	1	Primary
prad_tcga_pan_can_atlas_2018	TCGA-KK-A8IM	TCGA-KK-A8IM-01	55	NA	NA	1	NA	Prostate Cancer	PRAD	Prostate Adenocarcinoma	1915	-20425	0	62.95821416	0:DiseaseFree	62.95821416	0:ALIVE OR DEAD TUMOR FREE	NA	8/18/14	0.0571	EUR	NA	No	C61	2279175	C61.9	Yes	No	0.3305	0	25	No	PRAD	62.95821416	0:LIVING	4434864A-8A0D-488E-B9A7-6749719663E5	NA	N0	T2C	Tumor Free	62.95821416	0:CENSORED	NA	No	NA	No	NA	1	Primary
prad_tcga_pan_can_atlas_2018	TCGA-M7-A71Z	TCGA-M7-A71Z-01	62	NA	NA	1	NA	Prostate Cancer	PRAD	Prostate Adenocarcinoma	643	-22785	0	21.13949436	0:DiseaseFree	21.13949436	0:ALIVE OR DEAD TUMOR FREE	NA	12/10/13	0.0483	EUR	NA	No	C61	2279175	C61.9	Yes	Yes	0.3313	0	25	No	PRAD	21.13949436	0:LIVING	4D5D61C4-2E64-422E-ABA6-EC098F40EEEC	NA	N0	T3A	Tumor Free	21.13949436	0:CENSORED	NA	No	NA	No	NA	1	Primary
prad_tcga_pan_can_atlas_2018	TCGA-M7-A722	TCGA-M7-A722-01	65	NA	NA	0	NA	Prostate Cancer	PRAD	Prostate Adenocarcinoma	1060	-23880	0	NA	NA	34.84893316	0:ALIVE OR DEAD TUMOR FREE	NA	3/27/14	0.0523	EUR	NA	No	C61	2279175	C61.9	Yes	Yes	0.3239	0	32	Yes	PRAD	34.84893316	0:LIVING	3FA3CFFE-40F1-4853-9CBB-54A99FFD6108	NA	N0	T3A	With Tumor	18.37788079	1:PROGRESSION	NA	No	NA	No	NA	1	Primary
prad_tcga_pan_can_atlas_2018	TCGA-M7-A724	TCGA-M7-A724-01	64	NA	NA	2	NA	Prostate Cancer	PRAD	Prostate Adenocarcinoma	889	-23595	0	NA	NA	29.22707696	0:ALIVE OR DEAD TUMOR FREE	NA	12/10/13	0.1325	EUR	NA	No	C61	2279175	C61.9	Yes	Yes	0.3212	0	27	Yes	PRAD	29.22707696	0:LIVING	F8B98552-AE2A-4609-9929-7864485B3C51	NA	N0	T3A	With Tumor	29.22707696	0:CENSORED	NA	No	NA	No	NA	1	Primary
prad_tcga_pan_can_atlas_2018	TCGA-M7-A725	TCGA-M7-A725-01	56	NA	NA	5	-13	Prostate Cancer	PRAD	Prostate Adenocarcinoma	573	-20474	0	18.83814972	0:DiseaseFree	18.83814972	0:ALIVE OR DEAD TUMOR FREE	NA	12/10/13	0.1838	EUR	NA	No	C61	2279175	C61.9	Yes	Yes	0.3095	0.11	27	No	PRAD	18.83814972	0:LIVING	FCA0331B-8096-40E8-B292-D438370C37C9	NA	N0	T3B	Tumor Free	18.83814972	0:CENSORED	NA	No	NA	No	-4	1	Primary
prad_tcga_pan_can_atlas_2018	TCGA-MG-AAMC	TCGA-MG-AAMC-01	59	NA	NA	3	NA	Prostate Cancer	PRAD	Prostate Adenocarcinoma	173	-21846	0	5.687608903	0:DiseaseFree	5.687608903	0:ALIVE OR DEAD TUMOR FREE	NA	7/28/14	0.0697	NA	NA	No	C61	2279175	C61.9	Yes	Yes	0.3368	0.05	22	NA	PRAD	5.687608903	0:LIVING	9C8447AC-5B26-4558-8BFD-F0E7046C1FB9	NA	N0	T3A	Tumor Free	5.687608903	0:CENSORED	NA	No	NA	No	NA	1	Primary
prad_tcga_pan_can_atlas_2018	TCGA-QU-A6IL	TCGA-QU-A6IL-01	64	NA	NA	2	NA	Prostate Cancer	PRAD	Prostate Adenocarcinoma	97	-23710	0	3.189006148	0:DiseaseFree	3.189006148	0:ALIVE OR DEAD TUMOR FREE	NA	8/21/13	0.1072	EAS	NA	No	C61	2279175	C61.9	Yes	Yes	0.3107	0.01	20	No	PRAD	3.189006148	0:LIVING	DFFC3917-BF06-4C3D-B03A-CA54FE5C2E79	NA	N0	T2C	Tumor Free	3.189006148	0:CENSORED	NA	No	NA	No	NA	1	Primary
prad_tcga_pan_can_atlas_2018	TCGA-QU-A6IM	TCGA-QU-A6IM-01	59	NA	NA	1	NA	Prostate Cancer	PRAD	Prostate Adenocarcinoma	1247	-21792	0	40.99681099	0:DiseaseFree	40.99681099	0:ALIVE OR DEAD TUMOR FREE	NA	8/21/13	0.0852	EUR	NA	No	C61	2279175	C61.9	Yes	Yes	0.3139	0.03	62	No	PRAD	40.99681099	0:LIVING	D1B31524-8034-4FCE-B14E-1CEF33C26CA5	NA	N0	T2A	NA	40.99681099	0:CENSORED	NA	Yes	NA	No	NA	1	Primary
prad_tcga_pan_can_atlas_2018	TCGA-QU-A6IN	TCGA-QU-A6IN-01	61	NA	NA	0	NA	Prostate Cancer	PRAD	Prostate Adenocarcinoma	4264	-22286	0	140.1847651	0:DiseaseFree	140.1847651	0:ALIVE OR DEAD TUMOR FREE	NA	8/21/13	0.0354	EUR	NA	No	C61	2279175	C61.9	Yes	Yes	0.3265	0	20	No	PRAD	140.1847651	0:LIVING	D07D20F4-DD65-4FFC-ADD4-01F350CA7B65	NA	N0	T2C	Tumor Free	140.1847651	0:CENSORED	NA	No	NA	No	NA	1	Primary
prad_tcga_pan_can_atlas_2018	TCGA-QU-A6IO	TCGA-QU-A6IO-01	53	NA	NA	2	NA	Prostate Cancer	PRAD	Prostate Adenocarcinoma	3716	-19564	0	122.1685242	0:DiseaseFree	122.1685242	0:ALIVE OR DEAD TUMOR FREE	NA	8/21/13	0.0565	AFR_ADMIX	NA	No	C61	2279175	C61.9	Yes	Yes	0.3272	0	26	No	PRAD	122.1685242	0:LIVING	570DDFB3-2721-42B6-9604-2DE6B6090031	NA	N0	T2C	Tumor Free	122.1685242	0:CENSORED	NA	No	NA	No	NA	1	Primary
prad_tcga_pan_can_atlas_2018	TCGA-QU-A6IP	TCGA-QU-A6IP-01	66	NA	NA	0	-31	Prostate Cancer	PRAD	Prostate Adenocarcinoma	2620	-24212	0	86.13604235	0:DiseaseFree	86.13604235	0:ALIVE OR DEAD TUMOR FREE	NA	8/21/13	0.0021	EUR	NA	No	C61	2279175	C61.9	Yes	Yes	0.2956	0	14	No	PRAD	86.13604235	0:LIVING	9A8E27C9-614B-491F-913D-429DFC4E2C4D	NA	N0	T2A	NA	86.13604235	0:CENSORED	NA	No	NA	No	-26	1	Primary
prad_tcga_pan_can_atlas_2018	TCGA-SU-A7E7	TCGA-SU-A7E7-01	60	NA	NA	0	-33	Prostate Cancer	PRAD	Prostate Adenocarcinoma	551	-22185	0	18.11486997	0:DiseaseFree	18.11486997	0:ALIVE OR DEAD TUMOR FREE	NA	1/24/14	0.0287	EUR	NA	No	C61	2279175	C61.9	Yes	Yes	0.325	0	21	No	PRAD	18.11486997	0:LIVING	2648C3C9-9884-4A0C-96AA-61130CD289EA	NA	N0	T2B	Tumor Free	18.11486997	0:CENSORED	NA	No	NA	No	-20	1	Primary
prad_tcga_pan_can_atlas_2018	TCGA-TP-A8TT	TCGA-TP-A8TT-01	64	NA	NA	0	NA	Prostate Cancer	PRAD	Prostate Adenocarcinoma	526	-23476	0	NA	NA	17.29296117	0:ALIVE OR DEAD TUMOR FREE	NA	3/28/14	0.0741	EUR	NA	No	C61	2279175	C61.9	Yes	Yes	0.3272	0	24	NA	PRAD	17.29296117	0:LIVING	A13A7252-DE84-4950-9307-80FC8A6A668D	NA	N0	T3A	NA	17.29296117	0:CENSORED	NA	No	NA	Yes	NA	1	Primary
prad_tcga_pan_can_atlas_2018	TCGA-TP-A8TV	TCGA-TP-A8TV-01	62	NA	NA	1	NA	Prostate Cancer	PRAD	Prostate Adenocarcinoma	610	-22872	0	20.05457474	0:DiseaseFree	20.05457474	0:ALIVE OR DEAD TUMOR FREE	NA	3/28/14	0.1572	EUR	NA	No	C61	2279175	C61.9	Yes	Yes	0.34	0	34	No	PRAD	20.05457474	0:LIVING	6F4C1006-519D-4B16-8C96-690C63BEA0B6	NA	N0	T2C	Tumor Free	20.05457474	0:CENSORED	NA	No	NA	Yes	NA	1	Primary
prad_tcga_pan_can_atlas_2018	TCGA-V1-A8MF	TCGA-V1-A8MF-01	65	NA	NA	2	-23	Prostate Cancer	PRAD	Prostate Adenocarcinoma	1449	-24090		47.63783411	0:DiseaseFree	47.63783411	0:ALIVE OR DEAD TUMOR FREE	NA	7/23/14	0.0886	AFR_ADMIX	NA	No	C61	2279175	C61.9	Yes	Yes	0.3376	0	28	No	PRAD	47.63783411	0:LIVING	56DF9DE6-613D-44CE-8827-9213CC6C8B56	NA	N0	T3A	NA	47.63783411	0:CENSORED	NA	No	NA	No	-26	1	Primary
prad_tcga_pan_can_atlas_2018	TCGA-V1-A8MK	TCGA-V1-A8MK-01	41	NA	NA	NA	NA	Prostate Cancer	PRAD	Prostate Adenocarcinoma	508	-15330		16.70118684	0:DiseaseFree	16.70118684	0:ALIVE OR DEAD TUMOR FREE	NA	7/15/14	0.0000	AFR_ADMIX	NA	No	C61	2279175	C61.9	Yes	No	0.3185	0	8	No	PRAD	16.70118684	0:LIVING	9938C4AD-748C-4086-9081-FAC0AEFAD440	NA	N0	T2C	NA	16.70118684	0:CENSORED	NA	No	NA	No	NA	1	Primary
prad_tcga_pan_can_atlas_2018	TCGA-V1-A8ML	TCGA-V1-A8ML-01	63	NA	NA	1	-25	Prostate Cancer	PRAD	Prostate Adenocarcinoma	448	-23360		14.72860571	0:DiseaseFree	14.72860571	0:ALIVE OR DEAD TUMOR FREE	NA	7/15/14	0.0045	AFR	NA	No	C61	2279175	C61.9	Yes	Yes	0.3314	0	10	No	PRAD	14.72860571	0:LIVING	69174712-AF41-422D-952A-D8D0D16D7182	NA	N0	T2C	NA	14.72860571	0:CENSORED	NA	No	NA	No	-28	1	Primary
prad_tcga_pan_can_atlas_2018	TCGA-V1-A8MM	TCGA-V1-A8MM-01	60	NA	NA	1	NA	Prostate Cancer	PRAD	Prostate Adenocarcinoma	1195	-22265		32.54758852	1:Recurred/Progressed	39.28724069	0:ALIVE OR DEAD TUMOR FREE	NA	7/15/14	0.1216	AFR_ADMIX	NA	No	C61	2279175	C61.9	Yes	Yes	0.3341	0	17	Yes	PRAD	39.28724069	0:LIVING	94D6675E-27AE-4F34-9D53-6E19238EB01D	NA	N0	T3A	NA	32.54758852	1:PROGRESSION	NA	No	NA	No	NA	1	Primary
prad_tcga_pan_can_atlas_2018	TCGA-V1-A8WL	TCGA-V1-A8WL-01	64	NA	NA	1	-27	Prostate Cancer	PRAD	Prostate Adenocarcinoma	1948	-23725		64.04313377	0:DiseaseFree	64.04313377	0:ALIVE OR DEAD TUMOR FREE	NA	7/23/14	0.0359	AFR	NA	No	C61	2279175	C61.9	Yes	Yes	0.3343	0.02	25	No	PRAD	64.04313377	0:LIVING	F7FC3F2E-C70E-460D-B34D-BB2EA423A0AE	NA	N0	T3A	NA	64.04313377	0:CENSORED	NA	No	NA	No	-22	1	Primary
prad_tcga_pan_can_atlas_2018	TCGA-V1-A8X3	TCGA-V1-A8X3-01	51	NA	NA	1	-35	Prostate Cancer	PRAD	Prostate Adenocarcinoma	202	-18980		6.641023112	0:DiseaseFree	6.641023112	0:ALIVE OR DEAD TUMOR FREE	NA	7/23/14	0.0612	EUR	NA	No	C61	2279175	C61.9	Yes	Yes	0.3208	0	22	No	PRAD	6.641023112	0:LIVING	86B82965-B19B-4285-B1A5-51A5D5267103	NA	N0	T2C	NA	6.641023112	0:CENSORED	NA	No	NA	No	-20	1	Primary
prad_tcga_pan_can_atlas_2018	TCGA-V1-A9O7	TCGA-V1-A9O7-01	60	NA	NA	5	NA	Prostate Cancer	PRAD	Prostate Adenocarcinoma	2499	-22265		NA	NA	82.15800375	0:ALIVE OR DEAD TUMOR FREE	NA	7/23/14	0.1288	EUR	NA	No	C61	2279175	C61.9	Yes	Yes	0.3298	0.04	23	Yes	PRAD	82.15800375	0:LIVING	40EBEB10-7390-44FC-9EF2-80D40D251018	NA	N0	T3A	NA	26.92573232	1:PROGRESSION	NA	No	NA	Yes	NA	1	Primary
prad_tcga_pan_can_atlas_2018	TCGA-V1-A9O9	TCGA-V1-A9O9-01	56	NA	NA	1	NA	Prostate Cancer	PRAD	Prostate Adenocarcinoma	2870	-20805		94.35513036	0:DiseaseFree	94.35513036	0:ALIVE OR DEAD TUMOR FREE	NA	7/23/14	0.0731	EUR	NA	No	C61	2279175	C61.9	Yes	Yes	0.3216	0	26	No	PRAD	94.35513036	0:LIVING	F6935F67-5C62-4774-8346-711F36F3B547	NA	N0	T3B	NA	94.35513036	0:CENSORED	NA	No	NA	No	NA	1	Primary
prad_tcga_pan_can_atlas_2018	TCGA-V1-A9OL	TCGA-V1-A9OL-01	65	NA	NA	3	NA	Prostate Cancer	PRAD	Prostate Adenocarcinoma	1913	-24090		3.452016964	1:Recurred/Progressed	62.89246145	0:ALIVE OR DEAD TUMOR FREE	NA	7/11/14	0.2705	EAS	NA	No	C61	2279175	C61.9	Yes	Yes	0.3249	0	28	Yes	PRAD	62.89246145	0:LIVING	FCBD7B29-12DA-44C8-B241-1388D1B15684	NA	N0	T3B	NA	3.452016964	1:PROGRESSION	NA	No	NA	No	NA	1	Primary
prad_tcga_pan_can_atlas_2018	TCGA-V1-A9OX	TCGA-V1-A9OX-01	56	NA	NA	3	NA	Prostate Cancer	PRAD	Prostate Adenocarcinoma	1134	-20805		NA	NA	37.28178321	0:ALIVE OR DEAD TUMOR FREE	NA	7/23/14	0.1368	EUR	NA	No	C61	2279175	C61.9	Yes	Yes	0.3313	0	20	No	PRAD	37.28178321	0:LIVING	14C2819B-9AFC-4C89-849F-530E289D55BF	NA	N0	T2C	NA	37.28178321	0:CENSORED	NA	No	NA	No	NA	1	Primary
prad_tcga_pan_can_atlas_2018	TCGA-V1-A9Z7	TCGA-V1-A9Z7-01	54	NA	NA	4	NA	Prostate Cancer	PRAD	Prostate Adenocarcinoma	874	-20075		28.73393168	0:DiseaseFree	28.73393168	0:ALIVE OR DEAD TUMOR FREE	NA	7/23/14	0.1225	EUR	NA	No	C61	2279175	C61.9	Yes	Yes	0.3332	0	25	NA	PRAD	28.73393168	0:LIVING	4DB62B98-ABD4-4A7C-9FCE-8BBDA2AEC8A3	NA	N0	T3B	NA	28.73393168	0:CENSORED	NA	No	NA	No	NA	1	Primary
prad_tcga_pan_can_atlas_2018	TCGA-V1-A9Z8	TCGA-V1-A9Z8-01	59	NA	NA	1	NA	Prostate Cancer	PRAD	Prostate Adenocarcinoma	827	-21900		27.18874314	0:DiseaseFree	27.18874314	0:ALIVE OR DEAD TUMOR FREE	NA	7/23/14	0.0943	EUR	NA	No	C61	2279175	C61.9	Yes	Yes	0.3284	0	26	NA	PRAD	27.18874314	0:LIVING	9BF4E7BB-6AA9-4BE8-A7C3-E630ECFF4DCE	NA	N0	T3B	NA	27.18874314	0:CENSORED	NA	No	NA	No	NA	1	Primary
prad_tcga_pan_can_atlas_2018	TCGA-V1-A9Z9	TCGA-V1-A9Z9-01	63	NA	NA	0	NA	Prostate Cancer	PRAD	Prostate Adenocarcinoma	540	-23360		17.7532301	0:DiseaseFree	17.7532301	0:ALIVE OR DEAD TUMOR FREE	NA	7/23/14	0.0623	EUR	NA	No	C61	2279175	C61.9	Yes	Yes	0.322	0	28	No	PRAD	17.7532301	0:LIVING	0885EB03-DE9F-46BA-9C53-FB69C67AB9F0	NA	N0	T2C	NA	17.7532301	0:CENSORED	NA	No	NA	No	NA	1	Primary
prad_tcga_pan_can_atlas_2018	TCGA-V1-A9ZG	TCGA-V1-A9ZG-01	64	NA	NA	1	NA	Prostate Cancer	PRAD	Prostate Adenocarcinoma	1517	-23725		49.87342605	0:DiseaseFree	49.87342605	0:ALIVE OR DEAD TUMOR FREE	NA	7/23/14	0.0269	EAS	NA	No	C61	2279175	C61.9	Yes	Yes	0.3293	0	24	No	PRAD	49.87342605	0:LIVING	DEC99F86-622B-477F-A26A-98C954FB1F17	NA	N0	T2C	NA	49.87342605	0:CENSORED	NA	No	NA	No	NA	1	Primary
prad_tcga_pan_can_atlas_2018	TCGA-V1-A9ZI	TCGA-V1-A9ZI-01	68	NA	NA	7	NA	Prostate Cancer	PRAD	Prostate Adenocarcinoma	1640	-25185		NA	NA	53.91721735	0:ALIVE OR DEAD TUMOR FREE	NA	7/23/14	0.2040	EUR	NA	No	C61	2279175	C61.9	Yes	Yes	0.3176	0	27	Yes	PRAD	53.91721735	0:LIVING	3D92B872-A76A-49CD-9FD5-7993E78D2FB0	NA	N0	T3B	NA	53.91721735	0:CENSORED	NA	No	NA	No	NA	1	Primary
prad_tcga_pan_can_atlas_2018	TCGA-V1-A9ZK	TCGA-V1-A9ZK-01	68	NA	NA	1	NA	Prostate Cancer	PRAD	Prostate Adenocarcinoma	1383	-25185		45.46799487	0:DiseaseFree	45.46799487	0:ALIVE OR DEAD TUMOR FREE	NA	10/23/14	0.0276	EUR	NA	No	C61	2407010	C61.9	Yes	Yes	0.3281	0	22	No	PRAD	45.46799487	0:LIVING	7DC62C0F-B82D-417F-89A7-4CB984A9D304	NA	N0	T3B	NA	45.46799487	0:CENSORED	NA	No	NA	No	NA	1	Primary
prad_tcga_pan_can_atlas_2018	TCGA-V1-A9ZR	TCGA-V1-A9ZR-01	68	NA	NA	0	NA	Prostate Cancer	PRAD	Prostate Adenocarcinoma	1361	-25185		44.74471513	0:DiseaseFree	44.74471513	0:ALIVE OR DEAD TUMOR FREE	NA	7/23/14	0.0727	EUR	NA	No	C61	2279175	C61.9	Yes	Yes	0.3482	0	33	NA	PRAD	44.74471513	0:LIVING	338FE754-FC4A-4294-BA15-42D4C7C9AC10	NA	N0	T4	NA	44.74471513	0:CENSORED	NA	No	NA	No	NA	1	Primary
prad_tcga_pan_can_atlas_2018	TCGA-VN-A88I	TCGA-VN-A88I-01	59	NA	NA	0	-31	Prostate Cancer	PRAD	Prostate Adenocarcinoma	269	-21576	0	NA	NA	8.843738699	0:ALIVE OR DEAD TUMOR FREE	NA	1/10/14	0.0007	EUR	NA	No	C61	2279175	C61.9	Yes	Yes	0.3228	0	12	NA	PRAD	8.843738699	0:LIVING	C3FD52FE-BDC2-4CCA-91C7-590A192F80ED	NA	N0	T3A	With Tumor	8.843738699	0:CENSORED	NA	No	NA	NA	-24	1	Primary
prad_tcga_pan_can_atlas_2018	TCGA-VN-A88L	TCGA-VN-A88L-01	54	NA	NA	0	-21	Prostate Cancer	PRAD	Prostate Adenocarcinoma	746	-20026	0	24.52575862	0:DiseaseFree	24.52575862	0:ALIVE OR DEAD TUMOR FREE	NA	1/10/14	0.0429	EUR	NA	No	C61	2279175	C61.9	Yes	Yes	0.3338	0	15	No	PRAD	24.52575862	0:LIVING	74602E83-3EE3-4EE7-B05A-135FBDDDCC5C	NA	N0	T2C	Tumor Free	24.52575862	0:CENSORED	NA	No	NA	No	-22	1	Primary
prad_tcga_pan_can_atlas_2018	TCGA-VN-A88M	TCGA-VN-A88M-01	55	NA	NA	0	NA	Prostate Cancer	PRAD	Prostate Adenocarcinoma	189	-20157	0	6.213630536	0:DiseaseFree	6.213630536	0:ALIVE OR DEAD TUMOR FREE	NA	1/10/14	0.0560	AFR	NA	No	C61	2279175	C61.9	Yes	Yes	0.3158	0	16	NA	PRAD	6.213630536	0:LIVING	35243518-B086-4D76-A336-8C61A14F9DED	NA	N0	T2C	Tumor Free	6.213630536	0:CENSORED	NA	No	NA	No	NA	1	Primary
prad_tcga_pan_can_atlas_2018	TCGA-VN-A88N	TCGA-VN-A88N-01	62	NA	NA	0	-23	Prostate Cancer	PRAD	Prostate Adenocarcinoma	766	-22695	0	25.18328566	0:DiseaseFree	25.18328566	0:ALIVE OR DEAD TUMOR FREE	NA	1/10/14	0.0175	EUR	NA	No	C61	2279175	C61.9	Yes	Yes	0.3258	0	22	No	PRAD	25.18328566	0:LIVING	E9A4C770-665F-454B-81F7-B8AE3F1E154E	NA	N0	T2C	Tumor Free	25.18328566	0:CENSORED	NA	No	NA	No	-22	1	Primary
prad_tcga_pan_can_atlas_2018	TCGA-VN-A88O	TCGA-VN-A88O-01	49	NA	NA	2	-19	Prostate Cancer	PRAD	Prostate Adenocarcinoma	481	-17945	0	15.81352533	0:DiseaseFree	15.81352533	0:ALIVE OR DEAD TUMOR FREE	NA	1/10/14	0.0666	NA	NA	No	C61	2279175	C61.9	Yes	Yes	0.3181	0	29	NA	PRAD	15.81352533	0:LIVING	EB715348-7C5C-4E95-BAC8-05604BDDA2DA	NA	N0	T2C	Tumor Free	15.81352533	0:CENSORED	NA	No	NA	No	-20	1	Primary
prad_tcga_pan_can_atlas_2018	TCGA-VN-A88P	TCGA-VN-A88P-01	60	NA	NA	2	-15	Prostate Cancer	PRAD	Prostate Adenocarcinoma	1260	-21916	0	41.42420357	0:DiseaseFree	41.42420357	0:ALIVE OR DEAD TUMOR FREE	NA	1/10/14	0.1159	EUR	NA	No	C61	2279175	C61.9	Yes	Yes	0.3267	0	34	No	PRAD	41.42420357	0:LIVING	74C7DD37-7FF5-47AC-AEB7-14202871B6F1	NA	N0	T2C	Tumor Free	41.42420357	0:CENSORED	NA	No	NA	No	-24	1	Primary
prad_tcga_pan_can_atlas_2018	TCGA-VN-A88Q	TCGA-VN-A88Q-01	60	NA	NA	2	-31	Prostate Cancer	PRAD	Prostate Adenocarcinoma	1366	-22087	0	44.90909689	0:DiseaseFree	44.90909689	0:ALIVE OR DEAD TUMOR FREE	NA	1/10/14	0.0606	EUR	NA	No	C61	2279175	C61.9	Yes	Yes	0.3317	0	30	No	PRAD	44.90909689	0:LIVING	AB540819-9531-4E99-868A-751649F25E6A	NA	N0	T2C	Tumor Free	44.90909689	0:CENSORED	NA	No	NA	No	-22	1	Primary
prad_tcga_pan_can_atlas_2018	TCGA-VN-A88R	TCGA-VN-A88R-01	53	NA	NA	1	-9	Prostate Cancer	PRAD	Prostate Adenocarcinoma	784	-19513	0	NA	NA	25.77506	0:ALIVE OR DEAD TUMOR FREE	NA	1/10/14	0.1203	AFR	NA	No	C61	2279175	C61.9	Yes	Yes	0.3327	0	22	Yes	PRAD	25.77506	0:LIVING	FCF64B55-5C4F-4D82-AC6A-4713D01143CB	NA	N0	T2C	NA	16.83269224	1:PROGRESSION	NA	No	NA	No	-24	1	Primary
prad_tcga_pan_can_atlas_2018	TCGA-VN-A943	TCGA-VN-A943-01	71	NA	NA	0	NA	Prostate Cancer	PRAD	Prostate Adenocarcinoma	496	-26162	0	16.30667061	0:DiseaseFree	16.30667061	0:ALIVE OR DEAD TUMOR FREE	NA	3/5/14	0.0399	EUR	NA	No	C61	2279175	C61.9	Yes	Yes	0.3218	0	22	No	PRAD	16.30667061	0:LIVING	92F45022-EE76-418D-8F9E-C3509EFDA0C0	NA	N0	T2C	Tumor Free	16.30667061	0:CENSORED	NA	No	NA	No	NA	1	Primary
prad_tcga_pan_can_atlas_2018	TCGA-VP-A872	TCGA-VP-A872-01	60	NA	NA	4	-9	Prostate Cancer	PRAD	Prostate Adenocarcinoma	3631	-22098	0	119.3740343	0:DiseaseFree	119.3740343	0:ALIVE OR DEAD TUMOR FREE	NA	3/26/14	0.1414	EUR	NA	No	C61	2410662	C61.9	Yes	Yes	0.3341	0.02	26	No	PRAD	119.3740343	0:LIVING	7FC65E49-0401-4A36-8800-FD87B7927FC1	NA	N0	T3A	Tumor Free	119.3740343	0:CENSORED	NA	No	NA	No	-12	1	Primary
prad_tcga_pan_can_atlas_2018	TCGA-VP-A875	TCGA-VP-A875-01	67	NA	NA	0	-29	Prostate Cancer	PRAD	Prostate Adenocarcinoma	2309	-24742	0	75.91149686	0:DiseaseFree	75.91149686	0:ALIVE OR DEAD TUMOR FREE	NA	3/26/14	0.1832	AFR	NA	No	C61	2279175	C61.9	Yes	Yes	0.3324	0	28	No	PRAD	75.91149686	0:LIVING	E833AD67-2CB3-414C-B15E-28F49479E2EF	NA	N0	T3A	NA	75.91149686	0:CENSORED	NA	No	NA	No	-24	1	Primary
prad_tcga_pan_can_atlas_2018	TCGA-VP-A876	TCGA-VP-A876-01	46	NA	NA	2	-29	Prostate Cancer	PRAD	Prostate Adenocarcinoma	3333	-16934	0	109.5768814	0:DiseaseFree	109.5768814	0:ALIVE OR DEAD TUMOR FREE	NA	3/26/14	0.0688	EUR	NA	No	C61	2279175	C61.9	Yes	Yes	0.3195	0	20	No	PRAD	109.5768814	0:LIVING	75D22D59-DEC8-4F59-86C8-36B5E9F4FB0D	NA	N0	T2C	Tumor Free	109.5768814	0:CENSORED	NA	No	NA	No	-14	1	Primary
prad_tcga_pan_can_atlas_2018	TCGA-VP-A879	TCGA-VP-A879-01	70	NA	NA	0	-33	Prostate Cancer	PRAD	Prostate Adenocarcinoma	NA	-25799	0	23.93398429	0:DiseaseFree	23.93398429	0:ALIVE OR DEAD TUMOR FREE	NA	4/7/14	0.0079	EUR	NA	No	C61	2279175	C61.9	Yes	Yes	0.3134	0	40	No	PRAD	23.93398429	1:DECEASED	11882DAC-3BA3-40FA-8AF4-174CBA77881A	NA	N0	T2B	NA	23.93398429	0:CENSORED	NA	No	NA	No	-24	1	Primary
prad_tcga_pan_can_atlas_2018	TCGA-VP-A87B	TCGA-VP-A87B-01	63	NA	NA	2	-23	Prostate Cancer	PRAD	Prostate Adenocarcinoma	2722	-23271	0	89.48943025	0:DiseaseFree	89.48943025	0:ALIVE OR DEAD TUMOR FREE	NA	3/28/14	0.1284	EUR	NA	No	C61	2279175	C61.9	Yes	Yes	0.3227	0	36	Yes	PRAD	89.48943025	0:LIVING	17C0CE0F-8227-4119-9B39-EA8DB18F5F4B	NA	N0	T2B	Tumor Free	81.3032186	1:PROGRESSION	NA	No	NA	Yes	-22	1	Primary
prad_tcga_pan_can_atlas_2018	TCGA-VP-A87C	TCGA-VP-A87C-01	67	NA	NA	3	-35	Prostate Cancer	PRAD	Prostate Adenocarcinoma	1690	-24608	0	55.56103495	0:DiseaseFree	55.56103495	0:ALIVE OR DEAD TUMOR FREE	NA	3/28/14	0.0648	AFR	NA	No	C61	2279175	C61.9	Yes	Yes	0.3158	0	20	No	PRAD	55.56103495	0:LIVING	7C398299-D789-4185-ADFA-194817877947	NA	N0	T2C	Tumor Free	55.56103495	0:CENSORED	NA	No	NA	No	-24	1	Primary
prad_tcga_pan_can_atlas_2018	TCGA-VP-A87E	TCGA-VP-A87E-01	59	NA	NA	0	-21	Prostate Cancer	PRAD	Prostate Adenocarcinoma	2037	-21811	0	66.96912911	0:DiseaseFree	66.96912911	0:ALIVE OR DEAD TUMOR FREE	NA	3/28/14	0.0000	AFR	NA	No	C61	2279175	C61.9	Yes	Yes	0.3287	0	19	No	PRAD	66.96912911	0:LIVING	DC20ECF0-2807-4675-A7FD-8EAD1CEE7EA0	NA	N0	T2C	Tumor Free	66.96912911	0:CENSORED	NA	No	NA	No	-22	1	Primary
prad_tcga_pan_can_atlas_2018	TCGA-VP-A87H	TCGA-VP-A87H-01	76	NA	NA	11	-17	Prostate Cancer	PRAD	Prostate Adenocarcinoma	663	-28060	0	21.7970214	0:DiseaseFree	21.7970214	0:ALIVE OR DEAD TUMOR FREE	NA	3/28/14	0.3105	EUR	NA	No	C61	2279175	C61.9	Yes	Yes	0.3177	0	27	No	PRAD	21.7970214	0:LIVING	661DC657-D2B3-44FA-B859-2C4EE42B0046	NA	N0	T3B	With Tumor	21.7970214	0:CENSORED	NA	No	NA	No	-22	1	Primary
prad_tcga_pan_can_atlas_2018	TCGA-VP-A87K	TCGA-VP-A87K-01	63	NA	NA	4	-21	Prostate Cancer	PRAD	Prostate Adenocarcinoma	1306	-23030	0	17.52309564	1:Recurred/Progressed	42.93651576	0:ALIVE OR DEAD TUMOR FREE	NA	3/31/14	0.1171	EUR	NA	No	C61	2410662	C61.9	Yes	Yes	0.3178	0.02	29	Yes	PRAD	42.93651576	0:LIVING	24D7D4D8-F5C1-4D71-80E0-72A429FC9DBD	NA	N0	T3B	With Tumor	17.52309564	1:PROGRESSION	NA	No	NA	No	-22	1	Primary
prad_tcga_pan_can_atlas_2018	TCGA-VP-AA1N	TCGA-VP-AA1N-01	70	NA	NA	16	NA	Prostate Cancer	PRAD	Prostate Adenocarcinoma	1365	-25781	0	44.87622054	0:DiseaseFree	44.87622054	0:ALIVE OR DEAD TUMOR FREE	NA	3/31/14	0.1897	EUR	NA	No	C61	2279175	C61.9	Yes	Yes	0.3318	0	30	No	PRAD	44.87622054	0:LIVING	EA953CE5-7082-41FF-8E38-760FE4100414	NA	N0	T3A	Tumor Free	44.87622054	0:CENSORED	NA	No	NA	Yes	NA	1	Primary
prad_tcga_pan_can_atlas_2018	TCGA-WW-A8ZI	TCGA-WW-A8ZI-01	70	NA	NA	2	-33	Prostate Cancer	PRAD	Prostate Adenocarcinoma	449	-25593	0	14.76148207	0:DiseaseFree	14.76148207	0:ALIVE OR DEAD TUMOR FREE	NA	3/26/14	0.0819	EUR	NA	No	C61	2279175	C61.9	Yes	Yes	0.3274	0	26	No	PRAD	14.76148207	0:LIVING	ABEB0894-862F-4035-A6D9-FE0BA61630A9	NA	N0	T2C	Tumor Free	14.76148207	0:CENSORED	NA	No	NA	No	-22	1	Primary
prad_tcga_pan_can_atlas_2018	TCGA-X4-A8KQ	TCGA-X4-A8KQ-01	65	NA	NA	5	NA	Prostate Cancer	PRAD	Prostate Adenocarcinoma	1383	-23999	0	NA	NA	45.46799487	0:ALIVE OR DEAD TUMOR FREE	NA	3/7/14	0.1748	EUR	NA	No	C61	2279175	C61.9	Yes	Yes	0.332	0	37	Yes	PRAD	45.46799487	0:LIVING	56353D9C-9578-4D62-9DCD-92D800EFDEA0	NA	N0	T3B	Tumor Free	45.46799487	0:CENSORED	NA	No	NA	Yes	NA	1	Primary
prad_tcga_pan_can_atlas_2018	TCGA-XA-A8JR	TCGA-XA-A8JR-01	68	NA	NA	0	-31	Prostate Cancer	PRAD	Prostate Adenocarcinoma	376	-25090	0	12.36150837	0:DiseaseFree	12.36150837	0:ALIVE OR DEAD TUMOR FREE	NA	10/9/13	0.0302	EUR	NA	No	C61	2279175	C61.9	Yes	Yes	0.3025	0	20	No	PRAD	12.36150837	0:LIVING	5E15DCC7-932E-4D9A-A765-BD5FF1CD7AEA	NA	N0	T2C	Tumor Free	12.36150837	0:CENSORED	NA	No	NA	No	-20	1	Primary
prad_tcga_pan_can_atlas_2018	TCGA-XJ-A83F	TCGA-XJ-A83F-01	67	NA	NA	3	NA	Prostate Cancer	PRAD	Prostate Adenocarcinoma	1127	NA	0	37.05164875	0:DiseaseFree	37.05164875	0:ALIVE OR DEAD TUMOR FREE	NA	3/6/14	0.0835	EUR	NA	No	C61	2279175	C61.9	Yes	Yes	0.3173	0	29	No	PRAD	37.05164875	0:LIVING	BDD4FEFA-512A-4720-9F9E-11EB3892FE3C	NA	N0	T3A	Tumor Free	37.05164875	0:CENSORED	NA	No	NA	No	NA	1	Primary
prad_tcga_pan_can_atlas_2018	TCGA-XJ-A83G	TCGA-XJ-A83G-01	51	NA	NA	0	-13	Prostate Cancer	PRAD	Prostate Adenocarcinoma	1461	NA	0	48.03235033	0:DiseaseFree	48.03235033	0:ALIVE OR DEAD TUMOR FREE	NA	3/6/14	0.0920	AFR_ADMIX	NA	No	C61	2279175	C61.9	Yes	Yes	0.3336	0	19	No	PRAD	48.03235033	0:LIVING	BF428D43-2DA6-43FC-BD62-7CBFF84E95EC	NA	N0	T3B	Tumor Free	48.03235033	0:CENSORED	NA	No	NA	No	-20	1	Primary
prad_tcga_pan_can_atlas_2018	TCGA-XJ-A9DI	TCGA-XJ-A9DI-01	62	NA	NA	0	-31	Prostate Cancer	PRAD	Prostate Adenocarcinoma	1461	NA	0	48.03235033	0:DiseaseFree	48.03235033	0:ALIVE OR DEAD TUMOR FREE	NA	5/21/14	0.0003	EUR	NA	No	C61	2279175	C61.9	Yes	Yes	0.3393	0	17	No	PRAD	48.03235033	0:LIVING	39A5AEBE-ACAD-4141-AA5A-66228C4049F8	NA	N0	T3B	Tumor Free	48.03235033	0:CENSORED	NA	No	NA	Yes	-22	1	Primary
prad_tcga_pan_can_atlas_2018	TCGA-XK-AAIR	TCGA-XK-AAIR-01	75	NA	NA	2	NA	Prostate Cancer	PRAD	Prostate Adenocarcinoma	972	-27703	0	31.95581418	0:DiseaseFree	31.95581418	0:ALIVE OR DEAD TUMOR FREE	NA	5/8/14	0.0691	EUR	NA	No	C61	2279175	C61.9	Yes	Yes	0.3372	0	25	No	PRAD	31.95581418	0:LIVING	12D2B93E-A033-4B36-AE81-C15879EB40BD	NA	N0	T2C	Tumor Free	31.95581418	0:CENSORED	NA	No	NA	No	NA	1	Primary
prad_tcga_pan_can_atlas_2018	TCGA-XK-AAIW	TCGA-XK-AAIW-01	78	NA	NA	1	NA	Prostate Cancer	PRAD	Prostate Adenocarcinoma	1218	-28721	0	40.04339679	0:DiseaseFree	40.04339679	0:ALIVE OR DEAD TUMOR FREE	NA	5/12/14	0.0272	EUR	NA	No	C61	2279175	C61.9	Yes	Yes	0.4874	4.9	6230	No	PRAD	40.04339679	0:LIVING	2270D09E-A8BE-4B7D-9520-A4BB1CD053C0	NA	N0	T3B	With Tumor	14.03820232	1:PROGRESSION	NA	No	NA	No	NA	1	Primary
prad_tcga_pan_can_atlas_2018	TCGA-XK-AAJA	TCGA-XK-AAJA-01	62	NA	NA	0	NA	Prostate Cancer	PRAD	Prostate Adenocarcinoma	930	-22771	0	30.5750074	0:DiseaseFree	30.5750074	0:ALIVE OR DEAD TUMOR FREE	NA	5/12/14	0.1428	NA	NA	No	C61	2279175	C61.9	Yes	Yes	0.3349	0.05	40	No	PRAD	30.5750074	0:LIVING	D17B1955-0565-46C1-A5A7-ECD41AC0286A	NA	N0	T3A	NA	30.5750074	0:CENSORED	NA	No	NA	No	NA	1	Primary
prad_tcga_pan_can_atlas_2018	TCGA-XK-AAJP	TCGA-XK-AAJP-01	66	NA	NA	1	NA	Prostate Cancer	PRAD	Prostate Adenocarcinoma	1259	-24320	0	41.39132722	0:DiseaseFree	41.39132722	0:ALIVE OR DEAD TUMOR FREE	NA	5/13/14	0.1054	EUR	NA	No	C61	2279175	C61.9	Yes	Yes	0.3238	0.03	30	No	PRAD	41.39132722	0:LIVING	720D77BC-58E3-42EE-AAE7-5DE586C2AC41	NA	N0	T3A	Tumor Free	41.39132722	0:CENSORED	NA	No	NA	No	NA	1	Primary
prad_tcga_pan_can_atlas_2018	TCGA-XK-AAJR	TCGA-XK-AAJR-01	61	NA	NA	2	NA	Prostate Cancer	PRAD	Prostate Adenocarcinoma	1124	-22643	0	4.306802117	1:Recurred/Progressed	36.95301969	0:ALIVE OR DEAD TUMOR FREE	NA	5/13/14	0.0989	EUR	NA	No	C61	2279175	C61.9	Yes	Yes	0.3205	0	24	No	PRAD	36.95301969	0:LIVING	A3A4A518-2DAC-4846-9476-1AA7E0C1FB5E	NA	N0	T3A	Tumor Free	4.306802117	1:PROGRESSION	NA	No	NA	No	NA	1	Primary
prad_tcga_pan_can_atlas_2018	TCGA-XK-AAJT	TCGA-XK-AAJT-01	75	NA	NA	5	NA	Prostate Cancer	PRAD	Prostate Adenocarcinoma	1434	-27428	0	NA	NA	47.14468883	0:ALIVE OR DEAD TUMOR FREE	NA	5/13/14	0.2114	EUR	NA	No	C61	2279175	C61.9	Yes	Yes	0.3264	0	28	No	PRAD	47.14468883	0:LIVING	5D66AC77-1543-488B-A68F-665811BEC67A	NA	N0	T3A	With Tumor	47.14468883	0:CENSORED	NA	No	NA	No	NA	1	Primary
prad_tcga_pan_can_atlas_2018	TCGA-XK-AAJU	TCGA-XK-AAJU-01	65	NA	NA	0	NA	Prostate Cancer	PRAD	Prostate Adenocarcinoma	1576	-23958	0	51.81313082	0:DiseaseFree	51.81313082	0:ALIVE OR DEAD TUMOR FREE	NA	5/13/14	0.0000	EUR	NA	No	C61	2279175	C61.9	Yes	Yes	0.3238	0.03	1	No	PRAD	51.81313082	0:LIVING	ED7084F8-060C-4780-8B35-A03A5EAB9684	NA	N0	T2C	Tumor Free	51.81313082	0:CENSORED	NA	No	NA	No	NA	1	Primary
prad_tcga_pan_can_atlas_2018	TCGA-XQ-A8TB	TCGA-XQ-A8TB-01	67	NA	NA	1	-31	Prostate Cancer	PRAD	Prostate Adenocarcinoma	770	-24623	0	25.31479107	0:DiseaseFree	25.31479107	0:ALIVE OR DEAD TUMOR FREE	NA	1/26/15	0.0652	NA	NA	No	C61	2279175	C61.9	Yes	Yes	0.3204	0	24	No	PRAD	25.31479107	0:LIVING	5277F041-F9FB-47C2-83F3-65AD230DD40A	NA	N0	T3B	Tumor Free	25.31479107	0:CENSORED	NA	No	NA	Yes	-20	1	Primary
prad_tcga_pan_can_atlas_2018	TCGA-Y6-A8TL	TCGA-Y6-A8TL-01	65	NA	NA	0	-23	Prostate Cancer	PRAD	Prostate Adenocarcinoma	992	-23776	0	NA	NA	32.61334122	0:ALIVE OR DEAD TUMOR FREE	NA	4/17/14	0.0468	EUR	NA	No	C61	2279175	C61.9	Yes	Yes	0.3388	0	26	No	PRAD	32.61334122	0:LIVING	A7045324-CB44-4B37-BBAF-641642C1D903	NA	N0	T3A	Tumor Free	32.61334122	0:CENSORED	NA	No	NA	No	-20	1	Primary
prad_tcga_pan_can_atlas_2018	TCGA-Y6-A9XI	TCGA-Y6-A9XI-01	72	NA	NA	1	NA	Prostate Cancer	PRAD	Prostate Adenocarcinoma	526	-26471	0	17.29296117	0:DiseaseFree	17.29296117	0:ALIVE OR DEAD TUMOR FREE	NA	11/13/14	0.0769	EUR	NA	No	C61	2279175	C61.9	Yes	Yes	0.3279	0	40	No	PRAD	17.29296117	0:LIVING	C4EBB2EB-E1F0-4490-80F3-5CF0C40A3091	NA	N0	NA	Tumor Free	17.29296117	0:CENSORED	NA	No	NA	No	NA	1	Primary
prad_tcga_pan_can_atlas_2018	TCGA-YJ-A8SW	TCGA-YJ-A8SW-01	67	NA	NA	6	-23	Prostate Cancer	PRAD	Prostate Adenocarcinoma	148	NA	0	NA	NA	4.865700102	0:ALIVE OR DEAD TUMOR FREE	NA	5/13/14	0.3677	EUR	NA	No	C61.9	2403358	C61.9	Yes	Yes	0.3258	0.1	54	NA	PRAD	4.865700102	0:LIVING	74DE01BD-30D9-45FC-841D-ED1C0D7446BA	NA	N0	T3B	NA	4.865700102	0:CENSORED	NA	No	NA	NA	-16	1	Primary
prad_tcga_pan_can_atlas_2018	TCGA-YL-A8HK	TCGA-YL-A8HK-01	59	NA	NA	3	-33	Prostate Cancer	PRAD	Prostate Adenocarcinoma	1491	-21850	0	45.23786041	1:Recurred/Progressed	49.01864089	0:ALIVE OR DEAD TUMOR FREE	NA	3/13/14	0.1384	EUR	NA	No	C61	2279175	C61.9	Yes	Yes	0.3218	0	16	Yes	PRAD	49.01864089	0:LIVING	351239DB-52D3-4AB5-BD4F-8FEAA6701BA1	NA	N0	T3B	With Tumor	45.23786041	1:PROGRESSION	NA	No	NA	Yes	-20	1	Primary
prad_tcga_pan_can_atlas_2018	TCGA-YL-A8HM	TCGA-YL-A8HM-01	66	NA	NA	7	-11	Prostate Cancer	PRAD	Prostate Adenocarcinoma	1482	-24121	0	48.42686656	1:Recurred/Progressed	48.72275372	0:ALIVE OR DEAD TUMOR FREE	NA	3/13/14	0.2811	EUR	NA	No	C61	2279175	C61.9	Yes	Yes	0.3376	0.02	34	Yes	PRAD	48.72275372	0:LIVING	EFF14FED-8A21-41C5-8ED3-75346A06E44E	NA	N0	T3B	Tumor Free	48.42686656	1:PROGRESSION	NA	No	NA	Yes	-2	1	Primary
prad_tcga_pan_can_atlas_2018	TCGA-YL-A8HO	TCGA-YL-A8HO-01	67	NA	NA	9	-23	Prostate Cancer	PRAD	Prostate Adenocarcinoma	2304	-24509	0	NA	NA	75.7471151	0:ALIVE OR DEAD TUMOR FREE	NA	3/14/14	0.2893	AFR	NA	No	C61	2279175	C61.9	Yes	Yes	0.3212	0	28	Yes	PRAD	75.7471151	0:LIVING	B7C8CA4C-8D9C-4C5B-99EE-2FCEBE4F70E6	NA	N0	T3A	NA	35.11194398	1:PROGRESSION	NA	No	NA	No	-26	1	Primary
prad_tcga_pan_can_atlas_2018	TCGA-YL-A8S8	TCGA-YL-A8S8-01	68	NA	NA	8	-19	Prostate Cancer	PRAD	Prostate Adenocarcinoma	1890	-25119	0	NA	NA	62.13630536	0:ALIVE OR DEAD TUMOR FREE	NA	4/25/14	0.3664	EUR	NA	No	C61	2279175	C61.9	Yes	Yes	0.3138	0	38	Yes	PRAD	62.13630536	0:LIVING	494A8495-8D10-4A8F-8664-F68AC339C889	NA	N0	T3A	With Tumor	22.32304304	1:PROGRESSION	NA	No	NA	No	-14	1	Primary
prad_tcga_pan_can_atlas_2018	TCGA-YL-A8S9	TCGA-YL-A8S9-01	63	NA	NA	4	-25	Prostate Cancer	PRAD	Prostate Adenocarcinoma	1842	-23204	0	NA	NA	60.55824046	0:ALIVE OR DEAD TUMOR FREE	NA	4/25/14	0.1121	EUR	NA	No	C61	2279175	C61.9	Yes	Yes	0.3464	0.12	28	Yes	PRAD	60.55824046	0:LIVING	B0669EEC-6A1A-4618-AE23-AE0F9E9C266C	NA	N0	T3A	NA	33.07361015	1:PROGRESSION	NA	No	NA	No	-26	1	Primary
prad_tcga_pan_can_atlas_2018	TCGA-YL-A8SA	TCGA-YL-A8SA-01	69	NA	NA	1	-27	Prostate Cancer	PRAD	Prostate Adenocarcinoma	512	-25340	0	NA	NA	16.83269224	0:ALIVE OR DEAD TUMOR FREE	NA	4/25/14	0.0816	EUR	NA	No	C61	2279175	C61.9	Yes	Yes	0.3196	0	24	NA	PRAD	16.83269224	0:LIVING	2919AFA2-3FEE-43BD-AE68-E70718E73608	NA	N0	T3B	NA	16.83269224	0:CENSORED	NA	No	NA	Yes	-20	1	Primary
prad_tcga_pan_can_atlas_2018	TCGA-YL-A8SB	TCGA-YL-A8SB-01	62	NA	NA	4	-31	Prostate Cancer	PRAD	Prostate Adenocarcinoma	1719	-22991	0	NA	NA	56.51444916	0:ALIVE OR DEAD TUMOR FREE	NA	4/25/14	0.0844	EUR	NA	No	C61	2279175	C61.9	Yes	Yes	0.3172	0	26	Yes	PRAD	56.51444916	0:LIVING	21A29827-7896-436D-AB52-E7EDFC91E7D0	NA	N0	T3A	NA	45.50087122	1:PROGRESSION	NA	No	NA	Yes	-24	1	Primary
prad_tcga_pan_can_atlas_2018	TCGA-YL-A8SC	TCGA-YL-A8SC-01	66	NA	NA	6	-25	Prostate Cancer	PRAD	Prostate Adenocarcinoma	1261	-24206	0	NA	NA	41.45707992	0:ALIVE OR DEAD TUMOR FREE	NA	4/27/14	0.1463	EUR	NA	No	C61	2279175	C61.9	Yes	Yes	0.3322	0	38	Yes	PRAD	41.45707992	0:LIVING	42FA9774-9471-4707-8F6F-8041B34C49E4	NA	N0	T3A	With Tumor	4.99720551	1:PROGRESSION	NA	No	NA	No	-18	1	Primary
prad_tcga_pan_can_atlas_2018	TCGA-YL-A8SF	TCGA-YL-A8SF-01	62	NA	NA	3	-33	Prostate Cancer	PRAD	Prostate Adenocarcinoma	1373	-22844	0	NA	NA	45.13923135	0:ALIVE OR DEAD TUMOR FREE	NA	4/25/14	0.1365	EUR	NA	No	C61	2279175	C61.9	Yes	Yes	0.3283	0	13	No	PRAD	45.13923135	0:LIVING	FE7B283C-9CF4-4BE2-8A3A-251A81A8D78F	NA	N0	T3B	NA	45.13923135	0:CENSORED	NA	No	NA	No	-22	1	Primary
prad_tcga_pan_can_atlas_2018	TCGA-YL-A8SH	TCGA-YL-A8SH-01	69	NA	NA	0	-29	Prostate Cancer	PRAD	Prostate Adenocarcinoma	NA	-25395	0	28.76680804	0:DiseaseFree	28.76680804	0:ALIVE OR DEAD TUMOR FREE	NA	4/25/14	0.0699	EUR	NA	No	C61	2279175	C61.9	Yes	Yes	0.3319	0	32	No	PRAD	28.76680804	1:DECEASED	BFB973EB-D42D-4900-A606-A381D2317555	NA	N0	T3A	Tumor Free	28.76680804	0:CENSORED	NA	No	NA	No	-24	1	Primary
prad_tcga_pan_can_atlas_2018	TCGA-YL-A8SI	TCGA-YL-A8SI-01	69	NA	NA	0	NA	Prostate Cancer	PRAD	Prostate Adenocarcinoma	1614	-25292	0	46.78304895	1:Recurred/Progressed	53.06243219	0:ALIVE OR DEAD TUMOR FREE	NA	4/25/14	0.0146	EUR	NA	No	C61	2279175	C61.9	Yes	Yes	0.3157	0	21	Yes	PRAD	53.06243219	0:LIVING	C5F8C89C-EF69-42F4-9B37-5B552FCCDF4B	NA	N0	T3A	With Tumor	46.78304895	1:PROGRESSION	NA	No	NA	No	NA	1	Primary
prad_tcga_pan_can_atlas_2018	TCGA-YL-A8SJ	TCGA-YL-A8SJ-01	60	NA	NA	2	-37	Prostate Cancer	PRAD	Prostate Adenocarcinoma	1395	-21916	0	24.72301673	1:Recurred/Progressed	45.8625111	0:ALIVE OR DEAD TUMOR FREE	NA	4/25/14	0.0629	EUR	NA	No	C61	2279175	C61.9	Yes	Yes	0.3334	0	26	Yes	PRAD	45.8625111	0:LIVING	F3EC5BF3-97AE-4033-91A6-084A1AA152A4	NA	N0	T3B	With Tumor	24.72301673	1:PROGRESSION	NA	No	NA	No	-20	1	Primary
prad_tcga_pan_can_atlas_2018	TCGA-YL-A8SQ	TCGA-YL-A8SQ-01	61	NA	NA	20	-31	Prostate Cancer	PRAD	Prostate Adenocarcinoma	2083	-22482	0	NA	NA	68.4814413	0:ALIVE OR DEAD TUMOR FREE	NA	4/30/14	0.4599	EUR	NA	No	C61	2279175	C61.9	Yes	Yes	0.323	0	34	Yes	PRAD	68.4814413	0:LIVING	24E5D323-F3D4-4ADD-9A29-79E77CED357C	NA	N0	T3B	With Tumor	10.81631982	1:PROGRESSION	NA	No	NA	No	-22	1	Primary
prad_tcga_pan_can_atlas_2018	TCGA-YL-A8SR	TCGA-YL-A8SR-01	64	NA	NA	4	-17	Prostate Cancer	PRAD	Prostate Adenocarcinoma	273	-23488	0	NA	NA	8.975244107	0:ALIVE OR DEAD TUMOR FREE	NA	4/25/14	0.2351	EUR	NA	No	C61	2279175	C61.9	Yes	Yes	0.3195	0.02	25	NA	PRAD	8.975244107	0:LIVING	CCCDD4A2-EBF0-482D-B71C-9FE44414EEC6	NA	N0	T3A	NA	8.975244107	0:CENSORED	NA	No	NA	No	-26	1	Primary
prad_tcga_pan_can_atlas_2018	TCGA-YL-A9WK	TCGA-YL-A9WK-01	63	NA	NA	7	NA	Prostate Cancer	PRAD	Prostate Adenocarcinoma	2136	-23272	0	NA	NA	70.22388796	0:ALIVE OR DEAD TUMOR FREE	NA	4/13/14	0.2269	AFR	NA	No	C61	2279175	C61.9	Yes	Yes	0.3473	0	27	Yes	PRAD	70.22388796	0:LIVING	B2BCC97F-03A6-409A-8B91-78221CB10D7F	NA	N0	T3B	With Tumor	33.17223921	1:PROGRESSION	NA	No	NA	No	NA	1	Primary
prad_tcga_pan_can_atlas_2018	TCGA-YL-A9WL	TCGA-YL-A9WL-01	59	NA	NA	1	NA	Prostate Cancer	PRAD	Prostate Adenocarcinoma	740	-21626	0	24.32850051	1:Recurred/Progressed	24.32850051	0:ALIVE OR DEAD TUMOR FREE	NA	4/12/14	0.1404	EUR	NA	No	C61	2279175	C61.9	Yes	Yes	0.3378	0.04	25	Yes	PRAD	24.32850051	0:LIVING	CFCF057A-00FE-4603-A720-586712B75803	NA	N0	T3A	With Tumor	24.32850051	1:PROGRESSION	NA	No	NA	Yes	NA	1	Primary
prad_tcga_pan_can_atlas_2018	TCGA-ZG-A8QX	TCGA-ZG-A8QX-01	56	NA	NA	0	-17	Prostate Cancer	PRAD	Prostate Adenocarcinoma	442	-20683	0	NA	NA	14.5313476	0:ALIVE OR DEAD TUMOR FREE	NA	5/21/14	0.0474	EUR	NA	No	C61	2279175	C61.9	Yes	Yes	0.3199	0	27	No	PRAD	14.5313476	0:LIVING	AE739A4A-E319-4D87-8330-14F2FBC8839D	NA	N0	T2C	NA	14.5313476	0:CENSORED	NA	No	NA	No	-26	1	Primary
prad_tcga_pan_can_atlas_2018	TCGA-ZG-A9L2	TCGA-ZG-A9L2-01	70	NA	NA	3	NA	Prostate Cancer	PRAD	Prostate Adenocarcinoma	1154	-25573	0	NA	NA	37.93931025	0:ALIVE OR DEAD TUMOR FREE	NA	7/17/14	0.0641	EUR	NA	No	C61	2279175	C61.9	Yes	Yes	0.3309	0	25	No	PRAD	37.93931025	0:LIVING	5E7A7629-800A-45C4-B4CB-314A853A1BEC	NA	N0	T3B	With Tumor	5.917743367	1:PROGRESSION	NA	No	NA	No	NA	1	Primary
prad_tcga_pan_can_atlas_2018	TCGA-ZG-A9L4	TCGA-ZG-A9L4-01	61	NA	NA	2	NA	Prostate Cancer	PRAD	Prostate Adenocarcinoma	1108	-22388	0	NA	NA	36.42699806	0:ALIVE OR DEAD TUMOR FREE	NA	7/17/14	0.0498	EUR	NA	No	C61	2279175	C61.9	Yes	Yes	0.3332	0	24	No	PRAD	36.42699806	0:LIVING	C75BEE57-D6DA-4083-9BE8-17C970B77FC7	NA	N0	T3B	NA	36.42699806	0:CENSORED	NA	No	NA	No	NA	1	Primary
prad_tcga_pan_can_atlas_2018	TCGA-ZG-A9L6	TCGA-ZG-A9L6-01	64	NA	NA	1	NA	Prostate Cancer	PRAD	Prostate Adenocarcinoma	687	-23681	0	NA	NA	22.58605385	0:ALIVE OR DEAD TUMOR FREE	NA	7/17/14	0.0789	EUR	NA	No	C61	2279175	C61.9	Yes	Yes	0.3341	0	27	No	PRAD	22.58605385	0:LIVING	93CF60A7-1D61-4C1C-8DCE-221289800B0C	NA	N0	T3B	With Tumor	21.82989776	1:PROGRESSION	NA	No	NA	No	NA	1	Primary
prad_tcga_pan_can_atlas_2018	TCGA-ZG-A9LB	TCGA-ZG-A9LB-01	72	NA	NA	19	NA	Prostate Cancer	PRAD	Prostate Adenocarcinoma	583	-26447	0	NA	NA	19.16691324	0:ALIVE OR DEAD TUMOR FREE	NA	7/17/14	0.3329	EUR	NA	No	C61	2279175	C61.9	Yes	Yes	0.3235	0	52	No	PRAD	19.16691324	0:LIVING	EF974C39-8BAC-486B-A395-9D1283E08028	NA	N0	T3B	With Tumor	19.16691324	0:CENSORED	NA	No	NA	No	NA	1	Primary
prad_tcga_pan_can_atlas_2018	TCGA-ZG-A9LU	TCGA-ZG-A9LU-01	67	NA	NA	13	NA	Prostate Cancer	PRAD	Prostate Adenocarcinoma	579	-24742	0	NA	NA	19.03540783	0:ALIVE OR DEAD TUMOR FREE	NA	7/18/14	0.0198	EUR	NA	No	C61	2279175	C61.9	Yes	Yes	0.32	0	18	No	PRAD	19.03540783	0:LIVING	610603D0-43FB-4A4E-B368-D143E6C61802	NA	N0	T3A	With Tumor	19.03540783	0:CENSORED	NA	No	NA	Yes	NA	1	Primary
prad_tcga_pan_can_atlas_2018	TCGA-ZG-A9LZ	TCGA-ZG-A9LZ-01	66	NA	NA	3	NA	Prostate Cancer	PRAD	Prostate Adenocarcinoma	692	-24132	0	NA	NA	22.75043561	0:ALIVE OR DEAD TUMOR FREE	NA	7/18/14	0.3111	EUR	NA	No	C61	2279175	C61.9	Yes	Yes	0.306	0.04	30	No	PRAD	22.75043561	0:LIVING	CA076CFD-C628-4AF2-837C-37617429ADB9	NA	N0	T3B	With Tumor	22.75043561	0:CENSORED	NA	No	NA	Yes	NA	1	Primary
prad_tcga_pan_can_atlas_2018	TCGA-ZG-A9ND	TCGA-ZG-A9ND-01	55	NA	NA	2	NA	Prostate Cancer	PRAD	Prostate Adenocarcinoma	410	-20428	0	13.47930434	0:DiseaseFree	13.47930434	0:ALIVE OR DEAD TUMOR FREE	NA	7/18/14	0.1670	EUR	NA	No	C61	2279175	C61.9	Yes	Yes	0.3249	0	25	No	PRAD	13.47930434	0:LIVING	348C2BF3-2146-4990-9ADF-FA6968B4F072	NA	N0	T3A	Tumor Free	13.47930434	0:CENSORED	NA	No	NA	No	NA	1	Primary
prad_tcga_pan_can_atlas_2018	TCGA-ZG-A9NI	TCGA-ZG-A9NI-01	73	NA	NA	7	NA	Prostate Cancer	PRAD	Prostate Adenocarcinoma	132	-26697	0	4.339678469	0:DiseaseFree	4.339678469	0:ALIVE OR DEAD TUMOR FREE	NA	7/18/14	0.2181	EUR	NA	No	C61	2279175	C61.9	Yes	Yes	0.3079	0	83	No	PRAD	4.339678469	0:LIVING	03C15D06-B81E-433C-9DE4-906CBA91539F	NA	N0	T3B	Tumor Free	4.339678469	0:CENSORED	NA	No	NA	No	NA	1	Primary
[truncated: 12 more columns]
