# Supplementary material for: Exploring the role of the Rab network in epithelial-to-mesenchymal transition
Source: Bioinform Adv. 2024 Dec 14;5(1):vbae200. doi: 10.1093/bioadv/vbae200 (PMC11684074; doi:10.1093/bioadv/vbae200)
Supplement: vbae200_Supplementary_Data [file vbae200_supplementary_data.zip › cesc_met_IDs.txt]

Study ID	Patient ID	Sample ID	Diagnosis Age	Neoplasm Disease Stage American Joint Committee on Cancer Code	American Joint Committee on Cancer Publication Version Type	Aneuploidy Score	Buffa Hypoxia Score	Cancer Type	TCGA PanCanAtlas Cancer Type Acronym	Cancer Type Detailed	Last Communication Contact from Initial Pathologic Diagnosis Date	Birth from Initial Pathologic Diagnosis Date	Last Alive Less Initial Pathologic Diagnosis Date Calculated Day Value	Disease Free (Months)	Disease Free Status	Months of disease-specific survival	Disease-specific Survival status	Ethnicity Category	Form completion date	Fraction Genome Altered	Genetic Ancestry Label	Neoplasm Histologic Grade	Neoadjuvant Therapy Type Administered Prior To Resection Text	ICD-10 Classification	International Classification of Diseases for Oncology, Third Edition ICD-O-3 Histology Code	International Classification of Diseases for Oncology, Third Edition ICD-O-3 Site Code	Informed consent verified	In PanCan Pathway Analysis	MSI MANTIS Score	MSIsensor Score	Mutation Count	New Neoplasm Event Post Initial Therapy Indicator	Oncotree Code	Overall Survival (Months)	Overall Survival Status	Other Patient ID	American Joint Committee on Cancer Metastasis Stage Code	Neoplasm Disease Lymph Node Stage American Joint Committee on Cancer Code	American Joint Committee on Cancer Tumor Stage Code	Person Neoplasm Cancer Status	Progress Free Survival (Months)	Progression Free Status	Primary Lymph Node Presentation Assessment	Prior Diagnosis	Race Category	Radiation Therapy	Ragnum Hypoxia Score	Number of Samples Per Patient	Sample Type
cesc_tcga_pan_can_atlas_2018	TCGA-BI-A0VR	TCGA-BI-A0VR-01	53	NA	NA	9	33	Cervical Cancer	CESC	Cervical Squamous Cell Carcinoma	1505	-19473	0	NA	NA	49.47890982	0:ALIVE OR DEAD TUMOR FREE	Not Hispanic Or Latino	4/1/11	0.0429	EUR	G3	No	C53.9	2253608	C53.9	Yes	Yes	0.2814	0	108	No	CESC	49.47890982	0:LIVING	39a3120c-0889-4a10-816a-e07528a35f7a	M0	N1	T2B	Tumor Free	49.47890982	0:CENSORED	NA	No	White	Yes	22	1	Primary
cesc_tcga_pan_can_atlas_2018	TCGA-C5-A0TN	TCGA-C5-A0TN-01	21	NA	1995	11	43	Cervical Cancer	CESC	Cervical Squamous Cell Carcinoma	NA	-7760	0	NA	NA	11.44097051	1:DEAD WITH TUMOR	Not Hispanic Or Latino	8/23/11	0.5446	AFR	G3	No	C53.9	2253973	C53.9	Yes	Yes	0.3062	0.31	21	Yes	CESC	11.44097051	1:DECEASED	14c65927-b9dd-4ef6-9917-db7bc431ff2f	MX	N1	T1B	With Tumor	2.038333827	1:PROGRESSION	Yes	No	Black or African American	Yes	16	1	Primary
cesc_tcga_pan_can_atlas_2018	TCGA-C5-A1BE	TCGA-C5-A1BE-01	64	NA	1995	4	35	Cervical Cancer	CESC	Cervical Squamous Cell Carcinoma	NA	-23727	0	55.03501332	1:Recurred/Progressed	68.84308117	1:DEAD WITH TUMOR	NA	9/12/11	0.1555	EAS	G2	No	C53.9	2254339	C53.9	Yes	Yes	0.2796	0.05	66	Yes	CESC	68.84308117	1:DECEASED	2b6d2c15-8bcc-41ab-84d6-601442f4378b	MX	N1	T1B	With Tumor	55.03501332	1:PROGRESSION	Yes	No	White	Yes	18	1	Primary
cesc_tcga_pan_can_atlas_2018	TCGA-C5-A1BM	TCGA-C5-A1BM-01	78	NA	1995	9	19	Cervical Cancer	CESC	Cervical Squamous Cell Carcinoma	NA	-28815	0	82.84840714	0:DiseaseFree	82.84840714	0:ALIVE OR DEAD TUMOR FREE	NA	9/21/11	0.3085	AFR_ADMIX	G2	No	C53.9	2253608	C53.9	Yes	Yes	0.2903	0	124	No	CESC	82.84840714	1:DECEASED	7fb8e7be-4118-41f8-b785-5cbb0afdb8b7	MX	N1	T2	Tumor Free	82.84840714	0:CENSORED	Yes	No	Black or African American	Yes	6	1	Primary
cesc_tcga_pan_can_atlas_2018	TCGA-C5-A1M9	TCGA-C5-A1M9-01	46	NA	1995	14	33	Cervical Cancer	CESC	Endocervical Adenocarcinoma	NA	-17020	0	18.24637538	1:Recurred/Progressed	35.01331492	1:DEAD WITH TUMOR	Not Hispanic Or Latino	9/19/11	0.1305	EUR	G3	No	C53.9	2279175	C53.9	Yes	Yes	0.2925	0.03	42	Yes	ECAD	35.01331492	1:DECEASED	a3be445a-a592-4073-815b-47ae41f9c4a0	M0	N1	T3B	With Tumor	18.24637538	1:PROGRESSION	Yes	No	White	Yes	16	1	Primary
cesc_tcga_pan_can_atlas_2018	TCGA-C5-A1MI	TCGA-C5-A1MI-01	50	NA	1995	25	-7	Cervical Cancer	CESC	Cervical Squamous Cell Carcinoma	NA	-18336	0	26.46546339	1:Recurred/Progressed	35.60508926	1:DEAD WITH TUMOR	Not Hispanic Or Latino	9/19/11	0.5605	EUR	G2	No	C53.9	2253608	C53.9	Yes	Yes	0.3109	0.02	45	Yes	CESC	35.60508926	1:DECEASED	941f75a1-fea4-4539-ba69-60bb11608f6d	M0	N1	T1B1	With Tumor	26.46546339	1:PROGRESSION	Yes	No	White	Yes	18	1	Primary
cesc_tcga_pan_can_atlas_2018	TCGA-C5-A1MP	TCGA-C5-A1MP-01	34	NA	1995	12	-3	Cervical Cancer	CESC	Cervical Squamous Cell Carcinoma	109	-12692	0	3.583522372	0:DiseaseFree	3.583522372	0:ALIVE OR DEAD TUMOR FREE	Not Hispanic Or Latino	10/21/11	0.2286	AFR_ADMIX	G3	No	C53.9	2253608	C53.9	Yes	Yes	0.2969	0.02	46	No	CESC	3.583522372	0:LIVING	08a52bcf-d2e9-497b-938a-4660c332e914	MX	N1	T1B2	Tumor Free	3.583522372	0:CENSORED	Yes	No	Black or African American	No	12	1	Primary
cesc_tcga_pan_can_atlas_2018	TCGA-C5-A2LV	TCGA-C5-A2LV-01	36	NA	1995	14	43	Cervical Cancer	CESC	Cervical Squamous Cell Carcinoma	2234	-13447	0	73.44577046	0:DiseaseFree	73.44577046	0:ALIVE OR DEAD TUMOR FREE	Not Hispanic Or Latino	2/8/12	0.5732	AFR	G3	No	C53.9	2253608	C53.9	Yes	Yes	0.3216	0.24	59	No	CESC	73.44577046	0:LIVING	00BCA18C-B3D4-45A3-8F19-034CC40449A4	MX	N1	T1B	Tumor Free	73.44577046	0:CENSORED	Yes	No	Black or African American	No	20	1	Primary
cesc_tcga_pan_can_atlas_2018	TCGA-C5-A2LX	TCGA-C5-A2LX-01	54	NA	1995	14	9	Cervical Cancer	CESC	Cervical Squamous Cell Carcinoma	2526	-20070	0	83.04566525	0:DiseaseFree	83.04566525	0:ALIVE OR DEAD TUMOR FREE	Not Hispanic Or Latino	2/8/12	0.4715	EUR	G2	No	C53.9	2253608	C53.9	Yes	Yes	0.3206	0.09	177	No	CESC	83.04566525	0:LIVING	B82F4C6D-530F-4B0E-8F33-995633CB254A	MX	N1	T2	Tumor Free	83.04566525	0:CENSORED	Yes	No	White	Yes	14	1	Primary
cesc_tcga_pan_can_atlas_2018	TCGA-C5-A7CJ	TCGA-C5-A7CJ-01	42	NA	1995	4	3	Cervical Cancer	CESC	Cervical Squamous Cell Carcinoma	NA	-15652	0	NA	NA	101.8180623	0:ALIVE OR DEAD TUMOR FREE	Not Hispanic Or Latino	1/3/14	0.1919	EUR	G2	No	C53.9	2253973	C53.9	Yes	Yes	0.3296	0.01	59	No	CESC	101.8180623	1:DECEASED	F8F470D2-924F-41DD-92C5-516B0BF68E44	MX	N1	T2A	Tumor Free	101.8180623	0:CENSORED	Yes	No	White	Yes	10	1	Primary
cesc_tcga_pan_can_atlas_2018	TCGA-C5-A7X8	TCGA-C5-A7X8-01	35	NA	1995	29	9	Cervical Cancer	CESC	Mucinous Carcinoma	83	-12977	0	NA	NA	2.728737219	0:ALIVE OR DEAD TUMOR FREE	Not Hispanic Or Latino	1/3/14	0.6812	EUR	G2	No	C53.9	2404088	C53.9	Yes	Yes	0.3285	0.35	60	No	CEMU	2.728737219	0:LIVING	57902B91-BE42-441D-8807-A5EA9C21B214	M0	N1	T2A	Tumor Free	2.728737219	0:CENSORED	Yes	No	White	Yes	16	1	Primary
cesc_tcga_pan_can_atlas_2018	TCGA-DG-A2KJ	TCGA-DG-A2KJ-01	50	NA	1995	12	11	Cervical Cancer	CESC	Cervical Squamous Cell Carcinoma	2893	-18453	0	95.11128645	0:DiseaseFree	95.11128645	0:ALIVE OR DEAD TUMOR FREE	NA	10/10/13	0.4852	EUR	G3	No	C53.9	2254339	C53.9	Yes	Yes	0.3112	0.08	77	No	CESC	95.11128645	0:LIVING	7C93642D-7E05-40F8-B1EF-A014EDCFBA42	M0	N1	T1B	Tumor Free	95.11128645	0:CENSORED	Yes	No	NA	Yes	4	1	Primary
cesc_tcga_pan_can_atlas_2018	TCGA-DG-A2KK	TCGA-DG-A2KK-01	51	NA	1995	5	35	Cervical Cancer	CESC	Cervical Squamous Cell Carcinoma	2496	-18834	0	82.05937469	0:DiseaseFree	82.05937469	0:ALIVE OR DEAD TUMOR FREE	NA	10/11/13	0.1156	EUR	G3	No	C53.9	2279175	C53.9	Yes	Yes	0.2818	0.02	296	NA	CESC	82.05937469	0:LIVING	8DBCB17D-0396-4FAA-9B32-8E2566424BFF	M0	N1	T1B1	Tumor Free	82.05937469	0:CENSORED	Yes	No	NA	Yes	20	1	Primary
cesc_tcga_pan_can_atlas_2018	TCGA-DG-A2KM	TCGA-DG-A2KM-01	46	NA	1995	12	3	Cervical Cancer	CESC	Cervical Squamous Cell Carcinoma	1946	-16808	0	63.97738107	0:DiseaseFree	63.97738107	0:ALIVE OR DEAD TUMOR FREE	NA	10/10/13	0.0017	EUR	G2	No	C53.9	2253608	C53.9	Yes	Yes	0.2812	0	166	No	CESC	63.97738107	0:LIVING	E87FADBE-C58C-41D1-B413-8CF6CE70CE94	M0	N1	T1B1	Tumor Free	63.97738107	0:CENSORED	Yes	No	NA	Yes	22	1	Primary
cesc_tcga_pan_can_atlas_2018	TCGA-DS-A0VK	TCGA-DS-A0VK-01	45	NA	NA	7	17	Cervical Cancer	CESC	Cervical Squamous Cell Carcinoma	NA	-16792	0	NA	NA	36.75576158	1:DEAD WITH TUMOR	Not Hispanic Or Latino	2/3/11	0.2867	EUR	G3	No	C53.9	2253608	C53.9	Yes	Yes	0.2758	0.07	115	Yes	CESC	36.75576158	1:DECEASED	5ed3c95a-10d0-4cd5-a54d-523e81587fb1	M0	N1	T1B1	With Tumor	6.871157576	1:PROGRESSION	NA	No	White	No	14	1	Primary
cesc_tcga_pan_can_atlas_2018	TCGA-DS-A0VM	TCGA-DS-A0VM-01	51	NA	NA	3	39	Cervical Cancer	CESC	Cervical Squamous Cell Carcinoma	2128	-18839	0	28.53667357	1:Recurred/Progressed	117.9932275	0:ALIVE OR DEAD TUMOR FREE	Not Hispanic Or Latino	1/7/11	0.2924	EUR	G3	No	C53.9	2253608	C53.9	Yes	Yes	0.2799	0.21	262	Yes	CESC	117.9932275	0:LIVING	ed6d989d-da09-4818-8fed-f33d88b628af	M0	N1	T1B1	Tumor Free	28.53667357	1:PROGRESSION	NA	No	White	No	16	1	Primary
cesc_tcga_pan_can_atlas_2018	TCGA-DS-A1OA	TCGA-DS-A1OA-01	77	NA	1995	NA	9	Cervical Cancer	CESC	Cervical Squamous Cell Carcinoma	879	-28160	0	NA	NA	28.89831344	1:DEAD WITH TUMOR	Not Hispanic Or Latino	8/12/11	NA	EAS	G3	No	C53.9	2253608	C53.9	Yes	No	0.3141	0.39	44	Yes	CESC	28.89831344	1:DECEASED	46c67dd6-8e66-411d-ad05-95daa9005eb2	M0	N1	T1B1	With Tumor	12.46013742	1:PROGRESSION	Yes	No	Asian	Yes	12	1	Primary
cesc_tcga_pan_can_atlas_2018	TCGA-DS-A3LQ	TCGA-DS-A3LQ-01	46	NA	2009	22	27	Cervical Cancer	CESC	Cervical Squamous Cell Carcinoma	699	-16861	0	22.98057008	0:DiseaseFree	22.98057008	0:ALIVE OR DEAD TUMOR FREE	NA	4/23/12	0.5180	AFR	G3	No	C53.9	2253608	C53.9	Yes	Yes	0.3092	0.37	35	No	CESC	22.98057008	0:LIVING	63BFFDB1-BC08-4175-8BE7-D7A056D19816	M0	N1	T3B	NA	22.98057008	0:CENSORED	Yes	No	NA	Yes	12	1	Primary
cesc_tcga_pan_can_atlas_2018	TCGA-DS-A7WI	TCGA-DS-A7WI-01	43	NA	2009	5	31	Cervical Cancer	CESC	Cervical Squamous Cell Carcinoma	NA	-15970	0	6.77252852	1:Recurred/Progressed	8.284840714	1:DEAD WITH TUMOR	Not Hispanic Or Latino	12/23/13	0.2478	NA	G2	No	C53.9	2254339	C53.9	Yes	Yes	0.3368	0.19	26	Yes	CESC	8.284840714	1:DECEASED	C14468EB-E725-4029-96CC-75BB9EBD9DEF	MX	N1	T2A2	With Tumor	6.77252852	1:PROGRESSION	Yes	No	White	Yes	16	1	Primary
cesc_tcga_pan_can_atlas_2018	TCGA-EA-A3QD	TCGA-EA-A3QD-01	59	NA	2009	5	17	Cervical Cancer	CESC	Cervical Squamous Cell Carcinoma	397	-21655	0	13.05191176	0:DiseaseFree	13.05191176	0:ALIVE OR DEAD TUMOR FREE	Not Hispanic Or Latino	4/30/12	0.1873	EUR	G3	No	C53.9	2253608	C53.9	Yes	Yes	0.3074	0.06	84	No	CESC	13.05191176	0:LIVING	9E2E29E8-D94A-499F-A98A-5B53B2C38F3B	M0	N1	T1B1	Tumor Free	13.05191176	0:CENSORED	Yes	No	White	Yes	20	1	Primary
cesc_tcga_pan_can_atlas_2018	TCGA-EA-A44S	TCGA-EA-A44S-01	31	NA	2009	8	33	Cervical Cancer	CESC	Cervical Squamous Cell Carcinoma	369	-11621	0	NA	NA	12.1313739	0:ALIVE OR DEAD TUMOR FREE	Not Hispanic Or Latino	12/19/12	0.2599	EUR	G2	No	C53.9	2253608	C53.9	Yes	No	0.2845	0.05	NA	No	CESC	12.1313739	0:LIVING	CFB61FD8-0BCA-40B4-878C-CC914A289792	M0	N1	T2A2	Tumor Free	12.1313739	0:CENSORED	Yes	No	White	Yes	12	1	Primary
cesc_tcga_pan_can_atlas_2018	TCGA-EA-A50E	TCGA-EA-A50E-01	45	NA	2009	6	47	Cervical Cancer	CESC	Cervical Squamous Cell Carcinoma	8	-16609	0	NA	NA	7.462931913	1:DEAD WITH TUMOR	Not Hispanic Or Latino	2/27/13	0.1639	EAS	G2	No	C53.9	2254339	C53.9	Yes	No	0.2901	0.02	NA	Yes	CESC	7.462931913	1:DECEASED	6A18D184-D3A2-49C2-BD4B-9C18F91B98C7	M0	N1	T4	With Tumor	6.838281224	1:PROGRESSION	Yes	No	Asian	No	20	1	Primary
cesc_tcga_pan_can_atlas_2018	TCGA-EA-A6QX	TCGA-EA-A6QX-01	49	NA	2009	7	23	Cervical Cancer	CESC	Cervical Squamous Cell Carcinoma	730	-18035	0	23.99973699	0:DiseaseFree	23.99973699	0:ALIVE OR DEAD TUMOR FREE	Not Hispanic Or Latino	10/16/13	0.2075	EAS	G3	No	C53.9	2253608	C53.9	Yes	Yes	0.3345	0.3	54	No	CESC	23.99973699	0:LIVING	A300DB40-E0B8-4C45-ABBD-D7AA06211E9C	M0	N1	T1B1	Tumor Free	23.99973699	0:CENSORED	Yes	No	Asian	NA	16	1	Primary
cesc_tcga_pan_can_atlas_2018	TCGA-EK-A2R7	TCGA-EK-A2R7-01	45	NA	1988	10	5	Cervical Cancer	CESC	Cervical Squamous Cell Carcinoma	27	-16487	0	NA	NA	0.887661505	0:ALIVE OR DEAD TUMOR FREE	Not Hispanic Or Latino	12/2/11	0.3305	EUR	G3	No	C53.9	2254339	C53.9	Yes	Yes	0.3033	0.16	123	NA	CESC	0.887661505	0:LIVING	D7A75BF5-5189-4978-99D9-FCEF91C9FBD2	M0	N1	T1B1	Tumor Free	0.887661505	0:CENSORED	Yes	No	White	NA	14	1	Primary
cesc_tcga_pan_can_atlas_2018	TCGA-EK-A2R8	TCGA-EK-A2R8-01	48	NA	1988	11	49	Cervical Cancer	CESC	Cervical Squamous Cell Carcinoma	44	-17692	0	NA	NA	1.44655949	0:ALIVE OR DEAD TUMOR FREE	Not Hispanic Or Latino	12/2/11	0.1244	EUR	G3	No	C53.9	2254339	C53.9	Yes	Yes	0.3001	0.08	258	NA	CESC	1.44655949	0:LIVING	D4510801-8CE4-4F10-8B31-25C0A39B5135	MX	N1	T1B2	With Tumor	1.44655949	0:CENSORED	Yes	No	White	NA	24	1	Primary
cesc_tcga_pan_can_atlas_2018	TCGA-EK-A2RL	TCGA-EK-A2RL-01	32	NA	1988	3	13	Cervical Cancer	CESC	Endocervical Adenocarcinoma	721	-12047	0	NA	NA	47.76933951	1:DEAD WITH TUMOR	Not Hispanic Or Latino	12/1/11	0.1337	AFR	G2	No	C53.9	2368294	C53.9	Yes	Yes	0.3072	0.09	21	Yes	ECAD	47.76933951	1:DECEASED	61EB08D0-EA01-45E7-884B-AC3D6070172A	MX	N1	T1B1	Tumor Free	37.57767038	1:PROGRESSION	Yes	No	Black or African American	No	10	1	Primary
cesc_tcga_pan_can_atlas_2018	TCGA-EK-A2RN	TCGA-EK-A2RN-01	45	NA	1988	20	9	Cervical Cancer	CESC	Cervical Squamous Cell Carcinoma	71	-16487	0	NA	NA	2.334220995	0:ALIVE OR DEAD TUMOR FREE	Not Hispanic Or Latino	12/5/11	0.5692	EUR	G2	No	C53.9	2253973	C53.9	Yes	Yes	0.3084	0.29	139	NA	CESC	2.334220995	0:LIVING	B610D391-0C9D-4114-94D6-5E4AA4270122	MX	N1	T2B	With Tumor	2.334220995	0:CENSORED	Yes	No	White	NA	6	1	Primary
cesc_tcga_pan_can_atlas_2018	TCGA-EX-A1H5	TCGA-EX-A1H5-01	58	NA	2009	14	21	Cervical Cancer	CESC	Cervical Squamous Cell Carcinoma	619	-21338	0	20.35046191	0:DiseaseFree	20.35046191	0:ALIVE OR DEAD TUMOR FREE	Not Hispanic Or Latino	4/21/11	0.6034	AFR	G3	No	C53.9	2253608	C53.9	Yes	Yes	0.2994	0.58	42	No	CESC	20.35046191	0:LIVING	6b74c07a-9932-4a80-8296-9db08d0c6964	MX	N1	T2B	Tumor Free	20.35046191	0:CENSORED	Yes	No	Black or African American	Yes	14	1	Primary
cesc_tcga_pan_can_atlas_2018	TCGA-FU-A23K	TCGA-FU-A23K-01	28	NA	2009	6	29	Cervical Cancer	CESC	Cervical Squamous Cell Carcinoma	372	-10551	0	12.23000296	0:DiseaseFree	12.23000296	0:ALIVE OR DEAD TUMOR FREE	NA	7/18/11	0.0940	EUR_ADMIX	G3	No	C53.9	2258356	C53.9	Yes	Yes	0.3104	0.05	93	No	CESC	12.23000296	0:LIVING	85abfd69-cf72-43f6-a7dd-97056f22c91b	MX	N1	T1B1	Tumor Free	12.23000296	0:CENSORED	Yes	No	White	No	20	1	Primary
cesc_tcga_pan_can_atlas_2018	TCGA-FU-A3HY	TCGA-FU-A3HY-01	47	NA	2009	9	43	Cervical Cancer	CESC	Cervical Squamous Cell Carcinoma	954	-17228	0	31.36403985	0:DiseaseFree	31.36403985	0:ALIVE OR DEAD TUMOR FREE	Not Hispanic Or Latino	4/16/12	0.2495	EUR	G2	No	C53.9	2254339	C53.9	Yes	Yes	0.2765	0	160	No	CESC	31.36403985	0:LIVING	674E010C-7AD4-4DC2-86B0-284CD4560633	MX	N1	T1B2	Tumor Free	31.36403985	0:CENSORED	Yes	No	White	Yes	22	1	Primary
cesc_tcga_pan_can_atlas_2018	TCGA-FU-A3NI	TCGA-FU-A3NI-01	45	NA	2009	22	11	Cervical Cancer	CESC	Cervical Squamous Cell Carcinoma	44	-16533	0	NA	NA	20.9751126	0:ALIVE OR DEAD TUMOR FREE	Not Hispanic Or Latino	4/17/12	0.6624	EUR	G2	No	C53.9	2253973	C53.9	Yes	Yes	0.2968	0.09	94	NA	CESC	20.9751126	1:DECEASED	DAC27C24-CDBF-4527-9214-178FDE3D098A	MX	N1	T1B1	Tumor Free	20.9751126	0:CENSORED	Yes	No	White	Yes	10	1	Primary
cesc_tcga_pan_can_atlas_2018	TCGA-FU-A3TQ	TCGA-FU-A3TQ-01	55	NA	2009	5	25	Cervical Cancer	CESC	Cervical Squamous Cell Carcinoma	795	-20302	0	26.13669987	0:DiseaseFree	26.13669987	0:ALIVE OR DEAD TUMOR FREE	Not Hispanic Or Latino	8/6/12	0.1568	EUR	G2	No	C53.9	2253608	C53.9	Yes	Yes	0.2898	0	55	No	CESC	26.13669987	0:LIVING	7218AA6F-3345-484F-A329-A3B6169A67C7	MX	N1	T2B	Tumor Free	26.13669987	0:CENSORED	Yes	No	White	No	16	1	Primary
cesc_tcga_pan_can_atlas_2018	TCGA-FU-A40J	TCGA-FU-A40J-01	38	NA	2009	18	-11	Cervical Cancer	CESC	Endocervical Adenocarcinoma	426	-14182	0	14.00532597	0:DiseaseFree	14.00532597	0:ALIVE OR DEAD TUMOR FREE	Not Hispanic Or Latino	10/4/12	0.3448	EUR	G3	No	C53.9	2368294	C53.9	Yes	Yes	0.2933	0	190	No	ECAD	14.00532597	0:LIVING	63DCFA32-C69E-45AD-BEA3-AE672ACB11C6	MX	N1	T2A1	Tumor Free	14.00532597	0:CENSORED	Yes	No	White	Yes	8	1	Primary
cesc_tcga_pan_can_atlas_2018	TCGA-FU-A5XV	TCGA-FU-A5XV-01	32	NA	2009	6	17	Cervical Cancer	CESC	Cervical Squamous Cell Carcinoma	321	-11692	0	10.55330901	0:DiseaseFree	10.55330901	0:ALIVE OR DEAD TUMOR FREE	Not Hispanic Or Latino	7/12/13	0.2823	EUR	G3	No	C53.9	2253608	C53.9	Yes	Yes	0.2933	0.01	87	No	CESC	10.55330901	0:LIVING	9DBA5A81-3587-4F5A-8D19-E0B0AED0A677	MX	N1	T1B2	NA	10.55330901	0:CENSORED	Yes	No	White	Yes	16	1	Primary
cesc_tcga_pan_can_atlas_2018	TCGA-FU-A770	TCGA-FU-A770-01	33	NA	2009	2	11	Cervical Cancer	CESC	Endocervical Adenocarcinoma	34	-12248	0	NA	NA	1.117795969	0:ALIVE OR DEAD TUMOR FREE	Not Hispanic Or Latino	2/26/14	0.0949	EUR	G2	No	C53.9	2368294	C53.9	Yes	Yes	0.3294	0.01	42	No	ECAD	1.117795969	0:LIVING	128FD280-9A04-4038-9269-9A945B9A4DC9	MX	N1	T2A2	Tumor Free	1.117795969	0:CENSORED	Yes	No	White	NA	10	1	Primary
cesc_tcga_pan_can_atlas_2018	TCGA-HM-A3JJ	TCGA-HM-A3JJ-01	40	NA	2009	17	23	Cervical Cancer	CESC	Cervical Squamous Cell Carcinoma	NA	-14736	0	12.65739554	1:Recurred/Progressed	21.66551599	1:DEAD WITH TUMOR	Not Hispanic Or Latino	3/12/13	0.0822	AFR_ADMIX	G3	No	C53.9	2253608	C53.9	Yes	Yes	0.2825	0.01	66	Yes	CESC	21.66551599	1:DECEASED	F150D999-CDEC-427E-B8B2-00731C648989	MX	N1	T1B1	With Tumor	12.65739554	1:PROGRESSION	Yes	No	Black or African American	Yes	18	1	Primary
cesc_tcga_pan_can_atlas_2018	TCGA-HM-A3JK	TCGA-HM-A3JK-01	64	NA	2009	13	5	Cervical Cancer	CESC	Cervical Squamous Cell Carcinoma	632	-23618	0	20.77785449	0:DiseaseFree	20.77785449	0:ALIVE OR DEAD TUMOR FREE	Not Hispanic Or Latino	2/17/12	0.1693	EUR	G3	No	C53.9	2253608	C53.9	Yes	Yes	0.2708	0	47	No	CESC	20.77785449	0:LIVING	7C4CD55F-750E-4941-A9F3-0632A75D6531	MX	N1	T2B	Tumor Free	20.77785449	0:CENSORED	Yes	No	White	Yes	10	1	Primary
cesc_tcga_pan_can_atlas_2018	TCGA-HM-A4S6	TCGA-HM-A4S6-01	51	NA	2009	2	29	Cervical Cancer	CESC	Cervical Squamous Cell Carcinoma	454	-18903	0	14.92586383	0:DiseaseFree	14.92586383	0:ALIVE OR DEAD TUMOR FREE	Not Hispanic Or Latino	2/27/13	0.1664	EUR	G3	No	C53.9	2253608	C53.9	Yes	No	0.3003	0	NA	No	CESC	14.92586383	0:LIVING	6BCF8B41-7ABC-4B6F-899A-1F67B4ADA765	MX	N1	T1B2	Tumor Free	14.92586383	0:CENSORED	Yes	No	White	Yes	18	1	Primary
cesc_tcga_pan_can_atlas_2018	TCGA-IR-A3LI	TCGA-IR-A3LI-01	48	NA	2009	1	21	Cervical Cancer	CESC	Endocervical Adenocarcinoma	2493	-17741	0	NA	NA	81.96074564	0:ALIVE OR DEAD TUMOR FREE	NA	4/13/12	0.0997	EUR	G2	No	C53.9	2368294	C53.9	Yes	Yes	0.29	0.08	303	No	ECAD	81.96074564	0:LIVING	75BC22D8-738D-45F8-B6C0-C664F5FEF47C	M1	N1	T2B	Tumor Free	81.96074564	0:CENSORED	Yes	No	White	Yes	14	1	Primary
cesc_tcga_pan_can_atlas_2018	TCGA-JW-A852	TCGA-JW-A852-01	42	NA	2009	2	37	Cervical Cancer	CESC	Cervical Squamous Cell Carcinoma	156	-15682	0	8.284840714	0:DiseaseFree	8.284840714	1:DEAD WITH TUMOR	Hispanic Or Latino	2/12/14	0.1662	NA	G2	No	C53.9	2253608	C53.9	Yes	Yes	0.3342	0	79	Yes	CESC	8.284840714	1:DECEASED	7CC8F5BD-D2D3-44E9-AFF6-FE9C9C805938	MX	N1	T2B	NA	5.030081862	1:PROGRESSION	No	No	White	Yes|No	14	1	Primary
cesc_tcga_pan_can_atlas_2018	TCGA-LP-A4AU	TCGA-LP-A4AU-01	35	NA	2009	18	37	Cervical Cancer	CESC	Cervical Squamous Cell Carcinoma	343	-13074	0	NA	NA	11.27658875	0:ALIVE OR DEAD TUMOR FREE	Not Hispanic Or Latino	3/12/13	0.0735	EAS	G3	No	C53.9	2253608	C53.9	Yes	Yes	0.2768	0	41	No	CESC	11.27658875	0:LIVING	E15D92A1-6925-4B58-A494-D6F665F67B83	M0	N1	T2	Tumor Free	11.27658875	0:CENSORED	Yes	No	Asian	Yes	20	1	Primary
cesc_tcga_pan_can_atlas_2018	TCGA-LP-A5U2	TCGA-LP-A5U2-01	30	NA	2009	10	35	Cervical Cancer	CESC	Endocervical Adenocarcinoma	9	-11049	0	0.295887168	0:DiseaseFree	0.295887168	0:ALIVE OR DEAD TUMOR FREE	Not Hispanic Or Latino	7/3/14	0.2918	EAS	G3	No	C53.9	2368294	C53.9	Yes	Yes	0.2784	0.06	184	No	ECAD	0.295887168	0:LIVING	1EF20703-3684-4B43-A31F-892073208377	MX	N1	T2A	Tumor Free	0.295887168	0:CENSORED	Yes	No	Asian	No	10	1	Primary
cesc_tcga_pan_can_atlas_2018	TCGA-MA-AA3W	TCGA-MA-AA3W-01	54	NA	2009	5	11	Cervical Cancer	CESC	Cervical Squamous Cell Carcinoma	685	-20066	0	22.52030115	0:DiseaseFree	22.52030115	0:ALIVE OR DEAD TUMOR FREE	Hispanic Or Latino	7/15/14	0.2518	NA	G3	No	C53.9	2253608	C53.9	Yes	Yes	0.3341	0.02	60	No	CESC	22.52030115	0:LIVING	FC2BCE29-4685-49F5-B901-2117BF673BB8	M0	N1	T1B1	Tumor Free	22.52030115	0:CENSORED	Yes	No	White	Yes	14	1	Primary
cesc_tcga_pan_can_atlas_2018	TCGA-MA-AA41	TCGA-MA-AA41-01	33	NA	2009	9	39	Cervical Cancer	CESC	Cervical Squamous Cell Carcinoma	254	-12398	0	NA	NA	9.172502219	0:ALIVE OR DEAD TUMOR FREE	Hispanic Or Latino	7/16/14	0.3696	EUR	G2	No	C53.9	2253608	C53.9	Yes	Yes	0.3372	0.12	428	No	CESC	9.172502219	0:LIVING	81658CE6-D4A9-4EE0-AE8F-CF2FA8485701	M1	N1	T2	With Tumor	9.172502219	0:CENSORED	No	No	White	Yes	16	1	Primary
cesc_tcga_pan_can_atlas_2018	TCGA-Q1-A73S	TCGA-Q1-A73S-01	33	NA	2009	13	33	Cervical Cancer	CESC	Cervical Squamous Cell Carcinoma	688	-12229	0	22.6189302	0:DiseaseFree	22.6189302	0:ALIVE OR DEAD TUMOR FREE	Not Hispanic Or Latino	10/31/13	0.3732	EUR_ADMIX	G2	No	C53.9	2432577	C53.9	Yes	Yes	0.3415	0.24	22	No	CESC	22.6189302	0:LIVING	B0F63819-FC86-4981-9D92-0115C6DE3BCE	MX	N1	T1B1	NA	22.6189302	0:CENSORED	Yes	No	White	Yes	22	1	Primary
cesc_tcga_pan_can_atlas_2018	TCGA-UC-A7PF	TCGA-UC-A7PF-01	44	NA	2009	7	25	Cervical Cancer	CESC	Cervical Squamous Cell Carcinoma	NA	-16412	0	NA	NA	93.99349048	NA	NA	2/4/14	0.1703	EUR	G2	No	C53.9	2253608	C53.9	Yes	Yes	0.3284	0.04	350	NA	CESC	93.99349048	1:DECEASED	1451821E-DD49-41FA-A52E-32F8524FFE82	M0	N1	T1B1	NA	93.99349048	0:CENSORED	Yes	No	NA	NA	14	1	Primary
cesc_tcga_pan_can_atlas_2018	TCGA-UC-A7PG	TCGA-UC-A7PG-01	44	NA	1995	23	17	Cervical Cancer	CESC	Cervical Squamous Cell Carcinoma	NA	-16231	0	NA	NA	12.16425026	1:DEAD WITH TUMOR	NA	7/17/14	0.3883	EUR	G1	No	C53.9	2253608	C53.9	Yes	Yes	0.3275	0.08	250	No	CESC	12.16425026	1:DECEASED	53D99A89-6EBD-4637-91DB-7CE43EBC6B8B	MX	N1	T3B	With Tumor	12.16425026	1:PROGRESSION	Yes	No	White	Yes	10	1	Primary
cesc_tcga_pan_can_atlas_2018	TCGA-VS-A94W	TCGA-VS-A94W-01	39	NA	2009	7	19	Cervical Cancer	CESC	Cervical Squamous Cell Carcinoma	1243	-14399	0	40.86530559	0:DiseaseFree	40.86530559	0:ALIVE OR DEAD TUMOR FREE	NA	10/17/14	0.1862	EUR	G2	No	C53.9	2253608	C53.9	Yes	Yes	0.358	0.03	62	No	CESC	40.86530559	0:LIVING	2F6A0E87-1E6C-41F3-93E0-3E505FA654B0	MX	N1	T2B	Tumor Free	40.86530559	0:CENSORED	Yes	No	White	Yes	14	1	Primary
cesc_tcga_pan_can_atlas_2018	TCGA-VS-A9U7	TCGA-VS-A9U7-01	30	NA	2009	1	25	Cervical Cancer	CESC	Cervical Squamous Cell Carcinoma	1472	-11210	0	48.3939902	0:DiseaseFree	48.3939902	0:ALIVE OR DEAD TUMOR FREE	NA	8/11/14	0.1792	EUR	G3	No	C53.9	2253608	C53.9	Yes	Yes	0.3445	0.25	148	No	CESC	48.3939902	0:LIVING	6D01421E-D533-4967-8422-97FBC0FB0895	M0	N1	T1B	Tumor Free	48.3939902	0:CENSORED	Yes	No	White	Yes	16	1	Primary
cesc_tcga_pan_can_atlas_2018	TCGA-VS-A9UT	TCGA-VS-A9UT-01	72	NA	2009	13	-13	Cervical Cancer	CESC	Mucinous Carcinoma	482	-26603	0	15.84640168	0:DiseaseFree	15.84640168	0:ALIVE OR DEAD TUMOR FREE	NA	10/1/14	0.3443	EAS	G3	No	C53.9	2404088	C53.9	Yes	Yes	0.3406	0	25	No	CEMU	15.84640168	0:LIVING	A945FD96-FFB3-4787-BACD-60DA4560C8A5	MX	N1	T1B1	Tumor Free	15.84640168	0:CENSORED	Yes	No	Asian	Yes	10	1	Primary
cesc_tcga_pan_can_atlas_2018	TCGA-WL-A834	TCGA-WL-A834-01	57	NA	NA	12	19	Cervical Cancer	CESC	Cervical Squamous Cell Carcinoma	791	NA	0	NA	NA	26.00519446	0:ALIVE OR DEAD TUMOR FREE	Not Hispanic Or Latino	3/6/14	0.4354	EUR	G3	No	C53.9	2253608	C53.9	Yes	Yes	0.3433	0.18	87	No	CESC	26.00519446	0:LIVING	48D81B1E-CD75-4B55-A0B2-C331BE2A88AE	NA	N1	T1B1	Tumor Free	26.00519446	0:CENSORED	Yes	No	White	Yes	14	1	Primary
cesc_tcga_pan_can_atlas_2018	TCGA-XS-A8TJ	TCGA-XS-A8TJ-01	41	NA	2009	20	3	Cervical Cancer	CESC	Cervical Squamous Cell Carcinoma	890	-15298	0	29.25995332	0:DiseaseFree	29.25995332	0:ALIVE OR DEAD TUMOR FREE	Hispanic Or Latino	7/28/14	0.1510	AFR_ADMIX	G2	No	C53.9	2254339	C53.9	Yes	Yes	0.3309	0.04	85	No	CESC	29.25995332	0:LIVING	FFD8D31F-BC4B-4E19-BBAF-0E26E9F3A107	M0	N1	T1B1	Tumor Free	29.25995332	0:CENSORED	Yes	No	Black or African American	Yes	14	1	Primary
cesc_tcga_pan_can_atlas_2018	TCGA-ZJ-AAX8	TCGA-ZJ-AAX8-01	58	NA	2009	1	23	Cervical Cancer	CESC	Cervical Squamous Cell Carcinoma	0	-21481	0	NA	NA	0	0:ALIVE OR DEAD TUMOR FREE	NA	12/19/14	0.1003	EUR	G2	No	C53.9	2254339	C53.9	Yes	Yes	0.3246	0	60	NA	CESC	0	0:LIVING	B5F0E361-D67D-4FA9-9916-43623DAFB10F	M0	N1	T3B	NA	0	0:CENSORED	Yes	No	NA	NA	18	1	Primary
cesc_tcga_pan_can_atlas_2018	TCGA-ZJ-AAXN	TCGA-ZJ-AAXN-01	34	NA	2009	3	47	Cervical Cancer	CESC	Cervical Squamous Cell Carcinoma	0	-12701	0	NA	NA	0	0:ALIVE OR DEAD TUMOR FREE	Not Hispanic Or Latino	12/31/14	0.1520	EUR	NA	No	C53.9	2254339	C53.9	Yes	Yes	0.3375	0.29	54	NA	CESC	0	0:LIVING	5F22E050-C172-4F2D-A1F9-6CB749B6EF98	M0	N1	T1B2	NA	0	0:CENSORED	NA	No	White	NA	24	1	Primary
cesc_tcga_pan_can_atlas_2018	TCGA-ZJ-AAXT	TCGA-ZJ-AAXT-01	54	NA	2009	8	43	Cervical Cancer	CESC	Cervical Squamous Cell Carcinoma	0	-19847	0	NA	NA	0	0:ALIVE OR DEAD TUMOR FREE	Not Hispanic Or Latino	12/31/14	0.1973	EUR	G2	No	C53.9	2254339	C53.9	Yes	Yes	0.3333	0.03	145	NA	CESC	0	0:LIVING	5916AF71-0262-42CF-AF4B-EAC830A8B419	M0	N1	T3B	NA	0	0:CENSORED	NA	No	White	NA	18	1	Primary
cesc_tcga_pan_can_atlas_2018	TCGA-ZJ-AB0H	TCGA-ZJ-AB0H-01	48	NA	2009	28	9	Cervical Cancer	CESC	Cervical Squamous Cell Carcinoma	0	-17869	0	NA	NA	0	0:ALIVE OR DEAD TUMOR FREE	NA	12/19/14	0.4137	AFR	NA	No	C53.9	2254339	C53.9	Yes	Yes	0.3294	0.11	100	NA	CESC	0	0:LIVING	F0DAF315-8909-4CDA-886D-A2770B08DB94	M0	N1	T3B	NA	0	0:CENSORED	Yes	No	NA	NA	16	1	Primary
cesc_tcga_pan_can_atlas_2018	TCGA-ZJ-AB0I	TCGA-ZJ-AB0I-01	25	NA	1995	4	33	Cervical Cancer	CESC	Cervical Squamous Cell Carcinoma	0	-9486	0	NA	NA	0	0:ALIVE OR DEAD TUMOR FREE	Not Hispanic Or Latino	12/19/14	0.3558	EUR	NA	No	C53.9	2253973	C53.9	Yes	Yes	0.3384	0.26	91	NA	CESC	0	0:LIVING	A4F13656-A941-498A-9AC9-F020ED559B35	MX	N1	T2B	NA	0	0:CENSORED	Yes	No	White	NA	18	1	Primary
[truncated: 12 more columns]
