# Supplementary material for: Exploring the role of the Rab network in epithelial-to-mesenchymal transition
Source: Bioinform Adv. 2024 Dec 14;5(1):vbae200. doi: 10.1093/bioadv/vbae200 (PMC11684074; doi:10.1093/bioadv/vbae200)
Supplement: vbae200_Supplementary_Data [file vbae200_supplementary_data.zip › thca_prim_IDs.txt]

Study ID	Patient ID	Sample ID	Diagnosis Age	American Joint Committee on Cancer Metastasis Stage Code	Neoplasm Disease Lymph Node Stage American Joint Committee on Cancer Code	Neoplasm Disease Stage American Joint Committee on Cancer Code	American Joint Committee on Cancer Publication Version Type	American Joint Committee on Cancer Tumor Stage Code	BRAF mutation	Cancer Type	Cancer Type Detailed	Neoplasm American Joint Committee on Cancer Clinical Group Stage	Clinical Status Within 3 Mths Surgery	Neoplasm American Joint Committee on Cancer Clinical Distant Metastasis M Stage	Neoplasm American Joint Committee on Cancer Clinical Regional Lymph Node N Stage	Neoplasm American Joint Committee on Cancer Clinical Primary Tumor T Stage	Days to Sample Collection.	Last Alive Less Initial Pathologic Diagnosis Date Calculated Day Value	Days to Sample Procurement	Disease Free (Months)	Disease Free Status	Disease code	Ethnicity Category	Lymphomatous Extranodal Site Involvement Indicator	Extrathyroidal Extension	Form completion date	Fraction Genome Altered	Neoplasm Histologic Type Name	Tumor Other Histologic Subtype	Neoadjuvant Therapy Type Administered Prior To Resection Text	Prior Cancer Diagnosis Occurence	ICD-10 Classification	International Classification of Diseases for Oncology, Third Edition ICD-O-3 Histology Code	International Classification of Diseases for Oncology, Third Edition ICD-O-3 Site Code	Informed consent verified	Year Cancer Initial Diagnosis	Is FFPE	Primary Tumor Laterality	Longest Dimension	Primary Lymph Node Presentation Assessment Ind-3	Positive Finding Lymph Node Hematoxylin and Eosin Staining Microscopy Count	Lymph Node(s) Examined Number	Metastatic Neoplasm Confirmed Diagnosis Method Name	Metastatic Neoplasm Confirmed Diagnosis Method Text	First Pathologic Diagnosis Biospecimen Acquisition Method Type	Mutation Count	New Neoplasm Event Post Initial Therapy Indicator	Oct embedded	Oncotree Code
thca_tcga	TCGA-BJ-A0YZ	TCGA-BJ-A0YZ-01	65	M0	N0	Stage II	6th	T2	NA	Thyroid Cancer	Papillary Thyroid Cancer	NA	NA	NA	NA	NA	334	0	NA	24.77	0:DiseaseFree	NA	NOT HISPANIC OR LATINO	NA	None	4/11/11	0.0080	Thyroid Papillary Carcinoma - Classical/usual	NA	No	No	C73	2323004	C73.9	YES	2009	NO	Right lobe	NA	NA	NA	NA	NA	NA	NA	28	NA	TRUE	THPA
thca_tcga	TCGA-BJ-A0Z0	TCGA-BJ-A0Z0-01	55	MX	N0	Stage II	7th	T2	NA	Thyroid Cancer	Papillary Thyroid Cancer	NA	NA	NA	NA	NA	183	0	NA	13.76	0:DiseaseFree	NA	NOT HISPANIC OR LATINO	NA	None	4/15/11	0.0546	Thyroid Papillary Carcinoma - Classical/usual	NA	No	No	C73	2323004	C73.9	YES	2010	NO	Right lobe	NA	YES	0	5	NA	NA	NA	31	NA	TRUE	THPA
thca_tcga	TCGA-BJ-A0Z3	TCGA-BJ-A0Z3-01	33	M0	N0	Stage I	7th	T1	V600E identified	Thyroid Cancer	Papillary Thyroid Cancer	NA	NA	NA	NA	NA	162	0	NA	16.33	0:DiseaseFree	NA	NOT HISPANIC OR LATINO	NA	None	6/2/11	0.0000	Thyroid Papillary Carcinoma - Classical/usual	NA	No	No	C73	2323004	C73.9	YES	2010	NO	Left lobe	NA	YES	0	3	NA	NA	NA	15	NA	TRUE	THPA
thca_tcga	TCGA-BJ-A0Z9	TCGA-BJ-A0Z9-01	57	MX	N0	Stage III	7th	T3	NA	Thyroid Cancer	Papillary Thyroid Cancer	NA	NA	NA	NA	NA	152	0	NA	41.29	0:DiseaseFree	NA	NOT HISPANIC OR LATINO	NA	Minimal (T3)	4/19/11	0.0001	Thyroid Papillary Carcinoma - Tall Cell (>= 50% tall cell features)	NA	No	No	C73	2353684	C73.9	YES	2010	NO	Bilateral	NA	YES	0	6	NA	NA	NA	20	NA	TRUE	THPA
thca_tcga	TCGA-BJ-A0ZA	TCGA-BJ-A0ZA-01	67	M0	N0	Stage II	7th	T2	NA	Thyroid Cancer	Papillary Thyroid Cancer	NA	NA	NA	NA	NA	174	0	NA	18.86	0:DiseaseFree	NA	NOT HISPANIC OR LATINO	NA	None	4/20/11	0.0001	Thyroid Papillary Carcinoma - Classical/usual	NA	No	No	C73	2323004	C73.9	YES	2010	NO	Bilateral	NA	YES	0	2	NA	NA	NA	15	NA	TRUE	THPA
thca_tcga	TCGA-BJ-A0ZC	TCGA-BJ-A0ZC-01	55	M0	N0	Stage I	7th	T1	NA	Thyroid Cancer	Papillary Thyroid Cancer	NA	NA	NA	NA	NA	128	0	NA	11.56	0:DiseaseFree	NA	NOT HISPANIC OR LATINO	NA	None	4/21/11	0.0148	Thyroid Papillary Carcinoma - Classical/usual	NA	No	No	C73	2323004	C73.9	YES	2010	NO	Bilateral	NA	NA	NA	NA	NA	NA	NA	11	NA	TRUE	THPA
thca_tcga	TCGA-BJ-A0ZE	TCGA-BJ-A0ZE-01	63	M0	N0	Stage III	7th	T3	NA	Thyroid Cancer	Papillary Thyroid Cancer	NA	NA	NA	NA	NA	96	0	NA	16.72	0:DiseaseFree	NA	NOT HISPANIC OR LATINO	NA	Minimal (T3)	4/21/11	0.0000	Thyroid Papillary Carcinoma - Classical/usual	NA	No	No	C73	2323004	C73.9	YES	2010	NO	Right lobe	NA	NA	NA	NA	NA	NA	NA	12	NA	TRUE	THPA
thca_tcga	TCGA-BJ-A0ZF	TCGA-BJ-A0ZF-01	54	M0	N0	Stage II	7th	T2	NA	Thyroid Cancer	Follicular Thyroid Cancer	NA	NA	NA	NA	NA	118	0	NA	24.15	1:Recurred/Progressed	NA	NOT HISPANIC OR LATINO	NA	None	4/22/11	NA	Other, specify	Follicular Carcinoma	No	No	C73	2350396	C73.9	YES	2010	NO	Right lobe	NA	NA	NA	NA	NA	NA	NA	NA	NA	TRUE	THFO
thca_tcga	TCGA-BJ-A0ZG	TCGA-BJ-A0ZG-01	80	M0	N0	Stage I	7th	T1	p. V600E, c.1799T >A	Thyroid Cancer	Follicular Thyroid Cancer	NA	NA	NA	NA	NA	68	0	NA	25.46	0:DiseaseFree	NA	NOT HISPANIC OR LATINO	NA	None	4/22/11	0.0002	Thyroid Papillary Carcinoma - Follicular (>= 99% follicular patterned)	NA	No	No	C73	2352223	C73.9	YES	2010	NO	Bilateral	NA	NA	NA	NA	NA	NA	NA	15	NA	TRUE	THFO
thca_tcga	TCGA-BJ-A18Y	TCGA-BJ-A18Y-01	29	MX	N0	Stage I	7th	T1b	not identified	Thyroid Cancer	Papillary Thyroid Cancer	NA	NA	NA	NA	NA	163	0	NA	51.35	0:DiseaseFree	NA	NOT HISPANIC OR LATINO	NA	None	5/4/11	0.0111	Thyroid Papillary Carcinoma - Classical/usual	NA	No	No	C73	2323004	C73.9	YES	2010	NO	Bilateral	NA	YES	0	5	NA	NA	NA	12	NA	TRUE	THPA
thca_tcga	TCGA-BJ-A190	TCGA-BJ-A190-01	55	MX	N0	Stage II	7th	T2	not identified	Thyroid Cancer	Papillary Thyroid Cancer	NA	NA	NA	NA	NA	55	0	NA	20.57	0:DiseaseFree	NA	NOT HISPANIC OR LATINO	NA	None	5/9/11	0.5414	Thyroid Papillary Carcinoma - Classical/usual	NA	No	No	C73	2323004	C73.9	YES	2010	NO	Bilateral	NA	YES	0	1	NA	NA	NA	NA	NA	TRUE	THPA
thca_tcga	TCGA-BJ-A191	TCGA-BJ-A191-01	49	M0	N0	Stage I	7th	T1b	not identified	Thyroid Cancer	Papillary Thyroid Cancer	NA	NA	NA	NA	NA	30	0	NA	4.83	0:DiseaseFree	NA	NOT HISPANIC OR LATINO	NA	None	5/12/11	0.0000	Other, specify	columnar cell variant	No	No	C73	2353684	C73.9	YES	2010	NO	Left lobe	NA	YES	0	3	NA	NA	NA	16	NA	TRUE	THPA
thca_tcga	TCGA-BJ-A28R	TCGA-BJ-A28R-01	38	M0	N0	Stage I	7th	T1	NA	Thyroid Cancer	Papillary Thyroid Cancer	NA	NA	NA	NA	NA	205	0	NA	42.12	0:DiseaseFree	NA	NOT HISPANIC OR LATINO	NA	NA	10/5/11	0.0000	Thyroid Papillary Carcinoma - Classical/usual	NA	No	No	C73	2323004	C73.9	YES	2010	NO	Right lobe	NA	YES	0	17	NA	NA	NA	14	NA	TRUE	THPA
thca_tcga	TCGA-BJ-A28S	TCGA-BJ-A28S-01	79	M0	N0	Stage II	7th	T2	NA	Thyroid Cancer	Papillary Thyroid Cancer	NA	NA	NA	NA	NA	150	0	NA	21.02	0:DiseaseFree	NA	NOT HISPANIC OR LATINO	NA	NA	10/5/11	0.0000	Thyroid Papillary Carcinoma - Classical/usual	NA	No	No	C73	2323004	C73.9	YES	2010	NO	Left lobe	NA	NA	NA	NA	NA	NA	NA	23	NA	TRUE	THPA
thca_tcga	TCGA-BJ-A28V	TCGA-BJ-A28V-01	80	MX	N0	Stage III	7th	T3	NA	Thyroid Cancer	Papillary Thyroid Cancer	NA	NA	NA	NA	NA	-138	0	NA	32.42	0:DiseaseFree	NA	NOT HISPANIC OR LATINO	NA	NA	10/5/11	0.0000	Thyroid Papillary Carcinoma - Classical/usual	NA	No	No	C73	2323004	C73.9	YES	2011	NO	Bilateral	NA	NA	NA	NA	NA	NA	NA	17	NA	TRUE	THPA
thca_tcga	TCGA-BJ-A28W	TCGA-BJ-A28W-01	32	M0	N0	Stage I	7th	T2	p.V600E, c.1799T>A	Thyroid Cancer	Papillary Thyroid Cancer	NA	NA	NA	NA	NA	105	0	NA	11.3	0:DiseaseFree	NA	NOT HISPANIC OR LATINO	NA	NA	10/5/11	0.0000	Thyroid Papillary Carcinoma - Classical/usual	NA	No	No	C73	2323004	C73.9	YES	2011	NO	Bilateral	NA	YES	0	4	NA	NA	NA	NA	NA	TRUE	THPA
thca_tcga	TCGA-BJ-A291	TCGA-BJ-A291-01	56	M0	N0	Stage I	7th	T1	NA	Thyroid Cancer	Papillary Thyroid Cancer	NA	NA	NA	NA	NA	380	0	NA	22.86	0:DiseaseFree	NA	NOT HISPANIC OR LATINO	NA	NA	10/5/11	0.0002	Thyroid Papillary Carcinoma - Classical/usual	NA	No	Yes	C73	2323004	C73.9	YES	2010	NO	Right lobe	NA	YES	0	9	NA	NA	NA	NA	NA	TRUE	THPA
thca_tcga	TCGA-BJ-A2N7	TCGA-BJ-A2N7-01	30	M0	N0	Stage I	7th	T3	NA	Thyroid Cancer	Papillary Thyroid Cancer	NA	Persistent locoregional disease	NA	NA	NA	141	0	NA	18.36	0:DiseaseFree	NA	NOT HISPANIC OR LATINO	NA	Minimal (T3)	6/29/12	0.0000	Thyroid Papillary Carcinoma - Classical/usual	NA	No	No	C73	2323004	C73.9	YES	2011	NO	Bilateral	NA	NO	NA	NA	NA	NA	NA	7	NO	TRUE	THPA
thca_tcga	TCGA-BJ-A2N8	TCGA-BJ-A2N8-01	30	M0	N0	Stage I	7th	T1b	NA	Thyroid Cancer	Papillary Thyroid Cancer	NA	NA	NA	NA	NA	103	0	NA	16.56	0:DiseaseFree	NA	NOT HISPANIC OR LATINO	NA	NA	3/27/12	0.0003	Thyroid Papillary Carcinoma - Classical/usual	NA	No	No	C73	2323004	C73.9	YES	2011	NO	Right lobe	NA	YES	0	2	NA	NA	NA	13	NA	TRUE	THPA
thca_tcga	TCGA-BJ-A2N9	TCGA-BJ-A2N9-01	42	M0	N0	Stage I	7th	T2	NA	Thyroid Cancer	Papillary Thyroid Cancer	NA	NA	NA	NA	NA	97	0	NA	7.39	1:Recurred/Progressed	NA	NOT HISPANIC OR LATINO	NA	None	3/27/12	0.2098	Thyroid Papillary Carcinoma - Classical/usual	NA	No	No	C73	2323004	C73.9	YES	2011	NO	Right lobe	NA	YES	0	3	NA	NA	NA	11	NA	TRUE	THPA
thca_tcga	TCGA-BJ-A2NA	TCGA-BJ-A2NA-01	77	M0	N0	Stage III	7th	T3	NA	Thyroid Cancer	Papillary Thyroid Cancer	NA	NA	NA	NA	NA	148	0	NA	4.17	1:Recurred/Progressed	NA	NOT HISPANIC OR LATINO	NA	Minimal (T3)	3/27/12	0.0002	Thyroid Papillary Carcinoma - Classical/usual	NA	No	No	C73	2323004	C73.9	YES	2011	NO	Bilateral	NA	YES	0	1	NA	NA	NA	27	NA	TRUE	THPA
thca_tcga	TCGA-BJ-A2P4	TCGA-BJ-A2P4-01	29	M0	N0	Stage I	7th	T2	NA	Thyroid Cancer	Papillary Thyroid Cancer	NA	NA	NA	NA	NA	201	0	NA	12.81	0:DiseaseFree	NA	NOT HISPANIC OR LATINO	NA	NA	1/31/12	0.0110	Thyroid Papillary Carcinoma - Classical/usual	NA	No	No	C73	2323004	C73.9	YES	2011	NO	Left lobe	NA	NO	NA	NA	NA	NA	NA	16	NA	TRUE	THPA
thca_tcga	TCGA-BJ-A3F0	TCGA-BJ-A3F0-01	64	M0	N0	Stage I	7th	T1b	NA	Thyroid Cancer	Papillary Thyroid Cancer	NA	NA	NA	NA	NA	49	0	NA	13.93	0:DiseaseFree	NA	NOT HISPANIC OR LATINO	NA	None	3/28/12	0.0598	Thyroid Papillary Carcinoma - Classical/usual	NA	No	No	C73	2323004	C73.9	YES	2011	NO	Right lobe	NA	NO	NA	NA	NA	NA	NA	10	NA	TRUE	THPA
thca_tcga	TCGA-BJ-A3PR	TCGA-BJ-A3PR-01	69	M0	N0	Stage I	7th	T1a	NA	Thyroid Cancer	Papillary Thyroid Cancer	NA	No imaging evidence of disease	NA	NA	NA	204	0	NA	36.37	0:DiseaseFree	NA	NOT HISPANIC OR LATINO	NA	None	7/2/12	0.0001	Thyroid Papillary Carcinoma - Classical/usual	NA	No	No	C73	2323004	C73.9	YES	2011	NO	Right lobe	NA	YES	0	6	NA	NA	NA	11	NO	TRUE	THPA
thca_tcga	TCGA-BJ-A3PT	TCGA-BJ-A3PT-01	51	M0	N0	Stage III	7th	T3	NA	Thyroid Cancer	Papillary Thyroid Cancer	NA	No imaging evidence of disease	NA	NA	NA	255	0	NA	23.29	0:DiseaseFree	NA	NOT HISPANIC OR LATINO	NA	NA	7/3/12	0.0110	Thyroid Papillary Carcinoma - Classical/usual	NA	No	No	C73	2323004	C73.9	YES	2011	NO	Bilateral	NA	NO	NA	NA	NA	NA	NA	23	NO	TRUE	THPA
thca_tcga	TCGA-BJ-A45C	TCGA-BJ-A45C-01	78	M0	N0	Stage III	7th	T3	NA	Thyroid Cancer	Papillary Thyroid Cancer	NA	No imaging evidence of disease	NA	NA	NA	198	0	NA	NA	NA	NA	NOT HISPANIC OR LATINO	NA	Minimal (T3)	1/10/13	0.0242	Thyroid Papillary Carcinoma - Classical/usual	NA	No	No	C73	2323004	C73.9	YES	2012	NO	Left lobe	NA	YES	0	2	NA	NA	NA	NA	NO	TRUE	THPA
thca_tcga	TCGA-BJ-A45D	TCGA-BJ-A45D-01	36	M0	N0	Stage I	7th	T2	NA	Thyroid Cancer	Follicular Thyroid Cancer	NA	NA	NA	NA	NA	100	0	NA	10.87	0:DiseaseFree	NA	NOT HISPANIC OR LATINO	NA	None	1/10/13	0.0110	Thyroid Papillary Carcinoma - Follicular (>= 99% follicular patterned)	NA	No	No	C73	2352223	C73.9	YES	2012	NO	Isthmus	NA	YES	0	1	NA	NA	NA	4	NO	TRUE	THFO
thca_tcga	TCGA-BJ-A45E	TCGA-BJ-A45E-01	46	M0	N0	Stage I	7th	T1a	NA	Thyroid Cancer	Papillary Thyroid Cancer	NA	No imaging evidence of disease	NA	NA	NA	100	0	NA	20.99	0:DiseaseFree	NA	NOT HISPANIC OR LATINO	NA	NA	1/15/13	0.0543	Thyroid Papillary Carcinoma - Classical/usual	NA	No	No	C73	2323004	C73.9	YES	2012	NO	Left lobe	NA	YES	0	4	NA	NA	NA	2	NO	TRUE	THPA
thca_tcga	TCGA-BJ-A45F	TCGA-BJ-A45F-01	59	M0	N0	Stage I	7th	T1b	Negative	Thyroid Cancer	Papillary Thyroid Cancer	NA	No imaging evidence of disease	NA	NA	NA	99	0	NA	3.45	0:DiseaseFree	NA	NOT HISPANIC OR LATINO	NA	NA	1/15/13	0.0000	Thyroid Papillary Carcinoma - Classical/usual	NA	No	No	C73	2323004	C73.9	YES	2012	NO	Right lobe	NA	NO	NA	NA	NA	NA	NA	9	NO	TRUE	THPA
thca_tcga	TCGA-BJ-A45H	TCGA-BJ-A45H-01	45	M0	N0	Stage III	7th	T3	600 (pV600E, c1799T>A	Thyroid Cancer	Papillary Thyroid Cancer	NA	No imaging evidence of disease	NA	NA	NA	160	0	NA	28.42	0:DiseaseFree	NA	NOT HISPANIC OR LATINO	NA	Minimal (T3)	1/14/13	0.0000	Thyroid Papillary Carcinoma - Classical/usual	NA	No	No	C73	2323004	C73.9	YES	2012	NO	Bilateral	NA	NA	NA	NA	NA	NA	NA	NA	NO	TRUE	THPA
thca_tcga	TCGA-BJ-A45I	TCGA-BJ-A45I-01	51	M0	N0	Stage III	7th	T3	positive	Thyroid Cancer	Papillary Thyroid Cancer	NA	Persistent locoregional disease	NA	NA	NA	161	0	NA	3.61	1:Recurred/Progressed	NA	NOT HISPANIC OR LATINO	NA	Minimal (T3)	1/15/13	0.0000	Thyroid Papillary Carcinoma - Tall Cell (>= 50% tall cell features)	NA	No	No	C73	2353684	C73.9	YES	2012	NO	Bilateral	NA	YES	0	6	NA	NA	NA	6	YES	TRUE	THPA
thca_tcga	TCGA-BJ-A45K	TCGA-BJ-A45K-01	33	M0	N0	Stage I	7th	T2	NA	Thyroid Cancer	Papillary Thyroid Cancer	NA	NA	NA	NA	NA	126	0	NA	23.16	0:DiseaseFree	NA	NOT HISPANIC OR LATINO	NA	None	1/15/13	0.0001	Thyroid Papillary Carcinoma - Classical/usual	NA	No	No	C73	2352223	C73.9	YES	2012	NO	Left lobe	NA	YES	0	8	NA	NA	NA	8	NO	TRUE	THPA
thca_tcga	TCGA-BJ-A4O9	TCGA-BJ-A4O9-01	51	M0	N0	Stage II	7th	T2	(pV600E, c.1799)	Thyroid Cancer	Follicular Thyroid Cancer	NA	NA	NA	NA	NA	209	0	NA	23.46	0:DiseaseFree	NA	NOT HISPANIC OR LATINO	NA	None	1/28/13	0.0107	Thyroid Papillary Carcinoma - Follicular (>= 99% follicular patterned)	NA	No	No	C73	2352223	C73.9	YES	2012	NO	Left lobe	NA	YES	0	8	NA	NA	NA	18	NO	TRUE	THFO
thca_tcga	TCGA-CE-A3ME	TCGA-CE-A3ME-01	51	M0	N0	Stage II	7th	T2	NA	Thyroid Cancer	Papillary Thyroid Cancer	NA	NA	NA	NA	NA	158	0	NA	12.45	0:DiseaseFree	NA	NOT HISPANIC OR LATINO	NA	None	3/6/12	0.0002	Thyroid Papillary Carcinoma - Classical/usual	NA	No	No	C73	2323004	C73.9	YES	2011	NO	Right lobe	NA	NO	NA	NA	NA	NA	NA	12	NA	TRUE	THPA
thca_tcga	TCGA-CE-A481	TCGA-CE-A481-01	41	M0	N0	Stage I	7th	T1	NA	Thyroid Cancer	Papillary Thyroid Cancer	NA	NA	NA	NA	NA	269	0	NA	11.37	0:DiseaseFree	NA	NOT HISPANIC OR LATINO	NA	None	3/7/13	0.0000	Thyroid Papillary Carcinoma - Classical/usual	NA	No	No	C73	2323004	C73.9	YES	2011	NO	Left lobe	NA	NO	NA	NA	NA	NA	NA	NA	NO	TRUE	THPA
thca_tcga	TCGA-DE-A69K	TCGA-DE-A69K-01	58	M0	N0	Stage III	7th	T3	NA	Thyroid Cancer	Papillary Thyroid Cancer	NA	Persistent locoregional disease	NA	NA	NA	72	0	NA	14.26	1:Recurred/Progressed	NA	NOT HISPANIC OR LATINO	NA	Minimal (T3)	6/19/13	0.0000	Thyroid Papillary Carcinoma - Classical/usual	NA	No	No	C73	2323004	C73.9	YES	2013	NO	Right lobe	NA	YES	0	4	NA	NA	NA	NA	NO	FALSE	THPA
thca_tcga	TCGA-DE-A7U5	TCGA-DE-A7U5-01	36	M0	N0	Stage I	7th	T2	positive	Thyroid Cancer	Papillary Thyroid Cancer	NA	NA	NA	NA	NA	105	0	NA	2.76	0:DiseaseFree	NA	NOT HISPANIC OR LATINO	NA	NA	12/18/13	0.0002	Thyroid Papillary Carcinoma - Classical/usual	NA	No	No	C73	2323004	C73.9	YES	2013	NO	Right lobe	NA	YES	0	8	NA	NA	NA	NA	NO	FALSE	THPA
thca_tcga	TCGA-DJ-A13L	TCGA-DJ-A13L-01	85	M0	N0	Stage I	7th	T1b	NA	Thyroid Cancer	Papillary Thyroid Cancer	NA	No imaging evidence of disease	NA	NA	NA	149	0	NA	9.95	0:DiseaseFree	NA	NOT HISPANIC OR LATINO	NA	None	8/20/14	0.0352	Thyroid Papillary Carcinoma - Tall Cell (>= 50% tall cell features)	NA	No	Yes	C73	2353684	C73.9	YES	2010	NO	Right lobe	NA	NO	NA	NA	NA	NA	NA	32	NO	TRUE	THPA
thca_tcga	TCGA-DJ-A13M	TCGA-DJ-A13M-01	28	M0	N0	Stage I	7th	T1b	NA	Thyroid Cancer	Follicular Thyroid Cancer	NA	NA	NA	NA	NA	126	0	NA	48.75	0:DiseaseFree	NA	NOT HISPANIC OR LATINO	NA	None	6/24/11	0.0115	Thyroid Papillary Carcinoma - Follicular (>= 99% follicular patterned)	NA	No	No	C73	2352223	C73.9	YES	2010	NO	Left lobe	NA	YES	0	5	NA	NA	NA	8	NA	TRUE	THFO
thca_tcga	TCGA-DJ-A13O	TCGA-DJ-A13O-01	56	M0	N0	Stage I	7th	T1b	NA	Thyroid Cancer	Papillary Thyroid Cancer	NA	NA	NA	NA	NA	135	0	NA	38.14	0:DiseaseFree	NA	NOT HISPANIC OR LATINO	NA	None	6/23/11	0.0001	Thyroid Papillary Carcinoma - Classical/usual	NA	No	No	C73	2323004	C73.9	YES	2010	NO	Right lobe	NA	YES	0	6	NA	NA	NA	6	NA	TRUE	THPA
thca_tcga	TCGA-DJ-A13P	TCGA-DJ-A13P-01	52	M0	N0	Stage II	5th	T2	NA	Thyroid Cancer	Papillary Thyroid Cancer	NA	NA	NA	NA	NA	4082	0	NA	169.19	0:DiseaseFree	NA	NOT HISPANIC OR LATINO	NA	Minimal (T3)	6/24/11	0.0329	Thyroid Papillary Carcinoma - Classical/usual	NA	No	No	C73	2323004	C73.9	YES	1999	NO	Right lobe	NA	NO	NA	NA	NA	NA	NA	15	NA	TRUE	THPA
thca_tcga	TCGA-DJ-A13R	TCGA-DJ-A13R-01	50	M0	N0	Stage III	7th	T3	NA	Thyroid Cancer	Follicular Thyroid Cancer	NA	NA	NA	NA	NA	95	0	NA	18.56	0:DiseaseFree	NA	NOT HISPANIC OR LATINO	NA	None	6/23/11	0.0000	Thyroid Papillary Carcinoma - Follicular (>= 99% follicular patterned)	NA	No	No	C73	2352223	C73.9	YES	2010	NO	Right lobe	NA	YES	0	2	NA	NA	NA	16	NA	TRUE	THFO
thca_tcga	TCGA-DJ-A13S	TCGA-DJ-A13S-01	19	M0	N0	Stage I	7th	T1b	NA	Thyroid Cancer	Follicular Thyroid Cancer	NA	NA	NA	NA	NA	161	0	NA	8.71	0:DiseaseFree	NA	HISPANIC OR LATINO	NA	None	6/24/11	0.0000	Thyroid Papillary Carcinoma - Follicular (>= 99% follicular patterned)	NA	No	No	C73	2352223	C73.9	YES	2010	NO	Right lobe	NA	NO	NA	NA	NA	NA	NA	11	NA	TRUE	THFO
thca_tcga	TCGA-DJ-A13T	TCGA-DJ-A13T-01	37	M0	N0	Stage I	7th	T2	NA	Thyroid Cancer	Papillary Thyroid Cancer	NA	NA	NA	NA	NA	641	0	NA	56.14	0:DiseaseFree	NA	NA	NA	None	6/24/11	0.0112	Thyroid Papillary Carcinoma - Classical/usual	NA	No	No	C73	2323004	C73.9	YES	2009	NO	Right lobe	NA	YES	0	7	NA	NA	NA	10	NA	TRUE	THPA
thca_tcga	TCGA-DJ-A13U	TCGA-DJ-A13U-01	60	M0	N0	Stage III	7th	T3	NA	Thyroid Cancer	Papillary Thyroid Cancer	NA	NA	NA	NA	NA	276	0	NA	52.23	0:DiseaseFree	NA	NOT HISPANIC OR LATINO	NA	Minimal (T3)	6/23/11	0.0341	Thyroid Papillary Carcinoma - Classical/usual	NA	No	No	C73	2323004	C73.9	YES	2010	NO	Right lobe	NA	NO	NA	NA	NA	NA	NA	15	NA	TRUE	THPA
thca_tcga	TCGA-DJ-A13W	TCGA-DJ-A13W-01	45	M0	N0	Stage I	7th	T1b	NA	Thyroid Cancer	Follicular Thyroid Cancer	NA	NA	NA	NA	NA	307	0	NA	52.33	0:DiseaseFree	NA	NOT HISPANIC OR LATINO	NA	None	6/24/11	0.0000	Thyroid Papillary Carcinoma - Follicular (>= 99% follicular patterned)	NA	No	No	C73	2352223	C73.9	YES	2010	NO	Left lobe	NA	YES	0	3	NA	NA	NA	13	NA	TRUE	THFO
thca_tcga	TCGA-DJ-A13X	TCGA-DJ-A13X-01	51	M0	N0	Stage III	7th	T3	NA	Thyroid Cancer	Follicular Thyroid Cancer	NA	NA	NA	NA	NA	126	0	NA	8.31	0:DiseaseFree	NA	NOT HISPANIC OR LATINO	NA	None	6/23/11	0.0000	Thyroid Papillary Carcinoma - Follicular (>= 99% follicular patterned)	NA	No	No	C73	2352223	C73.9	YES	2010	NO	Right lobe	NA	YES	0	1	NA	NA	NA	18	NA	TRUE	THFO
thca_tcga	TCGA-DJ-A1QE	TCGA-DJ-A1QE-01	62	M0	N0	Stage III	6th	T3	NA	Thyroid Cancer	Papillary Thyroid Cancer	NA	NA	NA	NA	NA	2945	0	NA	135.81	0:DiseaseFree	NA	NA	NA	Minimal (T3)	7/25/11	0.0001	Thyroid Papillary Carcinoma - Classical/usual	NA	No	No	C73	2323004	C73.9	YES	2003	NO	Right lobe	NA	NO	NA	NA	NA	NA	NA	16	NA	TRUE	THPA
thca_tcga	TCGA-DJ-A1QF	TCGA-DJ-A1QF-01	61	M0	N0	Stage II	6th	T2	NA	Thyroid Cancer	Papillary Thyroid Cancer	NA	NA	NA	NA	NA	664	0	NA	30.58	0:DiseaseFree	NA	NA	NA	None	7/25/11	0.0000	Thyroid Papillary Carcinoma - Classical/usual	NA	No	No	C73	2323004	C73.9	YES	2009	NO	Right lobe	NA	NO	NA	NA	NA	NA	NA	6	NA	TRUE	THPA
thca_tcga	TCGA-DJ-A1QG	TCGA-DJ-A1QG-01	62	M0	N0	Stage I	7th	T1b	NA	Thyroid Cancer	Follicular Thyroid Cancer	NA	NA	NA	NA	NA	115	0	NA	44.94	0:DiseaseFree	NA	NOT HISPANIC OR LATINO	NA	None	7/25/11	0.0111	Thyroid Papillary Carcinoma - Follicular (>= 99% follicular patterned)	NA	No	No	C73	2352223	C73.9	YES	2010	NO	Bilateral	NA	YES	0	5	NA	NA	NA	16	NA	TRUE	THFO
thca_tcga	TCGA-DJ-A1QI	TCGA-DJ-A1QI-01	63	M0	N0	Stage II	7th	T2	NA	Thyroid Cancer	Papillary Thyroid Cancer	NA	NA	NA	NA	NA	115	0	NA	14.95	0:DiseaseFree	NA	NOT HISPANIC OR LATINO	NA	None	7/25/11	0.0001	Thyroid Papillary Carcinoma - Classical/usual	NA	No	No	C73	2323004	C73.9	YES	2010	NO	Right lobe	NA	NO	NA	NA	NA	NA	NA	11	NA	TRUE	THPA
thca_tcga	TCGA-DJ-A1QL	TCGA-DJ-A1QL-01	70	M0	N0	Stage II	7th	T2	NA	Thyroid Cancer	Follicular Thyroid Cancer	NA	NA	NA	NA	NA	153	0	NA	17.58	0:DiseaseFree	NA	NOT HISPANIC OR LATINO	NA	None	7/25/11	0.0001	Thyroid Papillary Carcinoma - Follicular (>= 99% follicular patterned)	NA	No	No	C73	2352223	C73.9	YES	2010	NO	Left lobe	NA	NO	NA	NA	NA	NA	NA	16	NA	TRUE	THFO
thca_tcga	TCGA-DJ-A1QM	TCGA-DJ-A1QM-01	42	M0	N0	Stage I	7th	T1a	NA	Thyroid Cancer	Follicular Thyroid Cancer	NA	NA	NA	NA	NA	129	0	NA	6.01	0:DiseaseFree	NA	NOT HISPANIC OR LATINO	NA	None	7/25/11	0.0000	Thyroid Papillary Carcinoma - Follicular (>= 99% follicular patterned)	NA	No	No	C73	2352223	C73.9	YES	2010	NO	Bilateral	NA	YES	0	2	NA	NA	NA	8	NA	TRUE	THFO
thca_tcga	TCGA-DJ-A1QN	TCGA-DJ-A1QN-01	42	M0	N0	Stage I	7th	T1b	NA	Thyroid Cancer	Papillary Thyroid Cancer	NA	NA	NA	NA	NA	204	0	NA	42.54	0:DiseaseFree	NA	NOT HISPANIC OR LATINO	NA	None	7/25/11	0.0348	Thyroid Papillary Carcinoma - Classical/usual	NA	No	No	C73	2323004	C73.9	YES	2010	NO	Bilateral	NA	NO	NA	NA	NA	NA	NA	8	NA	TRUE	THPA
thca_tcga	TCGA-DJ-A1QO	TCGA-DJ-A1QO-01	69	M0	N0	Stage III	7th	T3	NA	Thyroid Cancer	Papillary Thyroid Cancer	NA	NA	NA	NA	NA	146	0	NA	34.89	1:Recurred/Progressed	NA	NOT HISPANIC OR LATINO	NA	Minimal (T3)	7/25/11	0.0000	Thyroid Papillary Carcinoma - Tall Cell (>= 50% tall cell features)	NA	No	No	C73	2353684	C73.9	YES	2010	NO	Bilateral	NA	NO	NA	NA	NA	NA	NA	15	NA	TRUE	THPA
thca_tcga	TCGA-DJ-A1QQ	TCGA-DJ-A1QQ-01	43	M0	N0	Stage I	7th	T3	NA	Thyroid Cancer	Papillary Thyroid Cancer	NA	NA	NA	NA	NA	176	0	NA	17.54	0:DiseaseFree	NA	NOT HISPANIC OR LATINO	NA	Minimal (T3)	7/25/11	0.0001	Thyroid Papillary Carcinoma - Classical/usual	NA	No	No	C73	2323004	C73.9	YES	2010	NO	Bilateral	NA	NO	NA	NA	NA	NA	NA	13	NA	TRUE	THPA
thca_tcga	TCGA-DJ-A2PN	TCGA-DJ-A2PN-01	70	M0	N0	Stage I	7th	T1b	NA	Thyroid Cancer	Papillary Thyroid Cancer	NA	NA	NA	NA	NA	237	0	NA	10.09	0:DiseaseFree	NA	NOT HISPANIC OR LATINO	NA	None	1/23/12	0.0001	Thyroid Papillary Carcinoma - Classical/usual	NA	No	No	C73	2323004	C73.9	YES	2010	NO	Left lobe	NA	NO	NA	NA	NA	NA	NA	5	NA	TRUE	THPA
thca_tcga	TCGA-DJ-A2PO	TCGA-DJ-A2PO-01	54	M0	N0	Stage I	7th	T1a	NA	Thyroid Cancer	Papillary Thyroid Cancer	NA	NA	NA	NA	NA	238	0	NA	7.98	0:DiseaseFree	NA	NOT HISPANIC OR LATINO	NA	None	1/23/12	0.0002	Thyroid Papillary Carcinoma - Classical/usual	NA	No	No	C73	2323004	C73.9	YES	2010	NO	Bilateral	NA	YES	0	4	NA	NA	NA	15	NA	TRUE	THPA
thca_tcga	TCGA-DJ-A2PP	TCGA-DJ-A2PP-01	47	M0	N0	Stage II	7th	T2	NA	Thyroid Cancer	Follicular Thyroid Cancer	NA	NA	NA	NA	NA	148	0	NA	30.55	0:DiseaseFree	NA	NOT HISPANIC OR LATINO	NA	None	1/23/12	0.0001	Thyroid Papillary Carcinoma - Follicular (>= 99% follicular patterned)	NA	No	No	C73	2352223	C73.9	YES	2011	NO	Bilateral	NA	YES	0	3	NA	NA	NA	13	NA	TRUE	THFO
thca_tcga	TCGA-DJ-A2PT	TCGA-DJ-A2PT-01	70	M0	N0	Stage III	7th	T3	NA	Thyroid Cancer	Papillary Thyroid Cancer	NA	NA	NA	NA	NA	182	0	NA	38.8	0:DiseaseFree	NA	HISPANIC OR LATINO	NA	Minimal (T3)	1/26/12	0.0000	Thyroid Papillary Carcinoma - Tall Cell (>= 50% tall cell features)	NA	No	No	C73	2323004	C73.9	YES	2011	NO	Right lobe	NA	YES	0	15	NA	NA	NA	13	NA	TRUE	THPA
thca_tcga	TCGA-DJ-A2PU	TCGA-DJ-A2PU-01	52	M0	N0	Stage II	7th	T2	NA	Thyroid Cancer	Papillary Thyroid Cancer	NA	NA	NA	NA	NA	202	0	NA	33.94	0:DiseaseFree	NA	NOT HISPANIC OR LATINO	NA	None	1/26/12	0.0000	Thyroid Papillary Carcinoma - Classical/usual	NA	No	No	C73	2323004	C73.9	YES	2011	NO	Bilateral	NA	YES	0	1	NA	NA	NA	9	NA	TRUE	THPA
thca_tcga	TCGA-DJ-A2PV	TCGA-DJ-A2PV-01	53	M0	N0	Stage II	7th	T2	NA	Thyroid Cancer	Papillary Thyroid Cancer	NA	NA	NA	NA	NA	202	0	NA	31.96	0:DiseaseFree	NA	NOT HISPANIC OR LATINO	NA	None	1/26/12	0.0000	Thyroid Papillary Carcinoma - Classical/usual	NA	No	No	C73	2323004	C73.9	YES	2011	NO	Bilateral	NA	YES	0	7	NA	NA	NA	7	NA	TRUE	THPA
thca_tcga	TCGA-DJ-A2PX	TCGA-DJ-A2PX-01	55	M0	N0	Stage I	7th	T1b	NA	Thyroid Cancer	Follicular Thyroid Cancer	NA	NA	NA	NA	NA	117	0	NA	28.94	0:DiseaseFree	NA	NOT HISPANIC OR LATINO	NA	None	1/26/12	0.0000	Thyroid Papillary Carcinoma - Follicular (>= 99% follicular patterned)	NA	No	No	C73	2352223	C73.9	YES	2011	NO	Left lobe	NA	YES	0	4	NA	NA	NA	5	NA	TRUE	THFO
thca_tcga	TCGA-DJ-A2PZ	TCGA-DJ-A2PZ-01	63	M0	N0	Stage III	7th	T3	NA	Thyroid Cancer	Papillary Thyroid Cancer	NA	NA	NA	NA	NA	131	0	NA	8.41	0:DiseaseFree	NA	NOT HISPANIC OR LATINO	NA	Minimal (T3)	1/30/12	0.0000	Thyroid Papillary Carcinoma - Classical/usual	NA	No	No	C73	2323004	C73.9	YES	2011	NO	Left lobe	NA	YES	0	1	NA	NA	NA	16	NA	TRUE	THPA
thca_tcga	TCGA-DJ-A2Q0	TCGA-DJ-A2Q0-01	57	M0	N0	Stage II	7th	T2	NA	Thyroid Cancer	Papillary Thyroid Cancer	NA	NA	NA	NA	NA	114	0	NA	34.33	0:DiseaseFree	NA	NOT HISPANIC OR LATINO	NA	None	2/20/12	0.4010	Thyroid Papillary Carcinoma - Classical/usual	NA	No	No	C73	2323004	C73.9	YES	2011	NO	Right lobe	NA	YES	0	4	NA	NA	NA	27	NA	TRUE	THPA
thca_tcga	TCGA-DJ-A2Q2	TCGA-DJ-A2Q2-01	57	M0	N0	Stage III	7th	T3	NA	Thyroid Cancer	Follicular Thyroid Cancer	NA	NA	NA	NA	NA	106	0	NA	43.92	0:DiseaseFree	NA	NOT HISPANIC OR LATINO	NA	None	1/30/12	0.0001	Thyroid Papillary Carcinoma - Follicular (>= 99% follicular patterned)	NA	No	No	C73	2352223	C73.9	YES	2011	NO	Right lobe	NA	YES	0	1	NA	NA	NA	10	NA	TRUE	THFO
thca_tcga	TCGA-DJ-A2Q8	TCGA-DJ-A2Q8-01	47	M0	N0	Stage I	7th	T1a	NA	Thyroid Cancer	Papillary Thyroid Cancer	NA	NA	NA	NA	NA	120	0	NA	39.06	0:DiseaseFree	NA	NOT HISPANIC OR LATINO	NA	None	2/20/12	0.0001	Thyroid Papillary Carcinoma - Tall Cell (>= 50% tall cell features)	NA	No	No	C73	2353684	C73.9	YES	2011	NO	Left lobe	NA	YES	0	3	NA	NA	NA	11	NA	TRUE	THPA
thca_tcga	TCGA-DJ-A2QA	TCGA-DJ-A2QA-01	56	M0	N0	Stage III	7th	T3	NA	Thyroid Cancer	Follicular Thyroid Cancer	NA	NA	NA	NA	NA	273	0	NA	33.51	0:DiseaseFree	NA	NOT HISPANIC OR LATINO	NA	Minimal (T3)	2/20/12	0.0110	Thyroid Papillary Carcinoma - Follicular (>= 99% follicular patterned)	NA	No	No	C73	2352223	C73.9	YES	2010	NO	Bilateral	NA	YES	0	1	NA	NA	NA	15	NA	TRUE	THFO
thca_tcga	TCGA-DJ-A2QC	TCGA-DJ-A2QC-01	70	M0	N0	Stage II	7th	T2	NA	Thyroid Cancer	Papillary Thyroid Cancer	NA	NA	NA	NA	NA	237	0	NA	39.91	0:DiseaseFree	NA	NOT HISPANIC OR LATINO	NA	None	2/20/12	0.0000	Thyroid Papillary Carcinoma - Classical/usual	NA	No	No	C73	2323004	C73.9	YES	2010	NO	Left lobe	NA	NO	NA	NA	NA	NA	NA	16	NA	TRUE	THPA
thca_tcga	TCGA-DJ-A3UK	TCGA-DJ-A3UK-01	35	M0	N0	Stage I	7th	T1b	NA	Thyroid Cancer	Papillary Thyroid Cancer	NA	No imaging evidence of disease	NA	NA	NA	139	0	NA	36.89	0:DiseaseFree	NA	NOT HISPANIC OR LATINO	NA	None	8/13/12	0.0098	Thyroid Papillary Carcinoma - Classical/usual	NA	No	No	C73	2323004	C73.9	YES	2011	NO	Left lobe	NA	YES	0	3	NA	NA	NA	12	NO	TRUE	THPA
thca_tcga	TCGA-DJ-A3UM	TCGA-DJ-A3UM-01	45	M0	N0	Stage I	7th	T1b	NA	Thyroid Cancer	Papillary Thyroid Cancer	NA	No imaging evidence of disease	NA	NA	NA	517	0	NA	31.01	0:DiseaseFree	NA	NOT HISPANIC OR LATINO	NA	None	8/13/12	0.0001	Thyroid Papillary Carcinoma - Classical/usual	NA	No	No	C73	2323004	C73.9	YES	2010	NO	Left lobe	NA	YES	0	3	NA	NA	NA	4	NO	TRUE	THPA
thca_tcga	TCGA-DJ-A3UN	TCGA-DJ-A3UN-01	51	M0	N0	Stage I	7th	T1b	NA	Thyroid Cancer	Papillary Thyroid Cancer	NA	No imaging evidence of disease	NA	NA	NA	282	0	NA	32.39	0:DiseaseFree	NA	NOT HISPANIC OR LATINO	NA	None	8/13/12	0.0110	Thyroid Papillary Carcinoma - Classical/usual	NA	No	No	C73	2323004	C73.9	YES	2011	NO	Left lobe	NA	YES	0	3	NA	NA	NA	32	NO	TRUE	THPA
thca_tcga	TCGA-DJ-A3UP	TCGA-DJ-A3UP-01	38	M0	N0	Stage I	7th	T2	NA	Thyroid Cancer	Follicular Thyroid Cancer	NA	No imaging evidence of disease	NA	NA	NA	148	0	NA	16.39	0:DiseaseFree	NA	HISPANIC OR LATINO	NA	None	8/13/12	0.0098	Thyroid Papillary Carcinoma - Follicular (>= 99% follicular patterned)	NA	No	No	C73	2352223	C73.9	YES	2011	NO	Left lobe	NA	YES	0	24	NA	NA	NA	22	NO	TRUE	THFO
thca_tcga	TCGA-DJ-A3US	TCGA-DJ-A3US-01	37	M0	N0	Stage I	7th	T1b	NA	Thyroid Cancer	Papillary Thyroid Cancer	NA	No imaging evidence of disease	NA	NA	NA	524	0	NA	32.79	0:DiseaseFree	NA	NOT HISPANIC OR LATINO	NA	None	8/13/12	0.0027	Thyroid Papillary Carcinoma - Classical/usual	NA	No	No	C73	2323004	C73.9	YES	2010	NO	Right lobe	NA	NO	NA	NA	NA	NA	NA	16	NO	TRUE	THPA
thca_tcga	TCGA-DJ-A3UT	TCGA-DJ-A3UT-01	43	M0	N0	Stage I	7th	T1a	NA	Thyroid Cancer	Follicular Thyroid Cancer	NA	No imaging evidence of disease	NA	NA	NA	464	0	NA	36.3	0:DiseaseFree	NA	HISPANIC OR LATINO	NA	None	8/13/12	0.0000	Thyroid Papillary Carcinoma - Follicular (>= 99% follicular patterned)	NA	No	No	C73	2352223	C73.9	YES	2010	NO	Bilateral	NA	NO	NA	NA	NA	NA	NA	15	NO	TRUE	THFO
thca_tcga	TCGA-DJ-A3UU	TCGA-DJ-A3UU-01	49	M0	N0	Stage III	7th	T3	NA	Thyroid Cancer	Papillary Thyroid Cancer	NA	No imaging evidence of disease	NA	NA	NA	520	0	NA	23.42	0:DiseaseFree	NA	NOT HISPANIC OR LATINO	NA	Minimal (T3)	8/13/12	0.0000	Thyroid Papillary Carcinoma - Classical/usual	NA	No	Yes	C73	2323004	C73.9	YES	2010	NO	Right lobe	NA	YES	0	2	NA	NA	NA	14	NO	TRUE	THPA
thca_tcga	TCGA-DJ-A3UV	TCGA-DJ-A3UV-01	18	M0	N0	Stage I	7th	T1	NA	Thyroid Cancer	Papillary Thyroid Cancer	NA	No imaging evidence of disease	NA	NA	NA	475	0	NA	48.16	0:DiseaseFree	NA	NOT HISPANIC OR LATINO	NA	None	8/13/12	NA	Thyroid Papillary Carcinoma - Classical/usual	NA	No	Yes	C73	2323004	C73.9	YES	2010	NO	Left lobe	NA	YES	0	2	NA	NA	NA	NA	NO	TRUE	THPA
thca_tcga	TCGA-DJ-A3UW	TCGA-DJ-A3UW-01	50	M0	N0	Stage I	6th	T1b	NA	Thyroid Cancer	Papillary Thyroid Cancer	NA	No imaging evidence of disease	NA	NA	NA	1665	0	NA	59.53	0:DiseaseFree	NA	NOT HISPANIC OR LATINO	NA	None	8/13/12	0.0001	Thyroid Papillary Carcinoma - Classical/usual	NA	No	Yes	C73	2323004	C73.9	YES	2007	NO	Left lobe	NA	YES	0	4	NA	NA	NA	8	NO	TRUE	THPA
thca_tcga	TCGA-DJ-A3UX	TCGA-DJ-A3UX-01	46	M0	N0	Stage I	7th	T1	V600E mutation detected	Thyroid Cancer	Papillary Thyroid Cancer	NA	No imaging evidence of disease	NA	NA	NA	568	0	NA	11.33	0:DiseaseFree	NA	NOT HISPANIC OR LATINO	NA	None	8/13/12	0.0000	Thyroid Papillary Carcinoma - Classical/usual	NA	No	No	C73	2323004	C73.9	YES	2010	NO	Right lobe	NA	YES	0	3	NA	NA	NA	9	NO	TRUE	THPA
thca_tcga	TCGA-DJ-A3UY	TCGA-DJ-A3UY-01	32	M0	N0	Stage I	7th	T1b	NA	Thyroid Cancer	Papillary Thyroid Cancer	NA	No imaging evidence of disease	NA	NA	NA	295	0	NA	35.84	0:DiseaseFree	NA	NOT HISPANIC OR LATINO	NA	None	8/13/12	0.0006	Thyroid Papillary Carcinoma - Classical/usual	NA	No	No	C73	2323004	C73.9	YES	2011	NO	Left lobe	NA	NO	NA	NA	NA	NA	NA	5	NO	TRUE	THPA
thca_tcga	TCGA-DJ-A3UZ	TCGA-DJ-A3UZ-01	70	M0	N0	Stage III	7th	T3	NA	Thyroid Cancer	Papillary Thyroid Cancer	NA	No imaging evidence of disease	NA	NA	NA	289	0	NA	40.93	0:DiseaseFree	NA	NOT HISPANIC OR LATINO	NA	Minimal (T3)	8/13/12	0.0001	Thyroid Papillary Carcinoma - Classical/usual	NA	No	No	C73	2323004	C73.9	YES	2011	NO	Bilateral	NA	YES	0	3	NA	NA	NA	NA	NO	TRUE	THPA
thca_tcga	TCGA-DJ-A3V3	TCGA-DJ-A3V3-01	57	M0	N0	Stage II	7th	T2	NA	Thyroid Cancer	Papillary Thyroid Cancer	NA	No imaging evidence of disease	NA	NA	NA	464	0	NA	30.58	0:DiseaseFree	NA	NOT HISPANIC OR LATINO	NA	None	8/21/12	0.0002	Thyroid Papillary Carcinoma - Classical/usual	NA	No	No	C73	2323004	C73.9	YES	2010	NO	Left lobe	NA	YES	0	15	NA	NA	NA	NA	NO	TRUE	THPA
thca_tcga	TCGA-DJ-A3V5	TCGA-DJ-A3V5-01	76	M0	N0	Stage III	7th	T3	NA	Thyroid Cancer	Papillary Thyroid Cancer	NA	No imaging evidence of disease	NA	NA	NA	240	0	NA	19.19	0:DiseaseFree	NA	NOT HISPANIC OR LATINO	NA	Minimal (T3)	8/21/12	0.0001	Thyroid Papillary Carcinoma - Tall Cell (>= 50% tall cell features)	NA	No	No	C73	2353684	C73.9	YES	2011	NO	Right lobe	NA	YES	0	1	NA	NA	NA	NA	NO	TRUE	THPA
thca_tcga	TCGA-DJ-A3V6	TCGA-DJ-A3V6-01	54	M0	N0	Stage III	7th	T3	NA	Thyroid Cancer	Papillary Thyroid Cancer	NA	No imaging evidence of disease	NA	NA	NA	378	0	NA	26.87	0:DiseaseFree	NA	NOT HISPANIC OR LATINO	NA	Minimal (T3)	8/21/12	NA	Thyroid Papillary Carcinoma - Tall Cell (>= 50% tall cell features)	NA	Yes	Yes	C73	2353684	C73.9	YES	2011	NO	Left lobe	NA	NO	NA	NA	NA	NA	NA	NA	NO	TRUE	THPA
thca_tcga	TCGA-DJ-A3V7	TCGA-DJ-A3V7-01	44	M0	N0	Stage III	7th	T3	NA	Thyroid Cancer	Papillary Thyroid Cancer	NA	No imaging evidence of disease	NA	NA	NA	321	0	NA	23.19	0:DiseaseFree	NA	NOT HISPANIC OR LATINO	NA	Minimal (T3)	8/21/12	0.0000	Thyroid Papillary Carcinoma - Tall Cell (>= 50% tall cell features)	NA	No	No	C73	2353684	C73.9	YES	2011	NO	Right lobe	NA	YES	0	2	NA	NA	NA	15	NO	TRUE	THPA
thca_tcga	TCGA-DJ-A3VE	TCGA-DJ-A3VE-01	50	M0	N0	Stage I	7th	T1b	NA	Thyroid Cancer	Papillary Thyroid Cancer	NA	No imaging evidence of disease	NA	NA	NA	100	0	NA	18.96	0:DiseaseFree	NA	NOT HISPANIC OR LATINO	NA	None	8/21/12	0.0000	Thyroid Papillary Carcinoma - Classical/usual	NA	No	No	C73	2323004	C73.9	YES	2011	NO	Left lobe	NA	NO	NA	NA	NA	NA	NA	7	NO	TRUE	THPA
thca_tcga	TCGA-DJ-A3VG	TCGA-DJ-A3VG-01	40	M0	N0	Stage I	7th	T1b	NA	Thyroid Cancer	Follicular Thyroid Cancer	NA	No imaging evidence of disease	NA	NA	NA	591	0	NA	35.64	0:DiseaseFree	NA	NOT HISPANIC OR LATINO	NA	None	8/21/12	0.0000	Thyroid Papillary Carcinoma - Follicular (>= 99% follicular patterned)	NA	No	No	C73	2352223	C73.9	YES	2010	NO	Left lobe	NA	YES	0	1	NA	NA	NA	NA	NO	TRUE	THFO
thca_tcga	TCGA-DJ-A3VK	TCGA-DJ-A3VK-01	63	M0	N0	Stage III	7th	T3	NA	Thyroid Cancer	Follicular Thyroid Cancer	NA	No imaging evidence of disease	NA	NA	NA	374	0	NA	24.74	0:DiseaseFree	NA	NOT HISPANIC OR LATINO	NA	Minimal (T3)	8/21/12	0.0110	Thyroid Papillary Carcinoma - Follicular (>= 99% follicular patterned)	NA	No	Yes	C73	2352223	C73.9	YES	2011	NO	Right lobe	NA	YES	0	2	NA	NA	NA	14	NO	TRUE	THFO
thca_tcga	TCGA-DJ-A3VL	TCGA-DJ-A3VL-01	38	M0	N0	Stage I	7th	T1a	NA	Thyroid Cancer	Follicular Thyroid Cancer	NA	No imaging evidence of disease	NA	NA	NA	401	0	NA	20.96	1:Recurred/Progressed	NA	NOT HISPANIC OR LATINO	NA	None	3/27/13	0.0000	Thyroid Papillary Carcinoma - Follicular (>= 99% follicular patterned)	NA	No	No	C73	2352223	C73.9	YES	2011	NO	Right lobe	NA	YES	0	1	NA	NA	NA	4	YES	TRUE	THFO
thca_tcga	TCGA-DJ-A3VM	TCGA-DJ-A3VM-01	68	M0	N0	Stage II	7th	T2	NA	Thyroid Cancer	Follicular Thyroid Cancer	NA	No imaging evidence of disease	NA	NA	NA	379	0	NA	27.6	0:DiseaseFree	NA	NOT HISPANIC OR LATINO	NA	None	8/21/12	0.0111	Thyroid Papillary Carcinoma - Follicular (>= 99% follicular patterned)	NA	No	No	C73	2352223	C73.9	YES	2011	NO	Right lobe	NA	NO	NA	NA	NA	NA	NA	11	NO	TRUE	THFO
thca_tcga	TCGA-DJ-A4UL	TCGA-DJ-A4UL-01	68	M0	N0	Stage I	7th	T1b	NA	Thyroid Cancer	Papillary Thyroid Cancer	NA	No imaging evidence of disease	NA	NA	NA	244	0	NA	30.85	0:DiseaseFree	NA	NOT HISPANIC OR LATINO	NA	None	3/12/13	0.0000	Thyroid Papillary Carcinoma - Classical/usual	NA	No	No	C73	2323004	C73.9	YES	2012	NO	Left lobe	NA	YES	0	3	NA	NA	NA	5	NO	TRUE	THPA
thca_tcga	TCGA-DJ-A4UT	TCGA-DJ-A4UT-01	32	M0	N0	Stage I	7th	T1a	NA	Thyroid Cancer	Papillary Thyroid Cancer	NA	No imaging evidence of disease	NA	NA	NA	222	0	NA	27.04	0:DiseaseFree	NA	NOT HISPANIC OR LATINO	NA	None	3/12/13	0.0000	Thyroid Papillary Carcinoma - Classical/usual	NA	No	No	C73	2323004	C73.9	YES	2012	NO	Right lobe	NA	NO	NA	NA	NA	NA	NA	32	NO	TRUE	THPA
thca_tcga	TCGA-DJ-A4V0	TCGA-DJ-A4V0-01	36	M0	N0	Stage I	7th	T2	NA	Thyroid Cancer	Papillary Thyroid Cancer	NA	No imaging evidence of disease	NA	NA	NA	236	0	NA	35.51	0:DiseaseFree	NA	NOT HISPANIC OR LATINO	NA	None	3/12/13	0.0000	Thyroid Papillary Carcinoma - Classical/usual	NA	No	No	C73	2323004	C73.9	YES	2012	NO	Left lobe	NA	NO	NA	NA	NA	NA	NA	4	NO	TRUE	THPA
thca_tcga	TCGA-DJ-A4V2	TCGA-DJ-A4V2-01	38	M0	N0	Stage I	7th	T2	NA	Thyroid Cancer	Papillary Thyroid Cancer	NA	No imaging evidence of disease	NA	NA	NA	283	0	NA	3.12	0:DiseaseFree	NA	NOT HISPANIC OR LATINO	NA	None	3/12/13	0.0001	Thyroid Papillary Carcinoma - Classical/usual	NA	No	No	C73	2323004	C73.9	YES	2011	NO	Right lobe	NA	YES	0	1	NA	NA	NA	9	NO	TRUE	THPA
thca_tcga	TCGA-DJ-A4V4	TCGA-DJ-A4V4-01	48	M0	N0	Stage I	7th	T1a	NA	Thyroid Cancer	Papillary Thyroid Cancer	NA	No imaging evidence of disease	NA	NA	NA	215	0	NA	15.8	0:DiseaseFree	NA	NOT HISPANIC OR LATINO	NA	None	3/12/13	0.0000	Thyroid Papillary Carcinoma - Tall Cell (>= 50% tall cell features)	NA	No	No	C73	2353684	C73.9	YES	2012	NO	Bilateral	NA	NO	NA	NA	NA	NA	NA	18	NO	TRUE	THPA
thca_tcga	TCGA-E3-A3DZ	TCGA-E3-A3DZ-01	55	M0	N0	Stage III	7th	T3	NA	Thyroid Cancer	Follicular Thyroid Cancer	NA	NA	NA	NA	NA	303	0	NA	47.17	0:DiseaseFree	NA	NOT HISPANIC OR LATINO	NA	None	1/12/12	0.0110	Thyroid Papillary Carcinoma - Follicular (>= 99% follicular patterned)	NA	No	No	C73	2352223	C73.9	YES	2010	NO	Right lobe	NA	YES	0	1	NA	NA	NA	23	NA	FALSE	THFO
thca_tcga	TCGA-E3-A3E0	TCGA-E3-A3E0-01	34	MX	N0	Stage I	6th	T2	NA	Thyroid Cancer	Papillary Thyroid Cancer	NA	NA	NA	NA	NA	1802	0	NA	66.33	0:DiseaseFree	NA	NOT HISPANIC OR LATINO	NA	None	1/12/12	0.0000	Thyroid Papillary Carcinoma - Classical/usual	NA	No	No	C73	2323004	C73.9	YES	2006	NO	Left lobe	NA	YES	0	3	NA	NA	NA	9	NA	FALSE	THPA
thca_tcga	TCGA-E3-A3E1	TCGA-E3-A3E1-01	46	M0	N0	Stage I	6th	T1	NA	Thyroid Cancer	Papillary Thyroid Cancer	NA	NA	NA	NA	NA	1737	0	NA	80.45	0:DiseaseFree	NA	NOT HISPANIC OR LATINO	NA	None	1/12/12	0.0000	Thyroid Papillary Carcinoma - Classical/usual	NA	No	No	C73	2323004	C73.9	YES	2007	NO	Right lobe	NA	YES	0	2	NA	NA	NA	16	NA	FALSE	THPA
thca_tcga	TCGA-E3-A3E3	TCGA-E3-A3E3-01	49	M0	N0	Stage II	7th	T2	NA	Thyroid Cancer	Papillary Thyroid Cancer	NA	NA	NA	NA	NA	643	0	NA	14.62	1:Recurred/Progressed	NA	NOT HISPANIC OR LATINO	NA	None	1/12/12	0.0000	Thyroid Papillary Carcinoma - Classical/usual	NA	No	No	C73	2323004	C73.9	YES	2010	NO	Right lobe	NA	YES	0	1	NA	NA	NA	11	NA	FALSE	THPA
thca_tcga	TCGA-E8-A242	TCGA-E8-A242-01	56	MX	N0	Stage III	7th	T3	NA	Thyroid Cancer	Papillary Thyroid Cancer	NA	NA	NA	NA	NA	69	0	NA	31.21	0:DiseaseFree	NA	NOT HISPANIC OR LATINO	NA	Minimal (T3)	3/30/11	0.0000	Thyroid Papillary Carcinoma - Classical/usual	NA	No	No	C73	2323004	C73.9	YES	2011	NO	Left lobe	NA	YES	0	1	NA	NA	NA	16	NA	TRUE	THPA
thca_tcga	TCGA-E8-A2EA	TCGA-E8-A2EA-01	52	M0	N0	Stage I	7th	T1b	NA	Thyroid Cancer	Papillary Thyroid Cancer	NA	NA	NA	NA	NA	65	0	NA	35.64	0:DiseaseFree	NA	NOT HISPANIC OR LATINO	NA	None	10/7/11	0.0001	Thyroid Papillary Carcinoma - Classical/usual	NA	No	No	C73	2323004	C73.9	YES	2011	NO	Right lobe	NA	YES	0	12	NA	NA	NA	20	NA	TRUE	THPA
thca_tcga	TCGA-E8-A3X7	TCGA-E8-A3X7-01	57	M0	N0	Stage IVA	7th	T4a	NA	Thyroid Cancer	Papillary Thyroid Cancer	NA	NA	NA	NA	NA	148	0	NA	31.24	0:DiseaseFree	NA	NOT HISPANIC OR LATINO	NA	Moderate/Advanced (T4a)	8/14/12	0.0000	Thyroid Papillary Carcinoma - Classical/usual	NA	No	No	C73	2323004	C73.9	YES	2011	NO	Right lobe	NA	NO	NA	NA	NA	NA	NA	NA	NA	TRUE	THPA
thca_tcga	TCGA-E8-A413	TCGA-E8-A413-01	38	M0	N0	Stage I	7th	T1b	NA	Thyroid Cancer	Papillary Thyroid Cancer	NA	NA	NA	NA	NA	54	0	NA	29.96	0:DiseaseFree	NA	NOT HISPANIC OR LATINO	NA	None	9/21/12	0.0002	Thyroid Papillary Carcinoma - Classical/usual	NA	No	No	C73	2323004	C73.9	YES	2012	NO	Left lobe	NA	NO	NA	NA	NA	NA	NA	3	NO	TRUE	THPA
thca_tcga	TCGA-E8-A414	TCGA-E8-A414-01	45	M0	N0	Stage III	7th	T3	NA	Thyroid Cancer	Papillary Thyroid Cancer	NA	NA	NA	NA	NA	72	0	NA	31.47	0:DiseaseFree	NA	NOT HISPANIC OR LATINO	NA	None	9/12/12	0.0001	Thyroid Papillary Carcinoma - Classical/usual	NA	No	No	C73	2323004	C73.9	YES	2012	NO	Left lobe	NA	YES	0	1	NA	NA	NA	NA	NO	TRUE	THPA
thca_tcga	TCGA-E8-A416	TCGA-E8-A416-01	51	M0	N0	Stage I	7th	T1b	NA	Thyroid Cancer	Papillary Thyroid Cancer	NA	NA	NA	NA	NA	66	0	NA	31.27	0:DiseaseFree	NA	NOT HISPANIC OR LATINO	NA	None	9/21/12	0.0002	Thyroid Papillary Carcinoma - Classical/usual	NA	No	No	C73	2323004	C73.9	YES	2012	NO	Left lobe	NA	NO	NA	NA	NA	NA	NA	NA	NO	TRUE	THPA
thca_tcga	TCGA-E8-A418	TCGA-E8-A418-01	75	M0	N0	Stage IVA	7th	T4a	NA	Thyroid Cancer	Papillary Thyroid Cancer	NA	NA	NA	NA	NA	205	0	NA	3.02	0:DiseaseFree	NA	NOT HISPANIC OR LATINO	NA	Moderate/Advanced (T4a)	9/12/12	0.0001	Thyroid Papillary Carcinoma - Classical/usual	NA	No	No	C73	2323004	C73.9	YES	2011	NO	Right lobe	NA	NO	NA	NA	NA	NA	NA	30	NO	TRUE	THPA
thca_tcga	TCGA-E8-A432	TCGA-E8-A432-01	57	M0	N0	Stage II	7th	T2	NA	Thyroid Cancer	Papillary Thyroid Cancer	NA	NA	NA	NA	NA	98	0	NA	23.65	1:Recurred/Progressed	NA	NOT HISPANIC OR LATINO	NA	None	11/19/12	0.1645	Thyroid Papillary Carcinoma - Classical/usual	NA	No	No	C73	2323004	C73.9	YES	2012	NO	Left lobe	NA	NO	NA	NA	NA	NA	NA	NA	NO	TRUE	THPA
thca_tcga	TCGA-E8-A433	TCGA-E8-A433-01	25	M0	N0	Stage I	7th	T2	NA	Thyroid Cancer	Papillary Thyroid Cancer	NA	NA	NA	NA	NA	84	0	NA	31.24	0:DiseaseFree	NA	NOT HISPANIC OR LATINO	NA	None	11/19/12	0.0000	Thyroid Papillary Carcinoma - Classical/usual	NA	No	No	C73	2323004	C73.9	YES	2012	NO	Right lobe	NA	YES	0	2	NA	NA	NA	11	NO	TRUE	THPA
thca_tcga	TCGA-E8-A434	TCGA-E8-A434-01	56	M0	N0	Stage I	7th	T1a	NA	Thyroid Cancer	Papillary Thyroid Cancer	NA	NA	NA	NA	NA	86	0	NA	31.31	0:DiseaseFree	NA	NOT HISPANIC OR LATINO	NA	None	11/19/12	0.0001	Thyroid Papillary Carcinoma - Classical/usual	NA	No	No	C73	2323004	C73.9	YES	2012	NO	Left lobe	NA	NO	NA	NA	NA	NA	NA	NA	NO	TRUE	THPA
thca_tcga	TCGA-E8-A438	TCGA-E8-A438-01	23	M0	N0	Stage I	7th	T1b	NA	Thyroid Cancer	Papillary Thyroid Cancer	NA	NA	NA	NA	NA	271	0	NA	33.48	0:DiseaseFree	NA	NOT HISPANIC OR LATINO	NA	None	11/20/12	0.0000	Thyroid Papillary Carcinoma - Classical/usual	NA	No	No	C73	2323004	C73.9	YES	2011	NO	Left lobe	NA	YES	0	3	NA	NA	NA	NA	NO	TRUE	THPA
thca_tcga	TCGA-E8-A44K	TCGA-E8-A44K-01	50	M0	N0	Stage I	7th	T1b	NA	Thyroid Cancer	Papillary Thyroid Cancer	NA	NA	NA	NA	NA	98	0	NA	30.98	0:DiseaseFree	NA	NOT HISPANIC OR LATINO	NA	None	12/18/12	0.0003	Thyroid Papillary Carcinoma - Classical/usual	NA	No	No	C73	2323004	C73.9	YES	2012	NO	Left lobe	NA	YES	0	3	NA	NA	NA	7	NO	TRUE	THPA
thca_tcga	TCGA-E8-A44M	TCGA-E8-A44M-01	23	M0	N0	Stage I	7th	T1b	NA	Thyroid Cancer	Papillary Thyroid Cancer	NA	NA	NA	NA	NA	72	0	NA	30.12	0:DiseaseFree	NA	NOT HISPANIC OR LATINO	NA	None	12/18/12	0.0000	Thyroid Papillary Carcinoma - Classical/usual	NA	No	No	C73	2323004	C73.9	YES	2012	NO	Right lobe	NA	NO	NA	NA	NA	NA	NA	2	NO	TRUE	THPA
thca_tcga	TCGA-EL-A3CN	TCGA-EL-A3CN-01	47	M0	N0	Stage II	5th	T3	NA	Thyroid Cancer	Papillary Thyroid Cancer	NA	NA	NA	NA	NA	4586	0	NA	155.42	0:DiseaseFree	NA	NOT HISPANIC OR LATINO	NA	Minimal (T3)	3/8/13	0.0001	Thyroid Papillary Carcinoma - Classical/usual	NA	No	No	C73	2323004	C73.9	YES	1999	NO	Left lobe	NA	YES	0	1	NA	NA	NA	23	NO	TRUE	THPA
thca_tcga	TCGA-EL-A3CS	TCGA-EL-A3CS-01	62	M0	N0	Stage IVA	6th	T4a	NA	Thyroid Cancer	Papillary Thyroid Cancer	NA	NA	NA	NA	NA	2746	0	NA	NA	NA	NA	NOT HISPANIC OR LATINO	NA	Moderate/Advanced (T4a)	10/12/12	0.0000	Thyroid Papillary Carcinoma - Classical/usual	NA	Yes	Yes	C73	2323004	C73.9	YES	2004	NO	NA	NA	YES	0	20	NA	NA	NA	15	NO	TRUE	THPA
thca_tcga	TCGA-EL-A3CX	TCGA-EL-A3CX-01	22	M0	N0	Stage I	6th	T2	NA	Thyroid Cancer	Papillary Thyroid Cancer	NA	NA	NA	NA	NA	2292	0	NA	106.54	0:DiseaseFree	NA	HISPANIC OR LATINO	NA	None	3/8/13	0.0000	Thyroid Papillary Carcinoma - Classical/usual	NA	No	No	C73	2323004	C73.9	YES	2005	NO	Right lobe	NA	YES	0	13	NA	NA	NA	8	NO	TRUE	THPA
thca_tcga	TCGA-EL-A3D1	TCGA-EL-A3D1-01	39	M0	N0	Stage I	6th	T2	NA	Thyroid Cancer	Papillary Thyroid Cancer	NA	NA	NA	NA	NA	2032	0	NA	98.46	0:DiseaseFree	NA	NOT HISPANIC OR LATINO	NA	None	3/8/13	0.0111	Thyroid Papillary Carcinoma - Classical/usual	NA	No	No	C73	2323004	C73.9	YES	2006	NO	Left lobe	NA	YES	0	19	NA	NA	NA	4	NO	TRUE	THPA
thca_tcga	TCGA-EL-A3GO	TCGA-EL-A3GO-01	31	M0	N0	Stage I	6th	T2	NA	Thyroid Cancer	Papillary Thyroid Cancer	NA	NA	NA	NA	NA	1128	0	NA	0.2	1:Recurred/Progressed	NA	HISPANIC OR LATINO	NA	None	3/7/13	0.0315	Thyroid Papillary Carcinoma - Classical/usual	NA	No	No	C73	2323004	C73.9	YES	2008	NO	Right lobe	NA	YES	0	4	NA	NA	NA	11	NO	FALSE	THPA
thca_tcga	TCGA-EL-A3GQ	TCGA-EL-A3GQ-01	72	M0	N0	Stage I	7th	T1	NA	Thyroid Cancer	Follicular Thyroid Cancer	NA	NA	NA	NA	NA	596	0	NA	50.2	0:DiseaseFree	NA	NOT HISPANIC OR LATINO	NA	None	3/11/13	0.0131	Thyroid Papillary Carcinoma - Follicular (>= 99% follicular patterned)	NA	No	Yes	C73	2352223	C73.9	YES	2010	NO	Right lobe	NA	YES	0	1	NA	NA	NA	14	NO	FALSE	THFO
thca_tcga	TCGA-EL-A3GV	TCGA-EL-A3GV-01	65	M0	N0	Stage III	6th	T3	NA	Thyroid Cancer	Papillary Thyroid Cancer	NA	NA	NA	NA	NA	1095	0	NA	50.33	0:DiseaseFree	NA	NOT HISPANIC OR LATINO	NA	Minimal (T3)	3/7/13	0.0000	Thyroid Papillary Carcinoma - Classical/usual	NA	No	No	C73	2323004	C73.9	YES	2008	NO	Left lobe	NA	YES	0	1	NA	NA	NA	22	NO	FALSE	THPA
thca_tcga	TCGA-EL-A3GW	TCGA-EL-A3GW-01	37	M0	N0	Stage I	6th	T2	NA	Thyroid Cancer	Papillary Thyroid Cancer	NA	NA	NA	NA	NA	919	0	NA	50.16	0:DiseaseFree	NA	HISPANIC OR LATINO	NA	None	3/7/13	0.0110	Thyroid Papillary Carcinoma - Classical/usual	NA	No	No	C73	2323004	C73.9	YES	2009	NO	Right lobe	NA	NO	NA	NA	NA	NA	NA	10	NO	FALSE	THPA
thca_tcga	TCGA-EL-A3GZ	TCGA-EL-A3GZ-01	34	M0	N0	Stage I	6th	T1	NA	Thyroid Cancer	Papillary Thyroid Cancer	NA	No imaging evidence of disease	NA	NA	NA	3741	0	NA	139.88	0:DiseaseFree	NA	NOT HISPANIC OR LATINO	NA	None	3/7/13	0.0002	Thyroid Papillary Carcinoma - Classical/usual	NA	No	No	C73	2323004	C73.9	YES	2001	NO	Left lobe	NA	NO	NA	NA	NA	NA	NA	10	NO	FALSE	THPA
thca_tcga	TCGA-EL-A3H1	TCGA-EL-A3H1-01	66	M0	N0	Stage I	4th	T1	NA	Thyroid Cancer	Papillary Thyroid Cancer	NA	NA	NA	NA	NA	6870	0	NA	NA	NA	NA	NOT HISPANIC OR LATINO	NA	None	3/7/13	0.0012	Thyroid Papillary Carcinoma - Classical/usual	NA	No	No	C73	2323004	C73.9	YES	1993	NO	Right lobe	NA	NO	NA	NA	NA	NA	NA	22	NO	FALSE	THPA
thca_tcga	TCGA-EL-A3H2	TCGA-EL-A3H2-01	58	MX	N0	Stage II	5th	T2	NA	Thyroid Cancer	Papillary Thyroid Cancer	NA	NA	NA	NA	NA	3292	0	NA	NA	NA	NA	NOT HISPANIC OR LATINO	NA	None	3/18/13	0.0541	Thyroid Papillary Carcinoma - Classical/usual	NA	Yes	Yes	C73	2323004	C73.9	YES	2002	NO	Right lobe	NA	NO	NA	NA	NA	NA	NA	16	NO	FALSE	THPA
thca_tcga	TCGA-EL-A3MW	TCGA-EL-A3MW-01	55	M0	N0	Stage II	6th	T2	NA	Thyroid Cancer	Papillary Thyroid Cancer	NA	NA	NA	NA	NA	3067	0	NA	108.57	0:DiseaseFree	NA	NOT HISPANIC OR LATINO	NA	None	3/13/13	0.0000	Thyroid Papillary Carcinoma - Classical/usual	NA	No	No	C73	2323004	C73.9	YES	2003	NO	Right lobe	NA	YES	0	1	NA	NA	NA	10	NO	FALSE	THPA
thca_tcga	TCGA-EL-A3T1	TCGA-EL-A3T1-01	38	M0	N0	Stage I	5th	T2	NA	Thyroid Cancer	Papillary Thyroid Cancer	NA	NA	NA	NA	NA	3629	0	NA	129.47	0:DiseaseFree	NA	NOT HISPANIC OR LATINO	NA	Minimal (T3)	3/13/13	0.0000	Thyroid Papillary Carcinoma - Classical/usual	NA	No	No	C73	2323004	C73.9	YES	2002	NO	Isthmus	NA	YES	0	1	NA	NA	NA	15	NO	TRUE	THPA
thca_tcga	TCGA-EL-A3T3	TCGA-EL-A3T3-01	63	M0	N0	Stage II	5th	T2	NA	Thyroid Cancer	Papillary Thyroid Cancer	NA	NA	NA	NA	NA	3495	0	NA	131.96	0:DiseaseFree	NA	HISPANIC OR LATINO	NA	None	3/13/13	0.0005	Thyroid Papillary Carcinoma - Classical/usual	NA	No	No	C73	2323004	C73.9	YES	2002	NO	Left lobe	NA	NO	NA	NA	NA	NA	NA	29	NO	TRUE	THPA
thca_tcga	TCGA-EL-A3T6	TCGA-EL-A3T6-01	34	M0	N0	Stage I	6th	T3	NA	Thyroid Cancer	Papillary Thyroid Cancer	NA	NA	NA	NA	NA	3292	0	NA	98.16	0:DiseaseFree	NA	HISPANIC OR LATINO	NA	None	3/13/13	0.0001	Thyroid Papillary Carcinoma - Classical/usual	NA	No	No	C73	2323004	C73.9	YES	2003	NO	Left lobe	NA	NO	NA	NA	NA	NA	NA	9	NO	TRUE	THPA
thca_tcga	TCGA-EL-A3T7	TCGA-EL-A3T7-01	47	M0	N0	Stage II	6th	T2	NA	Thyroid Cancer	Papillary Thyroid Cancer	NA	NA	NA	NA	NA	2718	0	NA	41.26	0:DiseaseFree	NA	NOT HISPANIC OR LATINO	NA	Minimal (T3)	3/13/13	0.0000	Thyroid Papillary Carcinoma - Classical/usual	NA	No	No	C73	2323004	C73.9	YES	2004	NO	Right lobe	NA	NO	NA	NA	NA	NA	NA	17	NO	TRUE	THPA
thca_tcga	TCGA-EL-A3T8	TCGA-EL-A3T8-01	36	M0	N0	Stage I	6th	T2	NA	Thyroid Cancer	Papillary Thyroid Cancer	NA	NA	NA	NA	NA	2568	0	NA	107.39	0:DiseaseFree	NA	NOT HISPANIC OR LATINO	NA	None	3/13/13	0.0001	Thyroid Papillary Carcinoma - Classical/usual	NA	No	No	C73	2323004	C73.9	YES	2005	NO	Left lobe	NA	NO	NA	NA	NA	NA	NA	12	NO	TRUE	THPA
thca_tcga	TCGA-EL-A3TA	TCGA-EL-A3TA-01	42	M0	N0	Stage I	6th	T2	NA	Thyroid Cancer	Papillary Thyroid Cancer	NA	NA	NA	NA	NA	2457	0	NA	66.85	0:DiseaseFree	NA	NOT HISPANIC OR LATINO	NA	None	3/13/13	0.0002	Thyroid Papillary Carcinoma - Classical/usual	NA	No	No	C73	2323004	C73.9	YES	2005	NO	Left lobe	NA	NO	NA	NA	NA	NA	NA	5	NO	TRUE	THPA
thca_tcga	TCGA-EL-A3ZG	TCGA-EL-A3ZG-01	15	M0	N0	Stage I	6th	T3	v 600 E	Thyroid Cancer	Papillary Thyroid Cancer	NA	NA	NA	NA	NA	2291	0	NA	89.49	0:DiseaseFree	NA	NOT HISPANIC OR LATINO	NA	Minimal (T3)	3/7/13	0.0001	Thyroid Papillary Carcinoma - Classical/usual	NA	No	No	C73	2323004	C73.9	YES	2006	NO	Left lobe	NA	NO	NA	NA	NA	NA	NA	NA	NO	FALSE	THPA
thca_tcga	TCGA-EL-A3ZQ	TCGA-EL-A3ZQ-01	78	M0	N0	Stage II	6th	T2	NA	Thyroid Cancer	Papillary Thyroid Cancer	NA	NA	NA	NA	NA	1360	0	NA	61.17	0:DiseaseFree	NA	NOT HISPANIC OR LATINO	NA	None	3/7/13	0.0002	Thyroid Papillary Carcinoma - Classical/usual	NA	No	No	C73	2323004	C73.9	YES	2008	NO	Right lobe	NA	YES	NA	1	NA	NA	NA	9	NO	FALSE	THPA
thca_tcga	TCGA-EL-A3ZR	TCGA-EL-A3ZR-01	46	M0	N0	Stage II	6th	T2	NA	Thyroid Cancer	Papillary Thyroid Cancer	NA	NA	NA	NA	NA	1332	0	NA	60.12	0:DiseaseFree	NA	NOT HISPANIC OR LATINO	NA	None	3/7/13	0.1494	Thyroid Papillary Carcinoma - Classical/usual	NA	No	No	C73	2323004	C73.9	YES	2008	NO	Left lobe	NA	NO	NA	NA	NA	NA	NA	10	NO	FALSE	THPA
thca_tcga	TCGA-EL-A3ZT	TCGA-EL-A3ZT-01	35	M0	N0	Stage I	6th	T3	NA	Thyroid Cancer	Papillary Thyroid Cancer	NA	NA	NA	NA	NA	1311	0	NA	59.4	0:DiseaseFree	NA	HISPANIC OR LATINO	NA	Minimal (T3)	3/7/13	0.0000	Thyroid Papillary Carcinoma - Classical/usual	NA	No	No	C73	2323004	C73.9	YES	2008	NO	Left lobe	NA	NO	NA	NA	NA	NA	NA	9	NO	FALSE	THPA
thca_tcga	TCGA-EL-A4JV	TCGA-EL-A4JV-01	41	M0	N0	Stage I	6th	T2	NA	Thyroid Cancer	Papillary Thyroid Cancer	NA	NA	NA	NA	NA	1304	0	NA	57.42	0:DiseaseFree	NA	NOT HISPANIC OR LATINO	NA	None	3/14/13	0.0001	Thyroid Papillary Carcinoma - Classical/usual	NA	No	No	C73	2323004	C73.9	YES	2009	NO	Right lobe	NA	YES	0	1	NA	NA	NA	6	NO	FALSE	THPA
thca_tcga	TCGA-EL-A4JW	TCGA-EL-A4JW-01	38	M0	N0	Stage I	6th	T1	NA	Thyroid Cancer	Papillary Thyroid Cancer	NA	NA	NA	NA	NA	1295	0	NA	34.69	0:DiseaseFree	NA	NOT HISPANIC OR LATINO	NA	None	3/14/13	0.0000	Thyroid Papillary Carcinoma - Classical/usual	NA	No	No	C73	2323004	C73.9	YES	2009	NO	Right lobe	NA	YES	0	1	NA	NA	NA	7	NO	FALSE	THPA
thca_tcga	TCGA-EL-A4JX	TCGA-EL-A4JX-01	31	MX	N0	Stage I	6th	T3	NA	Thyroid Cancer	Papillary Thyroid Cancer	NA	NA	NA	NA	NA	1269	0	NA	45.93	0:DiseaseFree	NA	NOT HISPANIC OR LATINO	NA	None	3/13/13	0.0307	Thyroid Papillary Carcinoma - Classical/usual	NA	No	No	C73	2323004	C73.9	YES	2009	NO	Right lobe	NA	YES	0	1	NA	NA	NA	7	NO	FALSE	THPA
thca_tcga	TCGA-EL-A4K0	TCGA-EL-A4K0-01	54	M0	N0	Stage I	7th	T1	NA	Thyroid Cancer	Papillary Thyroid Cancer	NA	NA	NA	NA	NA	757	0	NA	31.01	0:DiseaseFree	NA	NOT HISPANIC OR LATINO	NA	None	3/14/13	0.0000	Thyroid Papillary Carcinoma - Classical/usual	NA	No	No	C73	2323004	C73.9	YES	2010	NO	Right lobe	NA	YES	0	1	NA	NA	NA	8	NO	FALSE	THPA
thca_tcga	TCGA-EL-A4K2	TCGA-EL-A4K2-01	43	M0	N0	Stage I	7th	T1	NA	Thyroid Cancer	Papillary Thyroid Cancer	NA	NA	NA	NA	NA	708	0	NA	30.49	0:DiseaseFree	NA	NOT HISPANIC OR LATINO	NA	None	3/13/13	0.0001	Thyroid Papillary Carcinoma - Classical/usual	NA	No	No	C73	2323004	C73.9	YES	2010	NO	Left lobe	NA	YES	0	1	NA	NA	NA	9	NO	FALSE	THPA
thca_tcga	TCGA-EL-A4K9	TCGA-EL-A4K9-01	68	M0	N0	Stage II	7th	T2	NA	Thyroid Cancer	Papillary Thyroid Cancer	NA	NA	NA	NA	NA	1114	0	NA	47.8	0:DiseaseFree	NA	NOT HISPANIC OR LATINO	NA	Minimal (T3)	3/13/13	0.0417	Thyroid Papillary Carcinoma - Classical/usual	NA	No	No	C73	2323004	C73.9	YES	2009	NO	Right lobe	NA	NO	NA	NA	NA	NA	NA	NA	NO	FALSE	THPA
thca_tcga	TCGA-EL-A4KG	TCGA-EL-A4KG-01	35	M0	N0	Stage I	7th	T3	NA	Thyroid Cancer	Papillary Thyroid Cancer	NA	NA	NA	NA	NA	260	0	NA	24.28	0:DiseaseFree	NA	NOT HISPANIC OR LATINO	NA	Minimal (T3)	3/13/13	0.0003	Thyroid Papillary Carcinoma - Classical/usual	NA	No	No	C73	2323004	C73.9	YES	2012	NO	Right lobe	NA	YES	0	1	NA	NA	NA	31	NO	FALSE	THPA
thca_tcga	TCGA-EL-A4KH	TCGA-EL-A4KH-01	36	M0	N0	Stage I	7th	T2	NA	Thyroid Cancer	Papillary Thyroid Cancer	NA	NA	NA	NA	NA	238	0	NA	27.04	0:DiseaseFree	NA	NOT HISPANIC OR LATINO	NA	None	3/13/13	0.0000	Thyroid Papillary Carcinoma - Classical/usual	NA	No	No	C73	2323004	C73.9	YES	2012	NO	Left lobe	NA	NO	NA	NA	NA	NA	NA	5	NO	FALSE	THPA
thca_tcga	TCGA-EL-A4KI	TCGA-EL-A4KI-01	63	MX	N0	Stage III	7th	T3	NA	Thyroid Cancer	Papillary Thyroid Cancer	NA	NA	NA	NA	NA	254	0	NA	8.71	1:Recurred/Progressed	NA	NOT HISPANIC OR LATINO	NA	Minimal (T3)	3/14/13	0.3715	Thyroid Papillary Carcinoma - Classical/usual	NA	No	No	C73	2323004	C73.9	YES	2012	NO	Bilateral	NA	YES	0	1	NA	NA	NA	17	NO	FALSE	THPA
thca_tcga	TCGA-EM-A1CS	TCGA-EM-A1CS-01	55	MX	N0	Stage I	6th	T1	NA	Thyroid Cancer	Papillary Thyroid Cancer	NA	NA	NA	NA	NA	527	0	NA	26.84	0:DiseaseFree	NA	NA	NA	None	4/21/11	0.0110	Thyroid Papillary Carcinoma - Classical/usual	NA	No	No	C73	2323004	C73.9	YES	2009	NO	Left lobe	NA	YES	0	6	NA	NA	NA	12	NA	FALSE	THPA
thca_tcga	TCGA-EM-A1CV	TCGA-EM-A1CV-01	32	MX	N0	Stage I	7th	T1	NA	Thyroid Cancer	Papillary Thyroid Cancer	NA	NA	NA	NA	NA	54	0	NA	48.46	0:DiseaseFree	NA	NA	NA	None	4/21/11	0.0000	Thyroid Papillary Carcinoma - Classical/usual	NA	No	No	C73	2323004	C73.9	YES	2010	NO	Left lobe	NA	YES	0	3	NA	NA	NA	6	NA	FALSE	THPA
thca_tcga	TCGA-EM-A1CW	TCGA-EM-A1CW-01	39	MX	N0	Stage I	7th	T3	NA	Thyroid Cancer	Follicular Thyroid Cancer	NA	NA	NA	NA	NA	249	0	NA	18.04	0:DiseaseFree	NA	NA	NA	None	4/21/11	0.0000	Thyroid Papillary Carcinoma - Follicular (>= 99% follicular patterned)	NA	No	No	C73	2352223	C73.9	YES	2010	NO	Right lobe	NA	YES	0	1	NA	NA	NA	10	NA	FALSE	THFO
thca_tcga	TCGA-EM-A1YC	TCGA-EM-A1YC-01	71	MX	N0	Stage III	6th	T3	NA	Thyroid Cancer	Follicular Thyroid Cancer	NA	NA	NA	NA	NA	1326	0	NA	78.55	0:DiseaseFree	NA	NA	NA	None	7/28/11	0.3140	Thyroid Papillary Carcinoma - Follicular (>= 99% follicular patterned)	NA	No	No	C73	2352223	C73.9	YES	2007	NO	Right lobe	NA	YES	0	1	NA	NA	NA	11	NA	FALSE	THFO
thca_tcga	TCGA-EM-A1YD	TCGA-EM-A1YD-01	53	MX	N0	Stage II	6th	T2	NA	Thyroid Cancer	Follicular Thyroid Cancer	NA	NA	NA	NA	NA	1372	0	NA	56.96	0:DiseaseFree	NA	NA	NA	None	7/28/11	0.0001	Thyroid Papillary Carcinoma - Follicular (>= 99% follicular patterned)	NA	No	No	C73	2352223	C73.9	YES	2007	NO	Right lobe	NA	YES	0	5	NA	NA	NA	5	NA	FALSE	THFO
thca_tcga	TCGA-EM-A1YE	TCGA-EM-A1YE-01	47	MX	N0	Stage II	6th	T2	NA	Thyroid Cancer	Follicular Thyroid Cancer	NA	NA	NA	NA	NA	1409	0	NA	54.04	0:DiseaseFree	NA	NA	NA	None	7/28/11	0.0467	Thyroid Papillary Carcinoma - Follicular (>= 99% follicular patterned)	NA	No	No	C73	2352223	C73.9	YES	2007	NO	Right lobe	NA	YES	0	3	NA	NA	NA	9	NA	FALSE	THFO
thca_tcga	TCGA-EM-A22I	TCGA-EM-A22I-01	52	MX	N0	Stage III	7th	T3	NA	Thyroid Cancer	Papillary Thyroid Cancer	NA	NA	NA	NA	NA	77	0	NA	14.72	0:DiseaseFree	NA	NA	NA	Minimal (T3)	9/30/11	0.0000	Thyroid Papillary Carcinoma - Classical/usual	NA	No	No	C73	2323004	C73.9	YES	2011	NO	Left lobe	NA	YES	0	1	NA	NA	NA	8	NA	FALSE	THPA
thca_tcga	TCGA-EM-A22J	TCGA-EM-A22J-01	56	MX	N0	Stage II	7th	T2	NA	Thyroid Cancer	Follicular Thyroid Cancer	NA	NA	NA	NA	NA	70	0	NA	14.49	0:DiseaseFree	NA	NA	NA	None	9/30/11	0.0001	Thyroid Papillary Carcinoma - Follicular (>= 99% follicular patterned)	NA	No	No	C73	2352223	C73.9	YES	2011	NO	Left lobe	NA	YES	0	1	NA	NA	NA	15	NA	FALSE	THFO
thca_tcga	TCGA-EM-A22L	TCGA-EM-A22L-01	33	MX	N0	Stage I	7th	T2	NA	Thyroid Cancer	Follicular Thyroid Cancer	NA	NA	NA	NA	NA	72	0	NA	10.45	0:DiseaseFree	NA	NA	NA	None	9/30/11	0.0110	Thyroid Papillary Carcinoma - Follicular (>= 99% follicular patterned)	NA	No	No	C73	2352223	C73.9	YES	2011	NO	Right lobe	NA	YES	0	1	NA	NA	NA	10	NA	FALSE	THFO
thca_tcga	TCGA-EM-A22M	TCGA-EM-A22M-01	52	MX	N0	Stage I	7th	T1b	NA	Thyroid Cancer	Papillary Thyroid Cancer	NA	NA	NA	NA	NA	50	0	NA	14.52	0:DiseaseFree	NA	NOT HISPANIC OR LATINO	NA	None	9/30/11	0.0439	Thyroid Papillary Carcinoma - Classical/usual	NA	No	No	C73	2323004	C73.9	YES	2011	NO	Right lobe	NA	YES	0	3	NA	NA	NA	3	NA	FALSE	THPA
thca_tcga	TCGA-EM-A22N	TCGA-EM-A22N-01	68	MX	N0	Stage I	7th	T1b	NA	Thyroid Cancer	Follicular Thyroid Cancer	NA	NA	NA	NA	NA	50	0	NA	10.64	0:DiseaseFree	NA	NA	NA	None	9/30/11	0.1294	Thyroid Papillary Carcinoma - Follicular (>= 99% follicular patterned)	NA	No	No	C73	2352223	C73.9	YES	2011	NO	Right lobe	NA	YES	0	2	NA	NA	NA	6	NA	FALSE	THFO
thca_tcga	TCGA-EM-A22Q	TCGA-EM-A22Q-01	36	MX	N0	Stage I	7th	T3	NA	Thyroid Cancer	Follicular Thyroid Cancer	NA	NA	NA	NA	NA	34	0	NA	14.22	0:DiseaseFree	NA	NA	NA	None	9/30/11	0.0331	Thyroid Papillary Carcinoma - Follicular (>= 99% follicular patterned)	NA	No	No	C73	2352223	C73.9	YES	2011	NO	Right lobe	NA	YES	0	9	NA	NA	NA	7	NA	FALSE	THFO
thca_tcga	TCGA-EM-A2CM	TCGA-EM-A2CM-01	62	MX	N0	Stage III	7th	T3	NA	Thyroid Cancer	Poorly Differentiated Thyroid Cancer	NA	NA	NA	NA	NA	176	0	NA	41.16	0:DiseaseFree	NA	NA	NA	None	12/29/11	NA	Other, specify	Poorly Differentiated Oncocytic Carcinoma	No	No	C73	2231693	C73.9	YES	2010	NO	Left lobe	NA	YES	0	3	NA	NA	NA	NA	NA	FALSE	THPD
thca_tcga	TCGA-EM-A2CP	TCGA-EM-A2CP-01	26	MX	N0	Stage I	7th	T2	NA	Thyroid Cancer	Follicular Thyroid Cancer	NA	NA	NA	NA	NA	134	0	NA	2.99	0:DiseaseFree	NA	NA	NA	None	12/29/11	0.0002	Thyroid Papillary Carcinoma - Follicular (>= 99% follicular patterned)	NA	No	No	C73	2352223	C73.9	YES	2011	NO	Left lobe	NA	YES	0	27	NA	NA	NA	5	NA	FALSE	THFO
thca_tcga	TCGA-EM-A2CR	TCGA-EM-A2CR-01	46	MX	N0	Stage II	7th	T2	NA	Thyroid Cancer	Follicular Thyroid Cancer	NA	NA	NA	NA	NA	132	0	NA	13.63	0:DiseaseFree	NA	NA	NA	None	12/29/11	NA	Thyroid Papillary Carcinoma - Follicular (>= 99% follicular patterned)	NA	No	No	C73	2352223	C73.9	YES	2011	NO	Right lobe	NA	YES	0	3	NA	NA	NA	10	NA	FALSE	THFO
thca_tcga	TCGA-EM-A2CT	TCGA-EM-A2CT-01	20	MX	N0	Stage I	7th	T1b	NA	Thyroid Cancer	Follicular Thyroid Cancer	NA	NA	NA	NA	NA	130	0	NA	48.42	0:DiseaseFree	NA	NA	NA	None	12/29/11	0.0008	Thyroid Papillary Carcinoma - Follicular (>= 99% follicular patterned)	NA	No	No	C73	2352223	C73.9	YES	2011	NO	Right lobe	NA	YES	0	5	NA	NA	NA	10	NA	FALSE	THFO
thca_tcga	TCGA-EM-A2OV	TCGA-EM-A2OV-01	64	MX	N0	Stage II	7th	T2	NA	Thyroid Cancer	Follicular Thyroid Cancer	NA	NA	NA	NA	NA	205	0	NA	22.14	0:DiseaseFree	NA	NOT HISPANIC OR LATINO	NA	None	3/13/12	0.0001	Thyroid Papillary Carcinoma - Follicular (>= 99% follicular patterned)	NA	No	No	C73	2352223	C73.9	YES	2011	NO	Left lobe	NA	YES	0	1	NA	NA	NA	22	NA	FALSE	THFO
thca_tcga	TCGA-EM-A2OY	TCGA-EM-A2OY-01	46	MX	N0	Stage II	7th	T2	NA	Thyroid Cancer	Follicular Thyroid Cancer	NA	NA	NA	NA	NA	150	0	NA	32.29	0:DiseaseFree	NA	NA	NA	None	3/13/12	0.4740	Thyroid Papillary Carcinoma - Follicular (>= 99% follicular patterned)	NA	No	No	C73	2352223	C73.9	YES	2011	NO	Right lobe	NA	YES	0	1	NA	NA	NA	15	NA	FALSE	THFO
thca_tcga	TCGA-EM-A2OZ	TCGA-EM-A2OZ-01	66	MX	N0	Stage I	7th	T1b	NA	Thyroid Cancer	Papillary Thyroid Cancer	NA	NA	NA	NA	NA	129	0	NA	33.94	0:DiseaseFree	NA	NA	NA	None	3/13/12	0.0000	Thyroid Papillary Carcinoma - Classical/usual	NA	No	No	C73	2323004	C73.9	YES	2011	NO	Isthmus	NA	YES	0	2	NA	NA	NA	16	NA	FALSE	THPA
thca_tcga	TCGA-EM-A2P2	TCGA-EM-A2P2-01	46	MX	N0	Stage III	7th	T3	NA	Thyroid Cancer	Follicular Thyroid Cancer	NA	NA	NA	NA	NA	78	0	NA	17.28	0:DiseaseFree	NA	NA	NA	None	3/13/12	0.0334	Thyroid Papillary Carcinoma - Follicular (>= 99% follicular patterned)	NA	No	No	C73	2352223	C73.9	YES	2011	NO	Right lobe	NA	YES	0	5	NA	NA	NA	26	NA	FALSE	THFO
thca_tcga	TCGA-EM-A3AK	TCGA-EM-A3AK-01	62	MX	N0	Stage I	7th	T1b	NA	Thyroid Cancer	Papillary Thyroid Cancer	NA	NA	NA	NA	NA	170	0	NA	15.67	0:DiseaseFree	NA	NA	NA	None	4/23/12	0.0000	Thyroid Papillary Carcinoma - Classical/usual	NA	No	No	C73	2323004	C73.9	YES	2011	NO	Left lobe	NA	YES	0	2	NA	NA	NA	11	NA	FALSE	THPA
thca_tcga	TCGA-EM-A3AL	TCGA-EM-A3AL-01	45	MX	N0	Stage I	7th	T1b	NA	Thyroid Cancer	Follicular Thyroid Cancer	NA	NA	NA	NA	NA	174	0	NA	14.13	0:DiseaseFree	NA	NA	NA	None	4/23/12	0.0000	Thyroid Papillary Carcinoma - Follicular (>= 99% follicular patterned)	NA	No	No	C73	2352223	C73.9	YES	2011	NO	Right lobe	NA	YES	0	14	NA	NA	NA	20	NA	FALSE	THFO
thca_tcga	TCGA-EM-A3AQ	TCGA-EM-A3AQ-01	85	MX	N0	Stage I	7th	T1b	NA	Thyroid Cancer	Papillary Thyroid Cancer	NA	NA	NA	NA	NA	128	0	NA	29.7	0:DiseaseFree	NA	NA	NA	None	4/23/12	0.0001	Thyroid Papillary Carcinoma - Classical/usual	NA	No	Yes	C73	2323004	C73.9	YES	2011	NO	Left lobe	NA	YES	0	3	NA	NA	NA	21	NA	FALSE	THPA
thca_tcga	TCGA-EM-A3FN	TCGA-EM-A3FN-01	42	MX	N0	Stage I	7th	T3	NA	Thyroid Cancer	Follicular Thyroid Cancer	NA	NA	NA	NA	NA	234	0	NA	12.06	0:DiseaseFree	NA	NA	NA	None	5/18/12	0.0004	Thyroid Papillary Carcinoma - Follicular (>= 99% follicular patterned)	NA	No	No	C73	2352223	C73.9	YES	2011	NO	Left lobe	NA	YES	0	2	NA	NA	NA	16	NA	FALSE	THFO
thca_tcga	TCGA-EM-A3FO	TCGA-EM-A3FO-01	40	MX	N0	Stage I	7th	T3	NA	Thyroid Cancer	Papillary Thyroid Cancer	NA	NA	NA	NA	NA	148	0	NA	17.48	0:DiseaseFree	NA	NA	NA	None	5/18/12	0.0110	Thyroid Papillary Carcinoma - Classical/usual	NA	No	No	C73	2323004	C73.9	YES	2011	NO	Isthmus	NA	YES	0	3	NA	NA	NA	14	NA	FALSE	THPA
thca_tcga	TCGA-EM-A3FP	TCGA-EM-A3FP-01	71	MX	N0	Stage II	7th	T2	NA	Thyroid Cancer	Follicular Thyroid Cancer	NA	NA	NA	NA	NA	137	0	NA	17.38	0:DiseaseFree	NA	NA	NA	None	5/18/10	0.0047	Thyroid Papillary Carcinoma - Follicular (>= 99% follicular patterned)	NA	No	No	C73	2352223	C73.9	YES	2011	NO	Right lobe	NA	YES	0	3	NA	NA	NA	16	NA	FALSE	THFO
thca_tcga	TCGA-EM-A3O8	TCGA-EM-A3O8-01	33	MX	N0	Stage I	7th	T1b	NA	Thyroid Cancer	Follicular Thyroid Cancer	NA	NA	NA	NA	NA	100	0	NA	12.52	0:DiseaseFree	NA	NA	NA	None	7/4/12	0.0001	Thyroid Papillary Carcinoma - Follicular (>= 99% follicular patterned)	NA	No	No	C73	2352223	C73.9	YES	2011	NO	Right lobe	NA	YES	0	3	NA	NA	NA	9	NO	FALSE	THFO
thca_tcga	TCGA-EM-A3O9	TCGA-EM-A3O9-01	40	MX	N0	Stage I	7th	T3	NA	Thyroid Cancer	Follicular Thyroid Cancer	NA	NA	NA	NA	NA	99	0	NA	9.23	0:DiseaseFree	NA	NA	NA	None	7/4/12	0.3034	Thyroid Papillary Carcinoma - Follicular (>= 99% follicular patterned)	NA	No	No	C73	2352223	C73.9	YES	2011	NO	Right lobe	NA	YES	0	2	NA	NA	NA	25	NO	FALSE	THFO
thca_tcga	TCGA-EM-A3OA	TCGA-EM-A3OA-01	55	MX	N0	Stage II	7th	T2	NA	Thyroid Cancer	Follicular Thyroid Cancer	NA	NA	NA	NA	NA	101	0	NA	27	0:DiseaseFree	NA	NA	NA	None	7/4/12	0.0000	Thyroid Papillary Carcinoma - Follicular (>= 99% follicular patterned)	NA	No	No	C73	2352223	C73.9	YES	2011	NO	Right lobe	NA	YES	0	1	NA	NA	NA	13	NO	FALSE	THFO
thca_tcga	TCGA-EM-A3OB	TCGA-EM-A3OB-01	33	MX	N0	Stage I	7th	T2	NA	Thyroid Cancer	Follicular Thyroid Cancer	NA	NA	NA	NA	NA	79	0	NA	38.63	0:DiseaseFree	NA	NA	NA	None	7/4/12	0.0275	Thyroid Papillary Carcinoma - Follicular (>= 99% follicular patterned)	NA	No	No	C73	2352223	C73.9	YES	2011	NO	Isthmus	NA	YES	0	3	NA	NA	NA	16	NO	FALSE	THFO
thca_tcga	TCGA-EM-A3ST	TCGA-EM-A3ST-01	62	MX	N0	Stage III	7th	T3	NA	Thyroid Cancer	Follicular Thyroid Cancer	NA	NA	NA	NA	NA	224	0	NA	31.73	1:Recurred/Progressed	NA	NA	NA	None	11/23/12	0.0001	Thyroid Papillary Carcinoma - Follicular (>= 99% follicular patterned)	NA	No	No	C73	2352223	C73.9	YES	2011	NO	Right lobe	NA	YES	0	1	NA	NA	NA	NA	NO	FALSE	THFO
thca_tcga	TCGA-EM-A3SZ	TCGA-EM-A3SZ-01	42	MX	N0	Stage I	7th	T2	NA	Thyroid Cancer	Papillary Thyroid Cancer	NA	NA	NA	NA	NA	129	0	NA	12.78	0:DiseaseFree	NA	NA	NA	None	11/23/12	0.0003	Thyroid Papillary Carcinoma - Classical/usual	NA	No	No	C73	2323004	C73.9	YES	2011	NO	Right lobe	NA	YES	0	4	NA	NA	NA	NA	NO	FALSE	THPA
thca_tcga	TCGA-EM-A4FO	TCGA-EM-A4FO-01	72	MX	N0	Stage I	7th	T1b	NA	Thyroid Cancer	Papillary Thyroid Cancer	NA	No imaging evidence of disease	NA	NA	NA	234	0	NA	26.35	0:DiseaseFree	NA	NA	NA	None	3/18/13	0.0112	Thyroid Papillary Carcinoma - Classical/usual	NA	No	No	C73	2323004	C73.9	YES	2012	NO	Left lobe	NA	YES	0	6	NA	NA	NA	13	NO	FALSE	THPA
thca_tcga	TCGA-EM-A4FV	TCGA-EM-A4FV-01	64	MX	N0	Stage I	7th	T1b	NA	Thyroid Cancer	Papillary Thyroid Cancer	NA	No imaging evidence of disease	NA	NA	NA	337	0	NA	24.44	0:DiseaseFree	NA	NA	NA	None	3/21/13	0.0002	Thyroid Papillary Carcinoma - Classical/usual	NA	No	No	C73	2323004	C73.9	YES	2011	NO	Left lobe	NA	YES	0	5	NA	NA	NA	21	NO	FALSE	THPA
thca_tcga	TCGA-EM-A4G1	TCGA-EM-A4G1-01	26	MX	N0	Stage I	7th	T1b	NA	Thyroid Cancer	Follicular Thyroid Cancer	NA	No imaging evidence of disease	NA	NA	NA	30	0	NA	13.67	0:DiseaseFree	NA	NA	NA	None	3/21/13	0.0000	Thyroid Papillary Carcinoma - Follicular (>= 99% follicular patterned)	NA	No	No	C73	2352223	C73.9	YES	2012	NO	Left lobe	NA	YES	0	2	NA	NA	NA	3	NO	FALSE	THFO
thca_tcga	TCGA-ET-A25G	TCGA-ET-A25G-01	56	MX	N0	Stage III	6th	T3	NA	Thyroid Cancer	Papillary Thyroid Cancer	NA	NA	NA	NA	NA	1071	0	NA	81.87	0:DiseaseFree	NA	NOT HISPANIC OR LATINO	NA	Minimal (T3)	8/18/11	0.0000	Thyroid Papillary Carcinoma - Tall Cell (>= 50% tall cell features)	NA	No	No	C73	2353684	C73.9	YES	2008	NO	Left lobe	NA	YES	0	1	NA	NA	NA	9	NA	TRUE	THPA
thca_tcga	TCGA-ET-A25I	TCGA-ET-A25I-01	37	MX	N0	Stage I	6th	T2	NA	Thyroid Cancer	Follicular Thyroid Cancer	NA	NA	NA	NA	NA	1064	0	NA	81.64	0:DiseaseFree	NA	NOT HISPANIC OR LATINO	NA	None	8/18/11	0.0000	Thyroid Papillary Carcinoma - Follicular (>= 99% follicular patterned)	NA	No	No	C73	2352223	C73.9	YES	2008	NO	Left lobe	NA	YES	0	1	NA	NA	NA	14	NA	TRUE	THFO
thca_tcga	TCGA-ET-A25P	TCGA-ET-A25P-01	24	MX	N0	Stage I	6th	T1	NA	Thyroid Cancer	Papillary Thyroid Cancer	NA	NA	NA	NA	NA	523	0	NA	18.36	0:DiseaseFree	NA	NOT HISPANIC OR LATINO	NA	None	8/19/11	0.0276	Thyroid Papillary Carcinoma - Classical/usual	NA	No	No	C73	2323004	C73.9	YES	2009	NO	Left lobe	NA	YES	0	3	NA	NA	NA	NA	NA	TRUE	THPA
thca_tcga	TCGA-ET-A2MZ	TCGA-ET-A2MZ-01	39	MX	N0	Stage I	7th	T1b	NA	Thyroid Cancer	Papillary Thyroid Cancer	NA	NA	NA	NA	NA	280	0	NA	37.22	0:DiseaseFree	NA	NOT HISPANIC OR LATINO	NA	None	12/9/11	0.0000	Thyroid Papillary Carcinoma - Classical/usual	NA	No	No	C73	2323004	C73.9	YES	2010	NO	Right lobe	NA	YES	0	6	NA	NA	NA	4	NA	TRUE	THPA
thca_tcga	TCGA-ET-A2N4	TCGA-ET-A2N4-01	53	MX	N0	Stage III	6th	T3	NA	Thyroid Cancer	Follicular Thyroid Cancer	NA	NA	NA	NA	NA	1218	0	NA	2.66	0:DiseaseFree	NA	NOT HISPANIC OR LATINO	NA	Minimal (T3)	12/9/11	0.0208	Thyroid Papillary Carcinoma - Follicular (>= 99% follicular patterned)	NA	No	No	C73	2352223	C73.9	YES	2008	NO	Right lobe	NA	YES	0	2	NA	NA	NA	24	NA	TRUE	THFO
thca_tcga	TCGA-ET-A39L	TCGA-ET-A39L-01	20	MX	N0	Stage I	6th	T3	NA	Thyroid Cancer	Papillary Thyroid Cancer	NA	NA	NA	NA	NA	2018	0	NA	108.38	0:DiseaseFree	NA	NOT HISPANIC OR LATINO	NA	None	12/9/11	0.0000	Thyroid Papillary Carcinoma - Classical/usual	NA	No	No	C73	2323004	C73.9	YES	2006	NO	Left lobe	NA	YES	0	4	NA	NA	NA	2	NA	TRUE	THPA
thca_tcga	TCGA-ET-A39O	TCGA-ET-A39O-01	39	MX	N0	Stage I	6th	T1	NA	Thyroid Cancer	Papillary Thyroid Cancer	NA	NA	NA	NA	NA	1778	0	NA	100.49	0:DiseaseFree	NA	NOT HISPANIC OR LATINO	NA	None	12/9/11	0.0000	Thyroid Papillary Carcinoma - Tall Cell (>= 50% tall cell features)	NA	No	No	C73	2353684	C73.9	YES	2006	NO	Isthmus	NA	YES	0	4	NA	NA	NA	8	NA	TRUE	THPA
thca_tcga	TCGA-ET-A39P	TCGA-ET-A39P-01	73	MX	N0	Stage III	6th	T3	NA	Thyroid Cancer	Papillary Thyroid Cancer	NA	NA	NA	NA	NA	1617	0	NA	95.27	0:DiseaseFree	NA	NOT HISPANIC OR LATINO	NA	Minimal (T3)	12/9/11	0.0339	Thyroid Papillary Carcinoma - Classical/usual	NA	No	No	C73	2323004	C73.9	YES	2007	NO	Left lobe	NA	YES	0	2	NA	NA	NA	13	NA	TRUE	THPA
thca_tcga	TCGA-ET-A39R	TCGA-ET-A39R-01	24	MX	N0	Stage I	6th	T1	NA	Thyroid Cancer	Papillary Thyroid Cancer	NA	NA	NA	NA	NA	1583	0	NA	94.05	0:DiseaseFree	NA	HISPANIC OR LATINO	NA	None	12/9/11	0.0000	Thyroid Papillary Carcinoma - Classical/usual	NA	No	No	C73	2323004	C73.9	YES	2007	NO	Right lobe	NA	YES	0	18	NA	NA	NA	4	NA	TRUE	THPA
thca_tcga	TCGA-ET-A39S	TCGA-ET-A39S-01	27	MX	N0	Stage I	6th	T1	NA	Thyroid Cancer	Papillary Thyroid Cancer	NA	NA	NA	NA	NA	1507	0	NA	55.06	0:DiseaseFree	NA	NOT HISPANIC OR LATINO	NA	None	12/9/11	0.0001	Thyroid Papillary Carcinoma - Classical/usual	NA	No	No	C73	2323004	C73.9	YES	2007	NO	Left lobe	NA	YES	0	2	NA	NA	NA	5	NA	TRUE	THPA
thca_tcga	TCGA-ET-A39T	TCGA-ET-A39T-01	55	MX	N0	Stage III	6th	T3	NA	Thyroid Cancer	Follicular Thyroid Cancer	NA	NA	NA	NA	NA	1721	0	NA	98.13	0:DiseaseFree	NA	NOT HISPANIC OR LATINO	NA	Minimal (T3)	12/9/11	0.0000	Thyroid Papillary Carcinoma - Follicular (>= 99% follicular patterned)	NA	No	No	C73	2352223	C73.9	YES	2006	NO	Right lobe	NA	YES	0	2	NA	NA	NA	10	NA	TRUE	THFO
thca_tcga	TCGA-ET-A3BQ	TCGA-ET-A3BQ-01	27	MX	N0	Stage I	6th	T2	NA	Thyroid Cancer	Papillary Thyroid Cancer	NA	NA	NA	NA	NA	1094	0	NA	76.58	0:DiseaseFree	NA	NOT HISPANIC OR LATINO	NA	None	1/10/12	0.0000	Thyroid Papillary Carcinoma - Classical/usual	NA	No	No	C73	2323004	C73.9	YES	2008	NO	Right lobe	NA	YES	0	2	NA	NA	NA	14	NA	TRUE	THPA
thca_tcga	TCGA-ET-A3DQ	TCGA-ET-A3DQ-01	43	MX	N0	Stage I	6th	T1	NA	Thyroid Cancer	Follicular Thyroid Cancer	NA	NA	NA	NA	NA	1351	0	NA	84.79	0:DiseaseFree	NA	NOT HISPANIC OR LATINO	NA	None	1/9/12	0.0199	Thyroid Papillary Carcinoma - Follicular (>= 99% follicular patterned)	NA	No	No	C73	2352223	C73.9	YES	2008	NO	Right lobe	NA	YES	0	2	NA	NA	NA	1	NA	TRUE	THFO
thca_tcga	TCGA-ET-A3DS	TCGA-ET-A3DS-01	33	MX	N0	Stage I	6th	T1	NA	Thyroid Cancer	Papillary Thyroid Cancer	NA	NA	NA	NA	NA	784	0	NA	66.79	0:DiseaseFree	NA	NOT HISPANIC OR LATINO	NA	None	1/5/12	0.0953	Thyroid Papillary Carcinoma - Classical/usual	NA	No	No	C73	2323004	C73.9	YES	2009	NO	Right lobe	NA	YES	0	8	NA	NA	NA	6	NA	TRUE	THPA
thca_tcga	TCGA-ET-A3DV	TCGA-ET-A3DV-01	68	MX	N0	Stage II	5th	T3	NA	Thyroid Cancer	Follicular Thyroid Cancer	NA	NA	NA	NA	NA	3815	0	NA	166.49	0:DiseaseFree	NA	NOT HISPANIC OR LATINO	NA	Minimal (T3)	1/9/12	0.0000	Thyroid Papillary Carcinoma - Follicular (>= 99% follicular patterned)	NA	No	No	C73	2352223	C73.9	YES	2001	NO	Right lobe	NA	YES	0	1	NA	NA	NA	13	NA	TRUE	THFO
thca_tcga	TCGA-ET-A40P	TCGA-ET-A40P-01	32	MX	N0	Stage I	7th	T2	NA	Thyroid Cancer	Follicular Thyroid Cancer	NA	NA	NA	NA	NA	371	0	NA	43.96	0:DiseaseFree	NA	NOT HISPANIC OR LATINO	NA	None	9/30/12	0.0110	Thyroid Papillary Carcinoma - Follicular (>= 99% follicular patterned)	NA	No	No	C73	2352223	C73.9	YES	2011	NO	Right lobe	NA	YES	0	1	NA	NA	NA	NA	NO	TRUE	THFO
thca_tcga	TCGA-ET-A40S	TCGA-ET-A40S-01	62	MX	N0	Stage II	7th	T2	NA	Thyroid Cancer	Papillary Thyroid Cancer	NA	No imaging evidence of disease	NA	NA	NA	240	0	NA	40.18	0:DiseaseFree	NA	NOT HISPANIC OR LATINO	NA	None	9/30/12	0.0292	Thyroid Papillary Carcinoma - Classical/usual	NA	No	No	C73	2323004	C73.9	YES	2011	NO	Left lobe	NA	YES	0	12	NA	NA	NA	7	NO	TRUE	THPA
thca_tcga	TCGA-ET-A4KN	TCGA-ET-A4KN-01	51	MX	N0	Stage III	7th	T3	NA	Thyroid Cancer	Papillary Thyroid Cancer	NA	No imaging evidence of disease	NA	NA	NA	108	0	NA	33.15	0:DiseaseFree	NA	NA	NA	Minimal (T3)	1/8/13	0.0002	Thyroid Papillary Carcinoma - Tall Cell (>= 50% tall cell features)	NA	No	No	C73	2353684	C73.9	YES	2012	NO	Right lobe	NA	YES	0	4	NA	NA	NA	8	NO	TRUE	THPA
thca_tcga	TCGA-FE-A238	TCGA-FE-A238-01	36	MX	N0	Stage I	6th	T3	NA	Thyroid Cancer	Papillary Thyroid Cancer	NA	NA	NA	NA	NA	2167	0	NA	14.16	1:Recurred/Progressed	NA	NOT HISPANIC OR LATINO	NA	Minimal (T3)	8/11/11	0.0275	Thyroid Papillary Carcinoma - Classical/usual	NA	No	No	C73	2323004	C73.9	YES	2005	NO	Bilateral	NA	YES	0	1	RAI-avid|Imaging Suspected	NA	NA	NA	NA	TRUE	THPA
thca_tcga	TCGA-FE-A239	TCGA-FE-A239-01	82	MX	N0	Stage III	6th	T3	NA	Thyroid Cancer	Papillary Thyroid Cancer	NA	NA	NA	NA	NA	2039	0	NA	30.65	1:Recurred/Progressed	NA	NOT HISPANIC OR LATINO	NA	None	8/11/11	0.2756	Thyroid Papillary Carcinoma - Classical/usual	NA	No	No	C73	2323004	C73.9	YES	2005	NO	Right lobe	NA	YES	0	2	NA	NA	NA	NA	NA	TRUE	THPA
thca_tcga	TCGA-FE-A23A	TCGA-FE-A23A-01	27	MX	N0	Stage I	6th	T2	NA	Thyroid Cancer	Papillary Thyroid Cancer	NA	NA	NA	NA	NA	1838	0	NA	81.77	0:DiseaseFree	NA	NOT HISPANIC OR LATINO	NA	None	8/10/11	0.0000	Thyroid Papillary Carcinoma - Classical/usual	NA	No	No	C73	2323004	C73.9	YES	2006	NO	Right lobe	NA	YES	0	13	NA	NA	NA	8	NA	TRUE	THPA
thca_tcga	TCGA-FE-A3PD	TCGA-FE-A3PD-01	17	MX	N0	Stage I	6th	T2	NA	Thyroid Cancer	Follicular Thyroid Cancer	NA	NA	NA	NA	NA	2094	0	NA	78.71	0:DiseaseFree	NA	NOT HISPANIC OR LATINO	NA	None	3/13/12	0.0001	Thyroid Papillary Carcinoma - Follicular (>= 99% follicular patterned)	NA	No	No	C73	2352223	C73.9	YES	2006	NO	Left lobe	NA	YES	0	3	NA	NA	NA	16	NA	TRUE	THFO
thca_tcga	TCGA-FK-A3SD	TCGA-FK-A3SD-01	61	M0	N0	Stage I	6th	T1	NA	Thyroid Cancer	Papillary Thyroid Cancer	NA	No imaging evidence of disease	NA	NA	NA	1072	0	NA	1.05	0:DiseaseFree	NA	NOT HISPANIC OR LATINO	NA	NA	9/18/12	0.0001	Thyroid Papillary Carcinoma - Classical/usual	NA	No	Yes	C73	2323004	C73.9	YES	2009	NO	Left lobe	NA	NO	NA	NA	NA	NA	NA	24	NO	TRUE	THPA
thca_tcga	TCGA-FY-A2QD	TCGA-FY-A2QD-01	61	NA	N0	NA	7th	T1	NA	Thyroid Cancer	Papillary Thyroid Cancer	NA	NA	NA	NA	NA	170	0	NA	1.25	0:DiseaseFree	NA	NOT HISPANIC OR LATINO	NA	None	10/18/11	0.0022	Thyroid Papillary Carcinoma - Classical/usual	NA	No	No	C73	2323004	C73.9	YES	2011	NO	Left lobe	NA	YES	0	3	NA	NA	NA	4	NA	FALSE	THPA
thca_tcga	TCGA-FY-A3I4	TCGA-FY-A3I4-01	34	M0	N0	Stage I	7th	T2	NA	Thyroid Cancer	Papillary Thyroid Cancer	NA	NA	NA	NA	NA	92	0	NA	17.81	0:DiseaseFree	NA	NOT HISPANIC OR LATINO	NA	None	4/17/12	0.0002	Thyroid Papillary Carcinoma - Classical/usual	NA	No	No	C73	2323004	C73.9	YES	2011	NO	Right lobe	NA	YES	0	1	NA	NA	NA	6	NA	FALSE	THPA
thca_tcga	TCGA-FY-A3I5	TCGA-FY-A3I5-01	64	MX	N0	Stage III	7th	T3	NA	Thyroid Cancer	Follicular Thyroid Cancer	NA	NA	NA	NA	NA	164	0	NA	7.82	0:DiseaseFree	NA	NOT HISPANIC OR LATINO	NA	None	9/24/12	0.3990	Thyroid Papillary Carcinoma - Follicular (>= 99% follicular patterned)	NA	No	No	C73	2352223	C73.9	YES	2011	NO	Right lobe	NA	YES	0	14	NA	NA	NA	18	NO	TRUE	THFO
thca_tcga	TCGA-FY-A3NM	TCGA-FY-A3NM-01	48	MX	N0	Stage III	7th	T3	NA	Thyroid Cancer	Papillary Thyroid Cancer	NA	NA	NA	NA	NA	88	0	NA	29.07	0:DiseaseFree	NA	NOT HISPANIC OR LATINO	NA	Minimal (T3)	4/19/12	0.3708	Thyroid Papillary Carcinoma - Classical/usual	NA	No	No	C73	2323004	C73.9	YES	2011	NO	Bilateral	NA	YES	0	6	NA	NA	NA	20	NA	FALSE	THPA
thca_tcga	TCGA-FY-A3NP	TCGA-FY-A3NP-01	69	M0	N0	Stage I	7th	T1	NA	Thyroid Cancer	Follicular Thyroid Cancer	NA	NA	NA	NA	NA	58	0	NA	16.13	0:DiseaseFree	NA	NOT HISPANIC OR LATINO	NA	None	4/19/12	NA	Thyroid Papillary Carcinoma - Follicular (>= 99% follicular patterned)	NA	No	No	C73	2352223	C73.9	YES	2011	NO	Right lobe	NA	NO	NA	NA	NA	NA	NA	11	NA	FALSE	THFO
thca_tcga	TCGA-FY-A3R9	TCGA-FY-A3R9-01	66	MX	N0	Stage I	7th	T1a	NA	Thyroid Cancer	Papillary Thyroid Cancer	NA	NA	NA	NA	NA	121	0	NA	16.56	0:DiseaseFree	NA	NOT HISPANIC OR LATINO	NA	None	10/1/12	0.0000	Thyroid Papillary Carcinoma - Classical/usual	NA	No	No	C73	2352223	C73.9	YES	2011	NO	Bilateral	NA	YES	0	1	NA	NA	NA	15	NO	TRUE	THPA
thca_tcga	TCGA-FY-A3TY	TCGA-FY-A3TY-01	61	MX	N0	Stage III	7th	T3	NA	Thyroid Cancer	Papillary Thyroid Cancer	NA	NA	NA	NA	NA	49	0	NA	23.29	0:DiseaseFree	NA	NOT HISPANIC OR LATINO	NA	Minimal (T3)	8/6/12	0.0001	Thyroid Papillary Carcinoma - Classical/usual	NA	No	No	C73	2323004	C73.9	YES	2012	NO	Right lobe	NA	YES	0	6	NA	NA	NA	NA	NO	FALSE	THPA
thca_tcga	TCGA-FY-A3W9	TCGA-FY-A3W9-01	66	MX	N0	Stage II	7th	T2	NA	Thyroid Cancer	Follicular Thyroid Cancer	NA	NA	NA	NA	NA	72	0	NA	21.62	0:DiseaseFree	NA	NOT HISPANIC OR LATINO	NA	None	10/8/12	0.0546	Thyroid Papillary Carcinoma - Follicular (>= 99% follicular patterned)	NA	No	No	C73	2352223	C73.9	YES	2012	NO	Left lobe	NA	YES	0	1	NA	NA	NA	18	NO	FALSE	THFO
thca_tcga	TCGA-FY-A40K	TCGA-FY-A40K-01	46	MX	N0	Stage I	7th	T1a	NA	Thyroid Cancer	Papillary Thyroid Cancer	NA	No imaging evidence of disease	NA	NA	NA	58	0	NA	15.14	0:DiseaseFree	NA	NOT HISPANIC OR LATINO	NA	None	10/17/12	0.0001	Thyroid Papillary Carcinoma - Classical/usual	NA	No	No	C73	2323004	C73.9	YES	2012	NO	Right lobe	NA	YES	0	4	NA	NA	NA	4	NO	FALSE	THPA
thca_tcga	TCGA-FY-A40M	TCGA-FY-A40M-01	51	MX	N0	Stage I	7th	T1b	NA	Thyroid Cancer	Papillary Thyroid Cancer	NA	No imaging evidence of disease	NA	NA	NA	70	0	NA	22.47	0:DiseaseFree	NA	NOT HISPANIC OR LATINO	NA	None	10/17/12	0.0000	Thyroid Papillary Carcinoma - Classical/usual	NA	No	No	C73	2323004	C73.9	YES	2012	NO	Bilateral	NA	YES	0	5	NA	NA	NA	NA	NO	FALSE	THPA
thca_tcga	TCGA-FY-A40N	TCGA-FY-A40N-01	55	MX	N0	Stage I	7th	T1a	NA	Thyroid Cancer	Follicular Thyroid Cancer	NA	NA	NA	NA	NA	55	0	NA	19.02	0:DiseaseFree	NA	NOT HISPANIC OR LATINO	NA	None	10/8/12	0.0001	Thyroid Papillary Carcinoma - Follicular (>= 99% follicular patterned)	NA	No	No	C73	2352223	C73.9	YES	2012	NO	Bilateral	NA	YES	0	3	NA	NA	NA	NA	NO	FALSE	THFO
thca_tcga	TCGA-H2-A26U	TCGA-H2-A26U-01	54	MX	N0	Stage III	7th	T3	NA	Thyroid Cancer	Papillary Thyroid Cancer	NA	NA	NA	NA	NA	27	0	NA	16.98	0:DiseaseFree	NA	NOT HISPANIC OR LATINO	NA	Minimal (T3)	8/8/11	0.0440	Thyroid Papillary Carcinoma - Classical/usual	NA	No	No	C73	2323004	C73.9	YES	2011	NO	Bilateral	NA	YES	0	7	NA	NA	NA	5	NA	FALSE	THPA
thca_tcga	TCGA-H2-A3RH	TCGA-H2-A3RH-01	41	M0	N0	Stage I	7th	T1b	NA	Thyroid Cancer	Follicular Thyroid Cancer	NA	NA	NA	NA	NA	114	0	NA	12.45	0:DiseaseFree	NA	NOT HISPANIC OR LATINO	NA	None	5/7/12	0.0000	Thyroid Papillary Carcinoma - Follicular (>= 99% follicular patterned)	NA	No	No	C73	2352223	C73.9	YES	2011	NO	Left lobe	NA	YES	0	3	NA	NA	NA	9	NA	FALSE	THFO
thca_tcga	TCGA-H2-A3RI	TCGA-H2-A3RI-01	29	MX	N0	Stage I	7th	T3	NA	Thyroid Cancer	Papillary Thyroid Cancer	NA	NA	NA	NA	NA	71	0	NA	9.17	1:Recurred/Progressed	NA	NOT HISPANIC OR LATINO	NA	Minimal (T3)	5/7/12	0.0005	Thyroid Papillary Carcinoma - Classical/usual	NA	No	No	C73	2323004	C73.9	YES	2011	NO	Left lobe	NA	YES	0	5	NA	NA	NA	7	NA	FALSE	THPA
thca_tcga	TCGA-H2-A422	TCGA-H2-A422-01	40	MX	N0	Stage I	7th	T2	NA	Thyroid Cancer	Papillary Thyroid Cancer	NA	NA	NA	NA	NA	14	0	NA	18.59	0:DiseaseFree	NA	NOT HISPANIC OR LATINO	NA	None	10/22/12	0.0001	Thyroid Papillary Carcinoma - Classical/usual	NA	No	No	C73	2323004	C73.9	YES	2012	NO	Right lobe	NA	YES	0	3	NA	NA	NA	NA	NO	FALSE	THPA
thca_tcga	TCGA-IM-A3ED	TCGA-IM-A3ED-01	58	MX	N0	Stage I	6th	T1	NA	Thyroid Cancer	Papillary Thyroid Cancer	NA	NA	NA	NA	NA	1106	0	NA	47.37	0:DiseaseFree	NA	HISPANIC OR LATINO	NA	None	12/11/11	0.0000	Thyroid Papillary Carcinoma - Classical/usual	NA	No	No	C73	2323004	C73.9	YES	2008	NO	Left lobe	NA	YES	0	9	NA	NA	NA	7	NA	TRUE	THPA
thca_tcga	TCGA-IM-A3U3	TCGA-IM-A3U3-01	55	MX	N0	Stage I	7th	T1b	NA	Thyroid Cancer	Papillary Thyroid Cancer	NA	NA	NA	NA	NA	58	0	NA	16.89	0:DiseaseFree	NA	HISPANIC OR LATINO	NA	None	5/24/12	0.0000	Thyroid Papillary Carcinoma - Tall Cell (>= 50% tall cell features)	NA	No	No	C73	2353684	C73.9	YES	2012	NO	Bilateral	NA	YES	0	8	NA	NA	NA	26	NA	TRUE	THPA
thca_tcga	TCGA-IM-A41Z	TCGA-IM-A41Z-01	37	MX	N0	Stage I	7th	T1b	NA	Thyroid Cancer	Follicular Thyroid Cancer	NA	No imaging evidence of disease	NA	NA	NA	106	0	NA	31.08	0:DiseaseFree	NA	HISPANIC OR LATINO	NA	None	2/1/13	0.0001	Thyroid Papillary Carcinoma - Follicular (>= 99% follicular patterned)	NA	No	No	C73	2352223	C73.9	YES	2012	NO	Bilateral	NA	YES	1	20	NA	NA	NA	NA	NO	TRUE	THFO
thca_tcga	TCGA-J8-A3O0	TCGA-J8-A3O0-01	38	M0	N0	Stage I	6th	T2	NA	Thyroid Cancer	Papillary Thyroid Cancer	NA	NA	NA	NA	NA	874	0	NA	43.13	0:DiseaseFree	NA	NOT HISPANIC OR LATINO	NA	None	2/11/12	0.0110	Thyroid Papillary Carcinoma - Classical/usual	NA	No	No	C73	2352223	C73.9	YES	2009	NO	Right lobe	NA	YES	0	3	NA	NA	NA	9	NA	TRUE	THPA
thca_tcga	TCGA-KS-A41I	TCGA-KS-A41I-01	47	M0	N0	Stage I	5th	T1	NA	Thyroid Cancer	Follicular Thyroid Cancer	NA	NA	NA	NA	NA	3832	0	NA	15.97	0:DiseaseFree	NA	NA	NA	None	12/10/12	0.0110	Thyroid Papillary Carcinoma - Follicular (>= 99% follicular patterned)	NA	No	No	C73	2352223	C73.9	YES	2002	NO	Right lobe	NA	YES	0	NA	NA	NA	NA	NA	NO	FALSE	THFO
thca_tcga	TCGA-KS-A41L	TCGA-KS-A41L-01	39	M0	N0	Stage I	6th	T2	NA	Thyroid Cancer	Follicular Thyroid Cancer	NA	NA	NA	NA	NA	2800	0	NA	113.76	0:DiseaseFree	NA	NA	NA	None	12/10/12	0.0000	Thyroid Papillary Carcinoma - Follicular (>= 99% follicular patterned)	NA	No	No	C73	2352223	C73.9	YES	2004	NO	Right lobe	NA	YES	0	3	NA	NA	NA	NA	NO	FALSE	THFO
thca_tcga	TCGA-KS-A4I1	TCGA-KS-A4I1-01	37	M0	N0	Stage I	7th	T2	NA	Thyroid Cancer	Papillary Thyroid Cancer	NA	NA	NA	NA	NA	239	0	NA	26.68	0:DiseaseFree	NA	NA	NA	None	1/14/13	0.0004	Thyroid Papillary Carcinoma - Classical/usual	NA	No	No	C73	2323004	C73.9	YES	2012	NO	Right lobe	NA	YES	0	4	NA	NA	NA	NA	NO	FALSE	THPA
thca_tcga	TCGA-KS-A4I7	TCGA-KS-A4I7-01	61	M0	N0	Stage I	7th	T1b	NA	Thyroid Cancer	Papillary Thyroid Cancer	NA	NA	NA	NA	NA	399	0	NA	32.42	0:DiseaseFree	NA	NA	NA	None	1/15/13	0.0110	Thyroid Papillary Carcinoma - Classical/usual	NA	No	No	C73	2323004	C73.9	YES	2011	NO	Left lobe	NA	YES	0	4	NA	NA	NA	NA	NO	FALSE	THPA
thca_tcga	TCGA-KS-A4I9	TCGA-KS-A4I9-01	46	M0	N0	Stage I	6th	T1b	NA	Thyroid Cancer	Papillary Thyroid Cancer	NA	NA	NA	NA	NA	2064	0	NA	87.32	0:DiseaseFree	NA	NA	NA	None	1/15/13	0.0000	Thyroid Papillary Carcinoma - Classical/usual	NA	No	No	C73	2323004	C73.9	YES	2007	NO	Isthmus	NA	YES	0	5	NA	NA	NA	7	NO	FALSE	THPA
thca_tcga	TCGA-KS-A4ID	TCGA-KS-A4ID-01	55	M0	N0	Stage I	7th	T1	NA	Thyroid Cancer	Follicular Thyroid Cancer	NA	NA	NA	NA	NA	702	0	NA	33.21	0:DiseaseFree	NA	NA	NA	None	1/15/13	0.0038	Thyroid Papillary Carcinoma - Follicular (>= 99% follicular patterned)	NA	No	No	C73	2352223	C73.9	YES	2010	NO	Right lobe	NA	YES	0	13	NA	NA	NA	NA	NO	FALSE	THFO
thca_tcga	TCGA-L6-A4EP	TCGA-L6-A4EP-01	41	M0	N0	Stage I	7th	T2	NA	Thyroid Cancer	Papillary Thyroid Cancer	NA	No imaging evidence of disease	NA	NA	NA	697	0	NA	33.38	0:DiseaseFree	NA	NOT HISPANIC OR LATINO	NA	None	1/16/13	0.0002	Thyroid Papillary Carcinoma - Classical/usual	NA	No	No	C73	2323004	C73.9	YES	2010	NO	Right lobe	NA	YES	0	1	NA	NA	NA	11	NO	TRUE	THPA
thca_tcga	TCGA-MK-A4N7	TCGA-MK-A4N7-01	20	M0	N0	Stage I	7th	T2	NA	Thyroid Cancer	Papillary Thyroid Cancer	NA	No imaging evidence of disease	NA	NA	NA	525	0	NA	32.42	0:DiseaseFree	NA	HISPANIC OR LATINO	NA	None	8/27/12	0.0001	Thyroid Papillary Carcinoma - Classical/usual	NA	No	No	C73	2323004	C73.9	YES	2011	NO	Isthmus	NA	YES	0	2	NA	NA	NA	15	NO	TRUE	THPA
[truncated: 32 more columns]
