# Supplementary material for: Exploring the role of the Rab network in epithelial-to-mesenchymal transition
Source: Bioinform Adv. 2024 Dec 14;5(1):vbae200. doi: 10.1093/bioadv/vbae200 (PMC11684074; doi:10.1093/bioadv/vbae200)
Supplement: vbae200_Supplementary_Data [file vbae200_supplementary_data.zip › prad_met_IDs.txt]

Study ID	Patient ID	Sample ID	Diagnosis Age	Neoplasm Disease Stage American Joint Committee on Cancer Code	American Joint Committee on Cancer Publication Version Type	Aneuploidy Score	Buffa Hypoxia Score	Cancer Type	TCGA PanCanAtlas Cancer Type Acronym	Cancer Type Detailed	Last Communication Contact from Initial Pathologic Diagnosis Date	Birth from Initial Pathologic Diagnosis Date	Last Alive Less Initial Pathologic Diagnosis Date Calculated Day Value	Disease Free (Months)	Disease Free Status	Months of disease-specific survival	Disease-specific Survival status	Ethnicity Category	Form completion date	Fraction Genome Altered	Genetic Ancestry Label	Neoplasm Histologic Grade	Neoadjuvant Therapy Type Administered Prior To Resection Text	ICD-10 Classification	International Classification of Diseases for Oncology, Third Edition ICD-O-3 Histology Code	International Classification of Diseases for Oncology, Third Edition ICD-O-3 Site Code	Informed consent verified	In PanCan Pathway Analysis	MSI MANTIS Score	MSIsensor Score	Mutation Count	New Neoplasm Event Post Initial Therapy Indicator	Oncotree Code	Overall Survival (Months)	Overall Survival Status	Other Patient ID	American Joint Committee on Cancer Metastasis Stage Code	Neoplasm Disease Lymph Node Stage American Joint Committee on Cancer Code	American Joint Committee on Cancer Tumor Stage Code	Person Neoplasm Cancer Status	Progress Free Survival (Months)	Progression Free Status	Primary Lymph Node Presentation Assessment	Prior Diagnosis	Race Category	Radiation Therapy	Ragnum Hypoxia Score	Number of Samples Per Patient	Sample Type
prad_tcga_pan_can_atlas_2018	TCGA-2A-A8VT	TCGA-2A-A8VT-01	47	NA	NA	14	-39	Prostate Cancer	PRAD	Prostate Adenocarcinoma	1373	-17365	0	NA	NA	45.13923135	0:ALIVE OR DEAD TUMOR FREE	NA	3/29/14	0.1418	SAS_ADMIX	NA	No	C61	2279175	C61.9	Yes	Yes	0.3152	0	39	No	PRAD	45.13923135	0:LIVING	931B549F-B9F2-4E8D-83ED-FF663671883C	NA	N1	T4	Tumor Free	45.13923135	0:CENSORED	NA	No	NA	Yes	-22	1	Primary
prad_tcga_pan_can_atlas_2018	TCGA-CH-5741	TCGA-CH-5741-01	56	NA	NA	0	-25	Prostate Cancer	PRAD	Prostate Adenocarcinoma	395	-20759	0	12.98615906	0:DiseaseFree	12.98615906	0:ALIVE OR DEAD TUMOR FREE	Not Hispanic Or Latino	3/16/12	0.0576	EUR	NA	No	C61	2428924	C61.9	Yes	Yes	0.2602	0.04	21	No	PRAD	12.98615906	0:LIVING	b3bf57d4-e31a-4740-b438-fa826fb79550	NA	N1	T3B	Tumor Free	12.98615906	0:CENSORED	NA	No	White	Yes	-18	1	Primary
prad_tcga_pan_can_atlas_2018	TCGA-CH-5751	TCGA-CH-5751-01	68	NA	NA	4	-21	Prostate Cancer	PRAD	Prostate Adenocarcinoma	1065	-24957	0	11.9998685	1:Recurred/Progressed	35.01331492	0:ALIVE OR DEAD TUMOR FREE	Not Hispanic Or Latino	3/16/12	0.2044	EUR	NA	No	C61	2428924	C61.9	Yes	Yes	0.2715	0.04	28	Yes	PRAD	35.01331492	0:LIVING	721e76d0-4b1d-4e78-adb8-1344b8030062	NA	N1	T4	Tumor Free	11.9998685	1:PROGRESSION	NA	No	White	No	2	1	Primary
prad_tcga_pan_can_atlas_2018	TCGA-CH-5753	TCGA-CH-5753-01	70	NA	NA	5	-33	Prostate Cancer	PRAD	Prostate Adenocarcinoma	31	-25780	0	NA	NA	1.019166913	0:ALIVE OR DEAD TUMOR FREE	Not Hispanic Or Latino	3/21/12	0.1622	EUR	NA	No	C61	2428924	C61.9	Yes	Yes	0.2613	0.1	47	NA	PRAD	1.019166913	0:LIVING	928c48a0-68ee-4e28-ae83-9832e52850ca	NA	N1	T3B	Tumor Free	1.019166913	0:CENSORED	NA	Yes	White	NA	-20	1	Primary
prad_tcga_pan_can_atlas_2018	TCGA-CH-5754	TCGA-CH-5754-01	65	NA	NA	3	-17	Prostate Cancer	PRAD	Prostate Adenocarcinoma	62	-23803	0	NA	NA	2.038333827	0:ALIVE OR DEAD TUMOR FREE	Not Hispanic Or Latino	3/21/12	0.2071	EUR	NA	No	C61	2428924	C61.9	Yes	Yes	0.2719	0.01	78	NA	PRAD	2.038333827	0:LIVING	0aad0abd-750a-400d-a34f-491da996d46c	NA	N1	T3B	With Tumor	2.038333827	0:CENSORED	NA	No	White	NA	-2	1	Primary
prad_tcga_pan_can_atlas_2018	TCGA-CH-5766	TCGA-CH-5766-01	55	NA	NA	3	-25	Prostate Cancer	PRAD	Prostate Adenocarcinoma	31	-20392	0	NA	NA	1.019166913	0:ALIVE OR DEAD TUMOR FREE	Not Hispanic Or Latino	3/16/12	0.0616	EUR	NA	No	C61	2428924	C61.9	Yes	Yes	0.2647	0	29	NA	PRAD	1.019166913	0:LIVING	a5c77ab6-6e98-4a3d-81c8-f3d5fabd31d2	NA	N1	T3A	Tumor Free	1.019166913	0:CENSORED	NA	No	White	NA	-16	1	Primary
prad_tcga_pan_can_atlas_2018	TCGA-CH-5788	TCGA-CH-5788-01	69	NA	NA	6	-13	Prostate Cancer	PRAD	Prostate Adenocarcinoma	821	-25233	0	NA	NA	26.99148503	0:ALIVE OR DEAD TUMOR FREE	Not Hispanic Or Latino	3/16/12	0.2537	EUR	NA	No	C61	2428924	C61.9	Yes	Yes	0.2555	0.15	30	NA	PRAD	26.99148503	0:LIVING	c039014f-821c-43d6-9d3c-914f9c8d98fa	NA	N1	T3B	Tumor Free	26.99148503	0:CENSORED	NA	No	White	No	2	1	Primary
prad_tcga_pan_can_atlas_2018	TCGA-EJ-5495	TCGA-EJ-5495-01	68	NA	NA	4	-43	Prostate Cancer	PRAD	Prostate Adenocarcinoma	1760	-24904	0	57.86237959	0:DiseaseFree	57.86237959	0:ALIVE OR DEAD TUMOR FREE	Not Hispanic Or Latino	3/29/12	0.0709	EUR	NA	No	C61	2428924	C61.9	Yes	Yes	0.2615	0	68	No	PRAD	57.86237959	0:LIVING	962dd3d5-8501-4658-8cb9-2424b476124c	NA	N1	T3B	Tumor Free	57.86237959	0:CENSORED	NA	No	White	No	-20	1	Primary
prad_tcga_pan_can_atlas_2018	TCGA-EJ-5504	TCGA-EJ-5504-01	65	NA	NA	2	-29	Prostate Cancer	PRAD	Prostate Adenocarcinoma	1427	-24072	0	NA	NA	46.91455436	0:ALIVE OR DEAD TUMOR FREE	Not Hispanic Or Latino	4/2/12	0.1190	EUR	NA	No	C61	2428924	C61.9	Yes	Yes	0.2626	0.01	40	No	PRAD	46.91455436	0:LIVING	e1c3d1bd-cf8f-4fa4-ac8e-bf9e54f7aad4	NA	N1	T3A	With Tumor	46.91455436	0:CENSORED	NA	No	White	No	-20	1	Primary
prad_tcga_pan_can_atlas_2018	TCGA-EJ-5506	TCGA-EJ-5506-01	67	NA	NA	NA	-35	Prostate Cancer	PRAD	Prostate Adenocarcinoma	1381	-24617	0	45.40224217	0:DiseaseFree	45.40224217	0:ALIVE OR DEAD TUMOR FREE	Not Hispanic Or Latino	4/2/12	0.0000	EUR	NA	No	C61	2428924	C61.9	Yes	Yes	0.2664	0.01	8	No	PRAD	45.40224217	0:LIVING	e5e4d3b6-8e58-4dcf-8f67-a00e656a8e27	NA	N1	T3B	Tumor Free	45.40224217	0:CENSORED	NA	No	White	No	-16	1	Primary
prad_tcga_pan_can_atlas_2018	TCGA-EJ-5507	TCGA-EJ-5507-01	54	NA	NA	4	-27	Prostate Cancer	PRAD	Prostate Adenocarcinoma	1457	-19759	0	47.90084492	0:DiseaseFree	47.90084492	0:ALIVE OR DEAD TUMOR FREE	Not Hispanic Or Latino	4/2/12	0.1945	EUR	NA	No	C61	2428924	C61.9	Yes	Yes	0.2557	0.05	29	No	PRAD	47.90084492	0:LIVING	607200f5-df80-4f5d-90fb-fdc455a7415b	NA	N1	T3B	Tumor Free	47.90084492	0:CENSORED	NA	No	White	No	-10	1	Primary
prad_tcga_pan_can_atlas_2018	TCGA-EJ-5519	TCGA-EJ-5519-01	64	NA	NA	4	-33	Prostate Cancer	PRAD	Prostate Adenocarcinoma	1962	-23669	0	64.5034027	0:DiseaseFree	64.5034027	0:ALIVE OR DEAD TUMOR FREE	Not Hispanic Or Latino	4/3/12	0.1289	EUR_ADMIX	NA	No	C61	2428924	C61.9	Yes	Yes	0.2689	0.04	71	No	PRAD	64.5034027	0:LIVING	5313a055-c2d7-4cbd-a8c1-57ac85912d89	NA	N1	T3B	Tumor Free	64.5034027	0:CENSORED	NA	No	White	No	-20	1	Primary
prad_tcga_pan_can_atlas_2018	TCGA-EJ-5526	TCGA-EJ-5526-01	56	NA	NA	4	-31	Prostate Cancer	PRAD	Prostate Adenocarcinoma	1909	-20558	0	NA	NA	62.76095604	0:ALIVE OR DEAD TUMOR FREE	Not Hispanic Or Latino	4/4/12	0.1147	NA	NA	No	C61	2428924	C61.9	Yes	Yes	0.2691	0	30	Yes	PRAD	62.76095604	0:LIVING	eec48399-5660-4b25-8d34-191b54315c72	NA	N1	T3A	With Tumor	17.65460105	1:PROGRESSION	NA	No	White	No	-12	1	Primary
prad_tcga_pan_can_atlas_2018	TCGA-EJ-A46F	TCGA-EJ-A46F-01	57	NA	NA	4	NA	Prostate Cancer	PRAD	Prostate Adenocarcinoma	783	-21160	0	NA	NA	25.74218365	0:ALIVE OR DEAD TUMOR FREE	NA	1/24/13	0.1446	EUR	NA	No	C61	2279175	C61.9	Yes	Yes	0.3086	0.01	32	No	PRAD	25.74218365	0:LIVING	08F11BDD-D665-45AB-B1A2-5485D91922C2	NA	N1	T3B	Tumor Free	7.068415689	1:PROGRESSION	NA	No	NA	No	NA	1	Primary
prad_tcga_pan_can_atlas_2018	TCGA-EJ-A6RA	TCGA-EJ-A6RA-01	70	NA	NA	0	-21	Prostate Cancer	PRAD	Prostate Adenocarcinoma	353	-25679	0	NA	NA	11.60535227	0:ALIVE OR DEAD TUMOR FREE	NA	3/4/14	0.0000	EUR	NA	No	C61	2279175	C61.9	Yes	Yes	0.3317	0	10	No	PRAD	11.60535227	0:LIVING	4EF24CCA-976B-4C2F-8810-4339967DA570	NA	N1	T3B	With Tumor	11.60535227	1:PROGRESSION	NA	No	NA	No	-22	1	Primary
prad_tcga_pan_can_atlas_2018	TCGA-EJ-A7NM	TCGA-EJ-A7NM-01	64	NA	NA	1	-31	Prostate Cancer	PRAD	Prostate Adenocarcinoma	128	-23603	0	4.208173061	0:DiseaseFree	4.208173061	0:ALIVE OR DEAD TUMOR FREE	NA	3/4/14	0.0738	EUR	NA	No	C61	2410662	C61.9	Yes	Yes	0.3229	0	45	No	PRAD	4.208173061	0:LIVING	AA8B99FD-973F-465D-AE24-3421FE784687	NA	N1	T3B	Tumor Free	4.208173061	0:CENSORED	NA	No	NA	No	-18	1	Primary
prad_tcga_pan_can_atlas_2018	TCGA-EJ-A7NN	TCGA-EJ-A7NN-01	61	NA	NA	NA	NA	Prostate Cancer	PRAD	Prostate Adenocarcinoma	197	-22499	0	6.476641352	1:Recurred/Progressed	6.476641352	0:ALIVE OR DEAD TUMOR FREE	NA	3/4/14	NA	EUR	NA	No	C61	2279175	C61.9	Yes	No	0.3318	0	32	No	PRAD	6.476641352	0:LIVING	C8FAB4A7-FD7E-4D5E-A330-18C7E148B9D0	NA	N1	T3B	Tumor Free	6.476641352	1:PROGRESSION	NA	No	NA	No	NA	1	Primary
prad_tcga_pan_can_atlas_2018	TCGA-G9-7521	TCGA-G9-7521-01	52	NA	NA	14	-21	Prostate Cancer	PRAD	Prostate Adenocarcinoma	942	-19216	0	NA	NA	30.96952362	0:ALIVE OR DEAD TUMOR FREE	NA	5/31/12	0.1890	EUR	NA	No	C61	2428924	C61.9	Yes	Yes	0.3153	0.02	20	No	PRAD	30.96952362	0:LIVING	cf70909e-5143-47ae-b8ca-c3ae6ace7be2	NA	N1	T3A	Tumor Free	30.96952362	0:CENSORED	NA	No	NA	No	-18	1	Primary
prad_tcga_pan_can_atlas_2018	TCGA-G9-A9S0	TCGA-G9-A9S0-01	53	NA	NA	4	NA	Prostate Cancer	PRAD	Prostate Adenocarcinoma	NA	-19530	0	NA	NA	26.00519446	1:DEAD WITH TUMOR	NA	6/17/14	0.1906	EUR	NA	No	C61	2279175	C61.9	Yes	Yes	0.3267	0.03	24	Yes	PRAD	26.00519446	1:DECEASED	084AC674-F4CF-4A4A-A6A2-687C05C272EA	NA	N1	T3B	With Tumor	13.90669691	1:PROGRESSION	NA	No	NA	Yes	NA	1	Primary
prad_tcga_pan_can_atlas_2018	TCGA-HC-7737	TCGA-HC-7737-01	55	NA	NA	1	-25	Prostate Cancer	PRAD	Prostate Adenocarcinoma	1090	-20122	0	35.83522372	0:DiseaseFree	35.83522372	0:ALIVE OR DEAD TUMOR FREE	NA	4/11/12	0.0001	AFR	NA	No	C61	2428924	C61.9	Yes	Yes	0.326	0.09	18	No	PRAD	35.83522372	0:LIVING	73f875cb-bcfc-43ba-ab97-4e94caf836d4	NA	N1	T2C	Tumor Free	35.83522372	0:CENSORED	NA	No	Black or African American	No	-22	1	Primary
prad_tcga_pan_can_atlas_2018	TCGA-HC-7821	TCGA-HC-7821-01	54	NA	NA	4	-31	Prostate Cancer	PRAD	Prostate Adenocarcinoma	956	-19894	0	31.42979255	0:DiseaseFree	31.42979255	0:ALIVE OR DEAD TUMOR FREE	Not Hispanic Or Latino	4/20/12	0.1347	EUR	NA	No	C61	2428924	C61.9	Yes	Yes	0.3378	0.03	21	Yes	PRAD	31.42979255	0:LIVING	929837f9-297a-47c0-ac9a-a142eef620d3	NA	N1	T3B	With Tumor	31.42979255	0:CENSORED	NA	Yes	White	Yes	-22	1	Primary
prad_tcga_pan_can_atlas_2018	TCGA-HC-8257	TCGA-HC-8257-01	70	NA	NA	0	-31	Prostate Cancer	PRAD	Prostate Adenocarcinoma	726	-25629	0	23.86823158	0:DiseaseFree	23.86823158	0:ALIVE OR DEAD TUMOR FREE	NA	10/1/12	0.0697	AFR	NA	No	C61	2428924	C61.9	Yes	Yes	0.3115	0	39	No	PRAD	23.86823158	0:LIVING	270447ca-19ee-45a2-982e-032325dab05f	NA	N1	T3B	With Tumor	23.86823158	0:CENSORED	NA	No	NA	No	-18	1	Primary
prad_tcga_pan_can_atlas_2018	TCGA-HC-8264	TCGA-HC-8264-01	60	NA	NA	1	-33	Prostate Cancer	PRAD	Prostate Adenocarcinoma	48	-22177	0	NA	NA	1.578064898	0:ALIVE OR DEAD TUMOR FREE	NA	1/25/13	0.0698	EUR	NA	No	C61	2428924	C61.9	Yes	Yes	0.3298	0	35	No	PRAD	1.578064898	0:LIVING	8740555d-8bf0-40ba-b868-99eef27662a4	NA	N1	T3B	With Tumor	1.578064898	0:CENSORED	NA	No	NA	NA	-22	1	Primary
prad_tcga_pan_can_atlas_2018	TCGA-HC-A48F	TCGA-HC-A48F-01	47	NA	NA	5	-29	Prostate Cancer	PRAD	Prostate Adenocarcinoma	680	-17434	0	22.35591939	0:DiseaseFree	22.35591939	0:ALIVE OR DEAD TUMOR FREE	NA	2/21/13	0.3399	EUR	NA	No	C61	2279175	C61.9	Yes	Yes	0.3415	0.11	19	No	PRAD	22.35591939	0:LIVING	FF49E0F9-4007-4761-845E-B676B0FC9646	NA	N1	T2C	With Tumor	22.35591939	0:CENSORED	NA	No	NA	Yes	-12	1	Primary
prad_tcga_pan_can_atlas_2018	TCGA-HC-A8CY	TCGA-HC-A8CY-01	63	NA	NA	4	-25	Prostate Cancer	PRAD	Prostate Adenocarcinoma	290	-23154	0	NA	NA	9.534142092	0:ALIVE OR DEAD TUMOR FREE	NA	3/28/14	0.1393	EUR	NA	No	C61	2279175	C61.9	Yes	Yes	0.3203	0	25	NA	PRAD	9.534142092	0:LIVING	B6F54BDC-9B1B-4465-A6E3-F0524885E10E	NA	N1	T3A	With Tumor	9.534142092	0:CENSORED	NA	No	NA	NA	-22	1	Primary
prad_tcga_pan_can_atlas_2018	TCGA-J9-A8CM	TCGA-J9-A8CM-01	66	NA	NA	1	-27	Prostate Cancer	PRAD	Prostate Adenocarcinoma	463	-24118	0	NA	NA	15.221751	0:ALIVE OR DEAD TUMOR FREE	NA	2/1/15	0.1541	EUR	NA	No	C61	2279175	C61.9	Yes	Yes	0.3135	0	62	Yes	PRAD	15.221751	0:LIVING	DECEB7DF-6EDC-41F0-99AA-C4AC7E764074	NA	N1	T3B	With Tumor	11.3094651	1:PROGRESSION	NA	No	NA	No	-22	1	Primary
prad_tcga_pan_can_atlas_2018	TCGA-KC-A4BR	TCGA-KC-A4BR-01	75	NA	NA	NA	-23	Prostate Cancer	PRAD	Prostate Adenocarcinoma	1349	-27741	0	33.59963179	1:Recurred/Progressed	44.3501989	0:ALIVE OR DEAD TUMOR FREE	NA	1/23/15	0.0000	EUR	NA	No	C61	2279175	C61.9	Yes	Yes	0.3234	0	8	Yes	PRAD	44.3501989	0:LIVING	3E71FA1C-855C-475A-9DD0-A314A3ECD48D	NA	N1	T3B	With Tumor	33.59963179	1:PROGRESSION	NA	No	NA	No	-22	1	Primary
prad_tcga_pan_can_atlas_2018	TCGA-KK-A59X	TCGA-KK-A59X-01	55	NA	NA	1	11	Prostate Cancer	PRAD	Prostate Adenocarcinoma	2535	-20416	0	NA	NA	83.34155242	0:ALIVE OR DEAD TUMOR FREE	NA	5/28/13	0.1551	AFR	NA	No	C61	2279175	C61.9	Yes	Yes	0.3164	0.06	45	Yes	PRAD	83.34155242	0:LIVING	629855EA-551E-456C-B421-83B9A4EB3269	NA	N1	T3B	Tumor Free	73.41289411	1:PROGRESSION	NA	No	NA	Yes	-6	1	Primary
prad_tcga_pan_can_atlas_2018	TCGA-KK-A59Y	TCGA-KK-A59Y-01	56	NA	NA	2	-17	Prostate Cancer	PRAD	Prostate Adenocarcinoma	1968	-20768	0	64.70066082	0:DiseaseFree	64.70066082	0:ALIVE OR DEAD TUMOR FREE	NA	5/28/13	0.1105	EUR	NA	No	C61	2279175	C61.9	Yes	Yes	0.3093	0	23	No	PRAD	64.70066082	0:LIVING	4C197D76-DAF6-474D-B561-DED42905F52A	NA	N1	T3A	Tumor Free	64.70066082	0:CENSORED	NA	No	NA	Yes	-22	1	Primary
prad_tcga_pan_can_atlas_2018	TCGA-KK-A6E1	TCGA-KK-A6E1-01	57	NA	NA	7	-7	Prostate Cancer	PRAD	Prostate Adenocarcinoma	2198	-21063	0	72.26222178	0:DiseaseFree	72.26222178	0:ALIVE OR DEAD TUMOR FREE	NA	3/28/14	0.2188	EUR	NA	No	C61	2279175	C61.9	Yes	Yes	0.342	0.07	22	NA	PRAD	72.26222178	0:LIVING	DEB57BD8-545F-477A-9A86-6BC6DB257270	NA	N1	T3B	Tumor Free	72.26222178	0:CENSORED	NA	No	NA	Yes	-14	1	Primary
prad_tcga_pan_can_atlas_2018	TCGA-KK-A6E7	TCGA-KK-A6E7-01	46	NA	NA	6	NA	Prostate Cancer	PRAD	Prostate Adenocarcinoma	2760	-17074	0	NA	NA	90.73873163	0:ALIVE OR DEAD TUMOR FREE	NA	3/27/14	0.0965	NA	NA	No	C61	2279175	C61.9	Yes	Yes	0.3293	0	24	Yes	PRAD	90.73873163	0:LIVING	25C669B3-4D4A-4142-A403-677BE8522875	NA	N1	T3A	With Tumor	30.41062564	1:PROGRESSION	NA	No	NA	No	NA	1	Primary
prad_tcga_pan_can_atlas_2018	TCGA-KK-A7AP	TCGA-KK-A7AP-01	55	NA	NA	4	-17	Prostate Cancer	PRAD	Prostate Adenocarcinoma	196	-20403	0	NA	NA	6.443765	0:ALIVE OR DEAD TUMOR FREE	NA	6/6/14	0.1799	NA	NA	No	C61	2279175	C61.9	Yes	Yes	0.3362	0.03	32	NA	PRAD	6.443765	0:LIVING	F4E9A9F9-263C-4CED-A8FB-6CB0FB088983	NA	N1	T3B	NA	6.443765	0:CENSORED	NA	Yes	NA	NA	-26	1	Primary
prad_tcga_pan_can_atlas_2018	TCGA-KK-A7AU	TCGA-KK-A7AU-01	63	NA	NA	2	-19	Prostate Cancer	PRAD	Prostate Adenocarcinoma	1775	-23118	0	NA	NA	58.35552487	0:ALIVE OR DEAD TUMOR FREE	NA	8/28/14	0.1196	EUR	NA	No	C61	2279175	C61.9	Yes	Yes	0.3338	0	18	No	PRAD	58.35552487	0:LIVING	39303E7C-5BAF-479D-A112-D8F03A18C621	NA	N1	T3B	Tumor Free	6.805404872	1:PROGRESSION	NA	No	NA	No	-20	1	Primary
prad_tcga_pan_can_atlas_2018	TCGA-KK-A7AW	TCGA-KK-A7AW-01	57	NA	NA	1	NA	Prostate Cancer	PRAD	Prostate Adenocarcinoma	1054	-20869	0	NA	NA	34.65167505	0:ALIVE OR DEAD TUMOR FREE	NA	8/19/14	0.0705	AFR	NA	No	C61	2279175	C61.9	Yes	Yes	0.3206	0	25	NA	PRAD	34.65167505	0:LIVING	2F231B79-84BC-4256-BF26-7CE64083D438	NA	N1	T3A	Tumor Free	34.65167505	0:CENSORED	NA	No	NA	NA	NA	1	Primary
prad_tcga_pan_can_atlas_2018	TCGA-KK-A7B2	TCGA-KK-A7B2-01	68	NA	NA	0	NA	Prostate Cancer	PRAD	Prostate Adenocarcinoma	1099	-24845	0	NA	NA	36.13111089	0:ALIVE OR DEAD TUMOR FREE	NA	6/6/14	0.0000	EUR	NA	No	C61	2279175	C61.9	Yes	Yes	0.3301	0	17	Yes	PRAD	36.13111089	0:LIVING	000D566C-96C7-4F1C-B36E-FA2222467983	NA	N1	T3A	With Tumor	22.75043561	1:PROGRESSION	NA	No	NA	No	NA	1	Primary
prad_tcga_pan_can_atlas_2018	TCGA-KK-A7B4	TCGA-KK-A7B4-01	64	NA	NA	4	-15	Prostate Cancer	PRAD	Prostate Adenocarcinoma	987	-23644	0	NA	NA	32.44895946	0:ALIVE OR DEAD TUMOR FREE	NA	8/28/14	0.2040	EUR	NA	No	C61	2279175	C61.9	Yes	Yes	0.3133	0.09	26	Yes	PRAD	32.44895946	0:LIVING	5447A0E0-80CA-40FB-8233-504FDE51F22C	NA	N1	T3B	With Tumor	20.94223625	1:PROGRESSION	NA	Yes	NA	No	-18	1	Primary
prad_tcga_pan_can_atlas_2018	TCGA-KK-A8I4	TCGA-KK-A8I4-01	64	NA	NA	11	-23	Prostate Cancer	PRAD	Prostate Adenocarcinoma	2259	-23706	0	NA	NA	74.26767926	0:ALIVE OR DEAD TUMOR FREE	NA	8/28/14	0.1893	EUR	NA	No	C61	2279175	C61.9	Yes	Yes	0.3235	0.01	20	Yes	PRAD	74.26767926	0:LIVING	9A8CAEF5-6543-4391-8A55-4999035693C5	NA	N1	T3B	With Tumor	38.20232107	1:PROGRESSION	NA	No	NA	No	-22	1	Primary
prad_tcga_pan_can_atlas_2018	TCGA-KK-A8IA	TCGA-KK-A8IA-01	69	NA	NA	2	-21	Prostate Cancer	PRAD	Prostate Adenocarcinoma	1931	-25284	0	NA	NA	63.48423579	0:ALIVE OR DEAD TUMOR FREE	NA	8/18/14	0.2758	EUR	NA	No	C61	2279175	C61.9	Yes	Yes	0.3211	0	31	NA	PRAD	63.48423579	0:LIVING	17916C4E-FEBE-48C6-B475-AD29397425E8	NA	N1	T3B	NA	63.48423579	0:CENSORED	NA	No	NA	No	-12	1	Primary
prad_tcga_pan_can_atlas_2018	TCGA-KK-A8ID	TCGA-KK-A8ID-01	70	NA	NA	2	-23	Prostate Cancer	PRAD	Prostate Adenocarcinoma	2107	-25851	0	69.27047375	0:DiseaseFree	69.27047375	0:ALIVE OR DEAD TUMOR FREE	NA	8/18/14	0.2165	NA	NA	No	C61	2279175	C61.9	Yes	Yes	0.324	0	49	No	PRAD	69.27047375	0:LIVING	717C0FD3-527B-4D5E-A9AB-0F141FCC84E8	NA	N1	T3B	Tumor Free	69.27047375	0:CENSORED	NA	No	NA	No	-20	1	Primary
prad_tcga_pan_can_atlas_2018	TCGA-KK-A8IJ	TCGA-KK-A8IJ-01	59	NA	NA	1	-21	Prostate Cancer	PRAD	Prostate Adenocarcinoma	1559	-21793	0	NA	NA	51.25423283	0:ALIVE OR DEAD TUMOR FREE	NA	8/19/14	0.0360	EUR	NA	No	C61	2279175	C61.9	Yes	Yes	0.322	0	25	Yes	PRAD	51.25423283	0:LIVING	98A9CE0E-4F02-4819-BC0C-C1A8D34E3DB6	NA	N1	T3B	NA	10.09304008	1:PROGRESSION	NA	No	NA	NA	-20	1	Primary
prad_tcga_pan_can_atlas_2018	TCGA-KK-A8IL	TCGA-KK-A8IL-01	65	NA	NA	0	-21	Prostate Cancer	PRAD	Prostate Adenocarcinoma	NA	-23849	0	NA	NA	20.64634908	NA	NA	8/19/14	0.0166	AFR_ADMIX	NA	No	C61	2279175	C61.9	Yes	Yes	0.3313	0	27	NA	PRAD	20.64634908	1:DECEASED	2A51E1C2-8A8F-4DF3-BCC6-7DF94A47D94D	NA	N1	T3B	NA	20.64634908	0:CENSORED	NA	No	NA	NA	-24	1	Primary
prad_tcga_pan_can_atlas_2018	TCGA-M7-A723	TCGA-M7-A723-01	54	NA	NA	NA	NA	Prostate Cancer	PRAD	Prostate Adenocarcinoma	763	-20064	0	25.08465661	0:DiseaseFree	25.08465661	0:ALIVE OR DEAD TUMOR FREE	NA	12/10/13	0.0001	EUR	NA	No	C61	2279175	C61.9	Yes	Yes	0.2994	0.07	3	No	PRAD	25.08465661	0:LIVING	E27BC39B-54F1-47B5-AC8F-3245DCE690F4	NA	N1	T3B	Tumor Free	25.08465661	0:CENSORED	NA	No	NA	Yes	NA	1	Primary
prad_tcga_pan_can_atlas_2018	TCGA-V1-A8MJ	TCGA-V1-A8MJ-01	58	NA	NA	3	-25	Prostate Cancer	PRAD	Prostate Adenocarcinoma	1791	-21535		NA	NA	58.8815465	0:ALIVE OR DEAD TUMOR FREE	NA	7/15/14	0.0001	AFR_ADMIX	NA	No	C61	2279175	C61.9	Yes	Yes	0.3186	0	16	Yes	PRAD	58.8815465	0:LIVING	F4F81316-C99A-4A88-AA6C-E66FC5D60C53	NA	N1	T3A	NA	58.8815465	0:CENSORED	NA	No	NA	No	-24	1	Primary
prad_tcga_pan_can_atlas_2018	TCGA-V1-A8MU	TCGA-V1-A8MU-01	56	NA	NA	0	-27	Prostate Cancer	PRAD	Prostate Adenocarcinoma	1876	-20805		NA	NA	61.67603643	0:ALIVE OR DEAD TUMOR FREE	NA	7/15/14	0.0528	AFR_ADMIX	NA	No	C61	2279175	C61.9	Yes	Yes	0.3168	0	22	Yes	PRAD	61.67603643	0:LIVING	A76BCD1F-E47F-4DC5-A97A-4C4F00032191	NA	N1	T3A	NA	61.67603643	0:CENSORED	NA	No	NA	No	-26	1	Primary
prad_tcga_pan_can_atlas_2018	TCGA-V1-A8WV	TCGA-V1-A8WV-01	52	NA	NA	21	-23	Prostate Cancer	PRAD	Prostate Adenocarcinoma	686	-19345		22.5531775	0:DiseaseFree	22.5531775	0:ALIVE OR DEAD TUMOR FREE	NA	7/15/14	0.5379	EAS	NA	No	C61	2279175	C61.9	Yes	Yes	0.3198	0.02	39	No	PRAD	22.5531775	0:LIVING	8E5B1D47-7D92-4D28-8186-4176ADA96672	NA	N1	T3B	NA	22.5531775	0:CENSORED	NA	No	NA	No	-10	1	Primary
prad_tcga_pan_can_atlas_2018	TCGA-V1-A8WW	TCGA-V1-A8WW-01	59	NA	NA	2	-3	Prostate Cancer	PRAD	Prostate Adenocarcinoma	1078	-21900		35.4407075	0:DiseaseFree	35.4407075	0:ALIVE OR DEAD TUMOR FREE	NA	7/15/14	0.2146	EUR	NA	No	C61	2279175	C61.9	Yes	Yes	0.3368	0	32	Yes	PRAD	35.4407075	0:LIVING	D843996C-0F17-4482-8466-9F6144981B8A	NA	N1	T3B	NA	35.4407075	0:CENSORED	NA	No	NA	No	-6	1	Primary
prad_tcga_pan_can_atlas_2018	TCGA-V1-A9O5	TCGA-V1-A9O5-01	64	NA	NA	5	NA	Prostate Cancer	PRAD	Prostate Adenocarcinoma	1932	-23725		4.076667653	1:Recurred/Progressed	63.51711214	0:ALIVE OR DEAD TUMOR FREE	NA	7/23/14	0.2590	EUR	NA	No	C61	2279175	C61.9	Yes	Yes	0.3292	0	37	Yes	PRAD	63.51711214	0:LIVING	E0DFC37A-4A2E-4353-9673-241B100B3467	NA	N1	T4	NA	4.076667653	1:PROGRESSION	NA	No	NA	Yes	NA	1	Primary
prad_tcga_pan_can_atlas_2018	TCGA-V1-A9OA	TCGA-V1-A9OA-01	61	NA	NA	3	NA	Prostate Cancer	PRAD	Prostate Adenocarcinoma	636	-22630		20.9093599	0:DiseaseFree	20.9093599	0:ALIVE OR DEAD TUMOR FREE	NA	7/23/14	0.1664	EUR	NA	No	C61	2279175	C61.9	Yes	Yes	0.3348	0	17	No	PRAD	20.9093599	0:LIVING	A8396F6D-53E2-4664-A3E2-DF061D022108	NA	N1	T3B	NA	20.9093599	0:CENSORED	NA	No	NA	Yes	NA	1	Primary
prad_tcga_pan_can_atlas_2018	TCGA-V1-A9OY	TCGA-V1-A9OY-01	57	NA	NA	0	NA	Prostate Cancer	PRAD	Prostate Adenocarcinoma	1067	-21170		35.07906763	0:DiseaseFree	35.07906763	0:ALIVE OR DEAD TUMOR FREE	NA	7/23/14	0.0229	EUR	NA	No	C61	2279175	C61.9	Yes	Yes	0.3267	0	16	No	PRAD	35.07906763	0:LIVING	69FC0351-6496-46B5-BE22-25B80C1DC4CC	NA	N1	T3A	NA	35.07906763	0:CENSORED	NA	No	NA	No	NA	1	Primary
prad_tcga_pan_can_atlas_2018	TCGA-VN-A88K	TCGA-VN-A88K-01	58	NA	NA	3	-19	Prostate Cancer	PRAD	Prostate Adenocarcinoma	776	-21524	0	25.51204918	0:DiseaseFree	25.51204918	0:ALIVE OR DEAD TUMOR FREE	NA	1/10/14	0.1365	EUR	NA	No	C61	2279175	C61.9	Yes	Yes	0.3381	0.03	22	No	PRAD	25.51204918	0:LIVING	A186C956-6756-4339-9793-494FE9B80C94	NA	N1	T3A	NA	25.51204918	0:CENSORED	NA	No	NA	No	-24	1	Primary
prad_tcga_pan_can_atlas_2018	TCGA-VP-A878	TCGA-VP-A878-01	58	NA	NA	0	-33	Prostate Cancer	PRAD	Prostate Adenocarcinoma	3130	-21402	0	NA	NA	102.9029819	0:ALIVE OR DEAD TUMOR FREE	NA	3/27/14	0.0735	EUR	NA	No	C61	2279175	C61.9	Yes	Yes	0.3197	0	27	Yes	PRAD	102.9029819	0:LIVING	48F36FBE-356A-40AF-B81F-8EA0B1369BAB	NA	N1	T2C	NA	3.2218825	1:PROGRESSION	NA	No	NA	No	-26	1	Primary
prad_tcga_pan_can_atlas_2018	TCGA-VP-A87D	TCGA-VP-A87D-01	54	NA	NA	2	-37	Prostate Cancer	PRAD	Prostate Adenocarcinoma	1853	-19818	0	39.25436434	1:Recurred/Progressed	60.91988033	0:ALIVE OR DEAD TUMOR FREE	NA	3/28/14	0.0953	EUR	NA	No	C61	2279175	C61.9	Yes	Yes	0.3234	0	48	No	PRAD	60.91988033	0:LIVING	AA405B5F-F75D-486A-96F3-1DF7ADD18193	NA	N1	T3A	Tumor Free	39.25436434	1:PROGRESSION	NA	No	NA	No	-24	1	Primary
prad_tcga_pan_can_atlas_2018	TCGA-VP-A87J	TCGA-VP-A87J-01	56	NA	NA	3	-23	Prostate Cancer	PRAD	Prostate Adenocarcinoma	1774	-20792	0	58.32264852	0:DiseaseFree	58.32264852	0:ALIVE OR DEAD TUMOR FREE	NA	3/31/14	0.0632	AFR_ADMIX	NA	No	C61	2279175	C61.9	Yes	Yes	0.3196	0.04	28	No	PRAD	58.32264852	0:LIVING	486D225F-ECA6-499B-A142-DD86137B22E4	NA	N1	T3A	With Tumor	58.32264852	0:CENSORED	NA	No	NA	No	-20	1	Primary
prad_tcga_pan_can_atlas_2018	TCGA-XJ-A9DX	TCGA-XJ-A9DX-01	51	NA	NA	6	NA	Prostate Cancer	PRAD	Prostate Adenocarcinoma	973	NA	0	NA	NA	31.98869054	0:ALIVE OR DEAD TUMOR FREE	NA	5/21/14	0.3074	EUR	NA	No	C61	2279175	C61.9	Yes	Yes	0.3309	0.03	61	Yes	PRAD	31.98869054	0:LIVING	84A5D5FC-7350-4846-A1BC-8BFADBCFF8DC	NA	N1	T3B	Tumor Free	31.98869054	0:CENSORED	NA	No	NA	NA	NA	1	Primary
prad_tcga_pan_can_atlas_2018	TCGA-XK-AAIV	TCGA-XK-AAIV-01	63	NA	NA	19	NA	Prostate Cancer	PRAD	Prostate Adenocarcinoma	1133	-23325	0	37.24890686	0:DiseaseFree	37.24890686	0:ALIVE OR DEAD TUMOR FREE	NA	5/8/14	0.2581	EUR	NA	No	C61	2279175	C61.9	Yes	Yes	0.3378	0	43	No	PRAD	37.24890686	0:LIVING	0E747C7E-3621-4D88-847C-86811655D908	NA	N1	T3B	With Tumor	37.24890686	0:CENSORED	NA	No	NA	Yes	NA	1	Primary
prad_tcga_pan_can_atlas_2018	TCGA-YL-A8HL	TCGA-YL-A8HL-01	58	NA	NA	1	-27	Prostate Cancer	PRAD	Prostate Adenocarcinoma	1565	-21249	0	NA	NA	51.45149094	0:ALIVE OR DEAD TUMOR FREE	NA	3/13/14	0.0677	EUR	NA	No	C61	2279175	C61.9	Yes	Yes	0.3202	0	17	No	PRAD	51.45149094	0:LIVING	FF52FA2F-BD12-4DE0-9F5C-CD330FFB5FB3	NA	N1	T3B	NA	51.45149094	0:CENSORED	NA	No	NA	Yes	-18	1	Primary
prad_tcga_pan_can_atlas_2018	TCGA-YL-A8SK	TCGA-YL-A8SK-01	67	NA	NA	3	-41	Prostate Cancer	PRAD	Prostate Adenocarcinoma	1408	-24759	0	NA	NA	46.28990367	0:ALIVE OR DEAD TUMOR FREE	NA	4/25/14	0.1851	EUR	NA	No	C61	2279175	C61.9	Yes	Yes	0.3263	0	31	No	PRAD	46.28990367	0:LIVING	159B47B2-DC7D-4856-9A00-454E27301E23	NA	N1	T3B	NA	46.28990367	0:CENSORED	NA	No	NA	Yes	-22	1	Primary
prad_tcga_pan_can_atlas_2018	TCGA-YL-A8SL	TCGA-YL-A8SL-01	74	NA	NA	13	-15	Prostate Cancer	PRAD	Prostate Adenocarcinoma	987	-27033	0	32.44895946	0:DiseaseFree	32.44895946	0:ALIVE OR DEAD TUMOR FREE	NA	4/25/14	0.2142	EUR	NA	No	C61	2279175	C61.9	Yes	Yes	0.3229	0	39	No	PRAD	32.44895946	0:LIVING	23EBC73D-BE3B-42F8-9390-BF18A21AFC5C	NA	N1	T3B	Tumor Free	32.44895946	0:CENSORED	NA	No	NA	No	-22	1	Primary
prad_tcga_pan_can_atlas_2018	TCGA-YL-A9WH	TCGA-YL-A9WH-01	67	NA	NA	20	11	Prostate Cancer	PRAD	Prostate Adenocarcinoma	427	-24755	0	NA	NA	14.03820232	0:ALIVE OR DEAD TUMOR FREE	NA	4/10/14	0.5475	EUR	NA	No	C61	2279175	C61.9	Yes	Yes	0.3165	0	51	No	PRAD	14.03820232	0:LIVING	1BCB1132-A9FC-4F03-BBED-ABAF80C7A24A	NA	N1	T3B	NA	14.03820232	0:CENSORED	NA	No	NA	Yes	14	1	Primary
prad_tcga_pan_can_atlas_2018	TCGA-YL-A9WI	TCGA-YL-A9WI-01	63	NA	NA	11	-11	Prostate Cancer	PRAD	Prostate Adenocarcinoma	1623	-23184	0	NA	NA	53.35831936	0:ALIVE OR DEAD TUMOR FREE	NA	4/10/14	0.3760	EUR	NA	No	C61	2279175	C61.9	Yes	Yes	0.3211	0	37	No	PRAD	53.35831936	0:LIVING	2D70EACC-D0C3-4121-BD1A-A47D68ECEDE5	NA	N1	T3A	NA	53.35831936	0:CENSORED	NA	No	NA	No	-12	1	Primary
prad_tcga_pan_can_atlas_2018	TCGA-YL-A9WJ	TCGA-YL-A9WJ-01	47	NA	NA	2	-27	Prostate Cancer	PRAD	Prostate Adenocarcinoma	NA	-17322	0	NA	NA	60.98563303	1:DEAD WITH TUMOR	NA	4/14/14	0.0872	EUR	NA	No	C61	2279175	C61.9	Yes	Yes	0.3418	0	22	Yes	PRAD	60.98563303	1:DECEASED	0B5ED938-6AB8-4E76-8558-1D86F3A90DFA	NA	N1	T3B	With Tumor	48.52549561	1:PROGRESSION	NA	No	NA	Yes	-22	1	Primary
prad_tcga_pan_can_atlas_2018	TCGA-YL-A9WX	TCGA-YL-A9WX-01	68	NA	NA	2	NA	Prostate Cancer	PRAD	Prostate Adenocarcinoma	1518	-25008	0	NA	NA	49.9063024	0:ALIVE OR DEAD TUMOR FREE	NA	4/12/14	0.0056	EUR	NA	No	C61	2279175	C61.9	Yes	Yes	0.3366	0.02	5	Yes	PRAD	49.9063024	0:LIVING	A468353E-0A96-4A4D-8AEF-5140BF1BF952	NA	N1	T3B	With Tumor	49.51178617	1:PROGRESSION	NA	No	NA	No	NA	1	Primary
prad_tcga_pan_can_atlas_2018	TCGA-YL-A9WY	TCGA-YL-A9WY-01	57	NA	NA	12	NA	Prostate Cancer	PRAD	Prostate Adenocarcinoma	1098	-21164	0	NA	NA	36.09823454	0:ALIVE OR DEAD TUMOR FREE	NA	4/13/14	0.1806	EUR	NA	No	C61	2279175	C61.9	Yes	Yes	0.3309	0	29	Yes	PRAD	36.09823454	0:LIVING	D7E22AF5-88AA-4A83-985C-1D346DFF652D	NA	N1	T3B	With Tumor	25.15040931	1:PROGRESSION	NA	No	NA	No	NA	1	Primary
prad_tcga_pan_can_atlas_2018	TCGA-ZG-A8QW	TCGA-ZG-A8QW-01	72	NA	NA	1	-11	Prostate Cancer	PRAD	Prostate Adenocarcinoma	94	-26632	0	NA	NA	3.090377092	0:ALIVE OR DEAD TUMOR FREE	NA	5/21/14	0.0114	EUR	NA	No	C61	2279175	C61.9	Yes	Yes	0.3219	0	28	No	PRAD	3.090377092	0:LIVING	F06C1EF4-BEDD-4025-ABF8-06F5E9C0821A	NA	N1	T3B	NA	3.090377092	0:CENSORED	NA	No	NA	No	-12	1	Primary
prad_tcga_pan_can_atlas_2018	TCGA-ZG-A8QY	TCGA-ZG-A8QY-01	67	NA	NA	0	-31	Prostate Cancer	PRAD	Prostate Adenocarcinoma	404	-24731	0	NA	NA	13.28204622	0:ALIVE OR DEAD TUMOR FREE	NA	5/21/14	0.1223	EUR	NA	No	C61	2279175	C61.9	Yes	Yes	0.3152	0	51	No	PRAD	13.28204622	0:LIVING	A6D467CF-6783-4885-8DE5-95D32E922500	NA	N1	T3B	NA	13.28204622	0:CENSORED	NA	No	NA	No	-24	1	Primary
prad_tcga_pan_can_atlas_2018	TCGA-ZG-A8QZ	TCGA-ZG-A8QZ-01	65	NA	NA	2	-33	Prostate Cancer	PRAD	Prostate Adenocarcinoma	308	-23980	0	NA	NA	10.12591643	0:ALIVE OR DEAD TUMOR FREE	NA	5/21/14	0.0672	EUR	NA	No	C61	2279175	C61.9	Yes	Yes	0.3215	0	26	No	PRAD	10.12591643	0:LIVING	DAA9292E-8012-4AA2-8221-AD65FB1C7B78	NA	N1	T3B	Tumor Free	10.12591643	0:CENSORED	NA	No	NA	Yes	-18	1	Primary
prad_tcga_pan_can_atlas_2018	TCGA-ZG-A9KY	TCGA-ZG-A9KY-01	73	NA	NA	5	NA	Prostate Cancer	PRAD	Prostate Adenocarcinoma	130	-27000	0	NA	NA	4.273925765	0:ALIVE OR DEAD TUMOR FREE	NA	7/17/14	0.2727	EUR	NA	No	C61	2279175	C61.9	Yes	Yes	0.3332	0.02	55	No	PRAD	4.273925765	0:LIVING	ADBF5BDA-E2DC-4B25-8FB9-96D89093F77D	NA	N1	T4	NA	4.273925765	0:CENSORED	NA	No	NA	No	NA	1	Primary
prad_tcga_pan_can_atlas_2018	TCGA-ZG-A9L0	TCGA-ZG-A9L0-01	71	NA	NA	4	NA	Prostate Cancer	PRAD	Prostate Adenocarcinoma	355	-26055	0	NA	NA	11.67110497	0:ALIVE OR DEAD TUMOR FREE	NA	7/17/14	0.4797	EUR	NA	No	C61	2279175	C61.9	Yes	Yes	0.3249	0	35	No	PRAD	11.67110497	0:LIVING	355E84E7-0D50-4BC2-A481-DFECE2F8C687	NA	N1	T3B	Tumor Free	11.67110497	0:CENSORED	NA	No	NA	No	NA	1	Primary
prad_tcga_pan_can_atlas_2018	TCGA-ZG-A9L1	TCGA-ZG-A9L1-01	66	NA	NA	12	NA	Prostate Cancer	PRAD	Prostate Adenocarcinoma	1302	-24214	0	NA	NA	42.80501036	0:ALIVE OR DEAD TUMOR FREE	NA	7/17/14	0.3262	EUR	NA	No	C61	2279175	C61.9	Yes	Yes	0.3181	0	24	No	PRAD	42.80501036	0:LIVING	083CC988-19A5-49B4-97C0-4E7BCC5D5C08	NA	N1	T3B	With Tumor	42.80501036	0:CENSORED	NA	No	NA	Yes	NA	1	Primary
prad_tcga_pan_can_atlas_2018	TCGA-ZG-A9L5	TCGA-ZG-A9L5-01	58	NA	NA	16	NA	Prostate Cancer	PRAD	Prostate Adenocarcinoma	908	-21293	0	NA	NA	29.85172765	0:ALIVE OR DEAD TUMOR FREE	NA	7/17/14	0.4144	EUR	NA	No	C61	2279175	C61.9	Yes	Yes	0.3366	0.02	42	No	PRAD	29.85172765	0:LIVING	E8F39C9E-0F1A-401C-9055-762B52BC77C7	NA	N1	T4	With Tumor	29.85172765	0:CENSORED	NA	No	NA	No	NA	1	Primary
prad_tcga_pan_can_atlas_2018	TCGA-ZG-A9L9	TCGA-ZG-A9L9-01	60	NA	NA	12	NA	Prostate Cancer	PRAD	Prostate Adenocarcinoma	617	-22108	0	NA	NA	20.28470921	0:ALIVE OR DEAD TUMOR FREE	NA	7/17/14	0.3240	EUR	NA	No	C61	2279175	C61.9	Yes	Yes	0.3215	0	33	No	PRAD	20.28470921	0:LIVING	C7912CA7-11E1-4CB8-902A-9D6CB23FD344	NA	N1	T3B	With Tumor	1.676693954	1:PROGRESSION	NA	No	NA	Yes	NA	1	Primary
prad_tcga_pan_can_atlas_2018	TCGA-ZG-A9LM	TCGA-ZG-A9LM-01	72	NA	NA	11	NA	Prostate Cancer	PRAD	Prostate Adenocarcinoma	378	-26377	0	12.42726107	0:DiseaseFree	12.42726107	0:ALIVE OR DEAD TUMOR FREE	NA	7/18/14	0.3341	EUR	NA	No	C61	2279175	C61.9	Yes	Yes	0.3418	0.02	30	No	PRAD	12.42726107	0:LIVING	9357E8EB-1CE5-4C0F-A668-E5E7F3031D6C	NA	N1	T3A	Tumor Free	12.42726107	0:CENSORED	NA	No	NA	No	NA	1	Primary
prad_tcga_pan_can_atlas_2018	TCGA-ZG-A9LN	TCGA-ZG-A9LN-01	57	NA	NA	1	NA	Prostate Cancer	PRAD	Prostate Adenocarcinoma	115	-21050	0	NA	NA	3.780780485	0:ALIVE OR DEAD TUMOR FREE	NA	7/18/14	0.1039	EUR	NA	No	C61	2279175	C61.9	Yes	Yes	0.3322	0	31	No	PRAD	3.780780485	0:LIVING	1D2C5F72-CDCA-4CC8-8A96-2ABE10207356	NA	N1	T3B	With Tumor	3.780780485	0:CENSORED	NA	No	NA	No	NA	1	Primary
prad_tcga_pan_can_atlas_2018	TCGA-ZG-A9LS	TCGA-ZG-A9LS-01	64	NA	NA	7	NA	Prostate Cancer	PRAD	Prostate Adenocarcinoma	516	-23540	0	16.96419765	0:DiseaseFree	16.96419765	0:ALIVE OR DEAD TUMOR FREE	NA	7/18/14	0.1958	EUR	NA	No	C61	2279175	C61.9	Yes	Yes	0.3278	0	18	No	PRAD	16.96419765	0:LIVING	AFA7D9A2-3998-4182-BF63-54895ED2DE37	NA	N1	T3B	With Tumor	16.96419765	0:CENSORED	NA	No	NA	Yes	NA	1	Primary
prad_tcga_pan_can_atlas_2018	TCGA-ZG-A9LY	TCGA-ZG-A9LY-01	60	NA	NA	4	NA	Prostate Cancer	PRAD	Prostate Adenocarcinoma	370	-21942	0	12.16425026	0:DiseaseFree	12.16425026	0:ALIVE OR DEAD TUMOR FREE	NA	7/18/14	0.1869	EUR	NA	No	C61	2279175	C61.9	Yes	Yes	0.3084	0	33	No	PRAD	12.16425026	0:LIVING	3DE1A86B-AAEB-4F0D-9F32-1FDA924198D7	NA	N1	T3B	Tumor Free	12.16425026	0:CENSORED	NA	No	NA	Yes	NA	1	Primary
prad_tcga_pan_can_atlas_2018	TCGA-ZG-A9M4	TCGA-ZG-A9M4-01	65	NA	NA	20	NA	Prostate Cancer	PRAD	Prostate Adenocarcinoma	547	-24030	0	NA	NA	17.98336457	0:ALIVE OR DEAD TUMOR FREE	NA	7/18/14	0.3097	EUR	NA	No	C61	2279175	C61.9	Yes	Yes	0.325	0.06	32	No	PRAD	17.98336457	0:LIVING	9B5D36B2-8B46-48A4-AFA7-0E1936F2D315	NA	N1	T3B	With Tumor	17.98336457	0:CENSORED	NA	No	NA	No	NA	1	Primary
prad_tcga_pan_can_atlas_2018	TCGA-ZG-A9MC	TCGA-ZG-A9MC-01	69	NA	NA	2	NA	Prostate Cancer	PRAD	Prostate Adenocarcinoma	455	-25477	0	NA	NA	14.95874018	0:ALIVE OR DEAD TUMOR FREE	NA	7/18/14	0.0134	EUR	NA	No	C61	2279175	C61.9	Yes	Yes	0.3238	0.05	28	No	PRAD	14.95874018	0:LIVING	7EFC26B2-EFF9-4F1E-9F4B-F26AF072C84A	NA	N1	T3B	With Tumor	14.95874018	0:CENSORED	NA	No	NA	Yes	NA	1	Primary
prad_tcga_pan_can_atlas_2018	TCGA-ZG-A9N3	TCGA-ZG-A9N3-01	73	NA	NA	18	NA	Prostate Cancer	PRAD	Prostate Adenocarcinoma	349	-26902	0	NA	NA	11.47384686	0:ALIVE OR DEAD TUMOR FREE	NA	7/18/14	0.5503	EUR	NA	No	C61	2279175	C61.9	Yes	Yes	0.3385	0.15	48	No	PRAD	11.47384686	0:LIVING	305B0B57-5952-43C7-9063-7BCD954EB44D	NA	N1	T3B	With Tumor	11.47384686	0:CENSORED	NA	No	NA	No	NA	1	Primary
[truncated: 12 more columns]
