# Supplementary material for: Exploring the role of the Rab network in epithelial-to-mesenchymal transition
Source: Bioinform Adv. 2024 Dec 14;5(1):vbae200. doi: 10.1093/bioadv/vbae200 (PMC11684074; doi:10.1093/bioadv/vbae200)
Supplement: vbae200_Supplementary_Data [file vbae200_supplementary_data.zip › lihc_prim_IDstxt.txt]

Study ID	Patient ID	Sample ID	Diagnosis Age	Neoplasm Disease Stage American Joint Committee on Cancer Code	American Joint Committee on Cancer Publication Version Type	Aneuploidy Score	Buffa Hypoxia Score	Cancer Type	TCGA PanCanAtlas Cancer Type Acronym	Cancer Type Detailed	Last Communication Contact from Initial Pathologic Diagnosis Date	Birth from Initial Pathologic Diagnosis Date	Last Alive Less Initial Pathologic Diagnosis Date Calculated Day Value	Disease Free (Months)	Disease Free Status	Months of disease-specific survival	Disease-specific Survival status	Ethnicity Category	Form completion date	Fraction Genome Altered	Genetic Ancestry Label	Neoplasm Histologic Grade	Neoadjuvant Therapy Type Administered Prior To Resection Text	ICD-10 Classification	International Classification of Diseases for Oncology, Third Edition ICD-O-3 Histology Code	International Classification of Diseases for Oncology, Third Edition ICD-O-3 Site Code	Informed consent verified	In PanCan Pathway Analysis	MSI MANTIS Score	MSIsensor Score	Mutation Count	New Neoplasm Event Post Initial Therapy Indicator	Oncotree Code	Overall Survival (Months)	Overall Survival Status	Other Patient ID	American Joint Committee on Cancer Metastasis Stage Code	Neoplasm Disease Lymph Node Stage American Joint Committee on Cancer Code	American Joint Committee on Cancer Tumor Stage Code	Person Neoplasm Cancer Status	Progress Free Survival (Months)	Progression Free Status	Primary Lymph Node Presentation Assessment	Prior Diagnosis	Race Category	Radiation Therapy	Ragnum Hypoxia Score	Number of Samples Per Patient	Sample Type
lihc_tcga_pan_can_atlas_2018	TCGA-2Y-A9GW	TCGA-2Y-A9GW-01	64	STAGE I	6TH	7	-7	Hepatobiliary Cancer	LIHC	Hepatocellular Carcinoma	NA	-23587	0	40.40503666	1:Recurred/Progressed	41.78584344	1:DEAD WITH TUMOR	Not Hispanic Or Latino	11/3/14	0.1478	EUR	G2	No	C22.0	2290132	C22.0	Yes	Yes	0.3023	0.01	70	Yes	HCC	41.78584344	1:DECEASED	3E1920B3-3BD4-4506-A0CF-567257154BCF	MX	N0	T1	With Tumor	40.40503666	1:PROGRESSION	NA	No	White	No	-20	1	Primary
lihc_tcga_pan_can_atlas_2018	TCGA-2Y-A9H0	TCGA-2Y-A9H0-01	49	STAGE IIIA	6TH	8	25	Hepatobiliary Cancer	LIHC	Hepatocellular Carcinoma	3675	-18109	0	120.8205938	0:DiseaseFree	120.8205938	0:ALIVE OR DEAD TUMOR FREE	Hispanic Or Latino	11/3/14	0.2037	NA	G1	No	C22.0	2290132	C22.0	Yes	Yes	0.3054	0.15	73	No	HCC	120.8205938	0:LIVING	492FF93F-432B-4B73-8706-632FB2C83EB4	M0	N0	T3	Tumor Free	120.8205938	0:CENSORED	NA	No	White	No	16	1	Primary
lihc_tcga_pan_can_atlas_2018	TCGA-2Y-A9H2	TCGA-2Y-A9H2-01	64	STAGE I	7TH	25	-15	Hepatobiliary Cancer	LIHC	Hepatocellular Carcinoma	1731	-23653	0	56.90896538	0:DiseaseFree	56.90896538	0:ALIVE OR DEAD TUMOR FREE	Not Hispanic Or Latino	11/3/14	0.7126	EUR	G3	No	C22.0	2290132	C22.0	Yes	Yes	0.319	0.14	53	No	HCC	56.90896538	0:LIVING	CF7F0473-EAF3-4259-A68E-475A782FC84C	MX	N0	T1	Tumor Free	56.90896538	0:CENSORED	NA	No	White	No	-4	1	Primary
lihc_tcga_pan_can_atlas_2018	TCGA-2Y-A9H4	TCGA-2Y-A9H4-01	68	STAGE I	7TH	5	-9	Hepatobiliary Cancer	LIHC	Hepatocellular Carcinoma	1452	-25096	0	47.73646316	0:DiseaseFree	47.73646316	0:ALIVE OR DEAD TUMOR FREE	Not Hispanic Or Latino	11/3/14	0.2580	AFR	G2	No	C22.0	2290132	C22.0	Yes	Yes	0.3121	0.08	64	No	HCC	47.73646316	0:LIVING	801B1D2C-EB6F-4EEF-A00B-83DA939D755A	MX	N0	T1	Tumor Free	47.73646316	0:CENSORED	NA	No	Black or African American	No	-20	1	Primary
lihc_tcga_pan_can_atlas_2018	TCGA-2Y-A9H5	TCGA-2Y-A9H5-01	59	STAGE I	7TH	7	-27	Hepatobiliary Cancer	LIHC	Hepatocellular Carcinoma	NA	-21818	0	8.482098826	1:Recurred/Progressed	18.24637538	1:DEAD WITH TUMOR	Not Hispanic Or Latino	11/3/14	0.3411	EUR	G3	No	C22.0	2290132	C22.0	Yes	Yes	0.3103	0.06	71	Yes	HCC	18.24637538	1:DECEASED	51810579-E20D-4F08-93E7-891D645931DB	MX	N0	T1	With Tumor	8.482098826	1:PROGRESSION	NA	No	White	No	-14	1	Primary
lihc_tcga_pan_can_atlas_2018	TCGA-2Y-A9H7	TCGA-2Y-A9H7-01	81	STAGE I	7TH	5	-23	Hepatobiliary Cancer	LIHC	Hepatocellular Carcinoma	1168	-29752	0	36.72288523	1:Recurred/Progressed	38.39957918	0:ALIVE OR DEAD TUMOR FREE	Not Hispanic Or Latino	11/3/14	0.1493	EUR	G2	No	C22.0	2290132	C22.0	Yes	Yes	0.3115	0.19	76	Yes	HCC	38.39957918	0:LIVING	18602EC8-AED1-4515-B0D1-0DB6D1CBB2C4	MX	N0	T1	With Tumor	36.72288523	1:PROGRESSION	NA	Yes	White	No	-16	1	Primary
lihc_tcga_pan_can_atlas_2018	TCGA-2Y-A9H9	TCGA-2Y-A9H9-01	70	STAGE I	7TH	3	-17	Hepatobiliary Cancer	LIHC	Hepatocellular Carcinoma	697	-25670	0	1.93970477	1:Recurred/Progressed	22.91481737	0:ALIVE OR DEAD TUMOR FREE	Not Hispanic Or Latino	11/3/14	0.2167	EUR	G2	No	C22.0	2290132	C22.0	Yes	Yes	0.3134	0.08	123	Yes	HCC	22.91481737	0:LIVING	EFC3E5E4-0D8E-4BEF-A259-29F8ED21684F	MX	N0	T1	With Tumor	1.93970477	1:PROGRESSION	NA	No	White	NA	-14	1	Primary
lihc_tcga_pan_can_atlas_2018	TCGA-5C-A9VG	TCGA-5C-A9VG-01	58	STAGE II	7TH	21	-3	Hepatobiliary Cancer	LIHC	Hepatocellular Carcinoma	328	-21273	0	10.78344347	0:DiseaseFree	10.78344347	0:ALIVE OR DEAD TUMOR FREE	Not Hispanic Or Latino	6/26/14	0.1707	EUR	G2	No	C22.0	2290132	C22.0	Yes	Yes	0.3039	0.02	128	No	HCC	10.78344347	0:LIVING	073E51F9-FB79-4A5F-9BA0-2C9AF03C0B85	M0	N0	T2	Tumor Free	10.78344347	0:CENSORED	NA	No	White	No	-4	1	Primary
lihc_tcga_pan_can_atlas_2018	TCGA-5C-A9VH	TCGA-5C-A9VH-01	70	STAGE I	7TH	6	-17	Hepatobiliary Cancer	LIHC	Hepatocellular Carcinoma	322	-25608	0	10.58618536	0:DiseaseFree	10.58618536	0:ALIVE OR DEAD TUMOR FREE	Not Hispanic Or Latino	6/26/14	0.2059	EUR	G2	No	C22.0	2290132	C22.0	Yes	Yes	0.3141	0.09	95	No	HCC	10.58618536	0:LIVING	60FCD491-0170-46C0-AB14-D71F88267A14	M0	N0	T1	Tumor Free	10.58618536	0:CENSORED	NA	No	White	No	-14	1	Primary
lihc_tcga_pan_can_atlas_2018	TCGA-5C-AAPD	TCGA-5C-AAPD-01	61	STAGE II	7TH	12	15	Hepatobiliary Cancer	LIHC	Hepatocellular Carcinoma	20	-22552	0	0.657527041	0:DiseaseFree	0.657527041	0:ALIVE OR DEAD TUMOR FREE	Not Hispanic Or Latino	6/27/14	0.3876	EAS	G1	No	C22.0	2293785	C22.0	Yes	Yes	0.3017	0.07	67	No	HCC	0.657527041	0:LIVING	7A6162A4-1166-4310-84CD-FFC2B06F124C	M0	N0	T2	Tumor Free	0.657527041	0:CENSORED	NA	No	Asian	No	0	1	Primary
lihc_tcga_pan_can_atlas_2018	TCGA-5R-AA1C	TCGA-5R-AA1C-01	57	STAGE II	7TH	11	-15	Hepatobiliary Cancer	LIHC	Hepatocellular Carcinoma	520	-21073	0	17.09570306	0:DiseaseFree	17.09570306	0:ALIVE OR DEAD TUMOR FREE	Not Hispanic Or Latino	11/14/14	0.3975	EUR	G2	No	C22.0	2290132	C22.0	Yes	Yes	0.3123	0.1	86	No	HCC	17.09570306	0:LIVING	290890EB-321C-45DC-9CD1-45676C6E5E96	M0	N0	T2	Tumor Free	17.09570306	0:CENSORED	NA	No	White	No	-14	1	Primary
lihc_tcga_pan_can_atlas_2018	TCGA-5R-AA1D	TCGA-5R-AA1D-01	17	STAGE IIIA	7TH	4	-13	Hepatobiliary Cancer	LIHC	Hepatocellular Carcinoma	449	-6545	0	14.76148207	0:DiseaseFree	14.76148207	0:ALIVE OR DEAD TUMOR FREE	Not Hispanic Or Latino	11/14/14	0.0307	EUR	G3	No	C22.0	2290132	C22.0	Yes	Yes	0.3078	0	15	No	HCC	14.76148207	0:LIVING	D3D3DBA9-139E-4F57-AC70-B741553D1687	M0	N0	T3A	Tumor Free	14.76148207	0:CENSORED	NA	No	White	Yes	-22	1	Primary
lihc_tcga_pan_can_atlas_2018	TCGA-5R-AAAM	TCGA-5R-AAAM-01	65	STAGE II	7TH	4	-19	Hepatobiliary Cancer	LIHC	Hepatocellular Carcinoma	NA	-24020	0	1.512312194	0:DiseaseFree	1.512312194	0:ALIVE OR DEAD TUMOR FREE	Not Hispanic Or Latino	11/14/14	0.1147	EUR	G2	No	C22.0	2290132	C22.0	Yes	Yes	0.3066	0.01	80	No	HCC	1.512312194	1:DECEASED	477AFFB9-7C8B-4895-A4F3-6CC6EF8EC5E4	M0	N0	T2	Tumor Free	1.512312194	0:CENSORED	NA	No	White	No	-18	1	Primary
lihc_tcga_pan_can_atlas_2018	TCGA-BC-4072	TCGA-BC-4072-01	74	STAGE IIIA	6TH	NA	11	Hepatobiliary Cancer	LIHC	Hepatocellular Carcinoma	NA	-27162	0	NA	NA	48.98576454	1:DEAD WITH TUMOR	Not Hispanic Or Latino	12/20/10	0.2371	EUR	G3	No	C22.0	2290132	C22.0	Yes	No	NA	NA	NA	Yes	HCC	48.98576454	1:DECEASED	5c9a21a3-d471-401a-9568-59dc84245d28	M0	N0	T3	With Tumor	15.61626722	1:PROGRESSION	NA	No	White	No	0	1	Primary
lihc_tcga_pan_can_atlas_2018	TCGA-BC-4073	TCGA-BC-4073-01	73	STAGE IIIA	6TH	1	23	Hepatobiliary Cancer	LIHC	Hepatocellular Carcinoma	849	-26795	0	NA	NA	27.91202288	0:ALIVE OR DEAD TUMOR FREE	Not Hispanic Or Latino	12/20/10	0.0745	EUR	G3	No	C22.0	2290132	C22.0	Yes	Yes	0.3433	0	124	No	HCC	27.91202288	0:LIVING	00f209c3-041a-4c6e-8b0f-6383eb3c85fc	MX	N0	T3	With Tumor	27.91202288	0:CENSORED	NA	No	White	No	14	1	Primary
lihc_tcga_pan_can_atlas_2018	TCGA-BC-A10X	TCGA-BC-A10X-01	52	STAGE IIIA	5TH	0	-13	Hepatobiliary Cancer	LIHC	Hepatocellular Carcinoma	NA	-19140	0	25.31479107	0:DiseaseFree	25.31479107	0:ALIVE OR DEAD TUMOR FREE	Not Hispanic Or Latino	3/31/11	0.0001	EUR	G2	No	C22.0	2290132	C22.0	Yes	Yes	0.3197	0	1	No	HCC	25.31479107	1:DECEASED	3dc48ea9-a3c6-437f-af5a-88feb300cc5f	MX	N0	T3A	Tumor Free	25.31479107	0:CENSORED	NA	No	White	No	-18	1	Primary
lihc_tcga_pan_can_atlas_2018	TCGA-BC-A10Z	TCGA-BC-A10Z-01	62	STAGE I	6TH	2	-17	Hepatobiliary Cancer	LIHC	Hepatocellular Carcinoma	NA	-22913	0	1.117795969	0:DiseaseFree	1.117795969	0:ALIVE OR DEAD TUMOR FREE	Not Hispanic Or Latino	4/1/11	0.2009	EUR	G2	No	C22.0	2290132	C22.0	Yes	Yes	0.311	0.25	167	No	HCC	1.117795969	1:DECEASED	709f1e4d-f5e8-4a0b-8254-23f037f4bae7	MX	N0	T1	Tumor Free	1.117795969	0:CENSORED	NA	No	White	No	-14	1	Primary
lihc_tcga_pan_can_atlas_2018	TCGA-BC-A3KG	TCGA-BC-A3KG-01	68	STAGE II	7TH	7	-11	Hepatobiliary Cancer	LIHC	Hepatocellular Carcinoma	680	-25061	0	6.871157576	1:Recurred/Progressed	22.35591939	0:ALIVE OR DEAD TUMOR FREE	Not Hispanic Or Latino	4/19/12	0.3731	EUR	G3	No	C22.0	2290132	C22.0	Yes	No	0.3651	0.19	NA	Yes	HCC	22.35591939	0:LIVING	75F43FCA-200A-48B0-BB67-0693D7B91119	M0	N0	T2	With Tumor	6.871157576	1:PROGRESSION	NA	No	White	No	-2	1	Primary
lihc_tcga_pan_can_atlas_2018	TCGA-BC-A69I	TCGA-BC-A69I-01	69	STAGE I	7TH	5	-11	Hepatobiliary Cancer	LIHC	Hepatocellular Carcinoma	387	-25370	0	12.72314824	0:DiseaseFree	12.72314824	0:ALIVE OR DEAD TUMOR FREE	NA	6/18/13	0.1851	EUR	G1	No	C22.0	2290132	C22.0	Yes	No	0.3073	0.01	NA	No	HCC	12.72314824	0:LIVING	70AECC90-17F0-4064-8EBB-BE81F9B1D7FD	M0	N0	T1	Tumor Free	12.72314824	0:CENSORED	NA	No	White	No	-12	1	Primary
lihc_tcga_pan_can_atlas_2018	TCGA-BC-A8YO	TCGA-BC-A8YO-01	66	STAGE IIIC	7TH	3	-11	Hepatobiliary Cancer	LIHC	Hepatocellular Carcinoma	562	-24189	0	7.232797449	1:Recurred/Progressed	18.47650985	0:ALIVE OR DEAD TUMOR FREE	Not Hispanic Or Latino	3/10/14	0.1144	EUR	G3	No	C22.0	2290132	C22.0	Yes	Yes	0.3106	0.21	65	Yes	HCC	18.47650985	0:LIVING	F53A70D9-A774-4969-896E-2DCDD4D02A7A	M0	N0	T4	With Tumor	7.232797449	1:PROGRESSION	NA	No	White	No	6	1	Primary
lihc_tcga_pan_can_atlas_2018	TCGA-BD-A3EP	TCGA-BD-A3EP-01	75	STAGE I	7TH	25	-9	Hepatobiliary Cancer	LIHC	Hepatocellular Carcinoma	409	-27756	0	13.44642798	0:DiseaseFree	13.44642798	0:ALIVE OR DEAD TUMOR FREE	Not Hispanic Or Latino	3/21/12	0.2651	AFR	G2	No	C22.0	2290132	C22.0	Yes	Yes	0.315	0.01	107	No	HCC	13.44642798	0:LIVING	DE302B98-250D-42FE-9945-11E1B2BBD3C6	M0	N0	T1	Tumor Free	13.44642798	0:CENSORED	NA	No	Black or African American	No	-18	1	Primary
lihc_tcga_pan_can_atlas_2018	TCGA-CC-5258	TCGA-CC-5258-01	48	STAGE II	6TH	11	5	Hepatobiliary Cancer	LIHC	Hepatocellular Carcinoma	0	-17586	0	NA	NA	4.241049413	0:ALIVE OR DEAD TUMOR FREE	Not Hispanic Or Latino	4/15/11	0.2812	EAS	G2	No	C22.0	2290132	C22.0	Yes	Yes	0.3429	0.19	125	No	HCC	4.241049413	1:DECEASED	6a93206a-c25c-4e45-b0ba-0a21bd8253b6	M0	N0	T2	Tumor Free	4.241049413	0:CENSORED	NA	No	Asian	No	8	1	Primary
lihc_tcga_pan_can_atlas_2018	TCGA-CC-5259	TCGA-CC-5259-01	60	STAGE IIIC	7TH	NA	3	Hepatobiliary Cancer	LIHC	Hepatocellular Carcinoma	250	-21946	0	5.917743367	1:Recurred/Progressed	8.21908801	0:ALIVE OR DEAD TUMOR FREE	Not Hispanic Or Latino	3/6/12	NA	EAS	G2	No	C22.0	2290132	C22.0	Yes	No	0.3487	0.32	137	Yes	HCC	8.21908801	0:LIVING	7444EEA6-90E8-42DD-A7B5-0AFC6D96E1E8	M0	N0	T4	Tumor Free	5.917743367	1:PROGRESSION	NA	No	Asian	No	-6	1	Primary
lihc_tcga_pan_can_atlas_2018	TCGA-CC-5260	TCGA-CC-5260-01	61	STAGE IIIC	7TH	7	-17	Hepatobiliary Cancer	LIHC	Hepatocellular Carcinoma	0	-22345	0	NA	NA	2.860242628	0:ALIVE OR DEAD TUMOR FREE	Not Hispanic Or Latino	4/15/11	0.2620	EAS	G1	No	C22.0	2290132	C22.0	Yes	Yes	0.3442	0.06	49	No	HCC	2.860242628	1:DECEASED	ca8afb2c-be3d-41e8-8dbc-19fe7ab6154b	M0	N0	T4	Tumor Free	2.860242628	0:CENSORED	NA	No	Asian	No	-6	1	Primary
lihc_tcga_pan_can_atlas_2018	TCGA-CC-5261	TCGA-CC-5261-01	44	STAGE II	7TH	15	-25	Hepatobiliary Cancer	LIHC	Hepatocellular Carcinoma	12	-16373	0	NA	NA	3.189006148	0:ALIVE OR DEAD TUMOR FREE	Not Hispanic Or Latino	4/18/11	0.3983	EAS	G2	No	C22.0	2290132	C22.0	Yes	No	0.3412	0.1	NA	No	HCC	3.189006148	1:DECEASED	1ad7f17e-b3b8-40e9-aab8-5a17e0aec408	M0	N0	T2	Tumor Free	3.189006148	0:CENSORED	NA	No	Asian	No	-6	1	Primary
lihc_tcga_pan_can_atlas_2018	TCGA-CC-5262	TCGA-CC-5262-01	67	STAGE IIIC	7TH	5	5	Hepatobiliary Cancer	LIHC	Hepatocellular Carcinoma	0	-24787	0	NA	NA	3.38626426	0:ALIVE OR DEAD TUMOR FREE	Not Hispanic Or Latino	6/2/11	0.1458	EAS	G1	No	C22.0	2290132	C22.0	Yes	Yes	0.2969	0	125	No	HCC	3.38626426	1:DECEASED	1b428ada-eb3f-40c2-b4bf-1bbf6b61729d	M0	N0	T4	Tumor Free	3.38626426	0:CENSORED	NA	No	Asian	No	0	1	Primary
lihc_tcga_pan_can_atlas_2018	TCGA-CC-5263	TCGA-CC-5263-01	35	STAGE IIIA	6TH	8	17	Hepatobiliary Cancer	LIHC	Hepatocellular Carcinoma	NA	-12863	0	NA	NA	4.241049413	0:ALIVE OR DEAD TUMOR FREE	Not Hispanic Or Latino	4/18/11	0.3312	EAS	G1	No	C22.0	2290132	C22.0	Yes	Yes	0.341	0.14	111	No	HCC	4.241049413	1:DECEASED	a6af3061-1484-4f6c-bb4b-c8f4626b4161	M0	N0	T3	Tumor Free	4.241049413	0:CENSORED	NA	No	Asian	No	24	1	Primary
lihc_tcga_pan_can_atlas_2018	TCGA-CC-5264	TCGA-CC-5264-01	71	STAGE IIIA	6TH	24	17	Hepatobiliary Cancer	LIHC	Hepatocellular Carcinoma	0	-25979	0	NA	NA	3.353387908	0:ALIVE OR DEAD TUMOR FREE	Not Hispanic Or Latino	4/18/11	0.7745	EAS	G2	No	C22.0	2290132	C22.0	Yes	Yes	0.3633	0.92	89	No	HCC	3.353387908	1:DECEASED	61902cb6-b041-48ac-aacc-483a28949865	M0	N0	T3	Tumor Free	3.353387908	0:CENSORED	NA	No	Asian	No	12	1	Primary
lihc_tcga_pan_can_atlas_2018	TCGA-CC-A123	TCGA-CC-A123-01	24	STAGE IIIA	6TH	NA	-11	Hepatobiliary Cancer	LIHC	Hepatocellular Carcinoma	219	-9107	0	NA	NA	7.199921097	0:ALIVE OR DEAD TUMOR FREE	Not Hispanic Or Latino	4/18/11	NA	EAS	G1	No	C22.0	2290132	C22.0	Yes	No	0.3471	0.38	75	Yes	HCC	7.199921097	0:LIVING	e2f6d3aa-b817-4193-a550-8e53265aa336	M0	N0	T3	Tumor Free	4.767071046	1:PROGRESSION	NA	No	Asian	No	-14	1	Primary
lihc_tcga_pan_can_atlas_2018	TCGA-CC-A1HT	TCGA-CC-A1HT-01	50	STAGE IIIA	6TH	14	19	Hepatobiliary Cancer	LIHC	Hepatocellular Carcinoma	0	-18553	0	NA	NA	3.320511556	0:ALIVE OR DEAD TUMOR FREE	Not Hispanic Or Latino	6/2/11	0.1766	EAS	G3	No	C22.0	2290132	C22.0	Yes	Yes	0.3419	0.01	90	No	HCC	3.320511556	1:DECEASED	670c1cbc-4494-45f1-bb8b-18db82d4f7e0	M0	N0	T3	Tumor Free	3.320511556	0:CENSORED	NA	No	Asian	No	12	1	Primary
lihc_tcga_pan_can_atlas_2018	TCGA-CC-A3M9	TCGA-CC-A3M9-01	45	STAGE IIIA	7TH	23	29	Hepatobiliary Cancer	LIHC	Hepatocellular Carcinoma	3	-16460	0	7.199921097	1:Recurred/Progressed	9.862905612	1:DEAD WITH TUMOR	Not Hispanic Or Latino	3/6/12	0.2876	EAS	G3	No	C22.0	2291228	C22.0	Yes	Yes	0.3522	0.02	124	Yes	HCC	9.862905612	1:DECEASED	8E938868-D992-47C4-BECB-93B0F7FFFE07	M0	N0	T3	Tumor Free	7.199921097	1:PROGRESSION	NA	No	Asian	No	18	1	Primary
lihc_tcga_pan_can_atlas_2018	TCGA-CC-A3MA	TCGA-CC-A3MA-01	61	STAGE IIIA	7TH	8	-1	Hepatobiliary Cancer	LIHC	Hepatocellular Carcinoma	2	-22375	0	8.580727882	1:Recurred/Progressed	9.961534668	1:DEAD WITH TUMOR	Not Hispanic Or Latino	3/6/12	0.3679	EAS	G2	No	C22.0	2290132	C22.0	Yes	Yes	0.3581	0.18	40	Yes	HCC	9.961534668	1:DECEASED	613DDB95-14D7-4941-B374-FB5CD344D1BB	M0	N0	T3	Tumor Free	8.580727882	1:PROGRESSION	NA	No	Asian	No	6	1	Primary
lihc_tcga_pan_can_atlas_2018	TCGA-CC-A3MB	TCGA-CC-A3MB-01	36	STAGE IIIA	7TH	20	1	Hepatobiliary Cancer	LIHC	Hepatocellular Carcinoma	3	-13255	0	10.35605089	0:DiseaseFree	10.35605089	1:DEAD WITH TUMOR	Not Hispanic Or Latino	3/6/12	0.4977	EAS	G1	No	C22.0	2290132	C22.0	Yes	Yes	0.3656	0.24	71	Yes	HCC	10.35605089	1:DECEASED	2C53D48D-E3BC-49F3-BBE0-2EEE24252B4C	M0	N0	T3	Tumor Free	8.54785153	1:PROGRESSION	NA	No	Asian	No	6	1	Primary
lihc_tcga_pan_can_atlas_2018	TCGA-CC-A3MC	TCGA-CC-A3MC-01	54	STAGE IIIA	7TH	6	-5	Hepatobiliary Cancer	LIHC	Hepatocellular Carcinoma	363	-20067	0	9.764276556	1:Recurred/Progressed	11.93411579	0:ALIVE OR DEAD TUMOR FREE	Not Hispanic Or Latino	3/6/12	0.2075	EAS	G2	No	C22.0	2290132	C22.0	Yes	Yes	0.3401	0.01	98	Yes	HCC	11.93411579	0:LIVING	0277F393-3743-47D6-A96F-155BAEC9EB49	M0	N0	T3	Tumor Free	9.764276556	1:PROGRESSION	NA	No	Asian	No	0	1	Primary
lihc_tcga_pan_can_atlas_2018	TCGA-CC-A5UC	TCGA-CC-A5UC-01	63	STAGE IIIA	6TH	19	11	Hepatobiliary Cancer	LIHC	Hepatocellular Carcinoma	0	-23156	0	11.40809416	0:DiseaseFree	11.40809416	1:DEAD WITH TUMOR	Not Hispanic Or Latino	8/21/14	0.1929	EAS	G3	No	C22.0	2290132	C22.0	Yes	Yes	0.2889	0	49	Yes	HCC	11.40809416	1:DECEASED	7E589EE1-FFCC-448A-A275-829CA26A597E	M0	N0	T3	Tumor Free	10.25742184	1:PROGRESSION	NA	No	Asian	No	6	1	Primary
lihc_tcga_pan_can_atlas_2018	TCGA-CC-A5UD	TCGA-CC-A5UD-01	45	STAGE IIIA	6TH	19	-7	Hepatobiliary Cancer	LIHC	Hepatocellular Carcinoma	0	-16702	0	5.983496071	1:Recurred/Progressed	9.99441102	1:DEAD WITH TUMOR	Not Hispanic Or Latino	8/21/14	0.7883	EAS	G2	No	C22.0	2290132	C22.0	Yes	Yes	0.2982	0.23	185	Yes	HCC	9.99441102	1:DECEASED	3837C8AC-6C9E-499B-A4E7-D42C870BCB49	M0	N0	T3	Tumor Free	5.983496071	1:PROGRESSION	NA	No	Asian	No	4	1	Primary
lihc_tcga_pan_can_atlas_2018	TCGA-CC-A5UE	TCGA-CC-A5UE-01	48	STAGE IIIB	6TH	25	13	Hepatobiliary Cancer	LIHC	Hepatocellular Carcinoma	0	-17805	0	5.753361607	1:Recurred/Progressed	8.942367755	1:DEAD WITH TUMOR	Not Hispanic Or Latino	8/21/14	0.4774	EAS	G2	No	C22.0	2290132	C22.0	Yes	Yes	0.3058	0.23	123	Yes	HCC	8.942367755	1:DECEASED	23D8E6A0-FA79-4323-A0A6-2DEA2A319667	M0	N0	T4	Tumor Free	5.753361607	1:PROGRESSION	NA	No	Asian	No	8	1	Primary
lihc_tcga_pan_can_atlas_2018	TCGA-CC-A7IE	TCGA-CC-A7IE-01	57	STAGE IIIA	6TH	20	5	Hepatobiliary Cancer	LIHC	Hepatocellular Carcinoma	0	-20985	0	7.134168393	0:DiseaseFree	7.134168393	1:DEAD WITH TUMOR	Not Hispanic Or Latino	8/22/14	0.2316	EAS	G2	No	C22.0	2290132	C22.0	Yes	Yes	0.2995	0.05	153	Yes	HCC	7.134168393	1:DECEASED	220F75D7-08A4-4936-B4B2-0750E87CCDF5	M0	N0	T3	Tumor Free	5.556103495	1:PROGRESSION	NA	No	Asian	No	6	1	Primary
lihc_tcga_pan_can_atlas_2018	TCGA-CC-A7IF	TCGA-CC-A7IF-01	59	STAGE IIIA	6TH	11	-5	Hepatobiliary Cancer	LIHC	Hepatocellular Carcinoma	0	-21845	0	21.33675247	0:DiseaseFree	21.33675247	1:DEAD WITH TUMOR	Not Hispanic Or Latino	8/22/14	0.3131	EAS	G1	No	C22.0	2290132	C22.0	Yes	Yes	0.3254	0.07	113	Yes	HCC	21.33675247	1:DECEASED	E0674B82-2FBA-421E-BE62-58EFD0348D44	M0	N0	T3	Tumor Free	8.350593418	1:PROGRESSION	NA	No	Asian	No	-2	1	Primary
lihc_tcga_pan_can_atlas_2018	TCGA-CC-A7IG	TCGA-CC-A7IG-01	47	STAGE II	6TH	18	13	Hepatobiliary Cancer	LIHC	Hepatocellular Carcinoma	0	-17453	0	6.410888648	1:Recurred/Progressed	9.83002926	1:DEAD WITH TUMOR	Not Hispanic Or Latino	8/22/14	0.5148	EAS	G2	No	C22.0	2290132	C22.0	Yes	Yes	0.3336	0.58	134	Yes	HCC	9.83002926	1:DECEASED	534A7B11-3ABD-4581-A9C9-D984D6AA33A0	M0	N0	T2	Tumor Free	6.410888648	1:PROGRESSION	NA	No	Asian	No	10	1	Primary
lihc_tcga_pan_can_atlas_2018	TCGA-CC-A7IH	TCGA-CC-A7IH-01	58	STAGE IIIA	6TH	7	-27	Hepatobiliary Cancer	LIHC	Hepatocellular Carcinoma	365	-21381	0	11.9998685	0:DiseaseFree	11.9998685	0:ALIVE OR DEAD TUMOR FREE	Not Hispanic Or Latino	8/22/14	0.2328	EAS	G1	No	C22.0	2290132	C22.0	Yes	Yes	0.3271	0.13	682	No	HCC	11.9998685	0:LIVING	E4E0BC11-AD61-4419-857C-44FB5C7877A3	M0	N0	T3	Tumor Free	11.9998685	0:CENSORED	NA	No	Asian	No	-14	1	Primary
lihc_tcga_pan_can_atlas_2018	TCGA-CC-A7II	TCGA-CC-A7II-01	54	STAGE IIIA	6TH	27	29	Hepatobiliary Cancer	LIHC	Hepatocellular Carcinoma	399	-20079	0	9.139625867	1:Recurred/Progressed	13.11766446	0:ALIVE OR DEAD TUMOR FREE	Not Hispanic Or Latino	8/22/14	0.3973	EAS	G3	No	C22.0	2290132	C22.0	Yes	Yes	0.344	0.05	145	Yes	HCC	13.11766446	0:LIVING	AAF7C9B5-6CB7-42BF-A0D1-07975EAE3BE9	M0	N0	T3	Tumor Free	9.139625867	1:PROGRESSION	NA	No	Asian	No	22	1	Primary
lihc_tcga_pan_can_atlas_2018	TCGA-CC-A7IJ	TCGA-CC-A7IJ-01	56	STAGE II	6TH	12	25	Hepatobiliary Cancer	LIHC	Hepatocellular Carcinoma	382	-20751	0	12.55876648	0:DiseaseFree	12.55876648	0:ALIVE OR DEAD TUMOR FREE	Not Hispanic Or Latino	8/22/14	0.1956	EAS	G3	No	C22.0	2290132	C22.0	Yes	Yes	0.3401	0.03	143	No	HCC	12.55876648	0:LIVING	E610A644-0504-445A-BBA1-4BAE360DE4C1	M0	N0	T2	Tumor Free	12.55876648	0:CENSORED	NA	No	Asian	No	16	1	Primary
lihc_tcga_pan_can_atlas_2018	TCGA-CC-A7IK	TCGA-CC-A7IK-01	59	STAGE IIIA	6TH	27	-11	Hepatobiliary Cancer	LIHC	Hepatocellular Carcinoma	0	-21552	0	4.931452806	1:Recurred/Progressed	8.613604235	1:DEAD WITH TUMOR	Not Hispanic Or Latino	8/22/14	0.6191	EAS	G3	No	C22.0	2290132	C22.0	Yes	Yes	0.3247	0.08	286	Yes	HCC	8.613604235	1:DECEASED	EBA5208B-404A-45DF-9133-31FF122E7FC0	M0	N0	T3	Tumor Free	4.931452806	1:PROGRESSION	NA	No	Asian	No	-4	1	Primary
lihc_tcga_pan_can_atlas_2018	TCGA-CC-A7IL	TCGA-CC-A7IL-01	61	STAGE IIIA	6TH	21	-5	Hepatobiliary Cancer	LIHC	Hepatocellular Carcinoma	0	-22319	0	5.884867015	1:Recurred/Progressed	9.139625867	1:DEAD WITH TUMOR	Not Hispanic Or Latino	8/22/14	0.5176	EAS	G1	No	C22.0	2290132	C22.0	Yes	Yes	0.3195	0.27	98	Yes	HCC	9.139625867	1:DECEASED	B54DF65F-8A6B-4405-9918-90D53418804C	M0	N0	T3	Tumor Free	5.884867015	1:PROGRESSION	NA	No	Asian	No	-14	1	Primary
lihc_tcga_pan_can_atlas_2018	TCGA-CC-A8HT	TCGA-CC-A8HT-01	74	STAGE IIIA	6TH	8	25	Hepatobiliary Cancer	LIHC	Hepatocellular Carcinoma	0	-27334	0	2.728737219	1:Recurred/Progressed	4.602689286	1:DEAD WITH TUMOR	Not Hispanic Or Latino	8/22/14	0.2075	EAS	G2	No	C22.0	2290132	C22.0	Yes	Yes	0.3074	0.02	184	Yes	HCC	4.602689286	1:DECEASED	95408571-9D4E-412B-8EE8-7992E0270B0F	M0	N0	T3	Tumor Free	2.728737219	1:PROGRESSION	NA	No	Asian	No	14	1	Primary
lihc_tcga_pan_can_atlas_2018	TCGA-CC-A8HU	TCGA-CC-A8HU-01	39	STAGE IIIA	6TH	17	3	Hepatobiliary Cancer	LIHC	Hepatocellular Carcinoma	0	-14367	0	9.895781964	1:Recurred/Progressed	11.3094651	1:DEAD WITH TUMOR	Not Hispanic Or Latino	8/22/14	0.4800	EAS	G3	No	C22.0	2290132	C22.0	Yes	Yes	0.317	0.54	84	Yes	HCC	11.3094651	1:DECEASED	1943FF2C-CA53-4E3C-ACC1-5AE84F4BA230	M0	N0	T3	Tumor Free	9.895781964	1:PROGRESSION	NA	No	Asian	No	-2	1	Primary
lihc_tcga_pan_can_atlas_2018	TCGA-CC-A8HV	TCGA-CC-A8HV-01	51	STAGE II	6TH	28	-17	Hepatobiliary Cancer	LIHC	Hepatocellular Carcinoma	0	-18935	0	4.898576454	1:Recurred/Progressed	9.172502219	1:DEAD WITH TUMOR	Not Hispanic Or Latino	8/22/14	0.7783	EAS	G2	No	C22.0	2290132	C22.0	Yes	Yes	0.3219	0.27	126	Yes	HCC	9.172502219	1:DECEASED	5B32D3F4-9B88-42DE-AAAC-22D1D2F5CDE0	M0	N0	T2	Tumor Free	4.898576454	1:PROGRESSION	NA	No	Asian	No	0	1	Primary
lihc_tcga_pan_can_atlas_2018	TCGA-CC-A9FS	TCGA-CC-A9FS-01	55	STAGE II	6TH	9	-15	Hepatobiliary Cancer	LIHC	Hepatocellular Carcinoma	211	-20157	0	6.93691028	0:DiseaseFree	6.93691028	0:ALIVE OR DEAD TUMOR FREE	Not Hispanic Or Latino	8/22/14	0.3183	EAS	G2	No	C22.0	2290132	C22.0	Yes	Yes	0.3065	0.24	95	Yes	HCC	6.93691028	0:LIVING	F661A921-2E59-424B-A145-E22664B73728	M0	N0	T2	Tumor Free	3.583522372	1:PROGRESSION	NA	No	Asian	No	-10	1	Primary
lihc_tcga_pan_can_atlas_2018	TCGA-CC-A9FU	TCGA-CC-A9FU-01	52	STAGE IIIA	7TH	17	5	Hepatobiliary Cancer	LIHC	Hepatocellular Carcinoma	0	-19326	0	0	0:DiseaseFree	0	0:ALIVE OR DEAD TUMOR FREE	Not Hispanic Or Latino	8/22/14	0.6007	EAS	G2	No	C22.0	2290132	C22.0	Yes	Yes	0.317	0.71	49	No	HCC	0	0:LIVING	5E2A99A1-41C1-49CA-97D6-69F9B9938D24	M0	N0	T3A	Tumor Free	0	0:CENSORED	NA	No	Asian	NA	16	1	Primary
lihc_tcga_pan_can_atlas_2018	TCGA-CC-A9FV	TCGA-CC-A9FV-01	57	STAGE IIIA	6TH	0	-21	Hepatobiliary Cancer	LIHC	Hepatocellular Carcinoma	0	-21044	0	0	0:DiseaseFree	0	0:ALIVE OR DEAD TUMOR FREE	Not Hispanic Or Latino	8/22/14	0.0000	EAS	G2	No	C22.0	2290132	C22.0	Yes	Yes	0.3171	0	17	No	HCC	0	0:LIVING	C4E6527A-8F58-4F6B-93B1-04ABB5680ED0	M0	N0	T3	Tumor Free	0	0:CENSORED	NA	No	Asian	NA	-16	1	Primary
lihc_tcga_pan_can_atlas_2018	TCGA-CC-A9FW	TCGA-CC-A9FW-01	68	STAGE IIIA	6TH	23	-1	Hepatobiliary Cancer	LIHC	Hepatocellular Carcinoma	248	-24891	0	5.030081862	1:Recurred/Progressed	8.153335306	0:ALIVE OR DEAD TUMOR FREE	Not Hispanic Or Latino	8/22/14	0.6828	EAS	G2	No	C22.0	2290132	C22.0	Yes	Yes	0.3243	0.5	134	Yes	HCC	8.153335306	0:LIVING	027322F0-D720-41F8-897C-A10E5C1424C5	M0	N0	T3	Tumor Free	5.030081862	1:PROGRESSION	NA	No	Asian	No	-4	1	Primary
lihc_tcga_pan_can_atlas_2018	TCGA-DD-A113	TCGA-DD-A113-01	55	STAGE II	6TH	23	-1	Hepatobiliary Cancer	LIHC	Hepatocellular Carcinoma	2425	-20188	0	55.10076602	1:Recurred/Progressed	79.7251537	0:ALIVE OR DEAD TUMOR FREE	Not Hispanic Or Latino	12/29/10	0.7339	EUR	G3	No	C22.0	2290132	C22.0	Yes	Yes	0.3098	0.34	135	Yes	HCC	79.7251537	0:LIVING	aeb17d2b-fa8c-4989-bf3a-d2c74b785455	M0	N0	T2	With Tumor	55.10076602	1:PROGRESSION	NA	No	White	No	2	1	Primary
lihc_tcga_pan_can_atlas_2018	TCGA-DD-A115	TCGA-DD-A115-01	53	STAGE IIIA	5TH	10	-23	Hepatobiliary Cancer	LIHC	Hepatocellular Carcinoma	NA	-19697	0	15.41900911	1:Recurred/Progressed	83.57168689	1:DEAD WITH TUMOR	NA	12/29/10	0.2300	EUR	G2	No	C22.0	2290132	C22.0	Yes	Yes	0.3201	0.07	80	Yes	HCC	83.57168689	1:DECEASED	45b566d7-f120-471c-a94a-be7936889f2d	M0	N0	T3	With Tumor	15.41900911	1:PROGRESSION	NA	No	White	No	-12	1	Primary
lihc_tcga_pan_can_atlas_2018	TCGA-DD-A116	TCGA-DD-A116-01	68	STAGE IIIA	5TH	9	-5	Hepatobiliary Cancer	LIHC	Hepatocellular Carcinoma	NA	-24934	0	27.22161949	1:Recurred/Progressed	53.32544301	0:ALIVE OR DEAD TUMOR FREE	Not Hispanic Or Latino	12/29/10	0.2512	EAS	G3	No	C22.0	2290132	C22.0	Yes	Yes	0.3545	0.13	103	Yes	HCC	53.32544301	1:DECEASED	994347ba-3045-4ade-926f-06420fbd906c	M0	N0	T3	Tumor Free	27.22161949	1:PROGRESSION	NA	No	Asian	Yes	-12	1	Primary
lihc_tcga_pan_can_atlas_2018	TCGA-DD-A118	TCGA-DD-A118-01	77	STAGE II	6TH	18	-9	Hepatobiliary Cancer	LIHC	Hepatocellular Carcinoma	3437	-28406	0	21.63263964	1:Recurred/Progressed	112.996022	0:ALIVE OR DEAD TUMOR FREE	Not Hispanic Or Latino	12/29/10	0.5316	EUR	G2	No	C22.0	2290132	C22.0	Yes	Yes	0.338	0.14	108	Yes	HCC	112.996022	0:LIVING	7d914d07-f250-4c7a-8fa2-df14e708936e	M0	N0	T2	NA	21.63263964	1:PROGRESSION	NA	No	White	No	-18	1	Primary
lihc_tcga_pan_can_atlas_2018	TCGA-DD-A11A	TCGA-DD-A11A-01	67	STAGE I	6TH	15	-23	Hepatobiliary Cancer	LIHC	Hepatocellular Carcinoma	79	-24646	0	2.597231811	0:DiseaseFree	2.597231811	0:ALIVE OR DEAD TUMOR FREE	Not Hispanic Or Latino	12/29/10	0.5544	AFR	G3	No	C22.0	2290132	C22.0	Yes	Yes	0.3948	0.29	122	NA	HCC	2.597231811	0:LIVING	609c82fd-eb3a-46d7-8c09-0cde281a50b3	M0	N0	T1	NA	2.597231811	0:CENSORED	NA	No	Black or African American	NA	-12	1	Primary
lihc_tcga_pan_can_atlas_2018	TCGA-DD-A11B	TCGA-DD-A11B-01	73	STAGE I	6TH	9	-25	Hepatobiliary Cancer	LIHC	Hepatocellular Carcinoma	NA	-26857	0	NA	NA	0.460268929	0:ALIVE OR DEAD TUMOR FREE	Not Hispanic Or Latino	12/29/10	0.2220	EUR	G2	No	C22.0	2290132	C22.0	Yes	Yes	0.3423	0.15	44	No	HCC	0.460268929	1:DECEASED	1b1b1af0-b19b-4086-b1b7-669fa0b88235	M0	N0	T1	Tumor Free	0.460268929	0:CENSORED	NA	No	White	No	-18	1	Primary
lihc_tcga_pan_can_atlas_2018	TCGA-DD-A11C	TCGA-DD-A11C-01	69	STAGE I	6TH	5	-19	Hepatobiliary Cancer	LIHC	Hepatocellular Carcinoma	662	-25403	0	NA	NA	21.76414505	0:ALIVE OR DEAD TUMOR FREE	Not Hispanic Or Latino	12/29/10	0.5277	EUR	G3	No	C22.0	2290132	C22.0	Yes	Yes	0.3466	0.17	80	No	HCC	21.76414505	0:LIVING	023a1ad1-fb16-437e-9806-5063b47f76bd	M0	N0	T1	Tumor Free	21.76414505	0:CENSORED	NA	No	White	No	-8	1	Primary
lihc_tcga_pan_can_atlas_2018	TCGA-DD-A11D	TCGA-DD-A11D-01	57	STAGE I	6TH	7	-23	Hepatobiliary Cancer	LIHC	Hepatocellular Carcinoma	NA	-21003	0	16.37242332	1:Recurred/Progressed	51.28710918	1:DEAD WITH TUMOR	Not Hispanic Or Latino	12/29/10	0.1784	EUR	G2	No	C22.0	2290132	C22.0	Yes	Yes	0.327	0	113	Yes	HCC	51.28710918	1:DECEASED	0ef95351-0133-4f34-a59c-90934fb161f8	M0	N0	T1	With Tumor	16.37242332	1:PROGRESSION	NA	No	White	No	-22	1	Primary
lihc_tcga_pan_can_atlas_2018	TCGA-DD-A1E9	TCGA-DD-A1E9-01	70	STAGE I	5TH	32	NA	Hepatobiliary Cancer	LIHC	Hepatocellular Carcinoma	NA	-25808	0	23.67097347	1:Recurred/Progressed	90.70585528	NA	Not Hispanic Or Latino	5/10/11	0.2581	EUR	G2	No	C22.0	2290132	C22.0	Yes	No	0.3263	0.06	54	No	HCC	90.70585528	1:DECEASED	8153a862-0790-4a33-80db-ed47fedcd4ef	M0	N0	T1	NA	23.67097347	1:PROGRESSION	NA	No	White	No	NA	1	Primary
lihc_tcga_pan_can_atlas_2018	TCGA-DD-A1EA	TCGA-DD-A1EA-01	68	STAGE II	5TH	5	-25	Hepatobiliary Cancer	LIHC	Hepatocellular Carcinoma	2415	-24925	0	24.78876944	1:Recurred/Progressed	79.39639018	0:ALIVE OR DEAD TUMOR FREE	Not Hispanic Or Latino	5/16/11	0.1247	EAS	G2	No	C22.0	2290132	C22.0	Yes	No	0.3684	0.75	NA	Yes	HCC	79.39639018	0:LIVING	8052c374-9435-4588-b970-68565c56dbb7	M0	N0	T2	With Tumor	24.78876944	1:PROGRESSION	NA	No	Asian	No	-16	1	Primary
lihc_tcga_pan_can_atlas_2018	TCGA-DD-A1EB	TCGA-DD-A1EB-01	72	STAGE I	5TH	3	-29	Hepatobiliary Cancer	LIHC	Hepatocellular Carcinoma	2017	-26471	0	16.60255778	1:Recurred/Progressed	66.31160207	0:ALIVE OR DEAD TUMOR FREE	NA	5/9/11	0.1115	EUR	G2	No	C22.0	2290132	C22.0	Yes	Yes	0.3785	0.1	159	Yes	HCC	66.31160207	0:LIVING	68015cc7-d3a1-4c90-b8fb-5d14143d9960	M0	N0	T1	With Tumor	16.60255778	1:PROGRESSION	NA	No	NA	No	-18	1	Primary
lihc_tcga_pan_can_atlas_2018	TCGA-DD-A1EC	TCGA-DD-A1EC-01	20	STAGE I	6TH	8	-5	Hepatobiliary Cancer	LIHC	Hepatocellular Carcinoma	602	-7363	0	9.83002926	1:Recurred/Progressed	19.79156393	0:ALIVE OR DEAD TUMOR FREE	Not Hispanic Or Latino	4/6/11	0.2165	EUR	G3	No	C22.0	2290132	C22.0	Yes	Yes	0.3143	0	22	Yes	HCC	19.79156393	0:LIVING	520a709a-87f6-4f3d-b2a2-9192e3b65c5b	M0	N0	T1	NA	9.83002926	1:PROGRESSION	NA	No	White	No	-18	1	Primary
lihc_tcga_pan_can_atlas_2018	TCGA-DD-A1ED	TCGA-DD-A1ED-01	68	STAGE I	6TH	0	-23	Hepatobiliary Cancer	LIHC	Hepatocellular Carcinoma	2301	-25039	0	75.64848604	0:DiseaseFree	75.64848604	0:ALIVE OR DEAD TUMOR FREE	Not Hispanic Or Latino	5/16/11	0.0000	EUR	G1	No	C22.0	2290132	C22.0	Yes	Yes	0.3364	0.25	26	No	HCC	75.64848604	0:LIVING	0ff6364a-e6f4-47ca-a7e7-14705bf0a8df	M0	N0	T1	Tumor Free	75.64848604	0:CENSORED	NA	No	White	No	-16	1	Primary
lihc_tcga_pan_can_atlas_2018	TCGA-DD-A1EE	TCGA-DD-A1EE-01	73	STAGE IIIA	6TH	6	-17	Hepatobiliary Cancer	LIHC	Hepatocellular Carcinoma	204	-26858	0	1.44655949	1:Recurred/Progressed	11.47384686	1:DEAD WITH TUMOR	Not Hispanic Or Latino	5/10/11	0.1807	EUR	G3	No	C22.0	2290132	C22.0	Yes	Yes	0.3886	0.14	664	Yes	HCC	11.47384686	1:DECEASED	654af137-70d9-4ee4-9f69-793e352d30f8	M0	N0	T3	With Tumor	1.44655949	1:PROGRESSION	NA	No	White	No	-18	1	Primary
lihc_tcga_pan_can_atlas_2018	TCGA-DD-A1EF	TCGA-DD-A1EF-01	57	STAGE I	6TH	29	-27	Hepatobiliary Cancer	LIHC	Hepatocellular Carcinoma	NA	-21165	0	NA	NA	12.9532827	1:DEAD WITH TUMOR	Not Hispanic Or Latino	5/10/11	0.3399	EUR	G3	No	C22.0	2290132	C22.0	Yes	Yes	0.3847	0.24	110	NA	HCC	12.9532827	1:DECEASED	1c1e8987-676f-417b-b3b4-e0321367df55	M0	N0	T1	With Tumor	12.9532827	1:PROGRESSION	NA	No	White	NA	-4	1	Primary
lihc_tcga_pan_can_atlas_2018	TCGA-DD-A1EG	TCGA-DD-A1EG-01	76	STAGE I	7TH	21	-9	Hepatobiliary Cancer	LIHC	Hepatocellular Carcinoma	NA	-28108	0	28.76680804	1:Recurred/Progressed	45.106355	1:DEAD WITH TUMOR	Not Hispanic Or Latino	4/9/13	0.3121	EUR	G3	No	C22.0	2290132	C22.0	Yes	No	0.3805	0.1	NA	Yes	HCC	45.106355	1:DECEASED	6C79F64B-63FE-46F5-BF7B-77208231B0F2	M0	N0	T1	With Tumor	28.76680804	1:PROGRESSION	NA	No	White	No	-16	1	Primary
lihc_tcga_pan_can_atlas_2018	TCGA-DD-A1EH	TCGA-DD-A1EH-01	23	STAGE III	6TH	6	-31	Hepatobiliary Cancer	LIHC	Hepatocellular Carcinoma	1495	-8499	0	3.945162245	1:Recurred/Progressed	49.1501463	0:ALIVE OR DEAD TUMOR FREE	Not Hispanic Or Latino	5/16/11	0.2424	EUR	G3	No	C22.0	2290132	C22.0	Yes	Yes	0.3689	0.16	38	Yes	HCC	49.1501463	0:LIVING	cab5b264-abab-4bdb-816e-9d2c0ac30629	M0	N0	T3	With Tumor	3.945162245	1:PROGRESSION	NA	No	White	No	-4	1	Primary
lihc_tcga_pan_can_atlas_2018	TCGA-DD-A1EI	TCGA-DD-A1EI-01	46	STAGE I	6TH	14	-15	Hepatobiliary Cancer	LIHC	Hepatocellular Carcinoma	183	-17097	0	6.016372423	0:DiseaseFree	6.016372423	0:ALIVE OR DEAD TUMOR FREE	Not Hispanic Or Latino	5/10/11	0.2275	EAS	G2	No	C22.0	2290132	C22.0	Yes	Yes	0.3129	0.01	55	No	HCC	6.016372423	0:LIVING	3acf7438-fd65-442c-8a30-68b6714537f3	M0	N0	T1	Tumor Free	6.016372423	0:CENSORED	NA	No	Asian	NA	-4	1	Primary
lihc_tcga_pan_can_atlas_2018	TCGA-DD-A1EL	TCGA-DD-A1EL-01	23	STAGE II	6TH	11	19	Hepatobiliary Cancer	LIHC	Hepatocellular Carcinoma	NA	-8573	0	NA	NA	13.6436861	1:DEAD WITH TUMOR	Not Hispanic Or Latino	5/16/11	0.3421	AFR_ADMIX	G3	No	C22.0	2290132	C22.0	Yes	Yes	0.3501	0.38	88	Yes	HCC	13.6436861	1:DECEASED	2854ffe8-1f77-497a-bf49-11e0189fee35	M0	N0	T2	With Tumor	13.6436861	1:PROGRESSION	NA	No	Black or African American	No	6	1	Primary
lihc_tcga_pan_can_atlas_2018	TCGA-DD-A39W	TCGA-DD-A39W-01	29	STAGE III	4TH	1	-31	Hepatobiliary Cancer	LIHC	Hepatocellular Carcinoma	NA	-10699	0	27.18874314	0:DiseaseFree	27.18874314	NA	Not Hispanic Or Latino	1/5/12	0.0947	EUR	G2	No	C22.0	2290132	C22.0	Yes	Yes	0.3423	0	36	NA	HCC	27.18874314	1:DECEASED	48D33449-B969-423A-B4E7-541809109617	M0	N0	T3	NA	27.18874314	0:CENSORED	NA	No	White	NA	-22	1	Primary
lihc_tcga_pan_can_atlas_2018	TCGA-DD-A3A1	TCGA-DD-A3A1-01	65	STAGE IIIA	5TH	8	7	Hepatobiliary Cancer	LIHC	Hepatocellular Carcinoma	NA	-24046	0	7.660190025	0:DiseaseFree	7.660190025	0:ALIVE OR DEAD TUMOR FREE	NA	1/6/12	0.3078	EUR	G2	No	C22.0	2290132	C22.0	Yes	No	0.354	0	NA	NA	HCC	7.660190025	1:DECEASED	877B9F6B-9B34-40ED-933F-8FEF204EDF21	M0	N0	T3B	Tumor Free	7.660190025	0:CENSORED	NA	No	NA	No	-10	1	Primary
lihc_tcga_pan_can_atlas_2018	TCGA-DD-A3A2	TCGA-DD-A3A2-01	76	STAGE I	5TH	2	-17	Hepatobiliary Cancer	LIHC	Hepatocellular Carcinoma	NA	-27930	0	70.0595062	0:DiseaseFree	70.0595062	0:ALIVE OR DEAD TUMOR FREE	Not Hispanic Or Latino	1/5/12	0.0572	EUR	G1	No	C22.0	2290132	C22.0	Yes	Yes	0.3568	0	70	NA	HCC	70.0595062	1:DECEASED	357C1C08-F368-4CAE-8F20-9BE241B30479	M0	N0	T1	Tumor Free	70.0595062	0:CENSORED	NA	No	White	No	-24	1	Primary
lihc_tcga_pan_can_atlas_2018	TCGA-DD-A3A3	TCGA-DD-A3A3-01	45	STAGE I	5TH	8	3	Hepatobiliary Cancer	LIHC	Hepatocellular Carcinoma	NA	-16708	0	17.58884834	0:DiseaseFree	17.58884834	NA	Not Hispanic Or Latino	1/6/12	0.1823	EAS	G2	No	C22.0	2290132	C22.0	Yes	Yes	0.3213	0.04	49	NA	HCC	17.58884834	1:DECEASED	516C8594-2973-41E5-A5CE-76D177EDFA48	M0	N0	T1	NA	17.58884834	0:CENSORED	NA	No	Asian	NA	-12	1	Primary
lihc_tcga_pan_can_atlas_2018	TCGA-DD-A3A4	TCGA-DD-A3A4-01	37	STAGE IIIA	5TH	2	-15	Hepatobiliary Cancer	LIHC	Hepatocellular Carcinoma	NA	-13739	0	2.860242628	1:Recurred/Progressed	20.12032745	1:DEAD WITH TUMOR	Not Hispanic Or Latino	1/6/12	0.0564	EUR	G3	No	C22.0	2290132	C22.0	Yes	Yes	0.3243	0.05	39	Yes	HCC	20.12032745	1:DECEASED	AB35C9F9-3040-424D-A89F-DFF3A1365BC6	M0	N0	T3	With Tumor	2.860242628	1:PROGRESSION	NA	No	White	No	-22	1	Primary
lihc_tcga_pan_can_atlas_2018	TCGA-DD-A3A5	TCGA-DD-A3A5-01	66	STAGE III	4TH	6	-17	Hepatobiliary Cancer	LIHC	Hepatocellular Carcinoma	NA	-24288	0	2.761613571	1:Recurred/Progressed	102.7386001	1:DEAD WITH TUMOR	Not Hispanic Or Latino	1/5/12	0.1578	EUR	G2	No	C22.0	2290132	C22.0	Yes	Yes	0.3204	0.03	62	Yes	HCC	102.7386001	1:DECEASED	D8549D23-37D4-42BD-B472-F49BBEBD09B0	M0	N0	T3	With Tumor	2.761613571	1:PROGRESSION	NA	No	White	No	-22	1	Primary
lihc_tcga_pan_can_atlas_2018	TCGA-DD-A3A6	TCGA-DD-A3A6-01	72	STAGE II	4TH	1	-13	Hepatobiliary Cancer	LIHC	Hepatocellular Carcinoma	NA	-26319	0	107.111155	0:DiseaseFree	107.111155	0:ALIVE OR DEAD TUMOR FREE	Not Hispanic Or Latino	1/6/12	0.0000	EUR	G2	No	C22.0	2290132	C22.0	Yes	Yes	0.3146	0	28	No	HCC	107.111155	1:DECEASED	C4C4820B-6F4C-4CDD-B233-4D22F5933FD9	M0	N0	T2	Tumor Free	107.111155	0:CENSORED	NA	No	White	No	-18	1	Primary
lihc_tcga_pan_can_atlas_2018	TCGA-DD-A3A7	TCGA-DD-A3A7-01	67	STAGE IIIB	7TH	29	-5	Hepatobiliary Cancer	LIHC	Hepatocellular Carcinoma	NA	-24599	0	4.734194694	1:Recurred/Progressed	13.77519151	1:DEAD WITH TUMOR	NA	4/9/13	0.4530	EUR	G3	No	C22.0	2290132	C22.0	Yes	Yes	0.3235	0.4	117	Yes	HCC	13.77519151	1:DECEASED	614C0ECF-6A84-4C86-8706-79BE5BB00991	M0	N0	T3B	With Tumor	4.734194694	1:PROGRESSION	NA	No	NA	No	-8	1	Primary
lihc_tcga_pan_can_atlas_2018	TCGA-DD-A3A8	TCGA-DD-A3A8-01	75	STAGE II	5TH	5	-21	Hepatobiliary Cancer	LIHC	Hepatocellular Carcinoma	NA	-27524	0	0.361639872	0:DiseaseFree	0.361639872	0:ALIVE OR DEAD TUMOR FREE	Not Hispanic Or Latino	1/6/12	0.2020	EUR	G2	No	C22.0	2290132	C22.0	Yes	Yes	0.3217	0	112	No	HCC	0.361639872	1:DECEASED	69D6881B-9E9A-407B-8B02-BAD5FC2455BF	M0	N0	T2	Tumor Free	0.361639872	0:CENSORED	NA	Yes	White	No	-20	1	Primary
lihc_tcga_pan_can_atlas_2018	TCGA-DD-A4NB	TCGA-DD-A4NB-01	25	STAGE I	7TH	0	-17	Hepatobiliary Cancer	LIHC	Fibrolamellar Carcinoma	989	-9426	0	29.98323306	1:Recurred/Progressed	32.51471217	0:ALIVE OR DEAD TUMOR FREE	Not Hispanic Or Latino	12/18/12	0.0850	EUR	G2	No	C22.0	2290497	C22.0	Yes	Yes	0.2919	0	24	Yes	FLC	32.51471217	0:LIVING	1983FADE-44F1-41E0-8983-F2CE8D649655	M0	N0	T1	Tumor Free	29.98323306	1:PROGRESSION	NA	No	White	No	-22	1	Primary
lihc_tcga_pan_can_atlas_2018	TCGA-DD-A4ND	TCGA-DD-A4ND-01	56	STAGE I	6TH	15	-21	Hepatobiliary Cancer	LIHC	Hepatocellular Carcinoma	2746	-20782	0	90.2784627	0:DiseaseFree	90.2784627	0:ALIVE OR DEAD TUMOR FREE	Not Hispanic Or Latino	12/18/12	0.3781	EUR	G3	No	C22.0	2290132	C22.0	Yes	Yes	0.2896	0	52	No	HCC	90.2784627	0:LIVING	C0BF9278-9CBB-4361-B4D8-AB172B67E276	M0	N0	T1	With Tumor	0.493145281	1:PROGRESSION	NA	Yes	White	No	-8	1	Primary
lihc_tcga_pan_can_atlas_2018	TCGA-DD-A4NE	TCGA-DD-A4NE-01	75	STAGE IIIA	7TH	NA	-11	Hepatobiliary Cancer	LIHC	Hepatocellular Carcinoma	NA	-27549	0	6.246506888	1:Recurred/Progressed	21.69839235	1:DEAD WITH TUMOR	Hispanic Or Latino	12/21/12	NA	EUR	G3	No	C22.0	2290132	C22.0	Yes	No	0.2766	0.04	53	Yes	HCC	21.69839235	1:DECEASED	BCE25281-502E-4599-9679-32DC8462FFB1	M0	N0	T3A	With Tumor	6.246506888	1:PROGRESSION	NA	No	White	No	2	1	Primary
lihc_tcga_pan_can_atlas_2018	TCGA-DD-A4NF	TCGA-DD-A4NF-01	72	STAGE I	7TH	2	-31	Hepatobiliary Cancer	LIHC	Hepatocellular Carcinoma	942	-26330	0	21.56688694	1:Recurred/Progressed	30.96952362	0:ALIVE OR DEAD TUMOR FREE	Not Hispanic Or Latino	1/29/13	0.1189	ADMIX	G2	No	C22.0	2290132	C22.0	Yes	Yes	0.2693	0	116	Yes	HCC	30.96952362	0:LIVING	1043BC90-72C9-48C9-AE24-F617D0485E78	M0	N0	T1	Tumor Free	21.56688694	1:PROGRESSION	NA	No	White	No	-20	1	Primary
lihc_tcga_pan_can_atlas_2018	TCGA-DD-A4NH	TCGA-DD-A4NH-01	65	STAGE IIIB	7TH	11	-5	Hepatobiliary Cancer	LIHC	Hepatocellular Carcinoma	917	-23865	0	5.293092678	1:Recurred/Progressed	30.14761482	0:ALIVE OR DEAD TUMOR FREE	Not Hispanic Or Latino	1/29/13	0.3556	EUR	G3	No	C22.0	2290132	C22.0	Yes	Yes	0.2722	0	49	Yes	HCC	30.14761482	0:LIVING	4012EA90-5768-4ACC-AF3A-BA954F493DB4	M0	N0	T3B	With Tumor	5.293092678	1:PROGRESSION	NA	No	White	No	10	1	Primary
lihc_tcga_pan_can_atlas_2018	TCGA-DD-A4NJ	TCGA-DD-A4NJ-01	54	STAGE II	7TH	NA	-9	Hepatobiliary Cancer	LIHC	Hepatocellular Carcinoma	928	-19964	0	18.04911727	1:Recurred/Progressed	30.50925469	0:ALIVE OR DEAD TUMOR FREE	Not Hispanic Or Latino	2/5/13	0.2893	EUR	G2	No	C22.0	2290132	C22.0	Yes	Yes	0.2877	0.06	78	Yes	HCC	30.50925469	0:LIVING	815DFFB0-0C22-4E05-868C-26E6C553980A	M0	N0	T2	Tumor Free	18.04911727	1:PROGRESSION	NA	No	White	No	2	1	Primary
lihc_tcga_pan_can_atlas_2018	TCGA-DD-A4NK	TCGA-DD-A4NK-01	80	STAGE IIIA	6TH	9	-25	Hepatobiliary Cancer	LIHC	Hepatocellular Carcinoma	NA	-29244	0	2.925995332	1:Recurred/Progressed	39.78038597	1:DEAD WITH TUMOR	Not Hispanic Or Latino	2/5/13	0.2598	EUR	G2	No	C22.0	2290132	C22.0	Yes	Yes	0.2747	0.04	75	Yes	HCC	39.78038597	1:DECEASED	5B8D04B2-EF40-4216-A3BB-42520EFBE863	M0	N0	T3	With Tumor	2.925995332	1:PROGRESSION	NA	No	White	No	-24	1	Primary
lihc_tcga_pan_can_atlas_2018	TCGA-DD-A4NL	TCGA-DD-A4NL-01	46	STAGE I	6TH	0	-27	Hepatobiliary Cancer	LIHC	Hepatocellular Carcinoma	1711	-16874	0	56.25143834	0:DiseaseFree	56.25143834	0:ALIVE OR DEAD TUMOR FREE	Not Hispanic Or Latino	2/5/13	0.0000	EUR	G1	No	C22.0	2290132	C22.0	Yes	Yes	0.2681	0	29	No	HCC	56.25143834	0:LIVING	E0067280-2722-46F2-A5A8-352C77B47E38	M0	N0	T1	Tumor Free	56.25143834	0:CENSORED	NA	No	White	No	-22	1	Primary
lihc_tcga_pan_can_atlas_2018	TCGA-DD-A4NN	TCGA-DD-A4NN-01	56	STAGE I	6TH	8	-7	Hepatobiliary Cancer	LIHC	Hepatocellular Carcinoma	NA	-20548	0	5.457474439	1:Recurred/Progressed	29.55584048	1:DEAD WITH TUMOR	Not Hispanic Or Latino	2/5/13	0.4194	EUR	G3	No	C22.0	2290132	C22.0	Yes	Yes	0.2922	0.24	52	Yes	HCC	29.55584048	1:DECEASED	B96B7620-5506-4DEF-AFF2-5E888EAF3EA5	M0	N0	T1	With Tumor	5.457474439	1:PROGRESSION	NA	No	White	No	4	1	Primary
lihc_tcga_pan_can_atlas_2018	TCGA-DD-A4NO	TCGA-DD-A4NO-01	65	STAGE I	6TH	19	-19	Hepatobiliary Cancer	LIHC	Hepatocellular Carcinoma	2245	-24090	0	32.54758852	1:Recurred/Progressed	73.80741033	0:ALIVE OR DEAD TUMOR FREE	Not Hispanic Or Latino	2/5/13	0.5991	EUR	G1	No	C22.0	2290132	C22.0	Yes	Yes	0.2909	0.01	57	Yes	HCC	73.80741033	0:LIVING	75F78C38-6854-4390-AD11-789B4E549D63	M0	N0	T1	With Tumor	32.54758852	1:PROGRESSION	NA	No	White	No	-22	1	Primary
lihc_tcga_pan_can_atlas_2018	TCGA-DD-A4NP	TCGA-DD-A4NP-01	32	STAGE I	6TH	2	-17	Hepatobiliary Cancer	LIHC	Hepatocellular Carcinoma	3308	-11838	0	42.27898872	1:Recurred/Progressed	108.7549726	0:ALIVE OR DEAD TUMOR FREE	Not Hispanic Or Latino	2/5/13	0.0279	EUR	G3	No	C22.0	2290132	C22.0	Yes	Yes	0.2714	0	28	Yes	HCC	108.7549726	0:LIVING	001887AA-36D0-463F-8BCA-DEC7043B4F2E	M0	N0	T1	With Tumor	42.27898872	1:PROGRESSION	NA	No	White	No	-18	1	Primary
lihc_tcga_pan_can_atlas_2018	TCGA-DD-A4NQ	TCGA-DD-A4NQ-01	60	STAGE II	6TH	11	29	Hepatobiliary Cancer	LIHC	Hepatocellular Carcinoma	NA	-22111	0	4.142420357	1:Recurred/Progressed	12.26287931	1:DEAD WITH TUMOR	Hispanic Or Latino	2/11/13	0.2773	EUR	G3	No	C22.0	2290132	C22.0	Yes	Yes	0.2675	0.03	86	Yes	HCC	12.26287931	1:DECEASED	C05720FE-19C1-4CFF-819B-6806B26FC312	M0	N0	T2	With Tumor	4.142420357	1:PROGRESSION	NA	No	White	No	14	1	Primary
lihc_tcga_pan_can_atlas_2018	TCGA-DD-A4NR	TCGA-DD-A4NR-01	85	STAGE I	6TH	7	7	Hepatobiliary Cancer	LIHC	Hepatocellular Carcinoma	NA	-31386	0	0.295887168	0:DiseaseFree	0.295887168	0:ALIVE OR DEAD TUMOR FREE	Not Hispanic Or Latino	2/11/13	0.0672	EUR	G3	No	C22.0	2290132	C22.0	Yes	Yes	0.3092	0.01	62	No	HCC	0.295887168	1:DECEASED	52A7F734-DA07-49C5-861D-C70DA37FF959	M0	N0	T1	NA	0.295887168	0:CENSORED	NA	No	White	No	6	1	Primary
lihc_tcga_pan_can_atlas_2018	TCGA-DD-A4NS	TCGA-DD-A4NS-01	61	STAGE I	6TH	3	-29	Hepatobiliary Cancer	LIHC	Hepatocellular Carcinoma	NA	-22638	0	29.35858237	1:Recurred/Progressed	80.74432061	1:DEAD WITH TUMOR	Not Hispanic Or Latino	2/11/13	0.0000	EUR	G2	No	C22.0	2290132	C22.0	Yes	Yes	0.2978	0	57	Yes	HCC	80.74432061	1:DECEASED	A6A3F07C-CED4-451B-B2E5-C93E4ED622C1	M0	N0	T1	With Tumor	29.35858237	1:PROGRESSION	NA	No	White	No	-18	1	Primary
lihc_tcga_pan_can_atlas_2018	TCGA-DD-A4NV	TCGA-DD-A4NV-01	61	STAGE IIIA	6TH	17	-21	Hepatobiliary Cancer	LIHC	Hepatocellular Carcinoma	2398	-22438	0	78.83749219	0:DiseaseFree	78.83749219	0:ALIVE OR DEAD TUMOR FREE	Not Hispanic Or Latino	2/11/13	0.1393	EUR	G1	No	C22.0	2290132	C22.0	Yes	Yes	0.296	0.1	127	No	HCC	78.83749219	0:LIVING	8E5CE60B-2EDA-482D-B109-210DF1321AFF	M0	N0	T3	Tumor Free	78.83749219	0:CENSORED	NA	No	White	No	-20	1	Primary
lihc_tcga_pan_can_atlas_2018	TCGA-DD-A73A	TCGA-DD-A73A-01	71	STAGE I	7TH	1	-33	Hepatobiliary Cancer	LIHC	Hepatocellular Carcinoma	728	-26136	0	23.93398429	0:DiseaseFree	23.93398429	0:ALIVE OR DEAD TUMOR FREE	Not Hispanic Or Latino	9/30/13	0.0908	EUR	G2	No	C22.0	2290132	C22.0	Yes	Yes	0.3054	0	89	No	HCC	23.93398429	0:LIVING	B6C0266A-CF34-464A-808D-1D3C28DC90F2	M0	N0	T1	Tumor Free	23.93398429	0:CENSORED	NA	No	White	No	-18	1	Primary
lihc_tcga_pan_can_atlas_2018	TCGA-DD-A73B	TCGA-DD-A73B-01	72	STAGE I	7TH	7	1	Hepatobiliary Cancer	LIHC	Hepatocellular Carcinoma	NA	-26390	0	7.89032449	1:Recurred/Progressed	9.304007627	1:DEAD WITH TUMOR	Hispanic Or Latino	9/30/13	0.8007	EUR	G2	No	C22.0	2290132	C22.0	Yes	Yes	0.3384	0.5	73	Yes	HCC	9.304007627	1:DECEASED	5449C232-56F1-4E03-9421-ABA3AE180107	M0	N0	T1	With Tumor	7.89032449	1:PROGRESSION	NA	No	White	No	4	1	Primary
lihc_tcga_pan_can_atlas_2018	TCGA-DD-A73C	TCGA-DD-A73C-01	65	STAGE IIIA	7TH	2	-25	Hepatobiliary Cancer	LIHC	Hepatocellular Carcinoma	701	-23782	0	18.60801526	1:Recurred/Progressed	23.04632278	0:ALIVE OR DEAD TUMOR FREE	Not Hispanic Or Latino	9/30/13	0.0467	EUR	G1	No	C22.0	2290132	C22.0	Yes	Yes	0.3103	0	75	Yes	HCC	23.04632278	0:LIVING	79F9331C-9E00-4277-A9D1-7C848E132134	M0	N0	T3A	Tumor Free	18.60801526	1:PROGRESSION	NA	No	White	No	-20	1	Primary
lihc_tcga_pan_can_atlas_2018	TCGA-DD-A73E	TCGA-DD-A73E-01	66	STAGE I	7TH	13	-33	Hepatobiliary Cancer	LIHC	Hepatocellular Carcinoma	44	-24377	0	1.44655949	0:DiseaseFree	1.44655949	0:ALIVE OR DEAD TUMOR FREE	Not Hispanic Or Latino	9/30/13	0.2153	EUR	G1	No	C22.0	2290132	C22.0	Yes	Yes	0.3099	0.18	118	NA	HCC	1.44655949	0:LIVING	E0863874-F7B8-49B6-A88B-5AE5F1EC2B15	M0	N0	T1	Tumor Free	1.44655949	0:CENSORED	NA	No	White	No	-18	1	Primary
lihc_tcga_pan_can_atlas_2018	TCGA-DD-A73F	TCGA-DD-A73F-01	77	STAGE I	7TH	1	-1	Hepatobiliary Cancer	LIHC	Hepatocellular Carcinoma	1085	-28234	0	35.67084196	0:DiseaseFree	35.67084196	0:ALIVE OR DEAD TUMOR FREE	Not Hispanic Or Latino	9/30/13	0.1192	EUR	G1	No	C22.0	2290132	C22.0	Yes	Yes	0.3073	0	68	NA	HCC	35.67084196	0:LIVING	870C86E7-D6E1-4F9D-BB0B-BD1C66D6BCDE	M0	N0	T1	Tumor Free	35.67084196	0:CENSORED	NA	No	White	NA	-2	1	Primary
lihc_tcga_pan_can_atlas_2018	TCGA-DD-A73G	TCGA-DD-A73G-01	73	STAGE I	6TH	19	1	Hepatobiliary Cancer	LIHC	Hepatocellular Carcinoma	3478	-26949	0	114.3439524	0:DiseaseFree	114.3439524	0:ALIVE OR DEAD TUMOR FREE	Not Hispanic Or Latino	10/1/13	0.2450	EUR	G3	No	C22.0	2290132	C22.0	Yes	Yes	0.3273	0.04	102	No	HCC	114.3439524	0:LIVING	4774367C-5D8F-4B23-934A-E6D33A89DCA8	M0	N0	T1	Tumor Free	114.3439524	0:CENSORED	NA	No	White	No	-20	1	Primary
lihc_tcga_pan_can_atlas_2018	TCGA-DD-AA3A	TCGA-DD-AA3A-01	81	STAGE I	6TH	11	11	Hepatobiliary Cancer	LIHC	Hepatocellular Carcinoma	NA	-29712	0	13.47930434	0:DiseaseFree	13.47930434	0:ALIVE OR DEAD TUMOR FREE	Not Hispanic Or Latino	5/27/14	0.3894	EUR	G4	No	C22.0	2293785	C22.0	Yes	Yes	0.3067	0.36	44	NA	HCC	13.47930434	1:DECEASED	56ABD1C1-8F22-4856-8B0A-73D7E092BDB3	MX	N0	T1	Tumor Free	13.47930434	0:CENSORED	NA	No	White	No	6	1	Primary
lihc_tcga_pan_can_atlas_2018	TCGA-DD-AAC8	TCGA-DD-AAC8-01	72	STAGE I	6TH	17	-3	Hepatobiliary Cancer	LIHC	Hepatocellular Carcinoma	NA	-26322	0	0.526021633	0:DiseaseFree	0.526021633	0:ALIVE OR DEAD TUMOR FREE	Not Hispanic Or Latino	6/28/14	0.4637	EAS	G3	No	C22.0	2290132	C22.0	Yes	Yes	0.3125	0.12	507	No	HCC	0.526021633	1:DECEASED	496BEEF9-80D9-4734-A23D-334AE1B6AAAB	M0	N0	T1	Tumor Free	0.526021633	0:CENSORED	NA	No	Asian	No	-14	1	Primary
lihc_tcga_pan_can_atlas_2018	TCGA-DD-AAC9	TCGA-DD-AAC9-01	51	STAGE I	6TH	2	-9	Hepatobiliary Cancer	LIHC	Hepatocellular Carcinoma	347	-18911	0	11.40809416	0:DiseaseFree	11.40809416	0:ALIVE OR DEAD TUMOR FREE	Not Hispanic Or Latino	6/28/14	0.0915	EAS	G2	No	C22.0	2290132	C22.0	Yes	Yes	0.3	0.14	81	No	HCC	11.40809416	0:LIVING	AC6A1E0C-DBA0-4B21-B12B-A501ED796BEC	M0	N0	T1	Tumor Free	11.40809416	0:CENSORED	NA	No	Asian	No	-18	1	Primary
lihc_tcga_pan_can_atlas_2018	TCGA-DD-AACA	TCGA-DD-AACA-01	65	STAGE I	6TH	4	-21	Hepatobiliary Cancer	LIHC	Hepatocellular Carcinoma	2301	-23973	0	25.51204918	1:Recurred/Progressed	75.64848604	0:ALIVE OR DEAD TUMOR FREE	Not Hispanic Or Latino	6/28/14	0.1647	EAS	G3	No	C22.0	2290132	C22.0	Yes	Yes	0.3295	0.11	106	Yes	HCC	75.64848604	0:LIVING	D6486001-240A-455A-980C-E06C25C61FA5	M0	N0	T1	With Tumor	25.51204918	1:PROGRESSION	NA	No	Asian	No	-6	1	Primary
lihc_tcga_pan_can_atlas_2018	TCGA-DD-AACB	TCGA-DD-AACB-01	74	STAGE I	6TH	18	7	Hepatobiliary Cancer	LIHC	Hepatocellular Carcinoma	2324	-27103	0	76.40464214	0:DiseaseFree	76.40464214	0:ALIVE OR DEAD TUMOR FREE	Not Hispanic Or Latino	6/28/14	0.4989	EAS	G3	No	C22.0	2290132	C22.0	Yes	Yes	0.3054	0.3	84	No	HCC	76.40464214	0:LIVING	6D2E8BC2-CA86-41C1-AE49-289E20FCE758	M0	N0	T1	Tumor Free	76.40464214	0:CENSORED	NA	No	Asian	No	-4	1	Primary
lihc_tcga_pan_can_atlas_2018	TCGA-DD-AACC	TCGA-DD-AACC-01	61	STAGE I	6TH	5	-9	Hepatobiliary Cancer	LIHC	Hepatocellular Carcinoma	NA	-22499	0	17.65460105	1:Recurred/Progressed	55.39665319	1:DEAD WITH TUMOR	Not Hispanic Or Latino	6/28/14	0.1642	EAS	G2	No	C22.0	2293785	C22.0	Yes	Yes	0.309	0.01	91	Yes	HCC	55.39665319	1:DECEASED	ED8C0D53-5DB0-4B77-95EC-15971926E313	M0	N0	T1	With Tumor	17.65460105	1:PROGRESSION	NA	No	Asian	No	-6	1	Primary
lihc_tcga_pan_can_atlas_2018	TCGA-DD-AACD	TCGA-DD-AACD-01	48	STAGE I	6TH	7	-3	Hepatobiliary Cancer	LIHC	Hepatocellular Carcinoma	NA	-17828	0	4.964329158	1:Recurred/Progressed	12.52589013	1:DEAD WITH TUMOR	Not Hispanic Or Latino	6/28/14	0.2273	EAS	G4	No	C22.0	2290132	C22.0	Yes	Yes	0.3067	0.01	86	Yes	HCC	12.52589013	1:DECEASED	41FB30AA-63B4-4CC6-A275-B77048612FA0	M0	N0	T1	With Tumor	4.964329158	1:PROGRESSION	NA	No	Asian	No	-18	1	Primary
lihc_tcga_pan_can_atlas_2018	TCGA-DD-AACE	TCGA-DD-AACE-01	62	STAGE I	6TH	21	-29	Hepatobiliary Cancer	LIHC	Hepatocellular Carcinoma	2184	-22727	0	42.04885426	1:Recurred/Progressed	71.80195286	0:ALIVE OR DEAD TUMOR FREE	Not Hispanic Or Latino	6/28/14	0.5242	EAS	G3	No	C22.0	2290132	C22.0	Yes	Yes	0.3052	0.1	71	Yes	HCC	71.80195286	0:LIVING	ABBCF6BD-4683-45AC-947A-51AE6EF0A244	M0	N0	T1	With Tumor	42.04885426	1:PROGRESSION	NA	No	Asian	No	-26	1	Primary
lihc_tcga_pan_can_atlas_2018	TCGA-DD-AACF	TCGA-DD-AACF-01	68	STAGE I	6TH	10	3	Hepatobiliary Cancer	LIHC	Hepatocellular Carcinoma	NA	-25172	0	3.912285893	1:Recurred/Progressed	11.9998685	1:DEAD WITH TUMOR	Not Hispanic Or Latino	6/28/14	0.3061	EAS	G3	No	C22.0	2290132	C22.0	Yes	Yes	0.301	0.28	117	Yes	HCC	11.9998685	1:DECEASED	635AAD0B-9C47-4564-821F-C00DDB280D53	M0	N0	T1	With Tumor	3.912285893	1:PROGRESSION	NA	No	Asian	No	-6	1	Primary
lihc_tcga_pan_can_atlas_2018	TCGA-DD-AACG	TCGA-DD-AACG-01	52	STAGE II	6TH	18	-1	Hepatobiliary Cancer	LIHC	Hepatocellular Carcinoma	NA	-19174	0	4.109544005	1:Recurred/Progressed	15.41900911	1:DEAD WITH TUMOR	Not Hispanic Or Latino	6/28/14	0.3885	EAS	G4	No	C22.0	2290132	C22.0	Yes	Yes	0.3266	0.25	92	Yes	HCC	15.41900911	1:DECEASED	B5BEF77A-F46C-406C-9AA8-55F7A61AA885	M0	N0	T2	With Tumor	4.109544005	1:PROGRESSION	NA	No	Asian	No	2	1	Primary
lihc_tcga_pan_can_atlas_2018	TCGA-DD-AACH	TCGA-DD-AACH-01	69	STAGE II	6TH	6	5	Hepatobiliary Cancer	LIHC	Hepatocellular Carcinoma	NA	-25544	0	2.728737219	1:Recurred/Progressed	6.410888648	0:ALIVE OR DEAD TUMOR FREE	Not Hispanic Or Latino	6/28/14	0.3255	EAS	G3	No	C22.0	2290132	C22.0	Yes	Yes	0.3176	0.29	89	Yes	HCC	6.410888648	1:DECEASED	219B067C-522F-4971-B0D0-86F9971D369D	M0	N0	T2	Tumor Free	2.728737219	1:PROGRESSION	NA	No	Asian	No	16	1	Primary
lihc_tcga_pan_can_atlas_2018	TCGA-DD-AACI	TCGA-DD-AACI-01	69	STAGE II	6TH	25	-13	Hepatobiliary Cancer	LIHC	Hepatocellular Carcinoma	1618	-25236	0	47.07893612	1:Recurred/Progressed	53.1939376	0:ALIVE OR DEAD TUMOR FREE	Not Hispanic Or Latino	6/28/14	0.3924	EAS	G3	No	C22.0	2290132	C22.0	Yes	Yes	0.3049	0.03	333	Yes	HCC	53.1939376	0:LIVING	E6FA354E-ADA7-41E0-8C8B-38520A5E6601	M0	N0	T2	With Tumor	47.07893612	1:PROGRESSION	NA	No	Asian	No	-26	1	Primary
lihc_tcga_pan_can_atlas_2018	TCGA-DD-AACJ	TCGA-DD-AACJ-01	75	STAGE II	6TH	10	-19	Hepatobiliary Cancer	LIHC	Hepatocellular Carcinoma	2102	-27528	0	3.287635204	1:Recurred/Progressed	69.10609199	0:ALIVE OR DEAD TUMOR FREE	Not Hispanic Or Latino	7/15/14	0.2839	EAS	G2	No	C22.0	2290132	C22.0	Yes	Yes	0.3133	0.09	88	Yes	HCC	69.10609199	0:LIVING	93AFBFA1-4D03-4105-8DDA-B095F0AB308A	M0	N0	T2	With Tumor	3.287635204	1:PROGRESSION	NA	No	Asian	No	-20	1	Primary
lihc_tcga_pan_can_atlas_2018	TCGA-DD-AACK	TCGA-DD-AACK-01	70	STAGE I	6TH	1	-3	Hepatobiliary Cancer	LIHC	Hepatocellular Carcinoma	9	-25796	0	0.295887168	0:DiseaseFree	0.295887168	0:ALIVE OR DEAD TUMOR FREE	Not Hispanic Or Latino	7/15/14	0.0316	EAS	G2	No	C22.0	2290132	C22.0	Yes	Yes	0.3142	0.01	126	NA	HCC	0.295887168	0:LIVING	D7CD045A-0BE2-4B6D-AEFD-5D75E57BC6F6	M0	N0	T1	Tumor Free	0.295887168	0:CENSORED	NA	No	Asian	NA	-4	1	Primary
lihc_tcga_pan_can_atlas_2018	TCGA-DD-AACL	TCGA-DD-AACL-01	66	STAGE I	6TH	6	25	Hepatobiliary Cancer	LIHC	Hepatocellular Carcinoma	58	-24355	0	3.517769668	0:DiseaseFree	3.517769668	NA	Not Hispanic Or Latino	6/29/14	0.2305	EAS	G3	No	C22.0	2290132	C22.0	Yes	Yes	0.3086	0	273	NA	HCC	3.517769668	1:DECEASED	3DA3CFEC-5464-4DD8-9757-A0CDFE3536F8	M0	N0	T1	NA	3.517769668	0:CENSORED	NA	No	Asian	No	16	1	Primary
lihc_tcga_pan_can_atlas_2018	TCGA-DD-AACM	TCGA-DD-AACM-01	48	STAGE II	6TH	7	NA	Hepatobiliary Cancer	LIHC	Hepatocellular Carcinoma	1769	-17590	0	36.06535819	1:Recurred/Progressed	58.15826676	0:ALIVE OR DEAD TUMOR FREE	Not Hispanic Or Latino	6/29/14	0.2630	EAS	G3	No	C22.0	2290132	C22.0	Yes	No	0.3057	0.05	56	Yes	HCC	58.15826676	0:LIVING	173088ED-6BC0-4CCF-80E7-C647028CCCD6	M0	N0	T2	With Tumor	36.06535819	1:PROGRESSION	NA	No	Asian	No	NA	1	Primary
lihc_tcga_pan_can_atlas_2018	TCGA-DD-AACN	TCGA-DD-AACN-01	32	STAGE I	6TH	14	-27	Hepatobiliary Cancer	LIHC	Hepatocellular Carcinoma	1302	-12007	0	11.73685768	1:Recurred/Progressed	42.80501036	0:ALIVE OR DEAD TUMOR FREE	Not Hispanic Or Latino	6/29/14	0.3863	EAS	G3	No	C22.0	2290132	C22.0	Yes	Yes	0.3192	0.09	44	Yes	HCC	42.80501036	0:LIVING	0AFD4283-7311-4D69-A2F5-779628DA45FC	M0	N0	T1	With Tumor	11.73685768	1:PROGRESSION	NA	No	Asian	No	-20	1	Primary
lihc_tcga_pan_can_atlas_2018	TCGA-DD-AACO	TCGA-DD-AACO-01	40	STAGE I	6TH	10	-15	Hepatobiliary Cancer	LIHC	Hepatocellular Carcinoma	1876	-14796	0	15.74777263	1:Recurred/Progressed	61.67603643	0:ALIVE OR DEAD TUMOR FREE	Not Hispanic Or Latino	6/29/14	0.3406	EAS	G3	No	C22.0	2290132	C22.0	Yes	Yes	0.3154	0.06	42	Yes	HCC	61.67603643	0:LIVING	34413807-07BE-4204-B095-5E1DD1ED87DC	M0	N0	T1	With Tumor	15.74777263	1:PROGRESSION	NA	No	Asian	No	-12	1	Primary
lihc_tcga_pan_can_atlas_2018	TCGA-DD-AACP	TCGA-DD-AACP-01	64	STAGE I	6TH	21	17	Hepatobiliary Cancer	LIHC	Hepatocellular Carcinoma	415	-23728	0	13.6436861	0:DiseaseFree	13.6436861	0:ALIVE OR DEAD TUMOR FREE	Not Hispanic Or Latino	6/29/14	0.5549	EAS	G3	No	C22.0	2290132	C22.0	Yes	Yes	0.3259	0.31	171	No	HCC	13.6436861	0:LIVING	7AD77384-0946-4FB5-9B10-BDC8A5FC8D87	M0	N0	T1	NA	13.6436861	0:CENSORED	NA	No	Asian	No	20	1	Primary
lihc_tcga_pan_can_atlas_2018	TCGA-DD-AACQ	TCGA-DD-AACQ-01	50	STAGE II	6TH	4	-27	Hepatobiliary Cancer	LIHC	Hepatocellular Carcinoma	429	-18429	0	3.452016964	1:Recurred/Progressed	14.20258408	1:DEAD WITH TUMOR	Not Hispanic Or Latino	6/29/14	0.1466	EAS	G3	No	C22.0	2290132	C22.0	Yes	Yes	0.308	0.05	207	Yes	HCC	14.20258408	1:DECEASED	0F34D654-8984-4B8B-B345-67066D611513	M0	N0	T2	With Tumor	3.452016964	1:PROGRESSION	NA	No	Asian	No	-16	1	Primary
lihc_tcga_pan_can_atlas_2018	TCGA-DD-AACS	TCGA-DD-AACS-01	39	STAGE I	6TH	6	-21	Hepatobiliary Cancer	LIHC	Hepatocellular Carcinoma	1804	-14473	0	59.30893908	0:DiseaseFree	59.30893908	0:ALIVE OR DEAD TUMOR FREE	Not Hispanic Or Latino	6/29/14	0.3606	EAS	G3	No	C22.0	2290132	C22.0	Yes	Yes	0.31	0.25	46	No	HCC	59.30893908	0:LIVING	82D6268A-DE59-4A14-ABD2-7492178FA5BD	M0	N0	T1	Tumor Free	59.30893908	0:CENSORED	NA	No	Asian	No	-6	1	Primary
lihc_tcga_pan_can_atlas_2018	TCGA-DD-AACT	TCGA-DD-AACT-01	69	STAGE I	7TH	12	-19	Hepatobiliary Cancer	LIHC	Hepatocellular Carcinoma	1562	-25292	0	51.35286189	0:DiseaseFree	51.35286189	0:ALIVE OR DEAD TUMOR FREE	Not Hispanic Or Latino	6/29/14	0.2785	EAS	G2	No	C22.0	2290132	C22.0	Yes	Yes	0.3024	0	180	No	HCC	51.35286189	0:LIVING	3EA084C5-3783-4FDE-B341-5914D2EDB977	M0	N0	T1	Tumor Free	51.35286189	0:CENSORED	NA	No	Asian	No	-18	1	Primary
lihc_tcga_pan_can_atlas_2018	TCGA-DD-AACU	TCGA-DD-AACU-01	59	STAGE I	7TH	25	-23	Hepatobiliary Cancer	LIHC	Hepatocellular Carcinoma	1567	-21606	0	51.51724365	0:DiseaseFree	51.51724365	0:ALIVE OR DEAD TUMOR FREE	Not Hispanic Or Latino	6/29/14	0.7387	EAS	G3	No	C22.0	2290132	C22.0	Yes	Yes	0.3122	0.12	113	No	HCC	51.51724365	0:LIVING	88B6181C-1086-42DF-8BB9-1069EC2DC675	M0	N0	T1	Tumor Free	51.51724365	0:CENSORED	NA	No	Asian	No	-18	1	Primary
lihc_tcga_pan_can_atlas_2018	TCGA-DD-AACV	TCGA-DD-AACV-01	53	STAGE I	7TH	8	-7	Hepatobiliary Cancer	LIHC	Hepatocellular Carcinoma	1531	-19660	0	11.3094651	1:Recurred/Progressed	50.33369497	0:ALIVE OR DEAD TUMOR FREE	Not Hispanic Or Latino	6/29/14	0.3430	EAS	G3	No	C22.0	2290132	C22.0	Yes	Yes	0.3129	0.48	104	Yes	HCC	50.33369497	0:LIVING	8E79EA29-787E-4A33-8465-9891776F47ED	M0	N0	T1	With Tumor	11.3094651	1:PROGRESSION	NA	No	Asian	No	-2	1	Primary
lihc_tcga_pan_can_atlas_2018	TCGA-DD-AACW	TCGA-DD-AACW-01	43	STAGE I	7TH	5	-25	Hepatobiliary Cancer	LIHC	Hepatocellular Carcinoma	1424	-15872	0	46.81592531	0:DiseaseFree	46.81592531	0:ALIVE OR DEAD TUMOR FREE	Not Hispanic Or Latino	6/29/14	0.2117	EAS	G3	No	C22.0	2290132	C22.0	Yes	Yes	0.3071	0.16	48	No	HCC	46.81592531	0:LIVING	67A00F5F-C753-48F9-BC24-8287F50EC776	M0	N0	T1	Tumor Free	46.81592531	0:CENSORED	NA	No	Asian	No	-6	1	Primary
lihc_tcga_pan_can_atlas_2018	TCGA-DD-AACX	TCGA-DD-AACX-01	66	STAGE II	7TH	5	1	Hepatobiliary Cancer	LIHC	Hepatocellular Carcinoma	170	-24329	0	1.380806786	1:Recurred/Progressed	5.588979847	0:ALIVE OR DEAD TUMOR FREE	Not Hispanic Or Latino	6/29/14	0.1116	EAS	G3	No	C22.0	2290132	C22.0	Yes	Yes	0.3149	0.03	115	Yes	HCC	5.588979847	0:LIVING	431A72E1-EA03-4E40-89C4-2F02D454C897	M0	N0	T2	With Tumor	1.380806786	1:PROGRESSION	NA	No	Asian	No	0	1	Primary
lihc_tcga_pan_can_atlas_2018	TCGA-DD-AACY	TCGA-DD-AACY-01	61	STAGE I	7TH	6	-15	Hepatobiliary Cancer	LIHC	Hepatocellular Carcinoma	1450	-22332	0	25.51204918	1:Recurred/Progressed	47.67071046	0:ALIVE OR DEAD TUMOR FREE	Not Hispanic Or Latino	6/29/14	0.2393	EAS	G3	No	C22.0	2290132	C22.0	Yes	Yes	0.3102	0.09	81	Yes	HCC	47.67071046	0:LIVING	D884561B-5828-4C47-ACD7-3F02E181B596	M0	N0	T1	With Tumor	25.51204918	1:PROGRESSION	NA	No	Asian	No	-26	1	Primary
lihc_tcga_pan_can_atlas_2018	TCGA-DD-AACZ	TCGA-DD-AACZ-01	63	STAGE I	7TH	23	15	Hepatobiliary Cancer	LIHC	Hepatocellular Carcinoma	NA	-23230	0	2.89311898	1:Recurred/Progressed	5.621856199	0:ALIVE OR DEAD TUMOR FREE	Not Hispanic Or Latino	6/29/14	0.3951	EAS	G4	No	C22.0	2290132	C22.0	Yes	Yes	0.3038	0.09	156	Yes	HCC	5.621856199	1:DECEASED	CCE2BB32-84CB-4991-9628-1EA408A9B11A	M0	N0	T1	Tumor Free	2.89311898	1:PROGRESSION	NA	No	Asian	No	4	1	Primary
lihc_tcga_pan_can_atlas_2018	TCGA-DD-AAD0	TCGA-DD-AAD0-01	73	STAGE I	7TH	4	-9	Hepatobiliary Cancer	LIHC	Hepatocellular Carcinoma	137	-26781	0	1.545188546	1:Recurred/Progressed	4.50406023	0:ALIVE OR DEAD TUMOR FREE	Not Hispanic Or Latino	6/29/14	0.1663	EAS	G2	No	C22.0	2290132	C22.0	Yes	Yes	0.3064	0.11	103	Yes	HCC	4.50406023	0:LIVING	09790A9B-CC2F-4D7E-A971-8FB4ECD9F791	M0	N0	T1	With Tumor	1.545188546	1:PROGRESSION	NA	No	Asian	No	-4	1	Primary
lihc_tcga_pan_can_atlas_2018	TCGA-DD-AAD1	TCGA-DD-AAD1-01	51	STAGE I	7TH	7	-25	Hepatobiliary Cancer	LIHC	Hepatocellular Carcinoma	564	-18794	0	NA	NA	18.54226255	0:ALIVE OR DEAD TUMOR FREE	Not Hispanic Or Latino	6/29/14	0.1423	EAS	G4	No	C22.0	2290132	C22.0	Yes	Yes	0.2941	0	112	Yes	HCC	18.54226255	0:LIVING	1F482810-433A-4D46-B81B-F7909FFF8C09	M0	N0	T1	With Tumor	4.175296709	1:PROGRESSION	NA	No	Asian	No	-20	1	Primary
lihc_tcga_pan_can_atlas_2018	TCGA-DD-AAD2	TCGA-DD-AAD2-01	66	STAGE I	7TH	5	-9	Hepatobiliary Cancer	LIHC	Hepatocellular Carcinoma	658	-24221	0	21.63263964	0:DiseaseFree	21.63263964	0:ALIVE OR DEAD TUMOR FREE	Not Hispanic Or Latino	6/29/14	0.1233	EAS	G2	No	C22.0	2290132	C22.0	Yes	Yes	0.3019	0	76	No	HCC	21.63263964	0:LIVING	03F5DE7D-45A9-4A73-8C61-ED816D4A3AC5	M0	N0	T1	Tumor Free	21.63263964	0:CENSORED	NA	No	Asian	No	-18	1	Primary
lihc_tcga_pan_can_atlas_2018	TCGA-DD-AAD3	TCGA-DD-AAD3-01	43	STAGE I	7TH	8	-25	Hepatobiliary Cancer	LIHC	Hepatocellular Carcinoma	1295	-15706	0	42.57487589	0:DiseaseFree	42.57487589	0:ALIVE OR DEAD TUMOR FREE	Not Hispanic Or Latino	6/29/14	0.2379	EAS	G2	No	C22.0	2290132	C22.0	Yes	Yes	0.3052	0.01	66	No	HCC	42.57487589	0:LIVING	0D13229A-304A-48A6-A761-12E68E94A4B4	M0	N0	T1	Tumor Free	42.57487589	0:CENSORED	NA	No	Asian	No	-18	1	Primary
lihc_tcga_pan_can_atlas_2018	TCGA-DD-AAD5	TCGA-DD-AAD5-01	54	STAGE I	7TH	16	19	Hepatobiliary Cancer	LIHC	Hepatocellular Carcinoma	1345	-19748	0	4.273925765	1:Recurred/Progressed	44.21869349	0:ALIVE OR DEAD TUMOR FREE	Not Hispanic Or Latino	7/7/14	0.4696	EAS	G3	No	C22.0	2290132	C22.0	Yes	Yes	0.3132	0.08	121	Yes	HCC	44.21869349	0:LIVING	6312D5B5-68AD-4D4F-A0A9-03D895AE30F9	M0	N0	T1	With Tumor	4.273925765	1:PROGRESSION	NA	No	Asian	No	8	1	Primary
lihc_tcga_pan_can_atlas_2018	TCGA-DD-AAD6	TCGA-DD-AAD6-01	66	STAGE IIIA	7TH	9	-21	Hepatobiliary Cancer	LIHC	Hepatocellular Carcinoma	672	-24185	0	1.643817602	1:Recurred/Progressed	22.09290857	0:ALIVE OR DEAD TUMOR FREE	Not Hispanic Or Latino	7/7/14	0.2301	EAS	G3	No	C22.0	2290132	C22.0	Yes	Yes	0.3111	0.16	94	Yes	HCC	22.09290857	0:LIVING	418E79D1-51C7-4CEF-A1B6-E291FB13C2A5	M0	N0	T3A	Tumor Free	1.643817602	1:PROGRESSION	NA	No	Asian	No	0	1	Primary
lihc_tcga_pan_can_atlas_2018	TCGA-DD-AAD8	TCGA-DD-AAD8-01	73	STAGE I	7TH	17	-23	Hepatobiliary Cancer	LIHC	Hepatocellular Carcinoma	1219	-26781	0	40.07627314	0:DiseaseFree	40.07627314	0:ALIVE OR DEAD TUMOR FREE	Not Hispanic Or Latino	7/7/14	0.6672	EAS	G2	No	C22.0	2290132	C22.0	Yes	Yes	0.3233	0.31	110	No	HCC	40.07627314	0:LIVING	24B66729-242B-4771-819D-77C9A1FCBB10	M0	N0	T1	Tumor Free	40.07627314	0:CENSORED	NA	No	Asian	No	-8	1	Primary
lihc_tcga_pan_can_atlas_2018	TCGA-DD-AADA	TCGA-DD-AADA-01	66	STAGE I	7TH	8	-29	Hepatobiliary Cancer	LIHC	Hepatocellular Carcinoma	1233	-24288	0	40.53654207	0:DiseaseFree	40.53654207	0:ALIVE OR DEAD TUMOR FREE	Not Hispanic Or Latino	7/7/14	0.2453	EAS	G3	No	C22.0	2290132	C22.0	Yes	Yes	0.2977	0.05	113	No	HCC	40.53654207	0:LIVING	E50EDBA1-8EC4-47E7-A01E-9F1B2CD75FD7	M0	N0	T1	Tumor Free	40.53654207	0:CENSORED	NA	No	Asian	No	-18	1	Primary
lihc_tcga_pan_can_atlas_2018	TCGA-DD-AADB	TCGA-DD-AADB-01	51	STAGE I	7TH	9	-3	Hepatobiliary Cancer	LIHC	Hepatocellular Carcinoma	1242	-18728	0	40.83242923	0:DiseaseFree	40.83242923	0:ALIVE OR DEAD TUMOR FREE	Not Hispanic Or Latino	7/7/14	0.2742	EAS	G4	No	C22.0	2290132	C22.0	Yes	Yes	0.3071	0.02	112	No	HCC	40.83242923	0:LIVING	5EAAF7AE-36AF-4FB4-8940-E0861983CEB0	M0	N0	T1	Tumor Free	40.83242923	0:CENSORED	NA	No	Asian	No	8	1	Primary
lihc_tcga_pan_can_atlas_2018	TCGA-DD-AADC	TCGA-DD-AADC-01	53	STAGE I	7TH	10	-5	Hepatobiliary Cancer	LIHC	Hepatocellular Carcinoma	NA	-19527	0	3.320511556	1:Recurred/Progressed	13.97244962	1:DEAD WITH TUMOR	Not Hispanic Or Latino	7/7/14	0.3904	EAS	G3	No	C22.0	2290132	C22.0	Yes	Yes	0.3063	0.2	81	Yes	HCC	13.97244962	1:DECEASED	4100FD8B-CF37-4E63-A73D-95C9C392D606	M0	N0	T1	With Tumor	3.320511556	1:PROGRESSION	NA	No	Asian	No	8	1	Primary
lihc_tcga_pan_can_atlas_2018	TCGA-DD-AADD	TCGA-DD-AADD-01	51	STAGE I	7TH	16	-17	Hepatobiliary Cancer	LIHC	Hepatocellular Carcinoma	1231	-18752	0	40.47078936	0:DiseaseFree	40.47078936	0:ALIVE OR DEAD TUMOR FREE	Not Hispanic Or Latino	7/7/14	0.4162	EAS	G4	No	C22.0	2290132	C22.0	Yes	Yes	0.3202	0.54	82	No	HCC	40.47078936	0:LIVING	B44F664C-444C-4C64-A407-52FD9B55F178	M0	N0	T1	Tumor Free	40.47078936	0:CENSORED	NA	No	Asian	No	0	1	Primary
lihc_tcga_pan_can_atlas_2018	TCGA-DD-AADE	TCGA-DD-AADE-01	50	STAGE I	7TH	3	NA	Hepatobiliary Cancer	LIHC	Hepatocellular Carcinoma	1202	-18482	0	5.523227143	1:Recurred/Progressed	39.51737515	0:ALIVE OR DEAD TUMOR FREE	Not Hispanic Or Latino	7/7/14	0.0727	EAS	G4	No	C22.0	2290132	C22.0	Yes	No	0.3149	0	110	Yes	HCC	39.51737515	0:LIVING	0904FD43-E25C-4D0F-ACEE-29FAA3FD933B	M0	N0	T1	With Tumor	5.523227143	1:PROGRESSION	NA	No	Asian	No	NA	1	Primary
lihc_tcga_pan_can_atlas_2018	TCGA-DD-AADF	TCGA-DD-AADF-01	64	STAGE I	7TH	11	-7	Hepatobiliary Cancer	LIHC	Hepatocellular Carcinoma	NA	-23614	0	3.780780485	0:DiseaseFree	3.780780485	0:ALIVE OR DEAD TUMOR FREE	Not Hispanic Or Latino	7/7/14	0.3770	EAS	G4	No	C22.0	2290132	C22.0	Yes	Yes	0.3219	0.22	211	No	HCC	3.780780485	1:DECEASED	70BB26B8-B38B-4E79-90E7-033A38405B00	M0	N0	T1	Tumor Free	3.780780485	0:CENSORED	NA	No	Asian	No	0	1	Primary
lihc_tcga_pan_can_atlas_2018	TCGA-DD-AADG	TCGA-DD-AADG-01	70	STAGE IIIA	7TH	6	-19	Hepatobiliary Cancer	LIHC	Hepatocellular Carcinoma	1145	-25887	0	8.876615051	1:Recurred/Progressed	37.64342309	0:ALIVE OR DEAD TUMOR FREE	Not Hispanic Or Latino	7/7/14	0.1796	EAS	G3	No	C22.0	2290132	C22.0	Yes	Yes	0.3036	0.02	162	Yes	HCC	37.64342309	0:LIVING	89D1261C-6D93-4298-A2AF-B5FF52BE0CB6	M0	N0	T3A	Tumor Free	8.876615051	1:PROGRESSION	NA	No	Asian	No	-22	1	Primary
lihc_tcga_pan_can_atlas_2018	TCGA-DD-AADI	TCGA-DD-AADI-01	43	STAGE I	7TH	5	-17	Hepatobiliary Cancer	LIHC	Hepatocellular Carcinoma	1085	-15928	0	35.67084196	0:DiseaseFree	35.67084196	0:ALIVE OR DEAD TUMOR FREE	Not Hispanic Or Latino	7/7/14	0.2673	EAS	G3	No	C22.0	2290132	C22.0	Yes	Yes	0.3081	0.02	106	No	HCC	35.67084196	0:LIVING	97472E71-66EB-434B-81B0-D727765F44CB	M0	N0	T1	Tumor Free	35.67084196	0:CENSORED	NA	No	Asian	No	-22	1	Primary
lihc_tcga_pan_can_atlas_2018	TCGA-DD-AADJ	TCGA-DD-AADJ-01	70	STAGE I	7TH	5	-13	Hepatobiliary Cancer	LIHC	Hepatocellular Carcinoma	1066	-25863	0	35.04619128	0:DiseaseFree	35.04619128	0:ALIVE OR DEAD TUMOR FREE	Not Hispanic Or Latino	7/7/14	0.1709	EAS	G3	No	C22.0	2290132	C22.0	Yes	Yes	0.3066	0.02	60	No	HCC	35.04619128	0:LIVING	1D880AEA-9EFE-4A43-8A6A-6A81801DA9E0	M0	N0	T1	Tumor Free	35.04619128	0:CENSORED	NA	No	Asian	No	-18	1	Primary
lihc_tcga_pan_can_atlas_2018	TCGA-DD-AADK	TCGA-DD-AADK-01	68	STAGE II	7TH	9	-11	Hepatobiliary Cancer	LIHC	Hepatocellular Carcinoma	1049	-25046	0	34.48729329	0:DiseaseFree	34.48729329	0:ALIVE OR DEAD TUMOR FREE	Not Hispanic Or Latino	7/14/14	0.3122	EAS	G3	No	C22.0	2290132	C22.0	Yes	Yes	0.3133	0	56	No	HCC	34.48729329	0:LIVING	40F30FFB-51DE-4786-A88F-16C170AAC207	M0	N0	T2	Tumor Free	34.48729329	0:CENSORED	NA	No	Asian	No	-16	1	Primary
lihc_tcga_pan_can_atlas_2018	TCGA-DD-AADL	TCGA-DD-AADL-01	58	STAGE I	7TH	14	-15	Hepatobiliary Cancer	LIHC	Hepatocellular Carcinoma	636	-21512	0	20.9093599	0:DiseaseFree	20.9093599	0:ALIVE OR DEAD TUMOR FREE	Not Hispanic Or Latino	7/7/14	0.4500	EAS	G4	No	C22.0	2290132	C22.0	Yes	Yes	0.321	0.22	122	No	HCC	20.9093599	0:LIVING	A7F7E313-4636-4C54-B2B7-F5928A8368E4	M0	N0	T1	Tumor Free	20.9093599	0:CENSORED	NA	No	Asian	No	-10	1	Primary
lihc_tcga_pan_can_atlas_2018	TCGA-DD-AADM	TCGA-DD-AADM-01	58	STAGE II	7TH	5	-9	Hepatobiliary Cancer	LIHC	Hepatocellular Carcinoma	NA	-21349	0	0.394516225	0:DiseaseFree	0.394516225	0:ALIVE OR DEAD TUMOR FREE	Not Hispanic Or Latino	7/7/14	0.2796	EAS	G3	No	C22.0	2290132	C22.0	Yes	Yes	0.3021	0.04	168	No	HCC	0.394516225	1:DECEASED	62C02DA8-E4B4-4294-9923-8992D187FC7B	M0	N0	T2	Tumor Free	0.394516225	0:CENSORED	NA	No	Asian	No	-14	1	Primary
lihc_tcga_pan_can_atlas_2018	TCGA-DD-AADO	TCGA-DD-AADO-01	55	STAGE I	7TH	20	-9	Hepatobiliary Cancer	LIHC	Hepatocellular Carcinoma	453	-20139	0	14.89298747	0:DiseaseFree	14.89298747	0:ALIVE OR DEAD TUMOR FREE	Not Hispanic Or Latino	7/7/14	0.4877	EAS	G3	No	C22.0	2290132	C22.0	Yes	Yes	0.3211	0.12	199	No	HCC	14.89298747	0:LIVING	9F056388-7529-4FD1-AF11-C82CC350F51C	M0	N0	T1	Tumor Free	14.89298747	0:CENSORED	NA	No	Asian	No	-14	1	Primary
lihc_tcga_pan_can_atlas_2018	TCGA-DD-AADP	TCGA-DD-AADP-01	45	STAGE I	7TH	7	-23	Hepatobiliary Cancer	LIHC	Hepatocellular Carcinoma	458	-16760	0	15.05736923	0:DiseaseFree	15.05736923	0:ALIVE OR DEAD TUMOR FREE	Not Hispanic Or Latino	7/7/14	0.2758	EAS	G3	No	C22.0	2290132	C22.0	Yes	Yes	0.3084	0.12	98	No	HCC	15.05736923	0:LIVING	96D42ECC-1157-453A-9661-9248DDF8F273	M0	N0	T1	Tumor Free	15.05736923	0:CENSORED	NA	No	Asian	No	-14	1	Primary
lihc_tcga_pan_can_atlas_2018	TCGA-DD-AADQ	TCGA-DD-AADQ-01	59	STAGE II	7TH	8	-9	Hepatobiliary Cancer	LIHC	Hepatocellular Carcinoma	436	-21756	0	14.33408949	0:DiseaseFree	14.33408949	0:ALIVE OR DEAD TUMOR FREE	Not Hispanic Or Latino	7/7/14	0.1948	EAS	G3	No	C22.0	2290132	C22.0	Yes	Yes	0.3033	0.24	116	No	HCC	14.33408949	0:LIVING	485D283A-552C-485A-84FB-3ABDB98DC797	M0	N0	T2	Tumor Free	14.33408949	0:CENSORED	NA	No	Asian	No	-20	1	Primary
lihc_tcga_pan_can_atlas_2018	TCGA-DD-AADR	TCGA-DD-AADR-01	58	STAGE I	6TH	NA	-5	Hepatobiliary Cancer	LIHC	Hepatocellular Carcinoma	2028	-21217	0	55.88979847	1:Recurred/Progressed	66.67324194	0:ALIVE OR DEAD TUMOR FREE	Not Hispanic Or Latino	7/7/14	0.2706	EAS	G3	No	C22.0	2290132	C22.0	Yes	Yes	0.2942	0.02	86	Yes	HCC	66.67324194	0:LIVING	899D8EA5-49DC-4970-8848-EA6EA088A272	M0	N0	T1	Tumor Free	55.88979847	1:PROGRESSION	NA	No	Asian	No	-2	1	Primary
lihc_tcga_pan_can_atlas_2018	TCGA-DD-AADS	TCGA-DD-AADS-01	63	STAGE I	7TH	5	-9	Hepatobiliary Cancer	LIHC	Hepatocellular Carcinoma	474	-23227	0	15.58339087	0:DiseaseFree	15.58339087	0:ALIVE OR DEAD TUMOR FREE	Not Hispanic Or Latino	7/7/14	0.0880	EAS	G2	No	C22.0	2290132	C22.0	Yes	Yes	0.3013	0.01	132	No	HCC	15.58339087	0:LIVING	460A3CBD-C63C-4E6F-B670-2619687AC5A0	M0	N0	T1	Tumor Free	15.58339087	0:CENSORED	NA	No	Asian	No	-22	1	Primary
lihc_tcga_pan_can_atlas_2018	TCGA-DD-AADU	TCGA-DD-AADU-01	60	STAGE II	7TH	26	-23	Hepatobiliary Cancer	LIHC	Hepatocellular Carcinoma	554	-21940	0	18.21349903	0:DiseaseFree	18.21349903	0:ALIVE OR DEAD TUMOR FREE	Not Hispanic Or Latino	7/14/14	0.8187	EAS	G3	No	C22.0	2290132	C22.0	Yes	Yes	0.3074	0.08	83	No	HCC	18.21349903	0:LIVING	CF358FB8-866C-4780-A550-D6C1C30B8C63	M0	N0	T2	Tumor Free	18.21349903	0:CENSORED	NA	No	Asian	No	-20	1	Primary
lihc_tcga_pan_can_atlas_2018	TCGA-DD-AADV	TCGA-DD-AADV-01	50	STAGE I	7TH	6	-21	Hepatobiliary Cancer	LIHC	Hepatocellular Carcinoma	574	-18300	0	18.87102607	0:DiseaseFree	18.87102607	0:ALIVE OR DEAD TUMOR FREE	Not Hispanic Or Latino	7/14/14	0.3895	EAS	G3	No	C22.0	2290132	C22.0	Yes	Yes	0.3172	0.24	95	No	HCC	18.87102607	0:LIVING	4C78B999-4797-4E19-8BC5-9FFD01CF768A	M0	N0	T1	Tumor Free	18.87102607	0:CENSORED	NA	Yes	Asian	No	2	1	Primary
lihc_tcga_pan_can_atlas_2018	TCGA-DD-AADW	TCGA-DD-AADW-01	48	STAGE I	7TH	5	-19	Hepatobiliary Cancer	LIHC	Hepatocellular Carcinoma	587	-17781	0	12.69027189	1:Recurred/Progressed	19.29841865	0:ALIVE OR DEAD TUMOR FREE	Not Hispanic Or Latino	7/14/14	0.3124	EAS	G3	No	C22.0	2290132	C22.0	Yes	Yes	0.3061	0.27	45	Yes	HCC	19.29841865	0:LIVING	1BCF1762-7926-45F6-A367-D45FC3AF7BC3	M0	N0	T1	Tumor Free	12.69027189	1:PROGRESSION	NA	No	Asian	No	4	1	Primary
lihc_tcga_pan_can_atlas_2018	TCGA-DD-AADY	TCGA-DD-AADY-01	55	STAGE I	7TH	9	-21	Hepatobiliary Cancer	LIHC	Hepatocellular Carcinoma	555	-20233	0	18.24637538	0:DiseaseFree	18.24637538	0:ALIVE OR DEAD TUMOR FREE	Not Hispanic Or Latino	7/14/14	0.9251	EAS	G2	No	C22.0	2290132	C22.0	Yes	Yes	0.3265	0.44	48	No	HCC	18.24637538	0:LIVING	E42E4244-DCE8-453A-B5E0-7593A9B5AF61	M0	N0	T1	Tumor Free	18.24637538	0:CENSORED	NA	No	Asian	No	-24	1	Primary
lihc_tcga_pan_can_atlas_2018	TCGA-DD-AAE0	TCGA-DD-AAE0-01	45	STAGE IIIA	7TH	18	1	Hepatobiliary Cancer	LIHC	Hepatocellular Carcinoma	555	-16732	0	18.24637538	0:DiseaseFree	18.24637538	0:ALIVE OR DEAD TUMOR FREE	Not Hispanic Or Latino	7/14/14	0.4877	EAS	G4	No	C22.0	2290132	C22.0	Yes	Yes	0.3181	0.16	57	No	HCC	18.24637538	0:LIVING	5E4136E4-DDD8-4FAF-8A8E-5F836FD97F49	M0	N0	T3A	Tumor Free	18.24637538	0:CENSORED	NA	No	Asian	No	12	1	Primary
lihc_tcga_pan_can_atlas_2018	TCGA-DD-AAE1	TCGA-DD-AAE1-01	52	STAGE I	7TH	5	-21	Hepatobiliary Cancer	LIHC	Hepatocellular Carcinoma	552	-19073	0	18.14774633	0:DiseaseFree	18.14774633	0:ALIVE OR DEAD TUMOR FREE	Not Hispanic Or Latino	7/14/14	0.2471	EAS	G3	No	C22.0	2290132	C22.0	Yes	Yes	0.3208	0.09	46	No	HCC	18.14774633	0:LIVING	3BBFF405-DAE4-4DC9-985A-33E7AC9CB2DD	M0	N0	T1	Tumor Free	18.14774633	0:CENSORED	NA	No	Asian	No	-20	1	Primary
lihc_tcga_pan_can_atlas_2018	TCGA-DD-AAE2	TCGA-DD-AAE2-01	51	STAGE I	7TH	5	-19	Hepatobiliary Cancer	LIHC	Hepatocellular Carcinoma	638	-18695	0	20.9751126	0:DiseaseFree	20.9751126	0:ALIVE OR DEAD TUMOR FREE	Not Hispanic Or Latino	7/14/14	0.1782	EAS	G3	No	C22.0	2290132	C22.0	Yes	Yes	0.3069	0.07	82	No	HCC	20.9751126	0:LIVING	56447EB8-C50C-4E31-A29E-BDE6BFD31AF4	M0	N0	T1	Tumor Free	20.9751126	0:CENSORED	NA	No	Asian	No	-22	1	Primary
lihc_tcga_pan_can_atlas_2018	TCGA-DD-AAE3	TCGA-DD-AAE3-01	50	STAGE I	7TH	27	-15	Hepatobiliary Cancer	LIHC	Hepatocellular Carcinoma	566	-18271	0	18.60801526	0:DiseaseFree	18.60801526	0:ALIVE OR DEAD TUMOR FREE	Not Hispanic Or Latino	7/14/14	0.4230	EAS	G2	No	C22.0	2290132	C22.0	Yes	Yes	0.3321	0.32	150	No	HCC	18.60801526	0:LIVING	3C969BDF-CAE8-44F5-839F-5ABD4CBA0EC8	M0	N0	T1	Tumor Free	18.60801526	0:CENSORED	NA	No	Asian	No	-24	1	Primary
lihc_tcga_pan_can_atlas_2018	TCGA-DD-AAE4	TCGA-DD-AAE4-01	49	STAGE I	7TH	2	-7	Hepatobiliary Cancer	LIHC	Hepatocellular Carcinoma	608	-18009	0	3.649275076	1:Recurred/Progressed	19.98882204	0:ALIVE OR DEAD TUMOR FREE	Not Hispanic Or Latino	7/14/14	0.1112	EAS	G1	No	C22.0	2290132	C22.0	Yes	Yes	0.302	0.06	57	Yes	HCC	19.98882204	0:LIVING	C797D6AD-05D4-4322-BAD2-29801A986B4E	M0	N0	T1	Tumor Free	3.649275076	1:PROGRESSION	NA	No	Asian	No	-12	1	Primary
lihc_tcga_pan_can_atlas_2018	TCGA-DD-AAE6	TCGA-DD-AAE6-01	59	STAGE I	7TH	9	-15	Hepatobiliary Cancer	LIHC	Hepatocellular Carcinoma	141	-21764	0	3.452016964	1:Recurred/Progressed	4.635565638	0:ALIVE OR DEAD TUMOR FREE	Not Hispanic Or Latino	7/14/14	0.4515	EAS	G2	No	C22.0	2290132	C22.0	Yes	Yes	0.3095	0.25	72	Yes	HCC	4.635565638	0:LIVING	A61F823B-9164-4BD6-92F4-0A8D8FF0F55E	M0	N0	T1	With Tumor	3.452016964	1:PROGRESSION	NA	No	Asian	No	0	1	Primary
lihc_tcga_pan_can_atlas_2018	TCGA-DD-AAE7	TCGA-DD-AAE7-01	72	STAGE I	7TH	2	-19	Hepatobiliary Cancer	LIHC	Hepatocellular Carcinoma	644	-26568	0	21.17237071	0:DiseaseFree	21.17237071	0:ALIVE OR DEAD TUMOR FREE	Not Hispanic Or Latino	7/14/14	0.0475	EAS	G2	No	C22.0	2290132	C22.0	Yes	Yes	0.3031	0.03	237	No	HCC	21.17237071	0:LIVING	427FDBF8-1603-466F-A5C6-963BB2EC3DAC	M0	N0	T1	Tumor Free	21.17237071	0:CENSORED	NA	Yes	Asian	No	-22	1	Primary
lihc_tcga_pan_can_atlas_2018	TCGA-DD-AAE8	TCGA-DD-AAE8-01	45	STAGE I	7TH	12	NA	Hepatobiliary Cancer	LIHC	Hepatocellular Carcinoma	664	-16549	0	0.920537857	1:Recurred/Progressed	21.82989776	0:ALIVE OR DEAD TUMOR FREE	Not Hispanic Or Latino	7/14/14	0.3631	EAS	G3	No	C22.0	2290132	C22.0	Yes	No	0.2974	0	62	Yes	HCC	21.82989776	0:LIVING	B929ECE7-6CAF-4081-83D3-9923306B4A8A	M0	N0	T1	Tumor Free	0.920537857	1:PROGRESSION	NA	Yes	Asian	No	NA	1	Primary
lihc_tcga_pan_can_atlas_2018	TCGA-DD-AAE9	TCGA-DD-AAE9-01	69	STAGE I	7TH	14	-9	Hepatobiliary Cancer	LIHC	Hepatocellular Carcinoma	722	-25451	0	23.73672617	0:DiseaseFree	23.73672617	0:ALIVE OR DEAD TUMOR FREE	Not Hispanic Or Latino	7/14/14	0.3412	EAS	G3	No	C22.0	2290132	C22.0	Yes	Yes	0.3168	0.54	97	No	HCC	23.73672617	0:LIVING	4C960EEE-E4B5-499D-A596-238AA78745A4	M0	N0	T1	Tumor Free	23.73672617	0:CENSORED	NA	No	Asian	No	-12	1	Primary
lihc_tcga_pan_can_atlas_2018	TCGA-DD-AAEA	TCGA-DD-AAEA-01	65	STAGE I	7TH	9	-11	Hepatobiliary Cancer	LIHC	Hepatocellular Carcinoma	575	-24027	0	18.90390242	0:DiseaseFree	18.90390242	0:ALIVE OR DEAD TUMOR FREE	Not Hispanic Or Latino	7/14/14	0.2518	EAS	G3	No	C22.0	2290132	C22.0	Yes	Yes	0.3127	0.02	168	No	HCC	18.90390242	0:LIVING	AD9657AA-34E9-48B1-BA63-916FE7BD14BB	M0	N0	T1	Tumor Free	18.90390242	0:CENSORED	NA	Yes	Asian	No	0	1	Primary
lihc_tcga_pan_can_atlas_2018	TCGA-DD-AAEB	TCGA-DD-AAEB-01	60	STAGE I	7TH	5	-13	Hepatobiliary Cancer	LIHC	Hepatocellular Carcinoma	478	-22121	0	15.71489628	0:DiseaseFree	15.71489628	0:ALIVE OR DEAD TUMOR FREE	Not Hispanic Or Latino	7/14/14	0.1446	EAS	G2	No	C22.0	2290132	C22.0	Yes	Yes	0.3158	0.06	119	No	HCC	15.71489628	0:LIVING	F0ECE8E2-A6B0-4ED9-A613-D2FBB20E51B1	M0	N0	T1	Tumor Free	15.71489628	0:CENSORED	NA	No	Asian	No	-18	1	Primary
lihc_tcga_pan_can_atlas_2018	TCGA-DD-AAED	TCGA-DD-AAED-01	51	STAGE I	7TH	8	-17	Hepatobiliary Cancer	LIHC	Hepatocellular Carcinoma	763	-18722	0	6.509517704	1:Recurred/Progressed	25.08465661	0:ALIVE OR DEAD TUMOR FREE	Not Hispanic Or Latino	7/15/14	0.3957	EAS	G3	No	C22.0	2290132	C22.0	Yes	Yes	0.3053	0.28	59	Yes	HCC	25.08465661	0:LIVING	527D2BC3-7FDD-4B08-839D-67E2F246DB04	M0	N0	T1	Tumor Free	6.509517704	1:PROGRESSION	NA	No	Asian	No	-14	1	Primary
lihc_tcga_pan_can_atlas_2018	TCGA-DD-AAEE	TCGA-DD-AAEE-01	55	STAGE I	7TH	8	-15	Hepatobiliary Cancer	LIHC	Hepatocellular Carcinoma	810	-20396	0	7.364302857	1:Recurred/Progressed	26.62984515	0:ALIVE OR DEAD TUMOR FREE	Not Hispanic Or Latino	7/18/14	0.3174	EAS	G4	No	C22.0	2290132	C22.0	Yes	Yes	0.3244	0.38	71	Yes	HCC	26.62984515	0:LIVING	3C51FEE0-DA54-40E9-A954-DFE30F6F075C	M0	N0	T1	With Tumor	7.364302857	1:PROGRESSION	NA	No	Asian	No	-14	1	Primary
lihc_tcga_pan_can_atlas_2018	TCGA-DD-AAEG	TCGA-DD-AAEG-01	59	STAGE I	7TH	7	-3	Hepatobiliary Cancer	LIHC	Hepatocellular Carcinoma	719	-21853	0	23.63809712	0:DiseaseFree	23.63809712	0:ALIVE OR DEAD TUMOR FREE	Not Hispanic Or Latino	7/15/14	0.2881	EAS	G3	No	C22.0	2290132	C22.0	Yes	Yes	0.3134	0.18	104	No	HCC	23.63809712	0:LIVING	BD627786-31A8-46D9-B3E2-7F489D50F608	M0	N0	T1	Tumor Free	23.63809712	0:CENSORED	NA	Yes	Asian	No	-12	1	Primary
lihc_tcga_pan_can_atlas_2018	TCGA-DD-AAEH	TCGA-DD-AAEH-01	73	STAGE I	7TH	7	-23	Hepatobiliary Cancer	LIHC	Hepatocellular Carcinoma	784	-26894	0	21.17237071	1:Recurred/Progressed	25.77506	0:ALIVE OR DEAD TUMOR FREE	Not Hispanic Or Latino	7/15/14	0.2091	EAS	G2	No	C22.0	2290132	C22.0	Yes	Yes	0.3141	0	82	Yes	HCC	25.77506	0:LIVING	FBB0E4BC-5398-4A7E-963C-86EA1108A2DE	M0	N0	T1	Tumor Free	21.17237071	1:PROGRESSION	NA	No	Asian	No	-22	1	Primary
lihc_tcga_pan_can_atlas_2018	TCGA-DD-AAEI	TCGA-DD-AAEI-01	72	STAGE I	7TH	4	-1	Hepatobiliary Cancer	LIHC	Hepatocellular Carcinoma	1531	-26465	0	16.14228885	1:Recurred/Progressed	50.33369497	0:ALIVE OR DEAD TUMOR FREE	Not Hispanic Or Latino	7/15/14	0.1529	EAS	G2	No	C22.0	2290132	C22.0	Yes	Yes	0.3063	0.02	113	Yes	HCC	50.33369497	0:LIVING	34416BE6-B6D6-4029-B899-9BA685E39590	M0	N0	T1	With Tumor	16.14228885	1:PROGRESSION	NA	No	Asian	No	-2	1	Primary
lihc_tcga_pan_can_atlas_2018	TCGA-DD-AAEK	TCGA-DD-AAEK-01	51	STAGE II	7TH	17	-23	Hepatobiliary Cancer	LIHC	Hepatocellular Carcinoma	1067	-18757	0	35.07906763	0:DiseaseFree	35.07906763	0:ALIVE OR DEAD TUMOR FREE	Not Hispanic Or Latino	7/15/14	0.4197	EAS	G3	No	C22.0	2290132	C22.0	Yes	Yes	0.3257	0	79	No	HCC	35.07906763	0:LIVING	6EA0EF82-694D-492D-95DA-A3BC8DE99149	M0	N0	T2	Tumor Free	35.07906763	0:CENSORED	NA	No	Asian	No	-14	1	Primary
lihc_tcga_pan_can_atlas_2018	TCGA-DD-AAVP	TCGA-DD-AAVP-01	48	STAGE I	6TH	5	-9	Hepatobiliary Cancer	LIHC	Hepatocellular Carcinoma	2752	-17833	0	29.68734589	1:Recurred/Progressed	90.47572081	0:ALIVE OR DEAD TUMOR FREE	Not Hispanic Or Latino	6/13/14	0.2356	EAS	G1	No	C22.0	2290132	C22.0	Yes	Yes	0.3157	0.05	72	Yes	HCC	90.47572081	0:LIVING	0004D251-3F70-4395-B175-C94C2F5B1B81	M0	N0	T1	Tumor Free	29.68734589	1:PROGRESSION	NA	No	Asian	No	-16	1	Primary
lihc_tcga_pan_can_atlas_2018	TCGA-DD-AAVQ	TCGA-DD-AAVQ-01	38	STAGE I	6TH	14	-19	Hepatobiliary Cancer	LIHC	Hepatocellular Carcinoma	2728	-13911	0	49.61041523	1:Recurred/Progressed	89.68668837	0:ALIVE OR DEAD TUMOR FREE	Not Hispanic Or Latino	6/13/14	0.2383	EAS	G2	No	C22.0	2290132	C22.0	Yes	Yes	0.3136	0	52	Yes	HCC	89.68668837	0:LIVING	80E7742F-ABBE-4F11-B4E4-C999DC1BD459	M0	N0	T1	Tumor Free	49.61041523	1:PROGRESSION	NA	No	Asian	No	-4	1	Primary
lihc_tcga_pan_can_atlas_2018	TCGA-DD-AAVR	TCGA-DD-AAVR-01	44	STAGE I	6TH	4	-7	Hepatobiliary Cancer	LIHC	Hepatocellular Carcinoma	2513	-16157	0	82.61827268	0:DiseaseFree	82.61827268	0:ALIVE OR DEAD TUMOR FREE	Not Hispanic Or Latino	6/13/14	0.1538	EAS	G2	No	C22.0	2290132	C22.0	Yes	Yes	0.3121	0	59	No	HCC	82.61827268	0:LIVING	834CFF01-3C12-42FA-ABBE-AE0AE168C568	M0	N0	T1	Tumor Free	82.61827268	0:CENSORED	NA	No	Asian	No	-26	1	Primary
lihc_tcga_pan_can_atlas_2018	TCGA-DD-AAVS	TCGA-DD-AAVS-01	56	STAGE I	6TH	7	-23	Hepatobiliary Cancer	LIHC	Hepatocellular Carcinoma	1823	-20586	0	59.93358977	0:DiseaseFree	59.93358977	0:ALIVE OR DEAD TUMOR FREE	Not Hispanic Or Latino	6/13/14	0.3452	EAS	G2	No	C22.0	2290132	C22.0	Yes	Yes	0.3116	0.08	49	No	HCC	59.93358977	0:LIVING	9FC30C21-2C78-4843-A658-FE84A64B8FAD	M0	N0	T1	Tumor Free	59.93358977	0:CENSORED	NA	No	Asian	No	-12	1	Primary
lihc_tcga_pan_can_atlas_2018	TCGA-DD-AAVU	TCGA-DD-AAVU-01	46	STAGE II	6TH	33	-3	Hepatobiliary Cancer	LIHC	Hepatocellular Carcinoma	2202	-16889	0	53.58845383	1:Recurred/Progressed	72.39372719	0:ALIVE OR DEAD TUMOR FREE	Not Hispanic Or Latino	6/13/14	0.8507	EAS	G2	No	C22.0	2290132	C22.0	Yes	Yes	0.3137	0.23	55	Yes	HCC	72.39372719	0:LIVING	146C5332-1AF5-4C49-B740-9A9EDC795F24	M0	N0	T2	Tumor Free	53.58845383	1:PROGRESSION	NA	No	Asian	No	-14	1	Primary
lihc_tcga_pan_can_atlas_2018	TCGA-DD-AAVV	TCGA-DD-AAVV-01	56	STAGE II	6TH	21	-9	Hepatobiliary Cancer	LIHC	Hepatocellular Carcinoma	2455	-20751	0	80.71144426	0:DiseaseFree	80.71144426	0:ALIVE OR DEAD TUMOR FREE	Not Hispanic Or Latino	10/1/14	0.3511	EAS	G3	No	C22.0	2290132	C22.0	Yes	Yes	0.3079	0.06	131	No	HCC	80.71144426	0:LIVING	915F531B-8448-41C7-9DFB-9C83062B906E	M0	N0	T2	Tumor Free	80.71144426	0:CENSORED	NA	No	Asian	No	-20	1	Primary
lihc_tcga_pan_can_atlas_2018	TCGA-DD-AAVW	TCGA-DD-AAVW-01	35	STAGE I	6TH	8	-23	Hepatobiliary Cancer	LIHC	Hepatocellular Carcinoma	2317	-12986	0	76.17450768	0:DiseaseFree	76.17450768	0:ALIVE OR DEAD TUMOR FREE	Not Hispanic Or Latino	6/13/14	0.3441	EAS	G2	No	C22.0	2290132	C22.0	Yes	Yes	0.321	1.31	36	No	HCC	76.17450768	0:LIVING	11823A8A-194F-4E6B-A373-EF5A3FC7D2B9	M0	N0	T1	Tumor Free	76.17450768	0:CENSORED	NA	No	Asian	No	-18	1	Primary
lihc_tcga_pan_can_atlas_2018	TCGA-DD-AAVX	TCGA-DD-AAVX-01	38	STAGE II	6TH	2	-17	Hepatobiliary Cancer	LIHC	Hepatocellular Carcinoma	1570	-14016	0	12.92040635	1:Recurred/Progressed	56.48157281	0:ALIVE OR DEAD TUMOR FREE	Not Hispanic Or Latino	6/13/14	0.1242	EAS	G2	No	C22.0	2290132	C22.0	Yes	Yes	0.3132	0.04	63	Yes	HCC	56.48157281	0:LIVING	AFCB9708-92B3-4727-9C0D-63E7FF22D87B	M0	N0	T2	With Tumor	12.92040635	1:PROGRESSION	NA	No	Asian	Yes	-20	1	Primary
lihc_tcga_pan_can_atlas_2018	TCGA-DD-AAVY	TCGA-DD-AAVY-01	56	STAGE IIIA	6TH	9	-19	Hepatobiliary Cancer	LIHC	Hepatocellular Carcinoma	1970	-20709	0	64.76641352	0:DiseaseFree	64.76641352	0:ALIVE OR DEAD TUMOR FREE	Not Hispanic Or Latino	6/13/14	0.2905	EAS	G2	No	C22.0	2290132	C22.0	Yes	Yes	0.3078	0.09	84	No	HCC	64.76641352	0:LIVING	C36F9FFE-515B-4895-B82A-AADC49FE3016	M0	N0	T3	Tumor Free	64.76641352	0:CENSORED	NA	No	Asian	No	-22	1	Primary
lihc_tcga_pan_can_atlas_2018	TCGA-DD-AAVZ	TCGA-DD-AAVZ-01	38	STAGE I	6TH	6	-25	Hepatobiliary Cancer	LIHC	Hepatocellular Carcinoma	1900	-14005	0	62.46506888	0:DiseaseFree	62.46506888	0:ALIVE OR DEAD TUMOR FREE	Not Hispanic Or Latino	6/13/14	0.2312	EAS	G2	No	C22.0	2290132	C22.0	Yes	Yes	0.3061	0.04	38	No	HCC	62.46506888	0:LIVING	11F69D9F-A67D-41FA-95A9-BAA194B3FCFB	M0	N0	T1	Tumor Free	62.46506888	0:CENSORED	NA	No	Asian	No	-6	1	Primary
lihc_tcga_pan_can_atlas_2018	TCGA-DD-AAW0	TCGA-DD-AAW0-01	54	STAGE I	6TH	8	-25	Hepatobiliary Cancer	LIHC	Hepatocellular Carcinoma	2015	-19981	0	66.24584936	0:DiseaseFree	66.24584936	0:ALIVE OR DEAD TUMOR FREE	Not Hispanic Or Latino	6/13/14	0.2860	EAS	G2	No	C22.0	2290132	C22.0	Yes	Yes	0.3126	0.05	89	No	HCC	66.24584936	0:LIVING	109436AA-A655-429B-8D3B-1A43385C9016	M0	N0	T1	Tumor Free	66.24584936	0:CENSORED	NA	No	Asian	No	-18	1	Primary
lihc_tcga_pan_can_atlas_2018	TCGA-DD-AAW1	TCGA-DD-AAW1-01	55	STAGE IIIA	6TH	3	-23	Hepatobiliary Cancer	LIHC	Hepatocellular Carcinoma	1989	-20288	0	65.39106421	0:DiseaseFree	65.39106421	0:ALIVE OR DEAD TUMOR FREE	Not Hispanic Or Latino	6/13/14	0.1121	EAS	G2	No	C22.0	2290132	C22.0	Yes	Yes	0.3089	0.03	103	No	HCC	65.39106421	0:LIVING	31C7D56B-4AF7-4FDB-BA83-63BF615FCC3D	M0	N0	T3	Tumor Free	65.39106421	0:CENSORED	NA	No	Asian	No	-18	1	Primary
lihc_tcga_pan_can_atlas_2018	TCGA-DD-AAW2	TCGA-DD-AAW2-01	69	STAGE I	6TH	9	-23	Hepatobiliary Cancer	LIHC	Hepatocellular Carcinoma	1855	-25420	0	12.85465365	1:Recurred/Progressed	60.98563303	0:ALIVE OR DEAD TUMOR FREE	Not Hispanic Or Latino	6/13/14	0.2854	EAS	G2	No	C22.0	2290132	C22.0	Yes	Yes	0.3075	0.12	116	Yes	HCC	60.98563303	0:LIVING	03DF105E-A005-4577-BFDB-9644758D778E	M0	N0	T1	With Tumor	12.85465365	1:PROGRESSION	NA	No	Asian	NA	-18	1	Primary
lihc_tcga_pan_can_atlas_2018	TCGA-DD-AAW3	TCGA-DD-AAW3-01	69	STAGE I	6TH	8	-17	Hepatobiliary Cancer	LIHC	Hepatocellular Carcinoma	1633	-25254	0	53.68708288	0:DiseaseFree	53.68708288	0:ALIVE OR DEAD TUMOR FREE	Not Hispanic Or Latino	6/13/14	0.2248	EAS	G2	No	C22.0	2290132	C22.0	Yes	Yes	0.325	0.19	87	No	HCC	53.68708288	0:LIVING	564B4F4D-3C18-40D5-9D95-916774DF600C	M0	N0	T1	Tumor Free	53.68708288	0:CENSORED	NA	No	Asian	No	-22	1	Primary
lihc_tcga_pan_can_atlas_2018	TCGA-ED-A459	TCGA-ED-A459-01	47	STAGE II	7TH	18	21	Hepatobiliary Cancer	LIHC	Hepatocellular Carcinoma	910	-17402	0	29.91748036	0:DiseaseFree	29.91748036	0:ALIVE OR DEAD TUMOR FREE	Not Hispanic Or Latino	1/15/13	0.4161	EAS	G2	No	C22.0	2290132	C22.0	Yes	Yes	0.2885	0.09	220	No	HCC	29.91748036	0:LIVING	56403463-1727-4C23-A709-DE5F168C4073	M0	N0	T2	Tumor Free	29.91748036	0:CENSORED	NA	No	Asian	Yes	-2	1	Primary
lihc_tcga_pan_can_atlas_2018	TCGA-ED-A4XI	TCGA-ED-A4XI-01	58	STAGE II	7TH	1	-29	Hepatobiliary Cancer	LIHC	Hepatocellular Carcinoma	819	-21497	0	26.92573232	0:DiseaseFree	26.92573232	0:ALIVE OR DEAD TUMOR FREE	Not Hispanic Or Latino	3/22/13	0.0186	EAS	G3	No	C22.0	2290132	C22.0	Yes	Yes	0.2791	0	139	No	HCC	26.92573232	0:LIVING	C52ABAC9-07DA-4B3D-BF8A-2161CACF9682	M0	N0	T2	Tumor Free	26.92573232	0:CENSORED	NA	No	Asian	No	-22	1	Primary
lihc_tcga_pan_can_atlas_2018	TCGA-ED-A5KG	TCGA-ED-A5KG-01	60	STAGE II	7TH	0	-33	Hepatobiliary Cancer	LIHC	Hepatocellular Carcinoma	854	-22258	0	28.07640464	0:DiseaseFree	28.07640464	0:ALIVE OR DEAD TUMOR FREE	Not Hispanic Or Latino	5/22/13	0.0001	EAS	G2	No	C22.0	2290132	C22.0	Yes	Yes	0.2697	0	16	No	HCC	28.07640464	0:LIVING	CEBDAFEE-8FFD-4EE2-8DD1-9225E06623C2	M0	N0	T2	Tumor Free	3.616398724	1:PROGRESSION	NA	No	Asian	No	-6	1	Primary
lihc_tcga_pan_can_atlas_2018	TCGA-ED-A66X	TCGA-ED-A66X-01	35	STAGE IIIA	7TH	22	-11	Hepatobiliary Cancer	LIHC	Hepatocellular Carcinoma	406	-12947	0	4.076667653	1:Recurred/Progressed	13.34779893	0:ALIVE OR DEAD TUMOR FREE	Not Hispanic Or Latino	7/3/13	0.2912	EAS	G3	No	C22.0	2290132	C22.0	Yes	Yes	0.3073	0.01	44	Yes	HCC	13.34779893	0:LIVING	B75CA9E4-A474-4960-9343-C8E9524CD096	M0	N0	T3A	Tumor Free	4.076667653	1:PROGRESSION	NA	No	Asian	NA	-8	1	Primary
lihc_tcga_pan_can_atlas_2018	TCGA-ED-A66Y	TCGA-ED-A66Y-01	51	STAGE IIIA	7TH	17	-19	Hepatobiliary Cancer	LIHC	Hepatocellular Carcinoma	7	-18797	0	9.731400204	0:DiseaseFree	9.731400204	0:ALIVE OR DEAD TUMOR FREE	Not Hispanic Or Latino	7/3/13	0.1845	EAS	G3	No	C22.0	2290132	C22.0	Yes	Yes	0.3007	0.07	89	NA	HCC	9.731400204	1:DECEASED	34303CDD-C31C-4B95-9965-2A5513DC322D	M0	N0	T3A	Tumor Free	9.731400204	0:CENSORED	NA	No	Asian	No	2	1	Primary
lihc_tcga_pan_can_atlas_2018	TCGA-ED-A7XO	TCGA-ED-A7XO-01	29	STAGE IIIA	7TH	6	-1	Hepatobiliary Cancer	LIHC	Hepatocellular Carcinoma	427	-10828	0	8.613604235	1:Recurred/Progressed	14.03820232	0:ALIVE OR DEAD TUMOR FREE	Not Hispanic Or Latino	12/5/13	0.2117	EAS	G2	No	C22.0	2290132	C22.0	Yes	Yes	0.3321	0	57	Yes	HCC	14.03820232	0:LIVING	20BB3855-66E2-46D4-B189-006B4B254C2E	M0	N0	T3A	Tumor Free	8.613604235	1:PROGRESSION	NA	No	Asian	No	-16	1	Primary
lihc_tcga_pan_can_atlas_2018	TCGA-ED-A7XP	TCGA-ED-A7XP-01	53	STAGE II	7TH	7	-11	Hepatobiliary Cancer	LIHC	Hepatocellular Carcinoma	400	-19504	0	6.147877832	1:Recurred/Progressed	13.15054082	0:ALIVE OR DEAD TUMOR FREE	Not Hispanic Or Latino	12/5/13	0.2537	EAS	G3	No	C22.0	2290132	C22.0	Yes	Yes	0.3289	0.28	58	Yes	HCC	13.15054082	0:LIVING	CCA827CA-0066-497D-83DC-477F3B08EA6D	M0	N0	T2	Tumor Free	6.147877832	1:PROGRESSION	NA	No	Asian	No	-18	1	Primary
lihc_tcga_pan_can_atlas_2018	TCGA-ED-A82E	TCGA-ED-A82E-01	60	STAGE IIIA	7TH	23	-13	Hepatobiliary Cancer	LIHC	Hepatocellular Carcinoma	408	-22234	0	13.41355163	0:DiseaseFree	13.41355163	0:ALIVE OR DEAD TUMOR FREE	Not Hispanic Or Latino	1/7/14	0.6435	EAS	G2	No	C22.0	2290132	C22.0	Yes	Yes	0.3153	0.27	29	No	HCC	13.41355163	0:LIVING	A96B67BA-6180-4B80-8792-877860421CA0	M0	N0	T3A	Tumor Free	13.41355163	0:CENSORED	NA	No	Asian	No	-22	1	Primary
lihc_tcga_pan_can_atlas_2018	TCGA-ED-A8O5	TCGA-ED-A8O5-01	59	STAGE IIIA	7TH	8	-21	Hepatobiliary Cancer	LIHC	Hepatocellular Carcinoma	406	-21648	0	13.34779893	0:DiseaseFree	13.34779893	0:ALIVE OR DEAD TUMOR FREE	Not Hispanic Or Latino	2/12/14	0.2573	EAS	G3	No	C22.0	2290132	C22.0	Yes	Yes	0.299	0.17	110	No	HCC	13.34779893	0:LIVING	2BEA076B-C923-4A91-A37B-C6615FEC021C	M0	N0	T3A	Tumor Free	13.34779893	0:CENSORED	NA	No	Asian	No	-14	1	Primary
lihc_tcga_pan_can_atlas_2018	TCGA-ED-A8O6	TCGA-ED-A8O6-01	50	STAGE IIIA	7TH	25	1	Hepatobiliary Cancer	LIHC	Hepatocellular Carcinoma	6	-18572	0	1.841075714	0:DiseaseFree	1.841075714	0:ALIVE OR DEAD TUMOR FREE	Not Hispanic Or Latino	2/12/14	0.5375	EAS	G3	No	C22.0	2290132	C22.0	Yes	Yes	0.3076	0.25	63	NA	HCC	1.841075714	1:DECEASED	7FB03840-5153-4DC6-A302-5A89AA4E1FB6	M0	N0	T3A	Tumor Free	1.841075714	0:CENSORED	NA	No	Asian	No	0	1	Primary
lihc_tcga_pan_can_atlas_2018	TCGA-ED-A97K	TCGA-ED-A97K-01	54	STAGE IIIA	7TH	31	-29	Hepatobiliary Cancer	LIHC	Hepatocellular Carcinoma	6	-20073	0	0.197258112	0:DiseaseFree	0.197258112	0:ALIVE OR DEAD TUMOR FREE	Not Hispanic Or Latino	4/18/14	0.3209	EAS	G2	No	C22.0	2293785	C22.0	Yes	Yes	0.3175	0.07	47	No	HCC	0.197258112	0:LIVING	8778DC9E-A7DB-4464-A8AF-11ADDB5E441A	M0	N0	T3A	Tumor Free	0.197258112	0:CENSORED	NA	No	Asian	No	-16	1	Primary
lihc_tcga_pan_can_atlas_2018	TCGA-EP-A26S	TCGA-EP-A26S-01	70	STAGE I	7TH	3	-33	Hepatobiliary Cancer	LIHC	Hepatocellular Carcinoma	608	-25677	0	NA	NA	19.98882204	0:ALIVE OR DEAD TUMOR FREE	Not Hispanic Or Latino	7/19/11	0.0845	EUR	G2	No	C22.0	2290132	C22.0	Yes	Yes	0.3637	0	89	No	HCC	19.98882204	0:LIVING	B7D6621C-8BCE-4A01-8588-9D7761D9372B	MX	N0	T1	Tumor Free	19.98882204	0:CENSORED	NA	No	White	No	-24	1	Primary
lihc_tcga_pan_can_atlas_2018	TCGA-FV-A23B	TCGA-FV-A23B-01	70	STAGE II	6TH	6	-19	Hepatobiliary Cancer	LIHC	Hepatocellular Carcinoma	987	-25788	0	47.76933951	1:Recurred/Progressed	60.88700398	1:DEAD WITH TUMOR	Not Hispanic Or Latino	7/18/11	0.2019	EUR	NA	No	C22.0	2290132	C22.0	Yes	Yes	0.3684	0.06	109	Yes	HCC	60.88700398	1:DECEASED	C95ED407-BCC2-44AA-BC59-BF7549F2D665	M0	N0	T2	Tumor Free	47.76933951	1:PROGRESSION	NA	No	White	No	-4	1	Primary
lihc_tcga_pan_can_atlas_2018	TCGA-FV-A2QQ	TCGA-FV-A2QQ-01	80	STAGE I	7TH	4	-9	Hepatobiliary Cancer	LIHC	Hepatocellular Carcinoma	729	-29354	0	23.96686064	0:DiseaseFree	23.96686064	0:ALIVE OR DEAD TUMOR FREE	Not Hispanic Or Latino	10/1/12	0.1404	EUR	G2	No	C22.0	2290132	C22.0	Yes	Yes	0.3218	0	116	No	HCC	23.96686064	0:LIVING	D680DF09-368E-42B5-B540-45C41ED31042	MX	N0	T1	Tumor Free	23.96686064	0:CENSORED	NA	No	White	No	-16	1	Primary
lihc_tcga_pan_can_atlas_2018	TCGA-FV-A2QR	TCGA-FV-A2QR-01	75	STAGE I	6TH	5	-31	Hepatobiliary Cancer	LIHC	Hepatocellular Carcinoma	NA	NA	0	NA	NA	19.10116054	1:DEAD WITH TUMOR	Not Hispanic Or Latino	2/9/12	0.2591	EUR	G1	No	C22.0	2290132	C22.0	Yes	Yes	0.3635	0.11	103	Yes	HCC	19.10116054	1:DECEASED	D3A03F7A-3482-4548-957E-05C692B20101	M0	N0	T1	With Tumor	18.44363349	1:PROGRESSION	NA	No	White	No	-20	1	Primary
lihc_tcga_pan_can_atlas_2018	TCGA-FV-A3I1	TCGA-FV-A3I1-01	81	STAGE II	7TH	9	-11	Hepatobiliary Cancer	LIHC	Hepatocellular Carcinoma	0	NA	0	8.120458954	0:DiseaseFree	8.120458954	0:ALIVE OR DEAD TUMOR FREE	Not Hispanic Or Latino	4/16/12	0.2630	EUR	G2	No	C22.0	2290132	C22.0	Yes	Yes	0.3189	0.09	69	No	HCC	8.120458954	1:DECEASED	BFD20D71-18A5-4F01-8D56-84378AD92359	MX	N0	T2	Tumor Free	8.120458954	0:CENSORED	NA	Yes	White	No	-18	1	Primary
lihc_tcga_pan_can_atlas_2018	TCGA-G3-A25S	TCGA-G3-A25S-01	64	STAGE I	6TH	27	1	Hepatobiliary Cancer	LIHC	Hepatocellular Carcinoma	37	-23571	0	NA	NA	13.67656245	1:DEAD WITH TUMOR	Not Hispanic Or Latino	7/27/11	0.5349	EUR	G2	No	C22.0	2290132	C22.0	Yes	Yes	0.3836	0.29	141	Yes	HCC	13.67656245	1:DECEASED	B865DEC4-F051-4FBE-9405-F832FF2010D7	M0	N0	T1	With Tumor	1.216425026	1:PROGRESSION	NA	No	White	No	-8	1	Primary
lihc_tcga_pan_can_atlas_2018	TCGA-G3-A25T	TCGA-G3-A25T-01	45	STAGE IIIA	6TH	19	27	Hepatobiliary Cancer	LIHC	Hepatocellular Carcinoma	1553	-16461	0	14.86011112	1:Recurred/Progressed	51.05697472	0:ALIVE OR DEAD TUMOR FREE	Not Hispanic Or Latino	7/27/11	0.2700	EUR	G2	No	C22.0	2290132	C22.0	Yes	Yes	0.4072	0.12	66	Yes	HCC	51.05697472	0:LIVING	F6E5979D-D6A9-4408-BD1B-1B37D1064E83	M0	N0	T3	Tumor Free	14.86011112	1:PROGRESSION	NA	No	White	No	-2	1	Primary
lihc_tcga_pan_can_atlas_2018	TCGA-G3-A25U	TCGA-G3-A25U-01	63	STAGE I	6TH	6	-13	Hepatobiliary Cancer	LIHC	Hepatocellular Carcinoma	1636	-23207	0	53.78571194	0:DiseaseFree	53.78571194	0:ALIVE OR DEAD TUMOR FREE	Not Hispanic Or Latino	7/27/11	0.2470	EAS	G3	No	C22.0	2290132	C22.0	Yes	Yes	0.3739	0.2	95	No	HCC	53.78571194	0:LIVING	B9835DC5-BF31-4541-A973-E8CA802D80BA	M0	N0	T1	Tumor Free	53.78571194	0:CENSORED	NA	No	Asian	No	-6	1	Primary
lihc_tcga_pan_can_atlas_2018	TCGA-G3-A25V	TCGA-G3-A25V-01	68	STAGE I	7TH	0	-1	Hepatobiliary Cancer	LIHC	Hepatocellular Carcinoma	860	-25144	0	16.07653615	1:Recurred/Progressed	28.27366275	0:ALIVE OR DEAD TUMOR FREE	Not Hispanic Or Latino	7/27/11	0.0017	EUR	G2	No	C22.0	2290132	C22.0	Yes	Yes	0.3701	0	74	Yes	HCC	28.27366275	0:LIVING	F435EC00-0DB8-46B4-96BF-890A9D931DF3	M0	N0	T1	Tumor Free	16.07653615	1:PROGRESSION	NA	No	White	No	-22	1	Primary
lihc_tcga_pan_can_atlas_2018	TCGA-G3-A25W	TCGA-G3-A25W-01	79	STAGE IIIB	7TH	9	NA	Hepatobiliary Cancer	LIHC	Hepatocellular Carcinoma	935	-29018	0	30.73938916	0:DiseaseFree	30.73938916	0:ALIVE OR DEAD TUMOR FREE	Not Hispanic Or Latino	7/27/11	0.1229	EUR	G2	No	C22.0	2290132	C22.0	Yes	No	0.3763	0	97	No	HCC	30.73938916	0:LIVING	06AC44E9-1226-4202-828B-6F224766D7AC	M0	N0	T3B	Tumor Free	30.73938916	0:CENSORED	NA	Yes	White	No	NA	1	Primary
lihc_tcga_pan_can_atlas_2018	TCGA-G3-A25X	TCGA-G3-A25X-01	73	STAGE II	6TH	NA	15	Hepatobiliary Cancer	LIHC	Hepatocellular Carcinoma	1779	-26988	0	58.48703028	0:DiseaseFree	58.48703028	0:ALIVE OR DEAD TUMOR FREE	Not Hispanic Or Latino	7/27/11	0.4083	EAS	G3	No	C22.0	2290132	C22.0	Yes	No	NA	NA	NA	No	HCC	58.48703028	0:LIVING	08428220-ABD4-484E-85CA-3673454C837E	M0	N0	T2	Tumor Free	58.48703028	0:CENSORED	NA	No	Asian	No	2	1	Primary
lihc_tcga_pan_can_atlas_2018	TCGA-G3-A25Y	TCGA-G3-A25Y-01	52	STAGE I	6TH	3	-9	Hepatobiliary Cancer	LIHC	Hepatocellular Carcinoma	NA	-19055	0	11.67110497	1:Recurred/Progressed	14.86011112	1:DEAD WITH TUMOR	Not Hispanic Or Latino	7/27/11	0.2465	EAS	G3	No	C22.0	2290132	C22.0	Yes	Yes	0.3712	0.01	94	Yes	HCC	14.86011112	1:DECEASED	239B4298-B090-480A-A19F-9758A827AA30	M0	N0	T1	With Tumor	11.67110497	1:PROGRESSION	NA	No	Asian	No	-4	1	Primary
lihc_tcga_pan_can_atlas_2018	TCGA-G3-A25Z	TCGA-G3-A25Z-01	58	STAGE I	7TH	7	-9	Hepatobiliary Cancer	LIHC	Hepatocellular Carcinoma	655	-21509	0	21.53401059	0:DiseaseFree	21.53401059	0:ALIVE OR DEAD TUMOR FREE	Not Hispanic Or Latino	7/27/11	0.3118	EAS	G2	No	C22.0	2290132	C22.0	Yes	Yes	0.3668	0.02	87	No	HCC	21.53401059	0:LIVING	2F3D22AD-6917-4189-89D9-2A06C2D2DE0A	M0	N0	T1	Tumor Free	21.53401059	0:CENSORED	NA	No	Asian	No	-18	1	Primary
lihc_tcga_pan_can_atlas_2018	TCGA-G3-A3CH	TCGA-G3-A3CH-01	53	STAGE IIIA	7TH	5	-25	Hepatobiliary Cancer	LIHC	Hepatocellular Carcinoma	780	-19473	0	3.813656837	1:Recurred/Progressed	25.64355459	0:ALIVE OR DEAD TUMOR FREE	Not Hispanic Or Latino	1/11/12	0.1347	EAS	G2	No	C22.0	2290132	C22.0	Yes	Yes	0.323	0	37	Yes	HCC	25.64355459	0:LIVING	3A2D7482-C246-411E-841F-71D96E353328	M0	N0	T3A	Tumor Free	3.813656837	1:PROGRESSION	NA	No	Asian	No	-8	1	Primary
lihc_tcga_pan_can_atlas_2018	TCGA-G3-A3CI	TCGA-G3-A3CI-01	71	STAGE I	7TH	0	-23	Hepatobiliary Cancer	LIHC	Hepatocellular Carcinoma	180	-26224	0	5.917743367	0:DiseaseFree	5.917743367	0:ALIVE OR DEAD TUMOR FREE	Not Hispanic Or Latino	1/16/12	0.0164	EUR	G2	No	C22.0	2290132	C22.0	Yes	Yes	0.3464	0	17	NA	HCC	5.917743367	0:LIVING	B5465221-78FE-40A8-ABEC-BED600602DD4	M0	N0	T1	Tumor Free	5.917743367	0:CENSORED	NA	No	White	NA	-24	1	Primary
lihc_tcga_pan_can_atlas_2018	TCGA-G3-A3CJ	TCGA-G3-A3CJ-01	52	STAGE II	7TH	36	-9	Hepatobiliary Cancer	LIHC	Hepatocellular Carcinoma	594	-19305	0	9.731400204	1:Recurred/Progressed	19.52855311	0:ALIVE OR DEAD TUMOR FREE	Not Hispanic Or Latino	1/17/12	0.1490	EAS	G2	No	C22.0	2290132	C22.0	Yes	No	0.3637	0.18	NA	Yes	HCC	19.52855311	0:LIVING	CB8F3C76-DA86-4A1D-977C-44AB399B342A	M0	N0	T2	Tumor Free	9.731400204	1:PROGRESSION	NA	No	American Indian or Alaska Native	No	-24	1	Primary
lihc_tcga_pan_can_atlas_2018	TCGA-G3-A3CK	TCGA-G3-A3CK-01	61	STAGE I	7TH	1	-25	Hepatobiliary Cancer	LIHC	Hepatocellular Carcinoma	585	-22462	0	19.23266594	0:DiseaseFree	19.23266594	0:ALIVE OR DEAD TUMOR FREE	Not Hispanic Or Latino	1/16/12	0.0781	EAS	G2	No	C22.0	2290132	C22.0	Yes	Yes	0.3516	0	208	No	HCC	19.23266594	0:LIVING	39EB1DB0-2722-4AF4-8254-D0E10256C64D	M0	N0	T1	Tumor Free	19.23266594	0:CENSORED	NA	No	Asian	No	-16	1	Primary
lihc_tcga_pan_can_atlas_2018	TCGA-G3-A5SI	TCGA-G3-A5SI-01	44	STAGE II	7TH	5	-7	Hepatobiliary Cancer	LIHC	Hepatocellular Carcinoma	447	-16126	0	11.44097051	1:Recurred/Progressed	25.24903837	1:DEAD WITH TUMOR	Not Hispanic Or Latino	5/15/13	0.3209	SAS_ADMIX	G2	No	C22.0	2290132	C22.0	Yes	Yes	0.2795	0.15	36	No	HCC	25.24903837	1:DECEASED	14201DA5-4446-47BE-AF72-120B7780C6BF	M0	N0	T2	With Tumor	11.44097051	1:PROGRESSION	NA	No	Asian	No	4	1	Primary
lihc_tcga_pan_can_atlas_2018	TCGA-G3-A6UC	TCGA-G3-A6UC-01	65	STAGE IIIB	7TH	7	-29	Hepatobiliary Cancer	LIHC	Hepatocellular Carcinoma	671	-23793	0	21.00798895	1:Recurred/Progressed	22.06003222	0:ALIVE OR DEAD TUMOR FREE	Not Hispanic Or Latino	10/3/13	0.2504	EUR	G2	No	C22.0	2290132	C22.0	Yes	Yes	0.3235	0.07	113	Yes	HCC	22.06003222	0:LIVING	87AA894E-7676-40B7-9557-6541446D8CEA	M0	N0	T3B	With Tumor	21.00798895	1:PROGRESSION	NA	Yes	White	No	-22	1	Primary
lihc_tcga_pan_can_atlas_2018	TCGA-G3-AAUZ	TCGA-G3-AAUZ-01	48	STAGE I	7TH	8	-1	Hepatobiliary Cancer	LIHC	Hepatocellular Carcinoma	480	-17760	0	15.78064898	0:DiseaseFree	15.78064898	0:ALIVE OR DEAD TUMOR FREE	Hispanic Or Latino	7/14/14	0.2024	EAS	G2	No	C22.0	2290132	C22.0	Yes	Yes	0.3099	0.07	81	No	HCC	15.78064898	0:LIVING	D74DDBE2-5860-40B1-9BD8-99CC50F3392D	M0	N0	T1	Tumor Free	15.78064898	0:CENSORED	NA	No	NA	No	-10	1	Primary
lihc_tcga_pan_can_atlas_2018	TCGA-G3-AAV0	TCGA-G3-AAV0-01	58	STAGE I	7TH	4	-15	Hepatobiliary Cancer	LIHC	Hepatocellular Carcinoma	476	-21249	0	15.64914357	0:DiseaseFree	15.64914357	0:ALIVE OR DEAD TUMOR FREE	Not Hispanic Or Latino	7/14/14	0.1766	EAS	G2	No	C22.0	2290132	C22.0	Yes	Yes	0.3056	0.01	162	No	HCC	15.64914357	0:LIVING	6E657705-8579-433B-AF7A-B6155B599518	M0	N0	T1	Tumor Free	15.64914357	0:CENSORED	NA	No	Asian	No	-26	1	Primary
lihc_tcga_pan_can_atlas_2018	TCGA-G3-AAV1	TCGA-G3-AAV1-01	51	STAGE IIIC	7TH	17	-21	Hepatobiliary Cancer	LIHC	Hepatocellular Carcinoma	NA	-18973	0	1.61094125	1:Recurred/Progressed	11.80261038	1:DEAD WITH TUMOR	Not Hispanic Or Latino	7/14/14	0.3641	EAS	G3	No	C22.0	2290132	C22.0	Yes	Yes	0.3086	0.08	50	Yes	HCC	11.80261038	1:DECEASED	EE6D81BF-0470-4652-AFF0-D85F6AB67626	M0	N0	T4	With Tumor	1.61094125	1:PROGRESSION	NA	No	Asian	No	-20	1	Primary
lihc_tcga_pan_can_atlas_2018	TCGA-G3-AAV2	TCGA-G3-AAV2-01	50	STAGE I	7TH	5	-15	Hepatobiliary Cancer	LIHC	Hepatocellular Carcinoma	372	-18363	0	12.23000296	0:DiseaseFree	12.23000296	0:ALIVE OR DEAD TUMOR FREE	Not Hispanic Or Latino	7/15/14	0.2133	EUR	G1	No	C22.0	2290132	C22.0	Yes	Yes	0.3161	0.04	46	No	HCC	12.23000296	0:LIVING	1724C96A-2AA3-43D4-992A-08AF948C0F45	M0	N0	T1	Tumor Free	12.23000296	0:CENSORED	NA	No	White	No	-20	1	Primary
lihc_tcga_pan_can_atlas_2018	TCGA-G3-AAV3	TCGA-G3-AAV3-01	58	STAGE II	7TH	6	-13	Hepatobiliary Cancer	LIHC	Hepatocellular Carcinoma	412	-21449	0	13.54505704	0:DiseaseFree	13.54505704	0:ALIVE OR DEAD TUMOR FREE	Not Hispanic Or Latino	7/15/14	0.1787	NA	G2	No	C22.0	2290132	C22.0	Yes	Yes	0.3144	0.01	82	No	HCC	13.54505704	0:LIVING	EFC865FD-7C74-4361-9D7A-EEF923DBCD24	M0	N0	T2	Tumor Free	13.54505704	0:CENSORED	NA	No	White	No	0	1	Primary
lihc_tcga_pan_can_atlas_2018	TCGA-G3-AAV4	TCGA-G3-AAV4-01	83	STAGE I	7TH	12	-17	Hepatobiliary Cancer	LIHC	Hepatocellular Carcinoma	NA	-30466	0	0.887661505	0:DiseaseFree	0.887661505	0:ALIVE OR DEAD TUMOR FREE	Not Hispanic Or Latino	7/15/14	0.3684	EUR	G1	No	C22.0	2290132	C22.0	Yes	Yes	0.3096	0.1	105	No	HCC	0.887661505	1:DECEASED	0955D871-5413-4AB2-8FDF-B4FEB3AEEF5D	M0	N0	T1	Tumor Free	0.887661505	0:CENSORED	NA	No	White	No	-18	1	Primary
lihc_tcga_pan_can_atlas_2018	TCGA-G3-AAV5	TCGA-G3-AAV5-01	67	STAGE II	7TH	11	1	Hepatobiliary Cancer	LIHC	Hepatocellular Carcinoma	354	-24655	0	3.846533189	1:Recurred/Progressed	11.63822862	0:ALIVE OR DEAD TUMOR FREE	Not Hispanic Or Latino	7/16/14	0.2757	EUR	G2	No	C22.0	2290132	C22.0	Yes	Yes	0.3137	0.01	76	Yes	HCC	11.63822862	0:LIVING	4DFF4242-4A53-4F46-B200-7ED83F6B7808	M0	N0	T2	With Tumor	3.846533189	1:PROGRESSION	NA	No	White	NA	-8	1	Primary
lihc_tcga_pan_can_atlas_2018	TCGA-G3-AAV6	TCGA-G3-AAV6-01	53	STAGE IIIA	7TH	24	1	Hepatobiliary Cancer	LIHC	Hepatocellular Carcinoma	NA	-19556	0	1.44655949	1:Recurred/Progressed	2.136962883	1:DEAD WITH TUMOR	Not Hispanic Or Latino	7/16/14	0.6912	EUR	G3	No	C22.0	2290132	C22.0	Yes	Yes	0.3175	0.24	65	Yes	HCC	2.136962883	1:DECEASED	A6733FA1-030A-45ED-9C24-0E64164D4998	M0	N0	T3A	With Tumor	1.44655949	1:PROGRESSION	NA	No	White	No	12	1	Primary
lihc_tcga_pan_can_atlas_2018	TCGA-G3-AAV7	TCGA-G3-AAV7-01	38	STAGE II	7TH	12	35	Hepatobiliary Cancer	LIHC	Hepatocellular Carcinoma	361	-14229	0	11.86836309	0:DiseaseFree	11.86836309	0:ALIVE OR DEAD TUMOR FREE	Not Hispanic Or Latino	7/16/14	0.5017	EAS	G2	No	C22.0	2290132	C22.0	Yes	Yes	0.3102	0.06	75	No	HCC	11.86836309	0:LIVING	5D259F26-3BEF-4FE4-948B-495183F5F8BE	M0	N0	T2	Tumor Free	11.86836309	0:CENSORED	NA	No	Asian	No	20	1	Primary
lihc_tcga_pan_can_atlas_2018	TCGA-GJ-A9DB	TCGA-GJ-A9DB-01	68	STAGE I	7TH	6	-25	Hepatobiliary Cancer	LIHC	Hepatocellular Carcinoma	NA	-25020	0	2.202715587	0:DiseaseFree	2.202715587	NA	Not Hispanic Or Latino	5/7/14	0.1389	EUR	G2	No	C22.0	2290132	C22.0	Yes	Yes	0.3197	0.03	74	No	HCC	2.202715587	1:DECEASED	45F00F00-D793-4DCA-AEB9-7626D4575C90	MX	N0	T1	NA	2.202715587	0:CENSORED	NA	No	White	No	-12	1	Primary
lihc_tcga_pan_can_atlas_2018	TCGA-K7-A6G5	TCGA-K7-A6G5-01	66	STAGE I	7TH	3	-7	Hepatobiliary Cancer	LIHC	Hepatocellular Carcinoma	512	-24233	0	NA	NA	16.83269224	0:ALIVE OR DEAD TUMOR FREE	Not Hispanic Or Latino	9/12/13	0.1482	EUR	G2	No	C22.0	2290132	C22.0	Yes	Yes	0.3178	0	75	No	HCC	16.83269224	0:LIVING	81EDDCDA-0069-4652-9DC6-8AAC89CBA1FF	MX	N0	T1	Tumor Free	16.83269224	0:CENSORED	NA	No	White	No	-20	1	Primary
lihc_tcga_pan_can_atlas_2018	TCGA-KR-A7K0	TCGA-KR-A7K0-01	65	STAGE I	7TH	2	-5	Hepatobiliary Cancer	LIHC	Hepatocellular Carcinoma	NA	-23974	0	2.136962883	0:DiseaseFree	2.136962883	0:ALIVE OR DEAD TUMOR FREE	NA	5/28/14	0.0403	EUR	G1	No	C22.0	2290132	C22.0	Yes	Yes	0.3179	0	83	No	HCC	2.136962883	1:DECEASED	5A7706BA-3CEA-41EB-B78A-FD69206DAA93	M0	N0	T1	Tumor Free	2.136962883	0:CENSORED	NA	Yes	White	No	-16	1	Primary
lihc_tcga_pan_can_atlas_2018	TCGA-KR-A7K2	TCGA-KR-A7K2-01	64	STAGE I	7TH	20	-13	Hepatobiliary Cancer	LIHC	Hepatocellular Carcinoma	657	-23699	0	27.25449584	0:DiseaseFree	27.25449584	0:ALIVE OR DEAD TUMOR FREE	NA	5/28/14	0.5762	EUR	G1	No	C22.0	2293785	C22.0	Yes	Yes	0.3263	0.04	45	No	HCC	27.25449584	0:LIVING	FBB398FE-2BA8-4845-8083-6533ECB4A52E	M0	N0	T1	Tumor Free	27.25449584	0:CENSORED	NA	No	White	No	-20	1	Primary
lihc_tcga_pan_can_atlas_2018	TCGA-KR-A7K7	TCGA-KR-A7K7-01	61	STAGE II	7TH	20	5	Hepatobiliary Cancer	LIHC	Hepatocellular Carcinoma	951	-22587	0	7.857448138	1:Recurred/Progressed	31.26541079	0:ALIVE OR DEAD TUMOR FREE	NA	5/27/14	0.5096	EUR	G1	No	C22.0	2290132	C22.0	Yes	Yes	0.3609	0.03	61	Yes	HCC	31.26541079	0:LIVING	7BA3D8F1-0C26-4C49-8D6B-0F2875B58DAF	M0	N0	T2	With Tumor	7.857448138	1:PROGRESSION	NA	Yes	White	No	10	1	Primary
lihc_tcga_pan_can_atlas_2018	TCGA-KR-A7K8	TCGA-KR-A7K8-01	57	STAGE I	7TH	4	-15	Hepatobiliary Cancer	LIHC	Hepatocellular Carcinoma	906	-20914	0	29.78597495	0:DiseaseFree	29.78597495	0:ALIVE OR DEAD TUMOR FREE	NA	5/28/14	0.1573	NA	G1	No	C22.0	2290132	C22.0	Yes	Yes	0.3659	0	49	No	HCC	29.78597495	0:LIVING	4B0E544C-4090-4EBB-B3E5-2623AA91356C	M0	N0	T1	Tumor Free	29.78597495	0:CENSORED	NA	No	NA	No	-14	1	Primary
lihc_tcga_pan_can_atlas_2018	TCGA-LG-A9QD	TCGA-LG-A9QD-01	68	STAGE IIIA	7TH	3	-21	Hepatobiliary Cancer	LIHC	Hepatocellular Carcinoma	366	-24969	0	12.03274485	0:DiseaseFree	12.03274485	0:ALIVE OR DEAD TUMOR FREE	Hispanic Or Latino	5/7/14	0.0995	NA	G2	No	C22.0	2290132	C22.0	Yes	Yes	0.2994	0.01	98	No	HCC	12.03274485	0:LIVING	948A9BBC-60B0-4FB7-A707-76BC41294217	M0	N0	T3A	With Tumor	12.03274485	0:CENSORED	NA	No	White	No	-24	1	Primary
lihc_tcga_pan_can_atlas_2018	TCGA-MI-A75C	TCGA-MI-A75C-01	64	STAGE I	7TH	5	-3	Hepatobiliary Cancer	LIHC	Hepatocellular Carcinoma	291	-23441	0	9.567018444	0:DiseaseFree	9.567018444	0:ALIVE OR DEAD TUMOR FREE	Not Hispanic Or Latino	11/19/13	0.1383	EUR	G3	No	C22.0	2290132	C22.0	Yes	Yes	0.3243	0.29	107	No	HCC	9.567018444	0:LIVING	A6C0DEF6-7649-485A-A679-50DAFB5EADE5	M0	N0	T1	Tumor Free	9.567018444	0:CENSORED	NA	No	White	No	-10	1	Primary
lihc_tcga_pan_can_atlas_2018	TCGA-MI-A75E	TCGA-MI-A75E-01	61	STAGE IIIC	7TH	6	-3	Hepatobiliary Cancer	LIHC	Hepatocellular Carcinoma	507	-22457	0	16.66831048	0:DiseaseFree	16.66831048	0:ALIVE OR DEAD TUMOR FREE	Not Hispanic Or Latino	11/19/13	0.1609	EUR	G2	No	C22.0	2290132	C22.0	Yes	Yes	0.3272	0	117	No	HCC	16.66831048	0:LIVING	010D5817-9A3F-4A06-8643-653116C044FF	M0	N0	T4	Tumor Free	16.66831048	0:CENSORED	NA	No	White	No	-18	1	Primary
lihc_tcga_pan_can_atlas_2018	TCGA-MI-A75G	TCGA-MI-A75G-01	63	STAGE II	7TH	14	-5	Hepatobiliary Cancer	LIHC	Hepatocellular Carcinoma	698	-23284	0	22.94769372	0:DiseaseFree	22.94769372	0:ALIVE OR DEAD TUMOR FREE	Not Hispanic Or Latino	11/20/13	0.4654	EUR	G2	No	C22.0	2290132	C22.0	Yes	Yes	0.3284	0.03	225	No	HCC	22.94769372	0:LIVING	22DD3876-1F2C-4DDD-8FAE-F5FB820993BA	M0	N0	T2	Tumor Free	22.94769372	0:CENSORED	NA	No	White	No	-16	1	Primary
lihc_tcga_pan_can_atlas_2018	TCGA-MR-A8JO	TCGA-MR-A8JO-01	34	STAGE I	7TH	6	5	Hepatobiliary Cancer	LIHC	Fibrolamellar Carcinoma	330	-12669	0	NA	NA	10.84919617	0:ALIVE OR DEAD TUMOR FREE	NA	10/9/13	0.1188	EUR	G3	No	C22.0	2290497	C22.0	Yes	Yes	0.3208	0	33	No	FLC	10.84919617	0:LIVING	8574D285-E02A-4D2B-931B-73556A9FDA02	MX	N0	T1	Tumor Free	10.84919617	0:CENSORED	NA	No	White	No	-16	1	Primary
lihc_tcga_pan_can_atlas_2018	TCGA-PD-A5DF	TCGA-PD-A5DF-01	58	STAGE IIIB	6TH	3	-7	Hepatobiliary Cancer	LIHC	Hepatocellular Carcinoma	NA	-21414	0	NA	NA	21.00798895	1:DEAD WITH TUMOR	Not Hispanic Or Latino	4/30/13	0.1803	EUR	G2	No	C22.0	2290132	C22.0	Yes	Yes	0.2876	0.02	42	No	HCC	21.00798895	1:DECEASED	1987B453-F97D-45C7-9C89-B9A33313D645	M0	N0	T4	With Tumor	21.00798895	1:PROGRESSION	NA	No	White	No	0	1	Primary
lihc_tcga_pan_can_atlas_2018	TCGA-RC-A6M3	TCGA-RC-A6M3-01	24	STAGE II	6TH	23	25	Hepatobiliary Cancer	LIHC	Hepatocellular Carcinoma	0	-8899	0	0	0:DiseaseFree	0	0:ALIVE OR DEAD TUMOR FREE	NA	7/9/15	0.4863	NA	G3	No	C22.0	2290132	C22.0	Yes	Yes	0.3388	0.11	73	NA	HCC	0	0:LIVING	C6A74DB2-CF97-4C7B-BE8C-557EE27E1D43	M0	N0	T2	NA	0	0:CENSORED	NA	No	American Indian or Alaska Native	NA	10	1	Primary
lihc_tcga_pan_can_atlas_2018	TCGA-RC-A7S9	TCGA-RC-A7S9-01	47	STAGE I	7TH	5	-5	Hepatobiliary Cancer	LIHC	Hepatocellular Carcinoma	640	-17403	0	21.04086531	0:DiseaseFree	21.04086531	0:ALIVE OR DEAD TUMOR FREE	Not Hispanic Or Latino	7/21/14	0.1606	EAS	G3	No	C22.0	2290132	C22.0	Yes	Yes	0.3143	0.03	56	No	HCC	21.04086531	0:LIVING	F5DE6712-4DE4-43DE-8EB5-EC2A798C8438	M0	N0	T1	Tumor Free	21.04086531	0:CENSORED	NA	No	Asian	No	2	1	Primary
lihc_tcga_pan_can_atlas_2018	TCGA-RC-A7SB	TCGA-RC-A7SB-01	53	STAGE II	7TH	5	-5	Hepatobiliary Cancer	LIHC	Hepatocellular Carcinoma	588	-19698	0	19.331295	0:DiseaseFree	19.331295	0:ALIVE OR DEAD TUMOR FREE	Not Hispanic Or Latino	7/21/14	0.1806	EAS	G2	No	C22.0	2290132	C22.0	Yes	Yes	0.3267	0.01	56	No	HCC	19.331295	0:LIVING	26D93D77-AB66-45AA-A162-98D091221AFB	M0	N0	T2	Tumor Free	19.331295	0:CENSORED	NA	No	Asian	No	-16	1	Primary
lihc_tcga_pan_can_atlas_2018	TCGA-RC-A7SF	TCGA-RC-A7SF-01	66	STAGE I	7TH	10	-5	Hepatobiliary Cancer	LIHC	Hepatocellular Carcinoma	579	-24432	0	16.50392872	1:Recurred/Progressed	19.03540783	0:ALIVE OR DEAD TUMOR FREE	Not Hispanic Or Latino	7/21/14	0.2460	EAS	G2	No	C22.0	2290132	C22.0	Yes	Yes	0.3288	0.03	76	Yes	HCC	19.03540783	0:LIVING	714A6878-ED2A-47F3-9755-B705AC144D68	M0	N0	T1	With Tumor	16.50392872	1:PROGRESSION	NA	No	Asian	No	-8	1	Primary
lihc_tcga_pan_can_atlas_2018	TCGA-RC-A7SH	TCGA-RC-A7SH-01	42	STAGE II	7TH	7	-27	Hepatobiliary Cancer	LIHC	Hepatocellular Carcinoma	468	-15560	0	2.991748036	1:Recurred/Progressed	15.38613276	0:ALIVE OR DEAD TUMOR FREE	Not Hispanic Or Latino	7/21/14	0.3846	EAS	G3	No	C22.0	2291593	C22.0	Yes	Yes	0.3184	0.37	60	Yes	HCC	15.38613276	0:LIVING	32A98B3D-4CBD-4DCC-AC71-428FAFC5E1C3	M0	N0	T2	With Tumor	2.991748036	1:PROGRESSION	NA	No	Asian	No	-4	1	Primary
lihc_tcga_pan_can_atlas_2018	TCGA-RC-A7SK	TCGA-RC-A7SK-01	59	STAGE I	7TH	18	-19	Hepatobiliary Cancer	LIHC	Hepatocellular Carcinoma	472	-21814	0	10.25742184	1:Recurred/Progressed	15.51763816	0:ALIVE OR DEAD TUMOR FREE	Not Hispanic Or Latino	7/21/14	0.3095	EAS	G3	No	C22.0	2290132	C22.0	Yes	Yes	0.3224	0.09	136	Yes	HCC	15.51763816	0:LIVING	ACFD58EB-C546-49C3-A846-684F22428219	M0	N0	T1	Tumor Free	10.25742184	1:PROGRESSION	NA	No	Asian	No	-20	1	Primary
lihc_tcga_pan_can_atlas_2018	TCGA-RG-A7D4	TCGA-RG-A7D4-01	69	STAGE II	7TH	31	1	Hepatobiliary Cancer	LIHC	Hepatocellular Carcinoma	1098	-25302	0	36.09823454	0:DiseaseFree	36.09823454	0:ALIVE OR DEAD TUMOR FREE	Not Hispanic Or Latino	6/27/14	0.4577	AFR	G2	No	C22.0	2290132	C22.0	Yes	Yes	0.3339	0	91	No	HCC	36.09823454	0:LIVING	08CBBB39-D05A-48B0-A966-5212C5923C8B	M0	N0	T2	Tumor Free	36.09823454	0:CENSORED	NA	No	Black or African American	No	10	1	Primary
lihc_tcga_pan_can_atlas_2018	TCGA-UB-A7MA	TCGA-UB-A7MA-01	62	STAGE II	7TH	14	-11	Hepatobiliary Cancer	LIHC	Hepatocellular Carcinoma	535	-22843	0	NA	NA	27.87914653	0:ALIVE OR DEAD TUMOR FREE	Not Hispanic Or Latino	8/12/14	0.4301	EUR	G2	No	C22.0	2293785	C22.0	Yes	Yes	0.3225	0.27	70	Yes	HCC	27.87914653	0:LIVING	10179EFC-A091-4119-8EC2-30DB6269D674	M0	N0	T2B	With Tumor	7.265673801	1:PROGRESSION	NA	No	White	No	0	1	Primary
lihc_tcga_pan_can_atlas_2018	TCGA-UB-A7MC	TCGA-UB-A7MC-01	59	STAGE IIIA	7TH	15	-17	Hepatobiliary Cancer	LIHC	Hepatocellular Carcinoma	500	-21733	0	11.80261038	1:Recurred/Progressed	16.43817602	0:ALIVE OR DEAD TUMOR FREE	Not Hispanic Or Latino	8/15/14	0.4477	EUR	G3	No	C22.0	2290132	C22.0	Yes	Yes	0.3244	0.62	62	Yes	HCC	16.43817602	0:LIVING	F82AFF25-0725-48D1-AEFD-D60800F7D1AB	MX	N0	T3A	NA	11.80261038	1:PROGRESSION	NA	No	White	No	-6	1	Primary
lihc_tcga_pan_can_atlas_2018	TCGA-UB-A7MD	TCGA-UB-A7MD-01	67	STAGE I	7TH	6	-3	Hepatobiliary Cancer	LIHC	Hepatocellular Carcinoma	NA	-24717	0	1.709570306	0:DiseaseFree	1.709570306	0:ALIVE OR DEAD TUMOR FREE	Not Hispanic Or Latino	8/15/14	0.1905	AFR_ADMIX	G3	No	C22.0	2290132	C22.0	Yes	Yes	0.3376	0	105	No	HCC	1.709570306	1:DECEASED	C49B41BF-0025-4682-966B-CFE8FB2B2546	MX	N0	T1	Tumor Free	1.709570306	0:CENSORED	NA	No	Black or African American	No	-18	1	Primary
lihc_tcga_pan_can_atlas_2018	TCGA-XR-A8TD	TCGA-XR-A8TD-01	49	STAGE IIIB	7TH	8	7	Hepatobiliary Cancer	LIHC	Hepatocellular Carcinoma	1030	-17908	0	33.8626426	0:DiseaseFree	33.8626426	0:ALIVE OR DEAD TUMOR FREE	Hispanic Or Latino	5/20/15	0.2393	NA	G3	No	C22.0	2291593	C22.0	Yes	Yes	0.3061	0	51	No	HCC	33.8626426	0:LIVING	574BA00B-FEE6-4AAB-AC01-6FFAF8FDC0C5	M0	N0	T3	Tumor Free	33.8626426	0:CENSORED	NA	No	White	No	2	1	Primary
lihc_tcga_pan_can_atlas_2018	TCGA-XR-A8TE	TCGA-XR-A8TE-01	16	STAGE IIIA	7TH	6	-27	Hepatobiliary Cancer	LIHC	Hepatocellular Carcinoma	925	-5862	0	6.904033928	1:Recurred/Progressed	30.41062564	0:ALIVE OR DEAD TUMOR FREE	Hispanic Or Latino	5/20/15	0.2089	EUR_ADMIX	G1	No	C22.0	2290132	C22.0	Yes	Yes	0.3165	0.29	12	Yes	HCC	30.41062564	0:LIVING	EC4B4D34-2576-4412-B036-7460E64F4398	MX	N0	T3	With Tumor	6.904033928	1:PROGRESSION	NA	No	White	No	-16	1	Primary
lihc_tcga_pan_can_atlas_2018	TCGA-YA-A8S7	TCGA-YA-A8S7-01	68	STAGE IIIA	7TH	24	27	Hepatobiliary Cancer	LIHC	Hepatocellular Carcinoma	NA	-25188	0	13.08478811	1:Recurred/Progressed	13.54505704	1:DEAD WITH TUMOR	Hispanic Or Latino	4/8/14	0.2706	NA	G3	No	C22.0	2290132	C22.0	Yes	Yes	0.3144	0.01	70	Yes	HCC	13.54505704	1:DECEASED	BB2069D3-E699-4A8A-BB61-B3C28B98A66B	MX	N0	T3A	With Tumor	13.08478811	1:PROGRESSION	NA	No	White	No	6	1	Primary
[truncated: 12 more columns]
