# Supplementary material for: Exploring the role of the Rab network in epithelial-to-mesenchymal transition
Source: Bioinform Adv. 2024 Dec 14;5(1):vbae200. doi: 10.1093/bioadv/vbae200 (PMC11684074; doi:10.1093/bioadv/vbae200)
Supplement: vbae200_Supplementary_Data [file vbae200_supplementary_data.zip › brca_prim_IDs.txt]

Study ID	Patient ID	Sample ID	Diagnosis Age	Neoplasm Disease Stage American Joint Committee on Cancer Code	American Joint Committee on Cancer Publication Version Type	Aneuploidy Score	Buffa Hypoxia Score	Cancer Type	TCGA PanCanAtlas Cancer Type Acronym	Cancer Type Detailed	Last Communication Contact from Initial Pathologic Diagnosis Date	Birth from Initial Pathologic Diagnosis Date	Last Alive Less Initial Pathologic Diagnosis Date Calculated Day Value	Disease Free (Months)	Disease Free Status	Months of disease-specific survival	Disease-specific Survival status	Ethnicity Category	Form completion date	Fraction Genome Altered	Genetic Ancestry Label	Neoplasm Histologic Grade	Neoadjuvant Therapy Type Administered Prior To Resection Text	ICD-10 Classification	International Classification of Diseases for Oncology, Third Edition ICD-O-3 Histology Code	International Classification of Diseases for Oncology, Third Edition ICD-O-3 Site Code	Informed consent verified	In PanCan Pathway Analysis	MSI MANTIS Score	MSIsensor Score	Mutation Count	New Neoplasm Event Post Initial Therapy Indicator	Oncotree Code	Overall Survival (Months)	Overall Survival Status	Other Patient ID	American Joint Committee on Cancer Metastasis Stage Code	Neoplasm Disease Lymph Node Stage American Joint Committee on Cancer Code	American Joint Committee on Cancer Tumor Stage Code	Person Neoplasm Cancer Status	Progress Free Survival (Months)	Progression Free Status	Primary Lymph Node Presentation Assessment	Prior Diagnosis	Race Category	Radiation Therapy	Ragnum Hypoxia Score	Number of Samples Per Patient	Sample Type
brca_tcga_pan_can_atlas_2018	TCGA-3C-AALK	TCGA-3C-AALK-01	52	STAGE IA	7TH	4	-27	Breast Cancer	BRCA	Breast Invasive Ductal Carcinoma	1448	-19074	0	NA	NA	47.60495775	0:ALIVE OR DEAD TUMOR FREE	Not Hispanic Or Latino	7/28/14	0.0764	AFR	NA	No	C50.9	2410662	C50.9	Yes	Yes	0.3218	0.03	44	No	IDC	47.60495775	0:LIVING	C31900A4-5DCD-4022-97AC-638E86E889E4	M0	N0 (I+)	T1C	Tumor Free	47.60495775	0:CENSORED	Yes	No	Black or African American	No	2	1	Primary
brca_tcga_pan_can_atlas_2018	TCGA-5L-AAT0	TCGA-5L-AAT0-01	42	STAGE IIA	7TH	3	-25	Breast Cancer	BRCA	Breast Invasive Lobular Carcinoma	1477	-15393	0	NA	NA	48.55837196	0:ALIVE OR DEAD TUMOR FREE	Hispanic Or Latino	8/15/14	0.0702	NA	NA	No	C50.9	2417967	C50.9	Yes	Yes	0.3208	0	139	No	ILC	48.55837196	0:LIVING	86C6F993-327F-4525-9983-29C55625593A	M0	N0	T2	Tumor Free	48.55837196	0:CENSORED	Yes	Yes	White	Yes	-16	1	Primary
brca_tcga_pan_can_atlas_2018	TCGA-A1-A0SB	TCGA-A1-A0SB-01	70	STAGE I	6TH	0	-35	Breast Cancer	BRCA	Breast Invasive Carcinoma (NOS)	259	-25833	0	8.514975178	0:DiseaseFree	8.514975178	0:ALIVE OR DEAD TUMOR FREE	Not Hispanic Or Latino	6/30/11	0.0008	EUR	NA	No	C50.9	2301089	C50.9	Yes	Yes	NA	0.2	15	NA	BRCNOS	8.514975178	0:LIVING	0045349c-69d9-4306-a403-c9c1fa836644	M0	N0	T1C	Tumor Free	8.514975178	0:CENSORED	Yes	No	White	NA	-16	1	Primary
brca_tcga_pan_can_atlas_2018	TCGA-A1-A0SD	TCGA-A1-A0SD-01	59	STAGE IIA	6TH	11	-35	Breast Cancer	BRCA	Breast Invasive Ductal Carcinoma	437	-21793	0	14.36696584	0:DiseaseFree	14.36696584	0:ALIVE OR DEAD TUMOR FREE	Not Hispanic Or Latino	9/7/11	0.2474	EUR	NA	No	C50.9	2410662	C50.9	Yes	Yes	0.2829	0.02	33	NA	IDC	14.36696584	0:LIVING	c462e422-eb8d-4daf-9897-2a9c6cbd783a	M0	N0	T2	NA	14.36696584	0:CENSORED	Yes	No	White	NA	-6	1	Primary
brca_tcga_pan_can_atlas_2018	TCGA-A1-A0SE	TCGA-A1-A0SE-01	56	STAGE I	6TH	10	-29	Breast Cancer	BRCA	Breast Invasive Carcinoma (NOS)	1321	-20717	0	43.42966105	0:DiseaseFree	43.42966105	0:ALIVE OR DEAD TUMOR FREE	Not Hispanic Or Latino	12/6/10	0.2134	EUR	NA	No	C50.9	2418697	C50.9	Yes	Yes	0.2898	0.01	27	NA	BRCNOS	43.42966105	0:LIVING	c397e6c2-ba3a-4f5e-a258-c140611192fe	M0	N0 (I-)	T1C	Tumor Free	43.42966105	0:CENSORED	NA	No	White	NA	-4	1	Primary
brca_tcga_pan_can_atlas_2018	TCGA-A1-A0SF	TCGA-A1-A0SF-01	54	STAGE IIA	6TH	14	-21	Breast Cancer	BRCA	Breast Invasive Ductal Carcinoma	1463	-19731	0	48.09810303	0:DiseaseFree	48.09810303	0:ALIVE OR DEAD TUMOR FREE	Not Hispanic Or Latino	5/24/11	0.2015	EUR	NA	No	C50.9	2410662	C50.9	Yes	Yes	0.4042	0.36	50	NA	IDC	48.09810303	0:LIVING	4b620966-b4c7-4615-bf58-ca9d3226b9bd	M0	N0	T2	Tumor Free	48.09810303	0:CENSORED	Yes	No	White	NA	-6	1	Primary
brca_tcga_pan_can_atlas_2018	TCGA-A1-A0SH	TCGA-A1-A0SH-01	39	STAGE IIA	6TH	2	-29	Breast Cancer	BRCA	Breast Invasive Ductal Carcinoma	1437	-14595	0	47.24331788	0:DiseaseFree	47.24331788	0:ALIVE OR DEAD TUMOR FREE	Not Hispanic Or Latino	12/6/10	0.1789	EUR	NA	No	C50.9	2410662	C50.9	Yes	Yes	0.4765	0.02	94	NA	IDC	47.24331788	0:LIVING	a6a863d9-b39d-4965-b47f-79a1bcf3c976	M0	N0 (I-)	T2	Tumor Free	47.24331788	0:CENSORED	NA	No	White	NA	-12	1	Primary
brca_tcga_pan_can_atlas_2018	TCGA-A1-A0SK	TCGA-A1-A0SK-01	54	STAGE IIA	6TH	16	27	Breast Cancer	BRCA	Breast Invasive Carcinoma (NOS)	NA	-20048	0	NA	NA	31.79143242	1:DEAD WITH TUMOR	Not Hispanic Or Latino	12/6/10	0.4163	EAS	NA	No	C50.9	2232789	C50.9	Yes	Yes	0.2902	1.02	62	NA	BRCNOS	31.79143242	1:DECEASED	a5b44d66-c162-46b5-9df2-86305f0385c5	M0	N0 (I-)	T2	NA	31.79143242	1:PROGRESSION	NA	No	Asian	NA	14	1	Primary
brca_tcga_pan_can_atlas_2018	TCGA-A1-A0SM	TCGA-A1-A0SM-01	77	STAGE IIA	6TH	3	-7	Breast Cancer	BRCA	Breast Invasive Ductal Carcinoma	242	-28198	0	7.956077194	0:DiseaseFree	7.956077194	0:ALIVE OR DEAD TUMOR FREE	Not Hispanic Or Latino	12/6/10	0.1807	EUR	NA	No	C50.9	2410662	C50.9	Yes	No	0.259	0.12	19	NA	IDC	7.956077194	0:LIVING	784de7ac-8424-42eb-83d4-a1bebaa42b97	M0	N0 (I-)	T2	Tumor Free	7.956077194	0:CENSORED	NA	No	White	NA	8	1	Primary
brca_tcga_pan_can_atlas_2018	TCGA-A1-A0SP	TCGA-A1-A0SP-01	40	STAGE IIA	6TH	13	17	Breast Cancer	BRCA	Breast Invasive Ductal Carcinoma	584	-14954	0	19.19978959	0:DiseaseFree	19.19978959	0:ALIVE OR DEAD TUMOR FREE	Not Hispanic Or Latino	12/6/10	0.3918	EUR	NA	NA	C50.9	2410662	C50.9	Yes	Yes	0.2779	0.26	51	NA	IDC	19.19978959	0:LIVING	a9bb8159-32f0-454c-a946-b3286a52b9d5	M0	N0 (I-)	T2	Tumor Free	19.19978959	0:CENSORED	NA	Yes	NA	NA	14	1	Primary
brca_tcga_pan_can_atlas_2018	TCGA-A2-A04N	TCGA-A2-A04N-01	66	STAGE IA	5TH	3	-27	Breast Cancer	BRCA	Breast Invasive Ductal Carcinoma	4354	-24155	0	143.1436368	0:DiseaseFree	143.1436368	0:ALIVE OR DEAD TUMOR FREE	Hispanic Or Latino	1/27/11	0.0862	EUR	NA	No	C50.9	2410662	C50.9	Yes	Yes	0.2911	0	41	No	IDC	143.1436368	0:LIVING	197428f7-bd77-4c5f-8119-87157b5c35b9	M0	N0 (I-)	T1C	Tumor Free	143.1436368	0:CENSORED	NA	No	White	Yes	-8	1	Primary
brca_tcga_pan_can_atlas_2018	TCGA-A2-A04Q	TCGA-A2-A04Q-01	48	STAGE IA	6TH	11	-3	Breast Cancer	BRCA	Breast Invasive Ductal Carcinoma	2385	-17660	0	78.41009962	0:DiseaseFree	78.41009962	0:ALIVE OR DEAD TUMOR FREE	NA	8/10/10	0.0853	EUR	NA	No	C50.9	2410662	C50.9	Yes	Yes	0.2846	0.03	46	NA	IDC	78.41009962	0:LIVING	b5fba77b-1f50-4e71-95b2-566afba4bdd7	M0	N0 (I-)	T1	Tumor Free	78.41009962	0:CENSORED	NA	No	White	No	12	1	Primary
brca_tcga_pan_can_atlas_2018	TCGA-A2-A04R	TCGA-A2-A04R-01	36	STAGE IA	6TH	5	-9	Breast Cancer	BRCA	Breast Invasive Ductal Carcinoma	3709	-13483	0	121.9383897	0:DiseaseFree	121.9383897	0:ALIVE OR DEAD TUMOR FREE	Not Hispanic Or Latino	10/8/10	0.2643	AFR_ADMIX	NA	No	C50.9	2410662	C50.9	Yes	Yes	0.3005	0.77	74	No	IDC	121.9383897	0:LIVING	f3a058b9-fb7f-4098-8f0e-83c2acfa1ed5	M0	N0 (I-)	T1	Tumor Free	121.9383897	0:CENSORED	NA	No	Black or African American	Yes	12	1	Primary
brca_tcga_pan_can_atlas_2018	TCGA-A2-A04T	TCGA-A2-A04T-01	62	STAGE IIA	6TH	14	19	Breast Cancer	BRCA	Breast Invasive Ductal Carcinoma	2246	-22707	0	73.84028668	0:DiseaseFree	73.84028668	0:ALIVE OR DEAD TUMOR FREE	NA	8/9/10	0.6936	EUR	NA	No	C50.9	2410662	C50.9	Yes	Yes	0.2887	1.39	89	NA	IDC	73.84028668	0:LIVING	b58ad350-5140-4fa8-bc2c-24bca8395f3a	M0	N0 (I-)	T2	Tumor Free	73.84028668	0:CENSORED	NA	No	White	Yes	14	1	Primary
brca_tcga_pan_can_atlas_2018	TCGA-A2-A04U	TCGA-A2-A04U-01	47	STAGE IIA	6TH	21	15	Breast Cancer	BRCA	Breast Invasive Ductal Carcinoma	2654	-17474	0	87.25383831	0:DiseaseFree	87.25383831	0:ALIVE OR DEAD TUMOR FREE	Not Hispanic Or Latino	1/5/11	0.6677	EUR	NA	No	C50.9	2410662	C50.9	Yes	Yes	0.294	1.39	49	NA	IDC	87.25383831	0:LIVING	1c3610f7-e0aa-48d7-9a27-0dbaf6e244f9	M0	N0 (I+)	T2	Tumor Free	87.25383831	0:CENSORED	NA	No	White	No	8	1	Primary
brca_tcga_pan_can_atlas_2018	TCGA-A2-A04V	TCGA-A2-A04V-01	39	STAGE IIA	6TH	6	-31	Breast Cancer	BRCA	Breast Invasive Ductal Carcinoma	NA	-14250	0	48.3282375	1:Recurred/Progressed	63.12259592	1:DEAD WITH TUMOR	Not Hispanic Or Latino	8/10/10	0.1132	EUR	NA	No	C50.9	2410662	C50.9	Yes	Yes	0.289	0.04	27	NA	IDC	63.12259592	1:DECEASED	64f67506-f2df-4f0a-b7be-29b4949e986a	M0	N0 (I-)	T2	With Tumor	48.3282375	1:PROGRESSION	NA	No	White	No	0	1	Primary
brca_tcga_pan_can_atlas_2018	TCGA-A2-A04X	TCGA-A2-A04X-01	34	STAGE IIA	6TH	8	-5	Breast Cancer	BRCA	Breast Invasive Ductal Carcinoma	1686	-12642	0	55.42952954	0:DiseaseFree	55.42952954	0:ALIVE OR DEAD TUMOR FREE	NA	8/9/10	0.2434	EUR	NA	No	C50.9	2410662	C50.9	Yes	Yes	0.2774	0.05	27	NA	IDC	55.42952954	0:LIVING	733a2a0f-b37a-4b81-b49e-3c0f30d1eb37	M0	N0 (I-)	T2	Tumor Free	55.42952954	0:CENSORED	NA	No	White	No	16	1	Primary
brca_tcga_pan_can_atlas_2018	TCGA-A2-A0CM	TCGA-A2-A0CM-01	40	STAGE IIA	6TH	24	17	Breast Cancer	BRCA	Breast Invasive Ductal Carcinoma	NA	-14969	0	12.55876648	1:Recurred/Progressed	24.78876944	1:DEAD WITH TUMOR	Not Hispanic Or Latino	9/6/10	0.3928	AFR_ADMIX	NA	No	C50.9	2410662	C50.9	Yes	Yes	0.2921	0.39	52	NA	IDC	24.78876944	1:DECEASED	eb2dbb4f-66b6-4525-8323-431970f7a64e	M0	N0 (I-)	T2	With Tumor	12.55876648	1:PROGRESSION	NA	No	Black or African American	No	10	1	Primary
brca_tcga_pan_can_atlas_2018	TCGA-A2-A0CO	TCGA-A2-A0CO-01	85	STAGE IIB	7TH	8	-35	Breast Cancer	BRCA	Breast Invasive Lobular Carcinoma	3409	-31404	0	NA	NA	114.8042213	0:ALIVE OR DEAD TUMOR FREE	Not Hispanic Or Latino	5/21/12	0.1329	EUR	NA	No	C50.9	2417967	C50.9	Yes	No	0.2823	0.01	NA	No	ILC	114.8042213	1:DECEASED	8E54232D-D8BB-4612-8B0E-4FEB076A60F9	M0	N0	T3	Tumor Free	114.8042213	0:CENSORED	Yes	No	White	Yes	-22	1	Primary
brca_tcga_pan_can_atlas_2018	TCGA-A2-A0CP	TCGA-A2-A0CP-01	60	STAGE IA	6TH	5	-21	Breast Cancer	BRCA	Breast Invasive Ductal Carcinoma	2813	-22133	0	92.48117829	0:DiseaseFree	92.48117829	0:ALIVE OR DEAD TUMOR FREE	Not Hispanic Or Latino	9/8/10	0.0870	EUR	NA	No	C50.9	2410662	C50.9	Yes	Yes	0.273	0.04	35	No	IDC	92.48117829	0:LIVING	fe15c48b-116d-461e-9b40-68514730fd18	M0	N0 (I-)	T1C	Tumor Free	92.48117829	0:CENSORED	NA	No	White	Yes	-14	1	Primary
brca_tcga_pan_can_atlas_2018	TCGA-A2-A0CQ	TCGA-A2-A0CQ-01	62	STAGE IA	6TH	5	-23	Breast Cancer	BRCA	Breast Invasive Ductal Carcinoma	2695	-22810	0	88.60176875	0:DiseaseFree	88.60176875	0:ALIVE OR DEAD TUMOR FREE	Not Hispanic Or Latino	8/10/10	0.1198	AFR_ADMIX	NA	No	C50.9	2410662	C50.9	Yes	Yes	0.2894	0.07	29	No	IDC	88.60176875	0:LIVING	ab34a9a2-d72d-4106-94fb-118844b1b60b	M0	N0 (I-)	T1	Tumor Free	88.60176875	0:CENSORED	NA	No	Black or African American	Yes	-4	1	Primary
brca_tcga_pan_can_atlas_2018	TCGA-A2-A0CR	TCGA-A2-A0CR-01	54	STAGE IIB	7TH	6	-17	Breast Cancer	BRCA	Breast Invasive Lobular Carcinoma	3283	-20075	0	NA	NA	107.9330638	0:ALIVE OR DEAD TUMOR FREE	Not Hispanic Or Latino	6/5/12	0.0000	EAS	NA	No	C50.9	2417967	C50.9	Yes	Yes	0.2975	0	134	No	ILC	107.9330638	0:LIVING	4CF0F639-7940-48B6-8EA1-2A3494097CDB	M0	N0	T3	Tumor Free	107.9330638	0:CENSORED	Yes	No	Asian	No	-4	1	Primary
brca_tcga_pan_can_atlas_2018	TCGA-A2-A0CT	TCGA-A2-A0CT-01	71	STAGE IIA	6TH	25	-13	Breast Cancer	BRCA	Breast Invasive Ductal Carcinoma	2289	-25959	0	75.25396982	0:DiseaseFree	75.25396982	0:ALIVE OR DEAD TUMOR FREE	Not Hispanic Or Latino	9/9/10	0.7056	EUR	NA	No	C50.9	2410662	C50.9	Yes	Yes	0.2932	1.11	79	No	IDC	75.25396982	0:LIVING	378778d2-b331-4867-a93b-c64028c8b4c7	M0	N0 (I-)	T2	Tumor Free	75.25396982	0:CENSORED	NA	No	White	No	2	1	Primary
brca_tcga_pan_can_atlas_2018	TCGA-A2-A0CU	TCGA-A2-A0CU-01	73	STAGE IIA	6TH	20	-15	Breast Cancer	BRCA	Breast Invasive Ductal Carcinoma	NA	-26823	0	NA	NA	5.194463622	0:ALIVE OR DEAD TUMOR FREE	Not Hispanic Or Latino	9/9/10	0.4388	EUR	NA	No	C50.9	2410662	C50.9	Yes	Yes	0.2981	0.06	43	No	IDC	5.194463622	1:DECEASED	332423a7-8866-4ee3-b08f-3c8d7c16af80	M0	N0 (I+)	T2	Tumor Free	5.194463622	0:CENSORED	NA	No	White	No	4	1	Primary
brca_tcga_pan_can_atlas_2018	TCGA-A2-A0CX	TCGA-A2-A0CX-01	52	STAGE IIA	6TH	19	17	Breast Cancer	BRCA	Breast Invasive Ductal Carcinoma	1728	-19152	0	56.81033633	0:DiseaseFree	56.81033633	0:ALIVE OR DEAD TUMOR FREE	Not Hispanic Or Latino	9/10/10	0.3591	EUR	NA	No	C50.9	2410662	C50.9	Yes	Yes	0.2663	0.41	250	No	IDC	56.81033633	0:LIVING	c744fc13-3aca-4245-9e24-abd368cc8bef	M0	N0 (I-)	T2	Tumor Free	56.81033633	0:CENSORED	NA	No	White	Yes	18	1	Primary
brca_tcga_pan_can_atlas_2018	TCGA-A2-A0CZ	TCGA-A2-A0CZ-01	46	STAGE IIA	6TH	NA	-35	Breast Cancer	BRCA	Breast Invasive Ductal Carcinoma	1616	-17026	0	NA	NA	53.1281849	0:ALIVE OR DEAD TUMOR FREE	Not Hispanic Or Latino	9/14/10	NA	EUR	NA	No	C50.9	2410662	C50.9	Yes	No	NA	0.01	23	No	IDC	53.1281849	0:LIVING	9f93ea0a-1687-44e0-9e8a-eeb4097d471c	M0	N0 (I-)	T2	Tumor Free	53.1281849	0:CENSORED	NA	No	White	No	-18	1	Primary
brca_tcga_pan_can_atlas_2018	TCGA-A2-A0D0	TCGA-A2-A0D0-01	60	STAGE IIA	6TH	17	29	Breast Cancer	BRCA	Breast Invasive Ductal Carcinoma	2048	-22115	0	67.33076898	0:DiseaseFree	67.33076898	0:ALIVE OR DEAD TUMOR FREE	Not Hispanic Or Latino	9/16/10	0.7061	AFR	NA	No	C50.9	2410662	C50.9	Yes	Yes	0.3096	1.96	73	NA	IDC	67.33076898	0:LIVING	324bcba2-f6a4-45a6-807c-215bdffcca21	M0	N0 (I-)	T2	Tumor Free	67.33076898	0:CENSORED	NA	No	Black or African American	No	14	1	Primary
brca_tcga_pan_can_atlas_2018	TCGA-A2-A0D1	TCGA-A2-A0D1-01	76	STAGE IIA	6TH	10	9	Breast Cancer	BRCA	Breast Invasive Ductal Carcinoma	1051	-28084	0	34.55304599	0:DiseaseFree	34.55304599	0:ALIVE OR DEAD TUMOR FREE	Not Hispanic Or Latino	9/21/10	0.2609	EUR	NA	No	C50.9	2410662	C50.9	Yes	Yes	0.2684	0.63	44	No	IDC	34.55304599	0:LIVING	084c6aec-94f7-4090-8f3f-59fa9e89721a	M0	N0 (I-)	T2	Tumor Free	34.55304599	0:CENSORED	NA	No	White	Yes	14	1	Primary
brca_tcga_pan_can_atlas_2018	TCGA-A2-A0D2	TCGA-A2-A0D2-01	45	STAGE IIA	6TH	13	17	Breast Cancer	BRCA	Breast Invasive Ductal Carcinoma	1027	-16623	0	33.76401355	0:DiseaseFree	33.76401355	0:ALIVE OR DEAD TUMOR FREE	Not Hispanic Or Latino	9/16/10	0.5025	EUR	NA	No	C50.9	2410662	C50.9	Yes	Yes	0.2742	0.35	81	No	IDC	33.76401355	0:LIVING	99e32c59-aa73-43fa-88c9-399ddadb2c72	M0	N0 (I+)	T2	Tumor Free	33.76401355	0:CENSORED	NA	No	White	Yes	16	1	Primary
brca_tcga_pan_can_atlas_2018	TCGA-A2-A0D3	TCGA-A2-A0D3-01	42	STAGE IA	6TH	5	-33	Breast Cancer	BRCA	Breast Invasive Ductal Carcinoma	1873	-15524	0	61.57740737	0:DiseaseFree	61.57740737	0:ALIVE OR DEAD TUMOR FREE	Not Hispanic Or Latino	1/28/11	0.1108	EUR	NA	No	C50.9	2410662	C50.9	Yes	Yes	0.2747	0.01	25	No	IDC	61.57740737	0:LIVING	4a16429b-884f-4c95-8683-feeedf0d6a55	M0	N0 (I-)	T1C	Tumor Free	61.57740737	0:CENSORED	NA	No	White	No	-14	1	Primary
brca_tcga_pan_can_atlas_2018	TCGA-A2-A0EM	TCGA-A2-A0EM-01	73	STAGE IA	5TH	5	-37	Breast Cancer	BRCA	Breast Invasive Ductal Carcinoma	3094	-26845	0	101.7194332	0:DiseaseFree	101.7194332	0:ALIVE OR DEAD TUMOR FREE	Not Hispanic Or Latino	9/6/10	0.1025	EUR	NA	No	C50.9	2410662	C50.9	Yes	Yes	0.2606	0.06	31	No	IDC	101.7194332	0:LIVING	2fdfd287-d13c-4910-9788-73987d45908a	M0	N0 (I-)	T1	Tumor Free	101.7194332	0:CENSORED	NA	No	White	Yes	-8	1	Primary
brca_tcga_pan_can_atlas_2018	TCGA-A2-A0EN	TCGA-A2-A0EN-01	70	STAGE IIA	6TH	9	-33	Breast Cancer	BRCA	Breast Invasive Lobular Carcinoma	2718	-25771	0	134.3985271	0:DiseaseFree	134.3985271	0:ALIVE OR DEAD TUMOR FREE	Not Hispanic Or Latino	2/27/15	0.2206	EUR	NA	No	C50.9	2417967	C50.9	Yes	Yes	0.2756	0	33	No	ILC	134.3985271	0:LIVING	5e670fec-8992-44bf-8657-f7f9a272306b	M0	N0 (I+)	T2	Tumor Free	134.3985271	0:CENSORED	NA	No	White	Yes	-16	1	Primary
brca_tcga_pan_can_atlas_2018	TCGA-A2-A0EO	TCGA-A2-A0EO-01	54	STAGE IA	6TH	22	-31	Breast Cancer	BRCA	Breast Invasive Ductal Carcinoma	2442	-19880	0	NA	NA	80.28405168	0:ALIVE OR DEAD TUMOR FREE	Not Hispanic Or Latino	8/10/10	0.2512	EUR	NA	No	C50.9	2410662	C50.9	Yes	Yes	0.2627	0.08	28	No	IDC	80.28405168	0:LIVING	bf88ddf5-a6d4-498c-bf7f-db9bfabff72d	M0	N0 (I-)	T1	Tumor Free	80.28405168	0:CENSORED	NA	No	White	Yes	-6	1	Primary
brca_tcga_pan_can_atlas_2018	TCGA-A2-A0EP	TCGA-A2-A0EP-01	56	STAGE I	6TH	NA	-29	Breast Cancer	BRCA	Breast Invasive Lobular Carcinoma	3603	-20585	0	118.4534964	0:DiseaseFree	118.4534964	0:ALIVE OR DEAD TUMOR FREE	Not Hispanic Or Latino	8/16/12	0.0000	EUR	NA	No	C50.9	2417967	C50.9	Yes	Yes	0.2896	0	9	No	ILC	118.4534964	0:LIVING	670F5022-5066-48F1-8472-5670129A1E0F	M0	N0 (I+)	T1	Tumor Free	118.4534964	0:CENSORED	Yes	No	White	No	-18	1	Primary
brca_tcga_pan_can_atlas_2018	TCGA-A2-A0EQ	TCGA-A2-A0EQ-01	64	STAGE IIA	6TH	21	-1	Breast Cancer	BRCA	Breast Invasive Ductal Carcinoma	2426	-23543	0	79.75803005	0:DiseaseFree	79.75803005	0:ALIVE OR DEAD TUMOR FREE	Not Hispanic Or Latino	8/11/10	0.2545	AFR	NA	No	C50.9	2410662	C50.9	Yes	Yes	0.272	0.11	212	No	IDC	79.75803005	0:LIVING	2192c1db-4718-4254-ba42-3ae7f30ad5a8	M0	N0 (I-)	T2	Tumor Free	79.75803005	0:CENSORED	NA	No	Black or African American	Yes	20	1	Primary
brca_tcga_pan_can_atlas_2018	TCGA-A2-A0ES	TCGA-A2-A0ES-01	52	STAGE IIA	6TH	0	-43	Breast Cancer	BRCA	Breast Invasive Lobular Carcinoma	2190	-19160	0	71.99921097	0:DiseaseFree	71.99921097	0:ALIVE OR DEAD TUMOR FREE	Not Hispanic Or Latino	1/25/11	0.0056	EUR	NA	No	C50.9	2417967	C50.9	Yes	Yes	0.2529	0.04	13	No	ILC	71.99921097	0:LIVING	a2934508-3daf-49e2-b14f-ed9b7693f96f	M0	N0 (I-)	T2	Tumor Free	71.99921097	0:CENSORED	NA	No	White	No	-24	1	Primary
brca_tcga_pan_can_atlas_2018	TCGA-A2-A0EU	TCGA-A2-A0EU-01	79	STAGE IA	6TH	26	-7	Breast Cancer	BRCA	Breast Invasive Ductal Carcinoma	1043	-29144	0	34.29003518	0:DiseaseFree	34.29003518	0:ALIVE OR DEAD TUMOR FREE	Not Hispanic Or Latino	8/11/10	0.5175	EUR	NA	No	C50.9	2410662	C50.9	Yes	Yes	0.2729	0.1	44	No	IDC	34.29003518	0:LIVING	c0427237-b476-4af4-b664-7bd479922ea5	M0	N0 (I-)	T1C	Tumor Free	34.29003518	0:CENSORED	NA	No	White	Yes	4	1	Primary
brca_tcga_pan_can_atlas_2018	TCGA-A2-A0EV	TCGA-A2-A0EV-01	80	STAGE IA	6TH	15	-31	Breast Cancer	BRCA	Breast Invasive Ductal Carcinoma	968	-29285	0	31.82430878	0:DiseaseFree	31.82430878	0:ALIVE OR DEAD TUMOR FREE	Not Hispanic Or Latino	8/11/10	0.2086	EUR	NA	No	C50.9	2410662	C50.9	Yes	Yes	0.3283	0.2	63	No	IDC	31.82430878	0:LIVING	7032ec9c-e96b-4642-a7b6-d0aee7a3add2	M0	N0 (I-)	T1C	Tumor Free	31.82430878	0:CENSORED	NA	No	White	No	6	1	Primary
brca_tcga_pan_can_atlas_2018	TCGA-A2-A0EX	TCGA-A2-A0EX-01	46	STAGE IIB	6TH	5	-27	Breast Cancer	BRCA	Breast Invasive Lobular Carcinoma	752	-16858	0	24.72301673	0:DiseaseFree	24.72301673	0:ALIVE OR DEAD TUMOR FREE	Not Hispanic Or Latino	8/13/10	0.1003	EUR	NA	No	C50.9	2417967	C50.9	Yes	Yes	0.2822	0.01	27	No	ILC	24.72301673	0:LIVING	9d8702e1-1a36-4bca-85ab-5f11d58d7953	M0	N0 (I+)	T3	Tumor Free	24.72301673	0:CENSORED	NA	No	White	No	-16	1	Primary
brca_tcga_pan_can_atlas_2018	TCGA-A2-A0SU	TCGA-A2-A0SU-01	66	STAGE IIA	NA	4	-25	Breast Cancer	BRCA	Breast Invasive Ductal Carcinoma	1662	-24219	0	54.64049709	0:DiseaseFree	54.64049709	0:ALIVE OR DEAD TUMOR FREE	Not Hispanic Or Latino	11/17/10	0.1178	EUR	NA	No	C50.9	2410662	C50.9	Yes	Yes	0.2844	0.04	32	No	IDC	54.64049709	0:LIVING	c632675e-e8af-43cd-8744-5be3754c1c14	M0	N0 (I+)	T2	Tumor Free	54.64049709	0:CENSORED	NA	No	White	No	-4	1	Primary
brca_tcga_pan_can_atlas_2018	TCGA-A2-A0SX	TCGA-A2-A0SX-01	48	STAGE IA	6TH	11	-3	Breast Cancer	BRCA	Breast Invasive Ductal Carcinoma	1534	-17774	0	40.73380018	1:Recurred/Progressed	50.43232403	0:ALIVE OR DEAD TUMOR FREE	Not Hispanic Or Latino	11/9/10	0.3822	EUR	NA	No	C50.9	2410662	C50.9	Yes	Yes	0.2956	0.31	23	No	IDC	50.43232403	0:LIVING	18d35983-ea6a-4b70-a209-9bef37595956	M0	N0 (I-)	T1C	With Tumor	40.73380018	1:PROGRESSION	NA	No	White	Yes	2	1	Primary
brca_tcga_pan_can_atlas_2018	TCGA-A2-A0T4	TCGA-A2-A0T4-01	62	STAGE IIA	NA	7	-11	Breast Cancer	BRCA	Breast Invasive Lobular Carcinoma	624	-22849	0	20.51484367	0:DiseaseFree	20.51484367	0:ALIVE OR DEAD TUMOR FREE	Not Hispanic Or Latino	11/17/10	0.2209	EUR	NA	No	C50.9	2417967	C50.9	Yes	Yes	0.3097	0.01	31	No	ILC	20.51484367	0:LIVING	b0f8d698-a30e-4d8d-b0a2-a5a01fac8406	M0	N0 (I-)	T2	Tumor Free	20.51484367	0:CENSORED	NA	No	White	No	12	1	Primary
brca_tcga_pan_can_atlas_2018	TCGA-A2-A0T5	TCGA-A2-A0T5-01	39	STAGE IIA	NA	5	-23	Breast Cancer	BRCA	Breast Invasive Ductal Carcinoma	531	-14503	0	17.45734293	0:DiseaseFree	17.45734293	0:ALIVE OR DEAD TUMOR FREE	Not Hispanic Or Latino	11/9/10	0.1153	EUR	NA	No	C50.9	2410662	C50.9	Yes	Yes	0.2978	0.06	15	No	IDC	17.45734293	0:LIVING	36d77496-99f8-4911-ba7c-89fae32662aa	M0	N0 (I-)	T2	Tumor Free	17.45734293	0:CENSORED	NA	No	White	No	0	1	Primary
brca_tcga_pan_can_atlas_2018	TCGA-A2-A0T6	TCGA-A2-A0T6-01	50	STAGE IIB	NA	6	-39	Breast Cancer	BRCA	Breast Invasive Lobular Carcinoma	575	-18334	0	18.90390242	0:DiseaseFree	18.90390242	0:ALIVE OR DEAD TUMOR FREE	Not Hispanic Or Latino	11/17/10	0.1161	EUR	NA	No	C50.9	2417967	C50.9	Yes	Yes	0.2844	0.04	17	No	ILC	18.90390242	0:LIVING	08306ede-e74b-4be9-b768-7fd98647b6ac	M0	N0 (I-)	T3	Tumor Free	18.90390242	0:CENSORED	NA	No	White	Yes	-16	1	Primary
brca_tcga_pan_can_atlas_2018	TCGA-A2-A0T7	TCGA-A2-A0T7-01	51	STAGE IIA	NA	12	-25	Breast Cancer	BRCA	Breast Invasive Ductal Carcinoma	631	-18756	0	20.74497814	0:DiseaseFree	20.74497814	0:ALIVE OR DEAD TUMOR FREE	Not Hispanic Or Latino	11/17/10	0.3425	EUR	NA	No	C50.9	2410662	C50.9	Yes	Yes	0.3038	0.02	22	No	IDC	20.74497814	0:LIVING	43d5632e-7272-4aad-9496-7f5a99671223	M0	N0 (I+)	T2	Tumor Free	20.74497814	0:CENSORED	NA	No	White	No	4	1	Primary
brca_tcga_pan_can_atlas_2018	TCGA-A2-A0YD	TCGA-A2-A0YD-01	63	STAGE IIB	NA	6	-39	Breast Cancer	BRCA	Breast Invasive Lobular Carcinoma	769	-23021	0	25.28191472	0:DiseaseFree	25.28191472	0:ALIVE OR DEAD TUMOR FREE	Not Hispanic Or Latino	12/8/10	0.0935	EUR	NA	No	C50.9	2417967	C50.9	Yes	Yes	0.3031	0.14	55	No	ILC	25.28191472	0:LIVING	2c6adb12-380d-4710-a7e6-93d5a0e53289	M0	N0 (I+)	T3	Tumor Free	25.28191472	0:CENSORED	NA	No	White	No	-14	1	Primary
brca_tcga_pan_can_atlas_2018	TCGA-A2-A0YF	TCGA-A2-A0YF-01	67	STAGE I	6TH	4	-23	Breast Cancer	BRCA	Breast Invasive Ductal Carcinoma	1535	-24660	0	50.46520038	0:DiseaseFree	50.46520038	0:ALIVE OR DEAD TUMOR FREE	Not Hispanic Or Latino	12/2/10	0.1229	AFR_ADMIX	NA	No	C50.9	2410662	C50.9	Yes	Yes	0.2855	0.17	25	No	IDC	50.46520038	0:LIVING	ae8c77fe-e6c8-44d5-8265-4a38c637bbef	M0	N0 (I+)	T1B	Tumor Free	50.46520038	0:CENSORED	NA	No	Black or African American	No	6	1	Primary
brca_tcga_pan_can_atlas_2018	TCGA-A2-A0YI	TCGA-A2-A0YI-01	62	STAGE I	6TH	4	-31	Breast Cancer	BRCA	Breast Invasive Ductal Carcinoma	1505	-22961	0	49.47890982	0:DiseaseFree	49.47890982	0:ALIVE OR DEAD TUMOR FREE	Not Hispanic Or Latino	12/14/10	0.1891	EUR	NA	No	C50.9	2418697	C50.9	Yes	Yes	0.2845	0	11	No	IDC	49.47890982	0:LIVING	72cd1b17-d349-4551-83f7-3062ce9db865	M0	N0 (I+)	T1C	Tumor Free	49.47890982	0:CENSORED	NA	No	White	Yes	-12	1	Primary
brca_tcga_pan_can_atlas_2018	TCGA-A2-A0YK	TCGA-A2-A0YK-01	61	STAGE IIA	NA	6	-49	Breast Cancer	BRCA	Breast Invasive Lobular Carcinoma	588	-22625	0	NA	NA	19.331295	0:ALIVE OR DEAD TUMOR FREE	Not Hispanic Or Latino	12/28/10	0.1055	EUR	NA	No	C50.9	2417967	C50.9	Yes	Yes	0.3819	0	317	No	ILC	19.331295	0:LIVING	8f34cb4c-5798-47a0-89a1-f0ee26a8ae93	M0	N0 (I-)	T2	Tumor Free	19.331295	0:CENSORED	NA	No	White	No	-14	1	Primary
brca_tcga_pan_can_atlas_2018	TCGA-A2-A0YM	TCGA-A2-A0YM-01	67	STAGE IIA	NA	27	27	Breast Cancer	BRCA	Breast Invasive Ductal Carcinoma	965	-24831	0	31.72567972	0:DiseaseFree	31.72567972	0:ALIVE OR DEAD TUMOR FREE	Not Hispanic Or Latino	12/8/10	0.4340	EUR	NA	No	C50.9	2410662	C50.9	Yes	Yes	0.3077	1.2	75	No	IDC	31.72567972	0:LIVING	5cbf0aea-ebb4-4005-bdd5-14ef2dc6826c	M0	N0 (I-)	T2	Tumor Free	31.72567972	0:CENSORED	NA	No	White	Yes	14	1	Primary
brca_tcga_pan_can_atlas_2018	TCGA-A2-A1FV	TCGA-A2-A1FV-01	74	STAGE IIB	7TH	12	-23	Breast Cancer	BRCA	Breast Invasive Lobular Carcinoma	714	-27287	0	23.47371536	0:DiseaseFree	23.47371536	0:ALIVE OR DEAD TUMOR FREE	Not Hispanic Or Latino	5/26/11	0.3999	EUR	NA	No	C50.9	2417967	C50.9	Yes	Yes	0.3124	0.21	39	No	ILC	23.47371536	0:LIVING	cd0c96a4-6414-4efb-879b-7408b62ed5b6	M0	N0 (I+)	T3	Tumor Free	23.47371536	0:CENSORED	Yes	No	White	Yes	-8	1	Primary
brca_tcga_pan_can_atlas_2018	TCGA-A2-A1FZ	TCGA-A2-A1FZ-01	63	STAGE IIA	7TH	2	-43	Breast Cancer	BRCA	Breast Invasive Ductal Carcinoma	683	-23055	0	22.45454844	0:DiseaseFree	22.45454844	0:ALIVE OR DEAD TUMOR FREE	Not Hispanic Or Latino	4/21/11	0.1009	EUR	NA	No	C50.9	2410662	C50.9	Yes	Yes	0.3362	0.06	26	No	IDC	22.45454844	0:LIVING	805bfe39-3695-43c2-93e4-d66d0559b89f	M0	N0 (I-)	T2	Tumor Free	22.45454844	0:CENSORED	Yes	No	White	No	-8	1	Primary
brca_tcga_pan_can_atlas_2018	TCGA-A2-A259	TCGA-A2-A259-01	70	STAGE I	6TH	4	-19	Breast Cancer	BRCA	Breast Invasive Ductal Carcinoma	1596	-25666	0	NA	NA	52.47065786	0:ALIVE OR DEAD TUMOR FREE	Not Hispanic Or Latino	6/20/11	0.1071	AFR_ADMIX	NA	No	C50.9	2410662	C50.9	Yes	Yes	0.3052	0.1	22	No	IDC	52.47065786	0:LIVING	3fc3755d-a3f8-4e2c-813f-ff124f2a75c1	M0	N0 (I-)	T1C	Tumor Free	52.47065786	0:CENSORED	Yes	No	Black or African American	No	-16	1	Primary
brca_tcga_pan_can_atlas_2018	TCGA-A2-A25A	TCGA-A2-A25A-01	44	STAGE IIA	6TH	5	-39	Breast Cancer	BRCA	Breast Invasive Lobular Carcinoma	3276	-16084	0	107.7029293	0:DiseaseFree	107.7029293	0:ALIVE OR DEAD TUMOR FREE	Not Hispanic Or Latino	6/21/11	0.1189	EUR	NA	No	C50.9	2417967	C50.9	Yes	Yes	0.3222	0.08	300	No	ILC	107.7029293	0:LIVING	aaea5f9c-b35b-47f8-93cb-bdc7b81844ff	M0	N0 (I-)	T2	Tumor Free	107.7029293	0:CENSORED	Yes	Yes	White	Yes	-2	1	Primary
brca_tcga_pan_can_atlas_2018	TCGA-A2-A25F	TCGA-A2-A25F-01	66	STAGE IIA	7TH	NA	1	Breast Cancer	BRCA	Breast Invasive Ductal Carcinoma	322	-24319	0	10.58618536	0:DiseaseFree	10.58618536	0:ALIVE OR DEAD TUMOR FREE	Not Hispanic Or Latino	7/26/11	0.0021	EUR	NA	No	C50.9	2410662	C50.9	Yes	Yes	0.3314	0.55	6	No	IDC	10.58618536	0:LIVING	c836951b-3ffb-4e20-8504-0eccb7d50dd4	M0	N0 (I-)	T2	Tumor Free	10.58618536	0:CENSORED	Yes	No	White	Yes	12	1	Primary
brca_tcga_pan_can_atlas_2018	TCGA-A2-A3XV	TCGA-A2-A3XV-01	46	STAGE IIA	7TH	6	13	Breast Cancer	BRCA	Breast Invasive Ductal Carcinoma	996	-16971	0	32.74484663	0:DiseaseFree	32.74484663	0:ALIVE OR DEAD TUMOR FREE	Not Hispanic Or Latino	8/24/12	0.1244	AFR_ADMIX	NA	No	C50.9	2410662	C50.9	Yes	Yes	0.2941	0.01	37	No	IDC	32.74484663	0:LIVING	189E1F27-7738-413A-A4D4-97D41D592A13	M0	N0	T2	Tumor Free	32.74484663	0:CENSORED	Yes	No	Black or African American	Yes	0	1	Primary
brca_tcga_pan_can_atlas_2018	TCGA-A2-A3XX	TCGA-A2-A3XX-01	49	STAGE IIA	7TH	23	25	Breast Cancer	BRCA	Breast Invasive Ductal Carcinoma	1168	-17981	0	47.30907059	0:DiseaseFree	47.30907059	0:ALIVE OR DEAD TUMOR FREE	Not Hispanic Or Latino	8/15/12	0.5550	AFR	NA	No	C50.9	2410662	C50.9	Yes	Yes	0.3153	0.21	32	No	IDC	47.30907059	1:DECEASED	53886143-C1C6-40E9-88E6-E4E5E0271FC8	M0	N0	T2	Tumor Free	47.30907059	0:CENSORED	Yes	No	Black or African American	No	14	1	Primary
brca_tcga_pan_can_atlas_2018	TCGA-A2-A3XZ	TCGA-A2-A3XZ-01	46	STAGE I	6TH	9	-5	Breast Cancer	BRCA	Breast Invasive Ductal Carcinoma	1532	-16978	0	50.36657133	0:DiseaseFree	50.36657133	0:ALIVE OR DEAD TUMOR FREE	Not Hispanic Or Latino	8/21/12	0.1157	AFR	NA	No	C50.9	2410662	C50.9	Yes	Yes	0.292	0.03	32	No	IDC	50.36657133	0:LIVING	FE7F74B8-20F4-4471-91DC-4CCA8C68E5C0	M0	N0	T1C	Tumor Free	50.36657133	0:CENSORED	Yes	No	Black or African American	No	10	1	Primary
brca_tcga_pan_can_atlas_2018	TCGA-A2-A4RX	TCGA-A2-A4RX-01	67	STAGE IIA	7TH	20	15	Breast Cancer	BRCA	Metaplastic Breast Cancer	742	-24779	0	24.39425321	0:DiseaseFree	24.39425321	0:ALIVE OR DEAD TUMOR FREE	Not Hispanic Or Latino	2/28/13	0.3733	AFR	NA	No	C50.9	2438055	C50.9	Yes	No	0.3083	0.03	NA	No	MBC	24.39425321	0:LIVING	D111C4AB-B39A-4A7C-8D8E-CB342BC10627	M0	N0	T2	NA	24.39425321	0:CENSORED	Yes	No	Black or African American	NA	12	1	Primary
brca_tcga_pan_can_atlas_2018	TCGA-A2-A4S0	TCGA-A2-A4S0-01	77	STAGE IIA	7TH	0	-39	Breast Cancer	BRCA	Breast Invasive Mixed Mucinous Carcinoma	706	-28416	0	23.21070454	0:DiseaseFree	23.21070454	0:ALIVE OR DEAD TUMOR FREE	Not Hispanic Or Latino	2/26/13	0.0001	EUR	NA	No	C50.9	2403358	C50.9	Yes	No	0.302	0	NA	No	IMMC	23.21070454	0:LIVING	A53DD490-E0BA-419A-90C6-B905E241A8E5	M0	N0	T2	NA	23.21070454	0:CENSORED	Yes	No	White	NA	-16	1	Primary
brca_tcga_pan_can_atlas_2018	TCGA-A2-A4S1	TCGA-A2-A4S1-01	66	STAGE IIA	7TH	26	1	Breast Cancer	BRCA	Metaplastic Breast Cancer	820	-24353	0	26.95860867	0:DiseaseFree	26.95860867	0:ALIVE OR DEAD TUMOR FREE	Not Hispanic Or Latino	2/26/13	0.3185	EUR	NA	No	C50.9	2438055	C50.9	Yes	Yes	0.2898	0.04	69	No	MBC	26.95860867	0:LIVING	843C8F16-5E59-40D4-9ECC-8A75375156F6	M0	N0	T2	Tumor Free	26.95860867	0:CENSORED	Yes	No	White	Yes	-10	1	Primary
brca_tcga_pan_can_atlas_2018	TCGA-A7-A0CD	TCGA-A7-A0CD-01	66	STAGE I	6TH	27	-29	Breast Cancer	BRCA	Breast Invasive Ductal Carcinoma	1165	-24242	0	38.30095013	0:DiseaseFree	38.30095013	0:ALIVE OR DEAD TUMOR FREE	Not Hispanic Or Latino	10/5/10	0.5843	EUR	NA	No	C50.9	2410662	C50.9	Yes	Yes	0.2652	0.63	22	No	IDC	38.30095013	0:LIVING	09765b0a-94f6-47d2-af56-93368084ac3a	M0	N0	T1	Tumor Free	38.30095013	0:CENSORED	NA	Yes	White	Yes	-4	1	Primary
brca_tcga_pan_can_atlas_2018	TCGA-A7-A0CE	TCGA-A7-A0CE-01	57	STAGE IIA	NA	10	41	Breast Cancer	BRCA	Breast Invasive Ductal Carcinoma	1074	-20863	0	35.30920209	0:DiseaseFree	35.30920209	0:ALIVE OR DEAD TUMOR FREE	Not Hispanic Or Latino	10/4/10	0.4998	EUR	NA	No	C50.9	2410662	C50.9	Yes	Yes	0.281	1.68	94	No	IDC	35.30920209	0:LIVING	9d95a65b-e41d-4f93-92d4-99dce29ff40d	M0	N0 (I-)	T2	Tumor Free	35.30920209	0:CENSORED	NA	No	White	Yes	16	1	Primary
brca_tcga_pan_can_atlas_2018	TCGA-A7-A0CG	TCGA-A7-A0CG-01	78	STAGE IIA	NA	7	-31	Breast Cancer	BRCA	Breast Invasive Carcinoma (NOS)	1043	-28596	0	NA	NA	34.29003518	0:ALIVE OR DEAD TUMOR FREE	Not Hispanic Or Latino	10/7/10	0.1221	EUR	NA	No	C50.9	2418697	C50.9	Yes	Yes	0.2301	0.16	47	No	BRCNOS	34.29003518	0:LIVING	67eef990-5ff4-45d1-843d-d22d7848f130	M0	N0 (I-)	T2	Tumor Free	34.29003518	0:CENSORED	NA	No	White	Yes	2	1	Primary
brca_tcga_pan_can_atlas_2018	TCGA-A7-A0CH	TCGA-A7-A0CH-01	79	STAGE IIA	NA	3	-31	Breast Cancer	BRCA	Breast Invasive Ductal Carcinoma	1079	-29104	0	35.47358385	0:DiseaseFree	35.47358385	0:ALIVE OR DEAD TUMOR FREE	Not Hispanic Or Latino	10/4/10	0.0627	EUR	NA	No	C50.9	2410662	C50.9	Yes	Yes	NA	0.32	30	No	IDC	35.47358385	0:LIVING	9de678e5-67ed-4453-a98b-7ac351d5d0f1	M0	N0 (I-)	T2	Tumor Free	35.47358385	0:CENSORED	NA	No	White	No	-12	1	Primary
brca_tcga_pan_can_atlas_2018	TCGA-A7-A0CJ	TCGA-A7-A0CJ-01	57	STAGE IIA	NA	22	21	Breast Cancer	BRCA	Breast Invasive Ductal Carcinoma	931	-21014	0	NA	NA	30.60788375	0:ALIVE OR DEAD TUMOR FREE	Not Hispanic Or Latino	10/7/10	0.5648	EUR	NA	No	C50.9	2410662	C50.9	Yes	Yes	0.2683	1.26	55	No	IDC	30.60788375	0:LIVING	d69e59a8-b10b-46f5-b859-b6c178d90506	M0	N0 (I-)	T2	Tumor Free	30.60788375	0:CENSORED	NA	No	White	Yes	20	1	Primary
brca_tcga_pan_can_atlas_2018	TCGA-A7-A0D9	TCGA-A7-A0D9-01	37	STAGE IIA	NA	7	-23	Breast Cancer	BRCA	Breast Invasive Ductal Carcinoma	1139	-13836	0	37.44616497	0:DiseaseFree	37.44616497	0:ALIVE OR DEAD TUMOR FREE	Not Hispanic Or Latino	10/4/10	0.1867	EUR	NA	No	C50.9	2410662	C50.9	Yes	Yes	0.2619	0.34	20	No	IDC	37.44616497	0:LIVING	17baef7c-d97d-4b98-ab53-503ef856523d	M0	N0 (I-)	T2	Tumor Free	37.44616497	0:CENSORED	NA	No	White	No	-6	1	Primary
brca_tcga_pan_can_atlas_2018	TCGA-A7-A0DA	TCGA-A7-A0DA-01	62	STAGE IIA	NA	16	11	Breast Cancer	BRCA	Breast Invasive Ductal Carcinoma	1085	-22708	0	35.67084196	0:DiseaseFree	35.67084196	0:ALIVE OR DEAD TUMOR FREE	Not Hispanic Or Latino	1/10/11	0.7563	EUR	NA	No	C50.9	2410662	C50.9	Yes	Yes	0.2908	1.1	143	No	IDC	35.67084196	0:LIVING	3afa1e93-1df8-4e4c-aaa4-557463f4bb77	M0	N0 (I-)	T2	Tumor Free	35.67084196	0:CENSORED	NA	No	White	Yes	6	1	Primary
brca_tcga_pan_can_atlas_2018	TCGA-A7-A0DB	TCGA-A7-A0DB-01	56	STAGE IIA	NA	17	-23	Breast Cancer	BRCA	Breast Invasive Ductal Carcinoma	1007	-20570	0	NA	NA	33.1064865	0:ALIVE OR DEAD TUMOR FREE	Not Hispanic Or Latino	10/4/10	0.3296	EUR	NA	No	C50.9	2410662	C50.9	Yes	Yes	0.298	0.64	31	No	IDC	33.1064865	0:LIVING	f130f376-5801-40f9-975d-a7e2f7b5670d	M0	N0 (I-)	T2	Tumor Free	33.1064865	0:CENSORED	NA	No	White	Yes	-14	1	Primary
brca_tcga_pan_can_atlas_2018	TCGA-A7-A0DC	TCGA-A7-A0DC-01	63	STAGE IA	NA	NA	NA	Breast Cancer	BRCA	Breast Invasive Ductal Carcinoma	906	-23294	0	29.78597495	0:DiseaseFree	29.78597495	0:ALIVE OR DEAD TUMOR FREE	Not Hispanic Or Latino	10/4/10	0.3192	EUR	NA	No	C50.9	2410662	C50.9	Yes	No	NA	NA	NA	No	IDC	29.78597495	0:LIVING	cb9f5e50-f49d-4899-8895-9367afcc1015	M0	N0 (I-)	T1C	Tumor Free	29.78597495	0:CENSORED	NA	No	White	Yes	NA	1	Primary
brca_tcga_pan_can_atlas_2018	TCGA-A7-A13D	TCGA-A7-A13D-01	46	STAGE IIA	NA	28	47	Breast Cancer	BRCA	Breast Invasive Ductal Carcinoma	965	-17070	0	31.72567972	0:DiseaseFree	31.72567972	0:ALIVE OR DEAD TUMOR FREE	Not Hispanic Or Latino	2/23/11	0.7824	AFR	NA	No	C50.9	2410662	C50.9	Yes	Yes	0.3088	2.07	89	No	IDC	31.72567972	0:LIVING	8785012f-f73e-4d68-87cf-1d804af32782	M0	N0 (I-)	T2	Tumor Free	31.72567972	0:CENSORED	NA	No	Black or African American	Yes	26	1	Primary
brca_tcga_pan_can_atlas_2018	TCGA-A7-A13G	TCGA-A7-A13G-01	79	STAGE IIA	7TH	4	-29	Breast Cancer	BRCA	Breast Invasive Ductal Carcinoma	718	-28969	0	23.60522077	0:DiseaseFree	23.60522077	0:ALIVE OR DEAD TUMOR FREE	Not Hispanic Or Latino	5/16/11	0.1150	EUR	NA	No	C50.9	2410662	C50.9	Yes	Yes	0.2762	0.18	20	Yes	IDC	23.60522077	0:LIVING	6cd9baf5-bbe0-4c1e-a87f-c53b3af22890	MX	N0	T2	Tumor Free	19.2655423	1:PROGRESSION	Yes	Yes	White	No	-12	1	Primary
brca_tcga_pan_can_atlas_2018	TCGA-A7-A26F	TCGA-A7-A26F-01	55	STAGE IA	7TH	9	17	Breast Cancer	BRCA	Breast Invasive Carcinoma (NOS)	738	-20210	0	24.26274781	0:DiseaseFree	24.26274781	0:ALIVE OR DEAD TUMOR FREE	Not Hispanic Or Latino	8/8/11	0.3177	EUR	NA	No	C50.9	2438055	C50.9	Yes	Yes	0.3293	1.3	39	No	BRCNOS	24.26274781	0:LIVING	3b7b9c1e-a84c-47ed-983c-9e4b00cbf01a	M0	N0	T1	NA	24.26274781	0:CENSORED	Yes	Yes	White	Yes	14	1	Primary
brca_tcga_pan_can_atlas_2018	TCGA-A7-A26G	TCGA-A7-A26G-01	50	STAGE IIA	7TH	10	-17	Breast Cancer	BRCA	Breast Invasive Carcinoma (NOS)	722	-18362	0	23.73672617	0:DiseaseFree	23.73672617	0:ALIVE OR DEAD TUMOR FREE	Not Hispanic Or Latino	8/10/11	0.2490	AFR	NA	No	C50.9	2438055	C50.9	Yes	Yes	0.3251	0.77	45	No	BRCNOS	23.73672617	0:LIVING	5ed024e8-d05e-4c65-9441-eda9930ccc82	M0	N0 (I+)	T2	NA	23.73672617	0:CENSORED	Yes	No	Black or African American	No	6	1	Primary
brca_tcga_pan_can_atlas_2018	TCGA-A7-A26I	TCGA-A7-A26I-01	65	STAGE IIA	7TH	26	19	Breast Cancer	BRCA	Breast Invasive Ductal Carcinoma	661	-23948	0	21.7312687	0:DiseaseFree	21.7312687	0:ALIVE OR DEAD TUMOR FREE	Not Hispanic Or Latino	7/29/11	0.6589	EUR	NA	No	C50.9	2410662	C50.9	Yes	Yes	0.3156	0.68	35	No	IDC	21.7312687	0:LIVING	b2ecbc0f-2c30-4200-8d5e-7b95424bcadb	M0	N0	T2	NA	21.7312687	0:CENSORED	Yes	Yes	White	Yes	14	1	Primary
brca_tcga_pan_can_atlas_2018	TCGA-A7-A26J	TCGA-A7-A26J-01	49	STAGE IIA	7TH	18	-31	Breast Cancer	BRCA	Breast Invasive Ductal Carcinoma	627	-17930	0	20.61347273	0:DiseaseFree	20.61347273	0:ALIVE OR DEAD TUMOR FREE	Not Hispanic Or Latino	7/28/11	NA	EUR	NA	No	C50.9	2410662	C50.9	Yes	Yes	0.3412	0.35	21	No	IDC	20.61347273	0:LIVING	6cb6f179-defd-4661-af0a-c353b74c0c49	M0	N0	T2	With Tumor	20.61347273	0:CENSORED	Yes	No	White	No	4	1	Primary
brca_tcga_pan_can_atlas_2018	TCGA-A7-A3IY	TCGA-A7-A3IY-01	71	STAGE I	7TH	1	1	Breast Cancer	BRCA	Breast Invasive Mixed Mucinous Carcinoma	345	-26042	0	11.34234145	0:DiseaseFree	11.34234145	0:ALIVE OR DEAD TUMOR FREE	Not Hispanic Or Latino	3/19/12	0.0079	EUR	NA	No	C50.9	2403358	C50.9	Yes	No	0.3096	0	NA	No	IMMC	11.34234145	0:LIVING	6B4E0262-F589-4532-B578-9F2D76C19D90	M0	N0	T1C	Tumor Free	11.34234145	0:CENSORED	Yes	No	White	Yes	-14	1	Primary
brca_tcga_pan_can_atlas_2018	TCGA-A7-A3IZ	TCGA-A7-A3IZ-01	62	STAGE IIA	7TH	5	-31	Breast Cancer	BRCA	Breast Invasive Lobular Carcinoma	322	-22997	0	10.58618536	0:DiseaseFree	10.58618536	0:ALIVE OR DEAD TUMOR FREE	Not Hispanic Or Latino	3/12/12	0.1728	EUR	NA	No	C50.9	2417967	C50.9	Yes	No	0.2964	0.02	NA	No	ILC	10.58618536	0:LIVING	15FF4B02-BB69-4D24-8A07-B82F428E428D	M0	N0 (I+)	T2	Tumor Free	10.58618536	0:CENSORED	Yes	No	White	Yes	-2	1	Primary
brca_tcga_pan_can_atlas_2018	TCGA-A7-A3J0	TCGA-A7-A3J0-01	62	STAGE IIA	7TH	11	-27	Breast Cancer	BRCA	Breast Invasive Mixed Mucinous Carcinoma	313	-22672	0	10.29029819	0:DiseaseFree	10.29029819	0:ALIVE OR DEAD TUMOR FREE	Not Hispanic Or Latino	3/13/12	0.2240	EUR	NA	No	C50.9	2403358	C50.9	Yes	No	0.2958	0	NA	No	IMMC	10.29029819	0:LIVING	DA70CF7E-0E61-4C72-B4C5-C408569D11B8	M0	N0	T2	Tumor Free	10.29029819	0:CENSORED	Yes	No	White	Yes	-8	1	Primary
brca_tcga_pan_can_atlas_2018	TCGA-A7-A3J1	TCGA-A7-A3J1-01	63	STAGE IA	7TH	6	-41	Breast Cancer	BRCA	Breast Invasive Lobular Carcinoma	343	-23209	0	11.27658875	0:DiseaseFree	11.27658875	0:ALIVE OR DEAD TUMOR FREE	Not Hispanic Or Latino	3/12/12	0.2148	EUR	NA	No	C50.9	2417967	C50.9	Yes	No	0.2891	0.01	NA	No	ILC	11.27658875	0:LIVING	8F9AD301-6699-4078-A80D-886E40894AF7	MX	N0	T1C	Tumor Free	11.27658875	0:CENSORED	Yes	Yes	White	Yes	-18	1	Primary
brca_tcga_pan_can_atlas_2018	TCGA-A7-A3RF	TCGA-A7-A3RF-01	79	STAGE IIA	7TH	0	-9	Breast Cancer	BRCA	Breast Invasive Mixed Mucinous Carcinoma	408	-29184	0	5.720485255	1:Recurred/Progressed	13.41355163	0:ALIVE OR DEAD TUMOR FREE	Not Hispanic Or Latino	5/3/12	0.0023	EUR	NA	No	C50.9	2403358	C50.9	Yes	Yes	0.3081	0.01	32	Yes	IMMC	13.41355163	0:LIVING	7451AF3C-ACC0-4D79-8429-6B8BE96911D8	M0	N0	T2	Tumor Free	5.720485255	1:PROGRESSION	Yes	No	White	Yes	-6	1	Primary
brca_tcga_pan_can_atlas_2018	TCGA-A7-A4SC	TCGA-A7-A4SC-01	62	STAGE IIB	7TH	NA	-43	Breast Cancer	BRCA	Breast Invasive Lobular Carcinoma	446	-23008	0	14.66285301	0:DiseaseFree	14.66285301	0:ALIVE OR DEAD TUMOR FREE	Not Hispanic Or Latino	2/20/13	NA	EUR	NA	No	C50.9	2417967	C50.9	Yes	No	0.3073	0.01	27	No	ILC	14.66285301	0:LIVING	EC0AB947-9341-4FFF-BDA4-FDFB9434D508	MX	N0	T3	Tumor Free	14.66285301	0:CENSORED	Yes	No	White	Yes	-16	1	Primary
brca_tcga_pan_can_atlas_2018	TCGA-A7-A4SD	TCGA-A7-A4SD-01	52	STAGE IIA	7TH	20	27	Breast Cancer	BRCA	Breast Invasive Ductal Carcinoma	441	-19131	0	14.49847125	0:DiseaseFree	14.49847125	0:ALIVE OR DEAD TUMOR FREE	Not Hispanic Or Latino	2/19/13	0.3712	AFR	NA	No	C50.9	2410662	C50.9	Yes	Yes	0.3243	0.21	44	No	IDC	14.49847125	0:LIVING	8C09F413-E938-4F2E-A414-84F0E7FCFE41	M0	N0	T2	Tumor Free	14.49847125	0:CENSORED	Yes	No	Black or African American	No	22	1	Primary
brca_tcga_pan_can_atlas_2018	TCGA-A7-A4SE	TCGA-A7-A4SE-01	54	STAGE IIA	7TH	15	21	Breast Cancer	BRCA	Breast Invasive Ductal Carcinoma	644	-20080	0	21.17237071	0:DiseaseFree	21.17237071	0:ALIVE OR DEAD TUMOR FREE	Not Hispanic Or Latino	2/22/13	0.7743	AFR	NA	No	C50.9	2410662	C50.9	Yes	Yes	0.3212	0.28	93	No	IDC	21.17237071	0:LIVING	DBF6F981-15CC-40AD-91AC-A66360405FBD	M0	N0	T2	Tumor Free	21.17237071	0:CENSORED	Yes	No	Black or African American	No	20	1	Primary
brca_tcga_pan_can_atlas_2018	TCGA-A7-A4SF	TCGA-A7-A4SF-01	54	STAGE IIA	7TH	22	-5	Breast Cancer	BRCA	Breast Invasive Ductal Carcinoma	545	-19985	0	NA	NA	17.91761186	0:ALIVE OR DEAD TUMOR FREE	Not Hispanic Or Latino	2/25/13	0.5960	AFR	NA	No	C50.9	2410662	C50.9	Yes	No	0.313	0.57	NA	No	IDC	17.91761186	0:LIVING	D81594D9-DD6A-45C3-8BAD-61960611D78D	M0	N0	T2	Tumor Free	17.91761186	0:CENSORED	Yes	No	Black or African American	Yes	14	1	Primary
brca_tcga_pan_can_atlas_2018	TCGA-A7-A56D	TCGA-A7-A56D-01	84	STAGE IIA	7TH	14	21	Breast Cancer	BRCA	Breast Invasive Ductal Carcinoma	448	-30783	0	14.72860571	0:DiseaseFree	14.72860571	0:ALIVE OR DEAD TUMOR FREE	Not Hispanic Or Latino	4/1/13	0.4656	AFR	NA	No	C50.9	2410662	C50.9	Yes	Yes	0.2912	0.06	125	No	IDC	14.72860571	0:LIVING	F062CBD0-2426-40AC-A4BE-E74AC61FA2A7	M0	N0	T2	Tumor Free	14.72860571	0:CENSORED	Yes	No	Black or African American	No	-2	1	Primary
brca_tcga_pan_can_atlas_2018	TCGA-A7-A5ZV	TCGA-A7-A5ZV-01	62	STAGE IIA	7TH	19	29	Breast Cancer	BRCA	Breast Invasive Carcinoma (NOS)	368	-22966	0	12.09849755	0:DiseaseFree	12.09849755	0:ALIVE OR DEAD TUMOR FREE	Not Hispanic Or Latino	5/14/13	0.5955	AFR	NA	No	C50.9	2231693	C50.9	Yes	Yes	NA	0.91	161	No	BRCNOS	12.09849755	0:LIVING	0EC70E40-07DF-461D-8FF9-351240A0D454	M0	N0	T2	Tumor Free	12.09849755	0:CENSORED	Yes	No	Black or African American	Yes	18	1	Primary
brca_tcga_pan_can_atlas_2018	TCGA-A7-A6VV	TCGA-A7-A6VV-01	51	STAGE IIA	7TH	23	33	Breast Cancer	BRCA	Breast Invasive Ductal Carcinoma	313	-18695	0	10.29029819	0:DiseaseFree	10.29029819	0:ALIVE OR DEAD TUMOR FREE	Not Hispanic Or Latino	10/22/13	0.6645	AFR	NA	No	C50.9	2410662	C50.9	Yes	Yes	0.3488	0.17	42	No	IDC	10.29029819	0:LIVING	57AF5C72-0D60-4A6B-B1B4-EC6DAB90F80F	M0	N0	T2	Tumor Free	10.29029819	0:CENSORED	Yes	No	Black or African American	No	22	1	Primary
brca_tcga_pan_can_atlas_2018	TCGA-A7-A6VW	TCGA-A7-A6VW-01	48	STAGE IIA	7TH	13	35	Breast Cancer	BRCA	Breast Invasive Ductal Carcinoma	285	-17539	0	NA	NA	9.369760331	0:ALIVE OR DEAD TUMOR FREE	Not Hispanic Or Latino	10/29/13	0.5937	AFR_ADMIX	NA	No	C50.9	2410662	C50.9	Yes	Yes	0.3487	0.47	56	No	IDC	9.369760331	0:LIVING	98E709E7-E195-4B37-9537-F6081AFFB609	M0	N0	T2	Tumor Free	9.369760331	0:CENSORED	Yes	No	Black or African American	Yes	14	1	Primary
brca_tcga_pan_can_atlas_2018	TCGA-A7-A6VX	TCGA-A7-A6VX-01	68	STAGE IIA	7TH	17	-11	Breast Cancer	BRCA	Breast Invasive Ductal Carcinoma	317	-25066	0	10.4218036	0:DiseaseFree	10.4218036	0:ALIVE OR DEAD TUMOR FREE	Not Hispanic Or Latino	10/29/13	0.6347	AFR	NA	No	C50.9	2410662	C50.9	Yes	Yes	0.355	1.31	119	No	IDC	10.4218036	0:LIVING	7EEA2B6E-771F-44C0-9350-38F45C8DBE87	M0	N0	T2	Tumor Free	10.4218036	0:CENSORED	Yes	No	Black or African American	Yes	2	1	Primary
brca_tcga_pan_can_atlas_2018	TCGA-A8-A06N	TCGA-A8-A06N-01	66	STAGE IIIB	6TH	21	-23	Breast Cancer	BRCA	Breast Invasive Ductal Carcinoma	0	-24288	0	0	0:DiseaseFree	0	0:ALIVE OR DEAD TUMOR FREE	NA	5/27/11	0.5584	EUR	NA	No	C50.9	2410662	C50.9	Yes	Yes	NA	0.72	34	NA	IDC	0	0:LIVING	3a711140-1b89-4611-9992-3861e3d0e01a	M0	N0	T4B	Tumor Free	0	0:CENSORED	NA	No	NA	NA	-2	1	Primary
brca_tcga_pan_can_atlas_2018	TCGA-A8-A06O	TCGA-A8-A06O-01	60	STAGE I	6TH	22	-5	Breast Cancer	BRCA	Breast Invasive Ductal Carcinoma	396	-22157	0	13.01903541	0:DiseaseFree	13.01903541	0:ALIVE OR DEAD TUMOR FREE	NA	5/27/11	0.3914	EUR	NA	No	C50.9	2410662	C50.9	Yes	Yes	0.2642	0.85	69	No	IDC	13.01903541	0:LIVING	69054195-9e93-49e5-b820-69b0091cc2d4	M0	N0	T1C	Tumor Free	13.01903541	0:CENSORED	NA	No	NA	No	16	1	Primary
brca_tcga_pan_can_atlas_2018	TCGA-A8-A06X	TCGA-A8-A06X-01	77	STAGE IIB	6TH	11	-3	Breast Cancer	BRCA	Breast Invasive Ductal Carcinoma	NA	-28338	0	31.00239997	0:DiseaseFree	31.00239997	0:ALIVE OR DEAD TUMOR FREE	NA	5/27/11	0.6033	EUR	NA	No	C50.9	2410662	C50.9	Yes	Yes	0.2615	0.54	186	NA	IDC	31.00239997	1:DECEASED	70931617-b3df-4a12-8e3f-2b2307602f48	M0	N0	T3	Tumor Free	31.00239997	0:CENSORED	NA	No	NA	Yes	10	1	Primary
brca_tcga_pan_can_atlas_2018	TCGA-A8-A06Y	TCGA-A8-A06Y-01	66	STAGE IIA	6TH	12	-25	Breast Cancer	BRCA	Breast Invasive Ductal Carcinoma	791	-24442	0	26.00519446	1:Recurred/Progressed	26.00519446	0:ALIVE OR DEAD TUMOR FREE	NA	5/27/11	0.3042	EUR	NA	No	C50.9	2410662	C50.9	Yes	Yes	0.2632	0.87	28	Yes	IDC	26.00519446	0:LIVING	515b1400-e896-4f2a-81bd-70895441a0bd	M0	N0	T2	Tumor Free	26.00519446	1:PROGRESSION	NA	No	NA	Yes	-14	1	Primary
brca_tcga_pan_can_atlas_2018	TCGA-A8-A06Z	TCGA-A8-A06Z-01	84	STAGE IIB	6TH	24	9	Breast Cancer	BRCA	Breast Invasive Ductal Carcinoma	31	-30984	0	NA	NA	1.019166913	0:ALIVE OR DEAD TUMOR FREE	NA	5/27/11	0.7074	EUR	NA	No	C50.9	2410662	C50.9	Yes	Yes	0.2674	1.69	70	NA	IDC	1.019166913	0:LIVING	2399caeb-ead2-4003-af38-809db4ac2e2b	M0	N0	T3	NA	1.019166913	0:CENSORED	NA	No	NA	NA	0	1	Primary
brca_tcga_pan_can_atlas_2018	TCGA-A8-A076	TCGA-A8-A076-01	66	STAGE IIA	5TH	20	3	Breast Cancer	BRCA	Breast Invasive Ductal Carcinoma	1642	-24230	0	53.98297005	0:DiseaseFree	53.98297005	0:ALIVE OR DEAD TUMOR FREE	NA	5/27/11	0.5527	EUR	NA	No	C50.9	2410662	C50.9	Yes	Yes	0.2648	0.25	70	No	IDC	53.98297005	0:LIVING	23dabeef-8e3c-44bc-9a12-a9522d17be5c	M0	N0	T2	Tumor Free	53.98297005	0:CENSORED	NA	No	NA	No	14	1	Primary
brca_tcga_pan_can_atlas_2018	TCGA-A8-A07B	TCGA-A8-A07B-01	69	STAGE IIA	6TH	16	-5	Breast Cancer	BRCA	Breast Invasive Ductal Carcinoma	1308	-25475	0	43.00226847	0:DiseaseFree	43.00226847	0:ALIVE OR DEAD TUMOR FREE	NA	5/27/11	0.3844	EUR	NA	No	C50.9	2410662	C50.9	Yes	Yes	0.2543	0.68	64	NA	IDC	43.00226847	0:LIVING	b43e41af-1d82-4b5f-b8f1-add0510e6b86	M0	N0	T2	Tumor Free	43.00226847	0:CENSORED	NA	No	NA	No	6	1	Primary
brca_tcga_pan_can_atlas_2018	TCGA-A8-A07C	TCGA-A8-A07C-01	57	STAGE IIA	6TH	NA	1	Breast Cancer	BRCA	Breast Invasive Ductal Carcinoma	1034	-20820	0	33.99414801	0:DiseaseFree	33.99414801	0:ALIVE OR DEAD TUMOR FREE	NA	5/27/11	NA	EUR	NA	No	C50.9	2410662	C50.9	Yes	No	NA	1.74	136	No	IDC	33.99414801	0:LIVING	b6633c36-7ce4-4b69-9bf6-30b64d46c66f	M0	N0	T2	Tumor Free	33.99414801	0:CENSORED	NA	No	NA	Yes	8	1	Primary
brca_tcga_pan_can_atlas_2018	TCGA-A8-A07O	TCGA-A8-A07O-01	51	STAGE IIA	6TH	11	27	Breast Cancer	BRCA	Breast Invasive Ductal Carcinoma	304	-18870	0	9.99441102	0:DiseaseFree	9.99441102	0:ALIVE OR DEAD TUMOR FREE	NA	5/27/11	0.3136	EUR	NA	No	C50.9	2410662	C50.9	Yes	Yes	0.2673	0.07	38	No	IDC	9.99441102	0:LIVING	cf9db1af-17f0-490e-8139-142bd704763a	M0	N0	T2	Tumor Free	9.99441102	0:CENSORED	NA	No	NA	Yes	16	1	Primary
brca_tcga_pan_can_atlas_2018	TCGA-A8-A07S	TCGA-A8-A07S-01	73	STAGE IIA	6TH	5	-25	Breast Cancer	BRCA	Breast Invasive Carcinoma (NOS)	243	-26998	0	NA	NA	7.988953546	0:ALIVE OR DEAD TUMOR FREE	NA	5/27/11	0.1065	NA	NA	No	C50.9	2418697	C50.9	Yes	No	NA	NA	NA	No	BRCNOS	7.988953546	0:LIVING	a20fa2c4-a502-47e3-bfaa-2ec4cce3a859	M0	N0	T2	With Tumor	7.988953546	0:CENSORED	NA	No	NA	Yes	0	1	Primary
brca_tcga_pan_can_atlas_2018	TCGA-A8-A07Z	TCGA-A8-A07Z-01	85	STAGE IIA	6TH	11	-11	Breast Cancer	BRCA	Breast Invasive Ductal Carcinoma	1371	-31351	0	45.07347865	0:DiseaseFree	45.07347865	0:ALIVE OR DEAD TUMOR FREE	NA	5/27/11	0.8203	EUR	NA	No	C50.9	2410662	C50.9	Yes	Yes	0.2957	2.61	14	No	IDC	45.07347865	0:LIVING	a272171b-44f5-47a5-89be-7520413c01ad	M0	N0	T2	Tumor Free	45.07347865	0:CENSORED	NA	No	NA	No	6	1	Primary
brca_tcga_pan_can_atlas_2018	TCGA-A8-A081	TCGA-A8-A081-01	80	STAGE IIA	6TH	22	-9	Breast Cancer	BRCA	Breast Invasive Ductal Carcinoma	0	-29555	0	0	0:DiseaseFree	0	0:ALIVE OR DEAD TUMOR FREE	NA	5/27/11	0.6450	EUR	NA	No	C50.9	2410662	C50.9	Yes	Yes	0.2701	0.84	108	NA	IDC	0	0:LIVING	9d876f05-5080-4c4e-9bf5-45f631d381e5	M0	N0	T2	Tumor Free	0	0:CENSORED	NA	No	NA	NA	20	1	Primary
brca_tcga_pan_can_atlas_2018	TCGA-A8-A083	TCGA-A8-A083-01	67	STAGE IIB	6TH	8	-35	Breast Cancer	BRCA	Breast Invasive Ductal Carcinoma	0	-24746	0	0	0:DiseaseFree	0	0:ALIVE OR DEAD TUMOR FREE	NA	5/27/11	0.1819	EUR	NA	No	C50.9	2410662	C50.9	Yes	Yes	0.2715	0.2	29	NA	IDC	0	0:LIVING	afb9418e-91eb-4db1-aacf-12bd946c9ba0	M0	N0	T3	Tumor Free	0	0:CENSORED	NA	No	NA	NA	-22	1	Primary
brca_tcga_pan_can_atlas_2018	TCGA-A8-A08A	TCGA-A8-A08A-01	89	STAGE I	5TH	3	-41	Breast Cancer	BRCA	Breast Invasive Ductal Carcinoma	30	-32750	0	0.986290561	0:DiseaseFree	0.986290561	0:ALIVE OR DEAD TUMOR FREE	NA	5/27/11	0.0864	EUR	NA	No	C50.9	2410662	C50.9	Yes	Yes	NA	0.06	24	NA	IDC	0.986290561	0:LIVING	7fe4670d-4626-459d-869b-ab15f478c6a7	M0	N0	T1C	Tumor Free	0.986290561	0:CENSORED	NA	No	NA	NA	-14	1	Primary
brca_tcga_pan_can_atlas_2018	TCGA-A8-A08B	TCGA-A8-A08B-01	52	STAGE IIA	6TH	19	5	Breast Cancer	BRCA	Breast Invasive Ductal Carcinoma	1156	-19114	0	38.00506296	0:DiseaseFree	38.00506296	0:ALIVE OR DEAD TUMOR FREE	NA	5/27/11	0.3997	EUR	NA	No	C50.9	2410662	C50.9	Yes	Yes	0.2653	0.63	47	No	IDC	38.00506296	0:LIVING	d8d7a6c2-6427-4f47-968c-6c3affba4617	M0	N0	T2	Tumor Free	38.00506296	0:CENSORED	NA	No	NA	Yes	24	1	Primary
brca_tcga_pan_can_atlas_2018	TCGA-A8-A08C	TCGA-A8-A08C-01	65	STAGE IIA	6TH	15	-35	Breast Cancer	BRCA	Breast Invasive Ductal Carcinoma	881	-24017	0	28.96406615	0:DiseaseFree	28.96406615	0:ALIVE OR DEAD TUMOR FREE	NA	5/27/11	0.6502	EUR	NA	No	C50.9	2410662	C50.9	Yes	No	0.2634	0.16	NA	No	IDC	28.96406615	0:LIVING	78e1da41-127c-4e9c-aaaa-77a0d94c31d0	M0	N0	T2	Tumor Free	28.96406615	0:CENSORED	NA	No	NA	Yes	-16	1	Primary
brca_tcga_pan_can_atlas_2018	TCGA-A8-A08G	TCGA-A8-A08G-01	41	STAGE IIA	6TH	24	-9	Breast Cancer	BRCA	Breast Invasive Ductal Carcinoma	607	-14976	0	19.95594569	0:DiseaseFree	19.95594569	0:ALIVE OR DEAD TUMOR FREE	NA	5/27/11	0.5338	EUR	NA	No	C50.9	2410662	C50.9	Yes	Yes	0.2544	0.35	44	No	IDC	19.95594569	0:LIVING	719082cc-1ebe-4a51-a659-85a59db1d77d	M0	N0	T2	Tumor Free	19.95594569	0:CENSORED	NA	No	NA	Yes	10	1	Primary
brca_tcga_pan_can_atlas_2018	TCGA-A8-A08H	TCGA-A8-A08H-01	66	STAGE IIA	6TH	0	-3	Breast Cancer	BRCA	Breast Invasive Ductal Carcinoma	0	-24137	0	0	0:DiseaseFree	0	0:ALIVE OR DEAD TUMOR FREE	NA	5/27/11	0.0000	EUR	NA	No	C50.9	2410662	C50.9	Yes	Yes	0.2613	0.02	107	NA	IDC	0	0:LIVING	db8d38ab-cc61-49ee-863d-40060112f2af	M0	N0	T2	Tumor Free	0	0:CENSORED	NA	No	NA	NA	12	1	Primary
brca_tcga_pan_can_atlas_2018	TCGA-A8-A08I	TCGA-A8-A08I-01	53	STAGE IIA	6TH	19	-7	Breast Cancer	BRCA	Breast Invasive Ductal Carcinoma	365	-19389	0	11.9998685	0:DiseaseFree	11.9998685	0:ALIVE OR DEAD TUMOR FREE	NA	5/27/11	0.6372	EUR	NA	No	C50.9	2410662	C50.9	Yes	Yes	NA	1.21	33	No	IDC	11.9998685	0:LIVING	7acf33e7-c386-45fd-8c9a-469600378687	M0	N0	T2	Tumor Free	11.9998685	0:CENSORED	NA	No	NA	Yes	8	1	Primary
brca_tcga_pan_can_atlas_2018	TCGA-A8-A090	TCGA-A8-A090-01	74	STAGE IIA	6TH	17	-27	Breast Cancer	BRCA	Breast Invasive Ductal Carcinoma	0	-27121	0	0	0:DiseaseFree	0	0:ALIVE OR DEAD TUMOR FREE	NA	5/27/11	0.2863	EUR	NA	No	C50.9	2410662	C50.9	Yes	Yes	0.2517	0.5	34	NA	IDC	0	0:LIVING	f4b69043-4a67-48e3-a4d1-72a21ae2d175	M0	N0	T2	Tumor Free	0	0:CENSORED	NA	No	NA	NA	12	1	Primary
brca_tcga_pan_can_atlas_2018	TCGA-A8-A091	TCGA-A8-A091-01	61	STAGE IIA	6TH	17	-27	Breast Cancer	BRCA	Breast Invasive Ductal Carcinoma	1004	-22554	0	7.988953546	1:Recurred/Progressed	33.00785745	0:ALIVE OR DEAD TUMOR FREE	NA	5/27/11	0.3068	EUR	NA	No	C50.9	2410662	C50.9	Yes	Yes	0.277	0.28	19	Yes	IDC	33.00785745	0:LIVING	f39edd06-1016-4e8e-a42e-12f7e699ddc5	M0	N0	T2	Tumor Free	7.988953546	1:PROGRESSION	NA	Yes	NA	Yes	-10	1	Primary
brca_tcga_pan_can_atlas_2018	TCGA-A8-A093	TCGA-A8-A093-01	61	STAGE IIA	6TH	22	-35	Breast Cancer	BRCA	Breast Invasive Ductal Carcinoma	546	-22373	0	17.95048821	0:DiseaseFree	17.95048821	0:ALIVE OR DEAD TUMOR FREE	NA	5/27/11	0.4219	EUR	NA	No	C50.9	2410662	C50.9	Yes	Yes	0.2626	0.42	91	No	IDC	17.95048821	0:LIVING	02f5ae33-a563-4ecb-9e33-dfa500a44931	M0	N0	T2	Tumor Free	17.95048821	0:CENSORED	NA	Yes	NA	Yes	-12	1	Primary
brca_tcga_pan_can_atlas_2018	TCGA-A8-A094	TCGA-A8-A094-01	75	STAGE IIA	6TH	11	13	Breast Cancer	BRCA	Breast Invasive Ductal Carcinoma	0	-27729	0	0	0:DiseaseFree	0	0:ALIVE OR DEAD TUMOR FREE	NA	5/27/11	0.4871	EUR	NA	No	C50.9	2410662	C50.9	Yes	Yes	0.2589	0.36	173	NA	IDC	0	0:LIVING	993103b1-e5a1-4c33-8629-be53ebc41d64	M0	N0	T2	Tumor Free	0	0:CENSORED	NA	No	NA	NA	20	1	Primary
brca_tcga_pan_can_atlas_2018	TCGA-A8-A095	TCGA-A8-A095-01	45	STAGE I	6TH	9	-21	Breast Cancer	BRCA	Breast Invasive Ductal Carcinoma	1277	-16742	0	41.98310156	0:DiseaseFree	41.98310156	0:ALIVE OR DEAD TUMOR FREE	NA	5/27/11	0.0741	EUR	NA	No	C50.9	2410662	C50.9	Yes	Yes	0.2437	0.2	128	No	IDC	41.98310156	0:LIVING	29df128d-ace2-40cf-88ee-3f6f2170f159	M0	N0	T1C	Tumor Free	41.98310156	0:CENSORED	NA	No	NA	Yes	10	1	Primary
brca_tcga_pan_can_atlas_2018	TCGA-A8-A096	TCGA-A8-A096-01	73	STAGE IIA	6TH	2	-33	Breast Cancer	BRCA	Breast Invasive Ductal Carcinoma	0	-26723	0	0	0:DiseaseFree	0	0:ALIVE OR DEAD TUMOR FREE	NA	5/27/11	0.0683	EUR	NA	No	C50.9	2410662	C50.9	Yes	Yes	0.2556	0.1	29	NA	IDC	0	0:LIVING	d7cac141-9269-4733-83ce-e1bc0b503254	M0	N0	T2	Tumor Free	0	0:CENSORED	NA	No	NA	NA	-2	1	Primary
brca_tcga_pan_can_atlas_2018	TCGA-A8-A09C	TCGA-A8-A09C-01	69	STAGE X	6TH	19	-19	Breast Cancer	BRCA	Breast Invasive Ductal Carcinoma	31	-25355	0	NA	NA	1.019166913	0:ALIVE OR DEAD TUMOR FREE	NA	5/27/11	0.4981	EUR	NA	No	C50.9	2410662	C50.9	Yes	Yes	0.2644	1.23	25	NA	IDC	1.019166913	0:LIVING	80f3f48a-cc21-415c-b181-c77e7ba1c563	MX	N0	T2	NA	1.019166913	0:CENSORED	NA	Yes	NA	NA	10	1	Primary
brca_tcga_pan_can_atlas_2018	TCGA-A8-A09I	TCGA-A8-A09I-01	84	STAGE IIA	6TH	16	-3	Breast Cancer	BRCA	Breast Invasive Ductal Carcinoma	1371	-30711	0	45.07347865	0:DiseaseFree	45.07347865	0:ALIVE OR DEAD TUMOR FREE	NA	5/27/11	0.3571	EUR	NA	No	C50.9	2410662	C50.9	Yes	Yes	0.275	0.21	128	No	IDC	45.07347865	0:LIVING	1557183c-aedd-4df6-b98a-3654667f7b69	M0	N0	T2	Tumor Free	45.07347865	0:CENSORED	NA	Yes	NA	No	18	1	Primary
brca_tcga_pan_can_atlas_2018	TCGA-A8-A09T	TCGA-A8-A09T-01	68	STAGE X	6TH	13	-21	Breast Cancer	BRCA	Breast Invasive Lobular Carcinoma	579	-25110	0	19.03540783	0:DiseaseFree	19.03540783	0:ALIVE OR DEAD TUMOR FREE	NA	5/27/11	0.0930	EUR	NA	No	C50.9	2417967	C50.9	Yes	Yes	0.282	0.26	22	No	ILC	19.03540783	0:LIVING	0adf59c6-581a-475d-a2f4-40aa40060b5b	MX	N0	T1C	Tumor Free	19.03540783	0:CENSORED	NA	No	NA	Yes	-2	1	Primary
brca_tcga_pan_can_atlas_2018	TCGA-A8-A09V	TCGA-A8-A09V-01	51	STAGE IIA	6TH	3	-33	Breast Cancer	BRCA	Breast Invasive Lobular Carcinoma	457	-18628	0	15.02449288	0:DiseaseFree	15.02449288	0:ALIVE OR DEAD TUMOR FREE	NA	5/27/11	0.0703	EUR	NA	No	C50.9	2417967	C50.9	Yes	Yes	0.2656	0.18	30	No	ILC	15.02449288	0:LIVING	cc348a26-ee11-47a4-8b51-de922967e175	M0	N0	T2	Tumor Free	15.02449288	0:CENSORED	NA	No	NA	Yes	-8	1	Primary
brca_tcga_pan_can_atlas_2018	TCGA-A8-A09Z	TCGA-A8-A09Z-01	83	STAGE IIB	6TH	4	-29	Breast Cancer	BRCA	Breast Invasive Lobular Carcinoma	0	-30590	0	NA	NA	0	0:ALIVE OR DEAD TUMOR FREE	NA	5/27/11	0.1205	EUR	NA	No	C50.9	2417967	C50.9	Yes	Yes	0.7713	26.38	1095	NA	ILC	0	0:LIVING	81e7a3d3-be70-4834-8018-4d2cc077a4e6	M0	N0	T3	With Tumor	0	0:CENSORED	NA	No	NA	NA	-12	1	Primary
brca_tcga_pan_can_atlas_2018	TCGA-A8-A0A1	TCGA-A8-A0A1-01	84	STAGE IIA	6TH	3	-35	Breast Cancer	BRCA	Breast Invasive Lobular Carcinoma	365	-30742	0	11.9998685	0:DiseaseFree	11.9998685	0:ALIVE OR DEAD TUMOR FREE	NA	5/27/11	0.1170	EUR	NA	No	C50.9	2417967	C50.9	Yes	Yes	0.2575	0.03	45	NA	ILC	11.9998685	0:LIVING	3efa245d-177d-4ef9-94f7-f554c54e345e	M0	N0	T2	Tumor Free	11.9998685	0:CENSORED	NA	No	NA	NA	-6	1	Primary
brca_tcga_pan_can_atlas_2018	TCGA-A8-A0A2	TCGA-A8-A0A2-01	66	STAGE IIA	6TH	17	-33	Breast Cancer	BRCA	Breast Invasive Lobular Carcinoma	579	-24380	0	19.03540783	0:DiseaseFree	19.03540783	0:ALIVE OR DEAD TUMOR FREE	NA	5/27/11	0.3321	EUR	NA	No	C50.9	2417967	C50.9	Yes	Yes	0.2664	0.12	28	NA	ILC	19.03540783	0:LIVING	34d5a193-85e5-4399-8a9b-e92858eafdfe	M0	N0	T2	Tumor Free	19.03540783	0:CENSORED	NA	No	NA	NA	-4	1	Primary
brca_tcga_pan_can_atlas_2018	TCGA-A8-A0A4	TCGA-A8-A0A4-01	73	STAGE IIA	6TH	7	-27	Breast Cancer	BRCA	Breast Invasive Lobular Carcinoma	396	-26693	0	13.01903541	0:DiseaseFree	13.01903541	0:ALIVE OR DEAD TUMOR FREE	NA	5/27/11	0.2609	EUR	NA	No	C50.9	2417967	C50.9	Yes	Yes	0.2617	0.25	23	No	ILC	13.01903541	0:LIVING	2cb8c866-9296-4c70-a3ea-f9a9b707895c	M0	N0	T2	Tumor Free	13.01903541	0:CENSORED	NA	No	NA	No	-2	1	Primary
brca_tcga_pan_can_atlas_2018	TCGA-A8-A0A9	TCGA-A8-A0A9-01	80	STAGE IIA	6TH	33	-27	Breast Cancer	BRCA	Breast Invasive Ductal Carcinoma	822	-29370	0	27.02436138	0:DiseaseFree	27.02436138	0:ALIVE OR DEAD TUMOR FREE	NA	5/27/11	0.4832	EUR	NA	No	C50.9	2410662	C50.9	Yes	Yes	0.2626	0.3	51	No	IDC	27.02436138	0:LIVING	7b605fb6-d077-401e-b870-b87ddf505f82	M0	N0	T2	Tumor Free	27.02436138	0:CENSORED	NA	No	NA	Yes	-2	1	Primary
brca_tcga_pan_can_atlas_2018	TCGA-A8-A0AB	TCGA-A8-A0AB-01	54	STAGE IIA	6TH	17	-27	Breast Cancer	BRCA	Breast Invasive Lobular Carcinoma	518	-19814	0	17.02995036	0:DiseaseFree	17.02995036	0:ALIVE OR DEAD TUMOR FREE	NA	5/27/11	0.2947	EUR	NA	No	C50.9	2417967	C50.9	Yes	Yes	0.2865	0.22	30	No	ILC	17.02995036	0:LIVING	22eaba28-be67-4730-9846-860bc1fca29a	M0	N0	T2	Tumor Free	17.02995036	0:CENSORED	NA	No	NA	No	4	1	Primary
brca_tcga_pan_can_atlas_2018	TCGA-A8-A0AD	TCGA-A8-A0AD-01	83	STAGE I	6TH	8	-29	Breast Cancer	BRCA	Breast Invasive Carcinoma (NOS)	1157	-30407	0	38.03793931	0:DiseaseFree	38.03793931	0:ALIVE OR DEAD TUMOR FREE	NA	5/27/11	0.1633	EUR	NA	No	C50.9	2418697	C50.9	Yes	Yes	0.2601	0.09	24	No	BRCNOS	38.03793931	0:LIVING	af5453a9-cf1f-40de-aec4-0e0710908fb7	M0	N0	T1C	Tumor Free	38.03793931	0:CENSORED	NA	No	NA	No	0	1	Primary
brca_tcga_pan_can_atlas_2018	TCGA-AC-A2B8	TCGA-AC-A2B8-01	84	STAGE IIB	7TH	3	-29	Breast Cancer	BRCA	Breast Invasive Lobular Carcinoma	677	-31003	0	22.25729033	0:DiseaseFree	22.25729033	0:ALIVE OR DEAD TUMOR FREE	Not Hispanic Or Latino	9/12/11	0.1088	EUR	NA	No	C50.9	2417967	C50.9	Yes	Yes	0.3158	0.54	83	Yes	ILC	22.25729033	0:LIVING	6E126B73-D3E8-4641-A128-306F3B313E40	M0	N0 (I-)	T3	NA	21.50113423	1:PROGRESSION	Yes	No	White	Yes	-4	1	Primary
brca_tcga_pan_can_atlas_2018	TCGA-AC-A2FB	TCGA-AC-A2FB-01	65	STAGE IIA	6TH	4	-45	Breast Cancer	BRCA	Breast Invasive Lobular Carcinoma	1234	-23851	0	40.56941842	0:DiseaseFree	40.56941842	0:ALIVE OR DEAD TUMOR FREE	Not Hispanic Or Latino	9/20/11	0.0024	EUR	NA	No	C50.9	2417967	C50.9	Yes	Yes	0.3286	0.01	10	No	ILC	40.56941842	0:LIVING	02BBB632-0F7F-439D-B8F0-C86A06237424	MX	N0	T2	Tumor Free	40.56941842	0:CENSORED	Yes	No	White	No	-8	1	Primary
brca_tcga_pan_can_atlas_2018	TCGA-AC-A2QH	TCGA-AC-A2QH-01	58	STAGE IIB	7TH	18	19	Breast Cancer	BRCA	Metaplastic Breast Cancer	1005	-21488	0	33.0407338	0:DiseaseFree	33.0407338	0:ALIVE OR DEAD TUMOR FREE	Not Hispanic Or Latino	10/18/11	0.4092	EUR	NA	No	C50.9	2438055	C50.9	Yes	Yes	0.3517	1.54	27	No	MBC	33.0407338	0:LIVING	67C5F371-3FA9-47C5-8B15-C2DD9ACC8519	MX	N0	T3	Tumor Free	33.0407338	0:CENSORED	Yes	No	White	Yes	14	1	Primary
brca_tcga_pan_can_atlas_2018	TCGA-AC-A2QJ	TCGA-AC-A2QJ-01	48	STAGE IIIB	7TH	23	29	Breast Cancer	BRCA	Metaplastic Breast Cancer	69	-17569	0	7.791695434	1:Recurred/Progressed	14.66285301	1:DEAD WITH TUMOR	Hispanic Or Latino	10/18/11	0.1854	AMR	NA	No	C50.9	2438055	C50.9	Yes	No	0.3069	0	NA	Yes	MBC	14.66285301	1:DECEASED	D9FD2724-7DB0-4AF3-AC14-217BDFA5203F	M0	N0	T4B	Tumor Free	7.791695434	1:PROGRESSION	Yes	No	White	Yes	-6	1	Primary
brca_tcga_pan_can_atlas_2018	TCGA-AC-A3QQ	TCGA-AC-A3QQ-01	54	STAGE IA	7TH	6	3	Breast Cancer	BRCA	Breast Invasive Lobular Carcinoma	734	-19723	0	NA	NA	24.1312424	0:ALIVE OR DEAD TUMOR FREE	Not Hispanic Or Latino	12/3/12	0.1273	EUR	NA	No	C50.9	2417967	C50.9	Yes	Yes	0.3129	0.45	26	No	ILC	24.1312424	0:LIVING	95CEF916-5545-455B-920C-773A54FC7676	MX	N0 (I-)	T1C	Tumor Free	24.1312424	0:CENSORED	Yes	No	White	No	0	1	Primary
brca_tcga_pan_can_atlas_2018	TCGA-AC-A3TN	TCGA-AC-A3TN-01	75	STAGE IIB	7TH	4	-23	Breast Cancer	BRCA	Breast Invasive Lobular Carcinoma	456	-27421	0	14.99161653	0:DiseaseFree	14.99161653	0:ALIVE OR DEAD TUMOR FREE	Not Hispanic Or Latino	8/1/12	0.0710	EUR	NA	No	C50.9	2417967	C50.9	Yes	No	0.3194	0	NA	No	ILC	14.99161653	0:LIVING	81B70C58-4A12-448C-A594-2ADE44F6A0AE	MX	N0	T3	Tumor Free	14.99161653	0:CENSORED	Yes	No	White	Yes	-18	1	Primary
brca_tcga_pan_can_atlas_2018	TCGA-AC-A3W5	TCGA-AC-A3W5-01	65	STAGE IIA	7TH	23	-5	Breast Cancer	BRCA	Breast Invasive Lobular Carcinoma	504	-24029	0	NA	NA	16.56968143	0:ALIVE OR DEAD TUMOR FREE	Not Hispanic Or Latino	9/24/12	0.3754	AFR	NA	No	C50.9	2417967	C50.9	Yes	Yes	0.3228	0.05	118	No	ILC	16.56968143	0:LIVING	4C313E5B-4DC3-408E-8E92-22427F74743E	MX	N0	T2	Tumor Free	16.56968143	0:CENSORED	Yes	Yes	Black or African American	Yes	0	1	Primary
brca_tcga_pan_can_atlas_2018	TCGA-AC-A3YJ	TCGA-AC-A3YJ-01	66	STAGE IIA	7TH	1	-17	Breast Cancer	BRCA	Breast Invasive Carcinoma (NOS)	754	-24439	0	24.78876944	0:DiseaseFree	24.78876944	0:ALIVE OR DEAD TUMOR FREE	Not Hispanic Or Latino	10/3/12	0.0443	EUR	NA	No	C50.9	2246303	C50.9	Yes	Yes	0.2942	0	17	No	BRCNOS	24.78876944	0:LIVING	86CF879E-3B40-44DD-AAA7-6F49F54A15D9	MX	N0 (I-)	T2	Tumor Free	24.78876944	0:CENSORED	Yes	No	White	No	-20	1	Primary
brca_tcga_pan_can_atlas_2018	TCGA-AC-A4ZE	TCGA-AC-A4ZE-01	63	STAGE IIB	7TH	7	-31	Breast Cancer	BRCA	Breast Invasive Lobular Carcinoma	890	-23284	0	29.25995332	0:DiseaseFree	29.25995332	0:ALIVE OR DEAD TUMOR FREE	Not Hispanic Or Latino	6/9/15	0.1820	EUR	NA	No	C50.9	2417967	C50.9	Yes	Yes	0.3411	0.43	45	No	ILC	29.25995332	0:LIVING	0CF0D67C-2F7F-42A6-94F3-407D0EC46C88	M0	N0	T3	Tumor Free	29.25995332	0:CENSORED	Yes	No	White	No	-2	1	Primary
brca_tcga_pan_can_atlas_2018	TCGA-AC-A5XS	TCGA-AC-A5XS-01	74	STAGE IIA	7TH	9	-9	Breast Cancer	BRCA	Breast Invasive Lobular Carcinoma	588	-27160	0	19.331295	0:DiseaseFree	19.331295	0:ALIVE OR DEAD TUMOR FREE	Not Hispanic Or Latino	7/15/13	0.2478	EUR	NA	No	C50.9	2417967	C50.9	Yes	Yes	0.3059	0	400	No	ILC	19.331295	0:LIVING	D9627184-B972-4E00-8C11-B0B946AC357A	MX	N0	T2	Tumor Free	19.331295	0:CENSORED	Yes	Yes	White	No	-10	1	Primary
brca_tcga_pan_can_atlas_2018	TCGA-AC-A5XU	TCGA-AC-A5XU-01	74	STAGE IIB	7TH	4	-7	Breast Cancer	BRCA	Breast Invasive Ductal Carcinoma	455	-27191	0	14.95874018	0:DiseaseFree	14.95874018	0:ALIVE OR DEAD TUMOR FREE	Not Hispanic Or Latino	7/15/13	0.5906	AFR	NA	No	C50.9	2410662	C50.9	Yes	Yes	0.3039	0.25	57	No	IDC	14.95874018	0:LIVING	97677FD7-8523-48C5-A8CE-614FD4010551	MX	N0 (I-)	T3	Tumor Free	14.95874018	0:CENSORED	Yes	No	Black or African American	Yes	2	1	Primary
brca_tcga_pan_can_atlas_2018	TCGA-AC-A62X	TCGA-AC-A62X-01	72	STAGE IIA	7TH	29	29	Breast Cancer	BRCA	Breast Invasive Ductal Carcinoma	417	-26627	0	13.7094388	0:DiseaseFree	13.7094388	0:ALIVE OR DEAD TUMOR FREE	Not Hispanic Or Latino	10/21/13	0.5697	AFR	NA	No	C50.9	2410662	C50.9	Yes	Yes	0.3234	0.68	53	No	IDC	13.7094388	0:LIVING	5B2A4F11-CA46-4974-9420-59B4820920BF	MX	N0	T2	Tumor Free	13.7094388	0:CENSORED	Yes	Yes	Black or African American	No	16	1	Primary
brca_tcga_pan_can_atlas_2018	TCGA-AC-A6IW	TCGA-AC-A6IW-01	73	STAGE IIA	7TH	13	23	Breast Cancer	BRCA	Breast Invasive Ductal Carcinoma	413	-26896	0	13.57793339	0:DiseaseFree	13.57793339	0:ALIVE OR DEAD TUMOR FREE	Not Hispanic Or Latino	10/15/13	0.1742	AFR	NA	No	C50.9	2410662	C50.9	Yes	Yes	0.3474	0.32	130	No	IDC	13.57793339	0:LIVING	8183F0FB-2303-4D7B-BCCD-55E5031FC7DF	MX	N0 (I-)	T2	Tumor Free	13.57793339	0:CENSORED	Yes	No	Black or African American	No	4	1	Primary
brca_tcga_pan_can_atlas_2018	TCGA-AC-A7VC	TCGA-AC-A7VC-01	56	STAGE IIB	7TH	1	31	Breast Cancer	BRCA	Metaplastic Breast Cancer	1	-20479	0	0.032876352	0:DiseaseFree	0.032876352	0:ALIVE OR DEAD TUMOR FREE	Not Hispanic Or Latino	3/29/14	0.2899	EUR	NA	No	C50.9	2438055	C50.9	Yes	Yes	0.3371	0.02	16	No	MBC	0.032876352	0:LIVING	2B36853F-34D3-47C5-BA6A-E5A93233D2B1	MX	N0	T3	Tumor Free	0.032876352	0:CENSORED	Yes	No	White	NA	16	1	Primary
brca_tcga_pan_can_atlas_2018	TCGA-AC-A8OP	TCGA-AC-A8OP-01	72	STAGE IA	7TH	20	-31	Breast Cancer	BRCA	Breast Invasive Ductal Carcinoma	614	-26550	0	20.18608015	0:DiseaseFree	20.18608015	0:ALIVE OR DEAD TUMOR FREE	Not Hispanic Or Latino	2/26/14	0.2658	AFR	NA	No	C50.9	2410662	C50.9	Yes	Yes	0.3014	0.05	137	No	IDC	20.18608015	0:LIVING	B9C6C069-2A2B-4CC7-A398-DC45C132D979	MX	N0 (I-)	T1C	Tumor Free	20.18608015	0:CENSORED	Yes	No	Black or African American	No	-8	1	Primary
brca_tcga_pan_can_atlas_2018	TCGA-AC-A8OR	TCGA-AC-A8OR-01	75	STAGE IA	7TH	1	-23	Breast Cancer	BRCA	Breast Invasive Mixed Mucinous Carcinoma	40	-27605	0	1.315054082	0:DiseaseFree	1.315054082	0:ALIVE OR DEAD TUMOR FREE	Not Hispanic Or Latino	2/26/14	0.0328	EUR	NA	No	C50.9	2403358	C50.9	Yes	Yes	0.3115	0.06	58	No	IMMC	1.315054082	0:LIVING	8CD1BA0B-EAD9-4661-A796-6C9DBF1C42CD	MX	N0 (I-)	T1C	Tumor Free	1.315054082	0:CENSORED	Yes	No	White	NA	-12	1	Primary
brca_tcga_pan_can_atlas_2018	TCGA-AC-A8OS	TCGA-AC-A8OS-01	71	STAGE IIA	7TH	8	-35	Breast Cancer	BRCA	Breast Invasive Lobular Carcinoma	70	-26248	0	2.301344643	0:DiseaseFree	2.301344643	0:ALIVE OR DEAD TUMOR FREE	Not Hispanic Or Latino	2/26/14	0.1344	EUR	NA	No	C50.9	2417967	C50.9	Yes	Yes	0.3361	0.01	41	No	ILC	2.301344643	0:LIVING	D5E655FE-3FBC-47B0-BA23-1D1DD01D591C	MX	N0 (I-)	T2	Tumor Free	2.301344643	0:CENSORED	Yes	No	White	NA	-8	1	Primary
brca_tcga_pan_can_atlas_2018	TCGA-AN-A03X	TCGA-AN-A03X-01	74	STAGE IIA	NA	14	-19	Breast Cancer	BRCA	Breast Invasive Ductal Carcinoma	10	-27163	0	0.32876352	0:DiseaseFree	0.32876352	0:ALIVE OR DEAD TUMOR FREE	Not Hispanic Or Latino	12/28/10	0.3072	EUR	NA	No	C50.9	2410662	C50.9	Yes	Yes	0.271	0.22	35	NA	IDC	0.32876352	0:LIVING	88cd6ccc-70f7-436e-a99c-039b9d31e335	M0	N0	T2	Tumor Free	0.32876352	0:CENSORED	NA	No	White	No	-12	1	Primary
brca_tcga_pan_can_atlas_2018	TCGA-AN-A03Y	TCGA-AN-A03Y-01	66	STAGE IIA	NA	24	-5	Breast Cancer	BRCA	Breast Invasive Ductal Carcinoma	10	-24232	0	0.32876352	0:DiseaseFree	0.32876352	0:ALIVE OR DEAD TUMOR FREE	Not Hispanic Or Latino	12/29/10	0.3773	EUR	NA	No	C50.9	2410662	C50.9	Yes	Yes	0.2659	0.92	26	NA	IDC	0.32876352	0:LIVING	a991644b-3ee6-4cda-acf0-e37de48a49fc	M0	N0	T2	Tumor Free	0.32876352	0:CENSORED	NA	No	White	No	14	1	Primary
brca_tcga_pan_can_atlas_2018	TCGA-AN-A046	TCGA-AN-A046-01	68	STAGE IIA	NA	7	-21	Breast Cancer	BRCA	Breast Invasive Ductal Carcinoma	10	-25158	0	0.32876352	0:DiseaseFree	0.32876352	0:ALIVE OR DEAD TUMOR FREE	Not Hispanic Or Latino	12/28/10	0.0264	EUR	NA	No	C50.9	2410662	C50.9	Yes	Yes	0.2695	0.04	5400	NA	IDC	0.32876352	0:LIVING	dcd5860c-7e3a-44f3-a732-fe92fe3fe300	M0	N0	T2	Tumor Free	0.32876352	0:CENSORED	NA	No	White	No	-4	1	Primary
brca_tcga_pan_can_atlas_2018	TCGA-AN-A049	TCGA-AN-A049-01	62	STAGE IIA	NA	10	-11	Breast Cancer	BRCA	Breast Invasive Ductal Carcinoma	19	-22710	0	NA	NA	0.624650689	0:ALIVE OR DEAD TUMOR FREE	Not Hispanic Or Latino	12/29/10	0.3796	EUR	NA	No	C50.9	2410662	C50.9	Yes	Yes	0.2375	0.37	28	NA	IDC	0.624650689	0:LIVING	2e1e3bf0-1708-4b65-936c-48b89eb8966a	M0	N0	T2	Tumor Free	0.624650689	0:CENSORED	NA	No	White	NA	6	1	Primary
brca_tcga_pan_can_atlas_2018	TCGA-AN-A0AJ	TCGA-AN-A0AJ-01	79	STAGE IIB	NA	16	21	Breast Cancer	BRCA	Breast Invasive Ductal Carcinoma	303	-29131	0	9.961534668	0:DiseaseFree	9.961534668	0:ALIVE OR DEAD TUMOR FREE	Not Hispanic Or Latino	12/20/10	0.6855	EUR	NA	No	C50.9	2418697	C50.9	Yes	Yes	0.252	1.25	77	No	IDC	9.961534668	0:LIVING	9646160a-f1f9-437b-8c7d-efb0b57bfb97	M0	N0	T3	Tumor Free	9.961534668	0:CENSORED	NA	No	White	No	24	1	Primary
brca_tcga_pan_can_atlas_2018	TCGA-AN-A0AK	TCGA-AN-A0AK-01	76	STAGE IIA	NA	12	9	Breast Cancer	BRCA	Breast Invasive Ductal Carcinoma	224	-27977	0	7.364302857	0:DiseaseFree	7.364302857	0:ALIVE OR DEAD TUMOR FREE	Not Hispanic Or Latino	12/21/10	0.2818	EUR	NA	No	C50.9	2410662	C50.9	Yes	Yes	0.8283	32.92	1118	No	IDC	7.364302857	0:LIVING	9e894662-b718-40f8-8899-b5e036cfbd76	M0	N0	T2	Tumor Free	7.364302857	0:CENSORED	NA	No	White	No	12	1	Primary
brca_tcga_pan_can_atlas_2018	TCGA-AN-A0AL	TCGA-AN-A0AL-01	41	STAGE IIIB	7TH	6	21	Breast Cancer	BRCA	Breast Invasive Ductal Carcinoma	227	-15286	0	7.462931913	0:DiseaseFree	7.462931913	0:ALIVE OR DEAD TUMOR FREE	Not Hispanic Or Latino	12/21/10	0.4407	EUR	NA	No	C50.9	2410662	C50.9	Yes	Yes	0.3054	0.87	80	No	IDC	7.462931913	0:LIVING	3e9f93c0-aa79-4b4c-bd6c-b3325912362a	M0	N0	T4	Tumor Free	7.462931913	0:CENSORED	NA	No	White	No	14	1	Primary
brca_tcga_pan_can_atlas_2018	TCGA-AN-A0AM	TCGA-AN-A0AM-01	56	STAGE IIA	NA	21	19	Breast Cancer	BRCA	Breast Invasive Ductal Carcinoma	5	-20713	0	0.16438176	0:DiseaseFree	0.16438176	0:ALIVE OR DEAD TUMOR FREE	Not Hispanic Or Latino	12/28/10	0.2787	EUR	NA	No	C50.9	2410662	C50.9	Yes	Yes	0.2894	0.09	88	NA	IDC	0.16438176	0:LIVING	00a2d166-78c9-4687-a195-3d6315c27574	M0	N0	T2	Tumor Free	0.16438176	0:CENSORED	NA	No	White	No	18	1	Primary
brca_tcga_pan_can_atlas_2018	TCGA-AN-A0AR	TCGA-AN-A0AR-01	55	STAGE IIA	NA	10	9	Breast Cancer	BRCA	Breast Invasive Ductal Carcinoma	10	-20152	0	0.32876352	0:DiseaseFree	0.32876352	0:ALIVE OR DEAD TUMOR FREE	Not Hispanic Or Latino	12/28/10	0.5378	EUR	NA	No	C50.9	2410662	C50.9	Yes	Yes	0.2932	2.5	111	NA	IDC	0.32876352	0:LIVING	ebc460c2-df88-4dc0-a2c0-aca8072b75ad	M0	N0	T2	Tumor Free	0.32876352	0:CENSORED	NA	No	White	No	10	1	Primary
brca_tcga_pan_can_atlas_2018	TCGA-AN-A0AT	TCGA-AN-A0AT-01	62	STAGE IIA	NA	8	33	Breast Cancer	BRCA	Breast Invasive Ductal Carcinoma	10	-22798	0	0.32876352	0:DiseaseFree	0.32876352	0:ALIVE OR DEAD TUMOR FREE	Not Hispanic Or Latino	12/28/10	0.4552	EUR	NA	No	C50.9	2410662	C50.9	Yes	Yes	0.2819	1.3	117	NA	IDC	0.32876352	0:LIVING	05506f4c-e701-4a9d-ae06-97f066aade43	M0	N0	T2	Tumor Free	0.32876352	0:CENSORED	NA	No	White	No	22	1	Primary
brca_tcga_pan_can_atlas_2018	TCGA-AN-A0FD	TCGA-AN-A0FD-01	71	STAGE IIA	NA	6	-7	Breast Cancer	BRCA	Breast Invasive Ductal Carcinoma	196	-26007	0	6.443765	0:DiseaseFree	6.443765	0:ALIVE OR DEAD TUMOR FREE	Not Hispanic Or Latino	12/20/10	0.1710	EUR	NA	No	C50.9	2410662	C50.9	Yes	Yes	0.3047	0.25	31	NA	IDC	6.443765	0:LIVING	c6086936-7544-4da0-8c0c-114166848483	M0	N0	T2	Tumor Free	6.443765	0:CENSORED	NA	No	White	No	4	1	Primary
brca_tcga_pan_can_atlas_2018	TCGA-AN-A0FF	TCGA-AN-A0FF-01	32	STAGE IA	NA	4	-29	Breast Cancer	BRCA	Breast Invasive Ductal Carcinoma	172	-11929	0	5.654732551	0:DiseaseFree	5.654732551	0:ALIVE OR DEAD TUMOR FREE	Not Hispanic Or Latino	12/27/10	0.1509	EUR	NA	No	C50.9	2410662	C50.9	Yes	Yes	0.2735	0.05	20	No	IDC	5.654732551	0:LIVING	d5cab7f5-e4f1-40ee-a0c8-4c8004c1c9a0	M0	N0	T1B	Tumor Free	5.654732551	0:CENSORED	NA	No	White	No	2	1	Primary
brca_tcga_pan_can_atlas_2018	TCGA-AN-A0FK	TCGA-AN-A0FK-01	88	STAGE IIIB	NA	23	-15	Breast Cancer	BRCA	Breast Invasive Ductal Carcinoma	213	-32462	0	7.002662985	0:DiseaseFree	7.002662985	0:ALIVE OR DEAD TUMOR FREE	Not Hispanic Or Latino	12/20/10	0.5521	EUR	NA	No	C50.9	2410662	C50.9	Yes	Yes	0.2848	0.07	34	NA	IDC	7.002662985	0:LIVING	2f4cbedf-ed7e-45a2-bf34-f1d1e696bdde	M0	N0	T4	Tumor Free	7.002662985	0:CENSORED	NA	No	White	No	-14	1	Primary
brca_tcga_pan_can_atlas_2018	TCGA-AN-A0FL	TCGA-AN-A0FL-01	62	STAGE IIA	NA	7	5	Breast Cancer	BRCA	Breast Invasive Ductal Carcinoma	231	-22805	0	7.594437321	0:DiseaseFree	7.594437321	0:ALIVE OR DEAD TUMOR FREE	Not Hispanic Or Latino	12/28/10	0.5381	EUR	NA	No	C50.9	2410662	C50.9	Yes	Yes	0.2919	0.62	151	NA	IDC	7.594437321	0:LIVING	baf1207d-7d1a-4cad-ba58-62c26be2415e	M0	N0	T2	Tumor Free	7.594437321	0:CENSORED	NA	No	White	No	-2	1	Primary
brca_tcga_pan_can_atlas_2018	TCGA-AN-A0FN	TCGA-AN-A0FN-01	61	STAGE IA	7TH	3	-29	Breast Cancer	BRCA	Breast Invasive Lobular Carcinoma	218	-22629	0	7.167044745	0:DiseaseFree	7.167044745	0:ALIVE OR DEAD TUMOR FREE	Not Hispanic Or Latino	12/28/10	0.0004	EUR	NA	No	C50.9	2410662	C50.9	Yes	Yes	0.3094	0.05	38	NA	ILC	7.167044745	0:LIVING	c2a742fe-3e8b-4210-85a6-7191a1123609	M0	N0	T1C	Tumor Free	7.167044745	0:CENSORED	NA	No	White	No	-16	1	Primary
brca_tcga_pan_can_atlas_2018	TCGA-AN-A0FS	TCGA-AN-A0FS-01	55	STAGE IA	7TH	3	-35	Breast Cancer	BRCA	Breast Invasive Lobular Carcinoma	210	-20352	0	6.904033928	0:DiseaseFree	6.904033928	0:ALIVE OR DEAD TUMOR FREE	Not Hispanic Or Latino	12/20/10	0.1049	EUR	NA	No	C50.9	2410662	C50.9	Yes	Yes	0.3024	0.1	61	NA	ILC	6.904033928	0:LIVING	10c9be1e-2cc0-45e4-8d2c-c013ea63ef05	M0	N0	T1C	Tumor Free	6.904033928	0:CENSORED	NA	No	White	No	-12	1	Primary
brca_tcga_pan_can_atlas_2018	TCGA-AN-A0FV	TCGA-AN-A0FV-01	58	STAGE IIA	7TH	19	19	Breast Cancer	BRCA	Breast Invasive Ductal Carcinoma	10	-21479	0	0.32876352	0:DiseaseFree	0.32876352	0:ALIVE OR DEAD TUMOR FREE	Not Hispanic Or Latino	12/28/10	0.5399	EUR	NA	No	C50.9	2410662	C50.9	Yes	Yes	0.2554	0.67	81	NA	IDC	0.32876352	0:LIVING	2e8e70f2-c781-44c2-8f12-1f8c2f536aa3	M0	N0	T2	Tumor Free	0.32876352	0:CENSORED	NA	No	White	No	16	1	Primary
brca_tcga_pan_can_atlas_2018	TCGA-AN-A0FX	TCGA-AN-A0FX-01	52	STAGE IIA	NA	14	17	Breast Cancer	BRCA	Breast Invasive Ductal Carcinoma	10	-19309	0	0.32876352	0:DiseaseFree	0.32876352	0:ALIVE OR DEAD TUMOR FREE	Not Hispanic Or Latino	11/28/10	0.5402	EUR	NA	No	C50.9	2410662	C50.9	Yes	Yes	0.3678	0.53	117	NA	IDC	0.32876352	0:LIVING	13b860c3-8048-4dc9-9eb0-7480bc660837	M0	N0	T2	Tumor Free	0.32876352	0:CENSORED	NA	No	White	No	12	1	Primary
brca_tcga_pan_can_atlas_2018	TCGA-AN-A0FY	TCGA-AN-A0FY-01	55	STAGE IA	7TH	19	19	Breast Cancer	BRCA	Breast Invasive Ductal Carcinoma	10	-20347	0	0.32876352	0:DiseaseFree	0.32876352	0:ALIVE OR DEAD TUMOR FREE	Not Hispanic Or Latino	12/29/10	0.3500	EUR	NA	No	C50.9	2410662	C50.9	Yes	Yes	0.2826	1.39	49	NA	IDC	0.32876352	0:LIVING	de75d0b9-0f47-4732-8df5-05c350cfcd32	M0	N0	T1C	Tumor Free	0.32876352	0:CENSORED	NA	No	White	No	16	1	Primary
brca_tcga_pan_can_atlas_2018	TCGA-AN-A0G0	TCGA-AN-A0G0-01	56	STAGE IIA	NA	NA	11	Breast Cancer	BRCA	Breast Invasive Ductal Carcinoma	16	-20504	0	0.526021633	0:DiseaseFree	0.526021633	0:ALIVE OR DEAD TUMOR FREE	Not Hispanic Or Latino	12/29/10	NA	EUR	NA	No	C50.9	2410662	C50.9	Yes	No	0.3083	0.73	32	NA	IDC	0.526021633	0:LIVING	96312510-c126-485d-8109-ed81844a1dc3	M0	N0	T2	Tumor Free	0.526021633	0:CENSORED	NA	No	White	Yes	18	1	Primary
brca_tcga_pan_can_atlas_2018	TCGA-AN-A0XL	TCGA-AN-A0XL-01	61	STAGE IIA	7TH	13	-31	Breast Cancer	BRCA	Breast Invasive Ductal Carcinoma	163	-22341	0	5.358845383	0:DiseaseFree	5.358845383	0:ALIVE OR DEAD TUMOR FREE	Not Hispanic Or Latino	3/25/11	0.3332	EUR	NA	No	C50.9	2410662	C50.9	Yes	Yes	NA	0.09	33	NA	IDC	5.358845383	0:LIVING	4649dee3-b668-44cd-ab97-3834de3ef8f8	M0	N0	T2	Tumor Free	5.358845383	0:CENSORED	Yes	No	White	No	0	1	Primary
brca_tcga_pan_can_atlas_2018	TCGA-AN-A0XU	TCGA-AN-A0XU-01	54	STAGE IIA	7TH	10	35	Breast Cancer	BRCA	Breast Invasive Ductal Carcinoma	10	-20052	0	0.32876352	0:DiseaseFree	0.32876352	0:ALIVE OR DEAD TUMOR FREE	Not Hispanic Or Latino	3/28/11	0.4834	EUR	NA	No	C50.9	2410662	C50.9	Yes	Yes	0.3016	1.04	114	NA	IDC	0.32876352	0:LIVING	a1da9db1-db11-4f4d-a249-c738db81b87e	M0	N0	T2	NA	0.32876352	0:CENSORED	Yes	No	White	No	28	1	Primary
brca_tcga_pan_can_atlas_2018	TCGA-AO-A03M	TCGA-AO-A03M-01	29	STAGE I	6TH	14	9	Breast Cancer	BRCA	Breast Invasive Ductal Carcinoma	1866	-10616	0	61.34727291	0:DiseaseFree	61.34727291	0:ALIVE OR DEAD TUMOR FREE	Not Hispanic Or Latino	1/9/11	0.1630	EUR	NA	No	C50.9	2410662	C50.9	Yes	Yes	NA	0.07	754	No	IDC	61.34727291	0:LIVING	095c7985-3842-494f-b591-706ad1cd2133	M0	N0 (I-)	T1C	Tumor Free	61.34727291	0:CENSORED	NA	No	White	No	16	1	Primary
brca_tcga_pan_can_atlas_2018	TCGA-AO-A03O	TCGA-AO-A03O-01	69	STAGE IIA	NA	24	-5	Breast Cancer	BRCA	Breast Invasive Ductal Carcinoma	NA	-25362	0	81.63198212	0:DiseaseFree	81.63198212	0:ALIVE OR DEAD TUMOR FREE	Not Hispanic Or Latino	9/19/10	0.3537	AFR_ADMIX	NA	No	C50.9	2410662	C50.9	Yes	Yes	0.2729	0.88	72	NA	IDC	81.63198212	1:DECEASED	1111fb30-46ce-4722-98da-ec9ba2323d90	M0	N0 (I-)	T2	Tumor Free	81.63198212	0:CENSORED	NA	No	Black or African American	No	18	1	Primary
brca_tcga_pan_can_atlas_2018	TCGA-AO-A03U	TCGA-AO-A03U-01	31	STAGE I	6TH	1	-21	Breast Cancer	BRCA	Breast Invasive Carcinoma (NOS)	NA	-11354	0	58.94729921	0:DiseaseFree	58.94729921	0:ALIVE OR DEAD TUMOR FREE	Not Hispanic Or Latino	1/9/11	0.0010	EUR	NA	No	C50.9	2411392	C50.9	Yes	Yes	NA	0.01	5	Yes	BRCNOS	58.94729921	1:DECEASED	0685edd2-ce1c-4e0e-8dda-393139af4223	M0	N0 (I-)	T1C	Tumor Free	53.06243219	1:PROGRESSION	NA	No	White	No	-16	1	Primary
brca_tcga_pan_can_atlas_2018	TCGA-AO-A03V	TCGA-AO-A03V-01	41	STAGE I	6TH	7	-21	Breast Cancer	BRCA	Breast Invasive Ductal Carcinoma	886	-15284	0	44.41595161	0:DiseaseFree	44.41595161	0:ALIVE OR DEAD TUMOR FREE	Not Hispanic Or Latino	1/9/11	0.3132	EUR	NA	No	C50.9	2410662	C50.9	Yes	Yes	0.2742	0.23	51	NA	IDC	44.41595161	0:LIVING	a6cb373a-1604-4e25-bd81-da6c3e4f06ee	M0	N0 (I-)	T1C	Tumor Free	44.41595161	0:CENSORED	NA	No	White	No	-8	1	Primary
brca_tcga_pan_can_atlas_2018	TCGA-AO-A0J2	TCGA-AO-A0J2-01	41	STAGE IA	NA	9	31	Breast Cancer	BRCA	Breast Invasive Ductal Carcinoma	997	-15324	0	32.77772298	0:DiseaseFree	32.77772298	0:ALIVE OR DEAD TUMOR FREE	Not Hispanic Or Latino	9/19/10	0.7158	EUR	NA	No	C50.9	2410662	C50.9	Yes	Yes	0.2894	1.15	53	No	IDC	32.77772298	0:LIVING	d2f2560c-ec80-4fea-9474-c47a2e85ea95	M0	N0 (I-)	T1C	Tumor Free	32.77772298	0:CENSORED	NA	No	White	No	16	1	Primary
brca_tcga_pan_can_atlas_2018	TCGA-AO-A0J4	TCGA-AO-A0J4-01	41	STAGE IA	NA	19	23	Breast Cancer	BRCA	Breast Invasive Ductal Carcinoma	1587	-15052	0	52.17477069	0:DiseaseFree	52.17477069	0:ALIVE OR DEAD TUMOR FREE	Not Hispanic Or Latino	9/19/10	0.4434	AFR	NA	No	C50.9	2410662	C50.9	Yes	Yes	0.2752	0.14	101	No	IDC	52.17477069	0:LIVING	a9b7d7fe-be31-4f71-afee-c1bfdf511888	M0	N0 (I-)	T1C	Tumor Free	52.17477069	0:CENSORED	NA	No	Black or African American	Yes	20	1	Primary
brca_tcga_pan_can_atlas_2018	TCGA-AO-A0J6	TCGA-AO-A0J6-01	61	STAGE IIA	NA	5	31	Breast Cancer	BRCA	Breast Invasive Ductal Carcinoma	1140	-22462	0	37.47904133	0:DiseaseFree	37.47904133	0:ALIVE OR DEAD TUMOR FREE	Not Hispanic Or Latino	9/19/10	0.4668	EUR	NA	No	C50.9	2410662	C50.9	Yes	Yes	0.2929	0.67	100	No	IDC	37.47904133	0:LIVING	e9f4f373-37a5-48ad-a1a0-b0d47820111a	M0	N0 (I-)	T2	Tumor Free	37.47904133	0:CENSORED	NA	No	White	Yes	16	1	Primary
brca_tcga_pan_can_atlas_2018	TCGA-AO-A0J8	TCGA-AO-A0J8-01	61	STAGE IIA	NA	6	-29	Breast Cancer	BRCA	Breast Invasive Lobular Carcinoma	680	-22284	0	22.35591939	0:DiseaseFree	22.35591939	0:ALIVE OR DEAD TUMOR FREE	Not Hispanic Or Latino	9/19/10	0.1308	EUR	NA	No	C50.9	2417967	C50.9	Yes	Yes	0.2595	0.15	22	No	ILC	22.35591939	0:LIVING	02bf5203-f9cd-4c5a-97b4-e5584dc22325	M0	N0 (I+)	T2	Tumor Free	22.35591939	0:CENSORED	NA	No	White	Yes	-12	1	Primary
brca_tcga_pan_can_atlas_2018	TCGA-AO-A0JC	TCGA-AO-A0JC-01	64	STAGE IIA	NA	NA	-41	Breast Cancer	BRCA	Breast Invasive Ductal Carcinoma	1547	-23404	0	50.85971661	0:DiseaseFree	50.85971661	0:ALIVE OR DEAD TUMOR FREE	Not Hispanic Or Latino	9/20/10	0.0001	EUR	NA	No	C50.9	2410662	C50.9	Yes	Yes	0.2592	0.01	136	No	IDC	50.85971661	0:LIVING	03565036-b6d3-432f-8d9a-7099818e0788	M0	N0 (I-)	T2	Tumor Free	50.85971661	0:CENSORED	NA	No	White	Yes	-8	1	Primary
brca_tcga_pan_can_atlas_2018	TCGA-AO-A124	TCGA-AO-A124-01	38	STAGE IIA	5TH	15	23	Breast Cancer	BRCA	Breast Invasive Carcinoma (NOS)	3506	-14174	0	115.2644903	0:DiseaseFree	115.2644903	0:ALIVE OR DEAD TUMOR FREE	Not Hispanic Or Latino	12/7/10	0.7327	EUR	NA	No	C50.9	2419062	C50.9	Yes	Yes	0.3181	2.42	135	No	BRCNOS	115.2644903	0:LIVING	b094e8b2-8ece-4b36-8025-18073a8b873c	M0	N0 (I-)	T2	Tumor Free	115.2644903	0:CENSORED	NA	No	White	No	12	1	Primary
brca_tcga_pan_can_atlas_2018	TCGA-AO-A125	TCGA-AO-A125-01	72	STAGE IIA	5TH	5	-17	Breast Cancer	BRCA	Breast Invasive Carcinoma (NOS)	3019	-26466	0	113.6206727	0:DiseaseFree	113.6206727	0:ALIVE OR DEAD TUMOR FREE	Not Hispanic Or Latino	12/7/10	0.1154	AFR	NA	No	C50.9	2246303	C50.9	Yes	Yes	NA	0.2	31	NA	BRCNOS	113.6206727	0:LIVING	8577ffcb-242e-40e2-98d4-2831d952be34	M0	N0 (I-)	T2	Tumor Free	113.6206727	0:CENSORED	NA	No	Black or African American	No	-4	1	Primary
brca_tcga_pan_can_atlas_2018	TCGA-AO-A126	TCGA-AO-A126-01	39	STAGE IIA	NA	4	-9	Breast Cancer	BRCA	Breast Invasive Ductal Carcinoma	3307	-14264	0	8.777985995	1:Recurred/Progressed	108.7220962	0:ALIVE OR DEAD TUMOR FREE	Not Hispanic Or Latino	12/7/10	0.1535	EAS	NA	No	C50.9	2410662	C50.9	Yes	Yes	NA	0.16	20	Yes	IDC	108.7220962	0:LIVING	cc0902fd-a2fc-4327-929e-d4219e32e1d7	M0	N0 (I-)	T2	Tumor Free	8.777985995	1:PROGRESSION	NA	No	Asian	Yes	-10	1	Primary
brca_tcga_pan_can_atlas_2018	TCGA-AO-A128	TCGA-AO-A128-01	61	STAGE IIA	NA	25	-3	Breast Cancer	BRCA	Breast Invasive Ductal Carcinoma	3248	-22340	0	106.7823914	0:DiseaseFree	106.7823914	0:ALIVE OR DEAD TUMOR FREE	Not Hispanic Or Latino	12/7/10	0.1548	EUR	NA	No	C50.9	2410662	C50.9	Yes	Yes	0.3857	1.03	827	No	IDC	106.7823914	0:LIVING	016caf42-4e19-4444-ab5d-6cf1e76c4afa	M0	N0 (I-)	T2	Tumor Free	106.7823914	0:CENSORED	NA	No	White	Yes	4	1	Primary
brca_tcga_pan_can_atlas_2018	TCGA-AO-A12A	TCGA-AO-A12A-01	47	STAGE IIA	6TH	25	-39	Breast Cancer	BRCA	Breast Invasive Ductal Carcinoma	2755	-17420	0	NA	NA	102.3112076	0:ALIVE OR DEAD TUMOR FREE	Not Hispanic Or Latino	12/8/10	0.1372	EUR	NA	No	C50.9	2410662	C50.9	Yes	Yes	0.2771	0.02	14	NA	IDC	102.3112076	0:LIVING	99927651-34be-4795-893a-128d8a1fdb30	M0	N0 (I+)	T2	Tumor Free	102.3112076	0:CENSORED	NA	No	White	No	-6	1	Primary
brca_tcga_pan_can_atlas_2018	TCGA-AO-A12B	TCGA-AO-A12B-01	63	STAGE IIA	6TH	19	-29	Breast Cancer	BRCA	Breast Invasive Ductal Carcinoma	2989	-23150	0	98.26741625	0:DiseaseFree	98.26741625	0:ALIVE OR DEAD TUMOR FREE	Hispanic Or Latino	12/8/10	0.1121	NA	NA	No	C50.9	2410662	C50.9	Yes	Yes	NA	0.15	18	No	IDC	98.26741625	0:LIVING	f6ed684f-ee7a-496c-80d5-6eacd494d16a	M0	N0 (I-)	T2	Tumor Free	98.26741625	0:CENSORED	NA	No	White	No	-14	1	Primary
brca_tcga_pan_can_atlas_2018	TCGA-AO-A12E	TCGA-AO-A12E-01	51	STAGE IIB	6TH	18	-13	Breast Cancer	BRCA	Breast Invasive Lobular Carcinoma	1743	-18721	0	70.42114607	0:DiseaseFree	70.42114607	0:ALIVE OR DEAD TUMOR FREE	Not Hispanic Or Latino	12/8/10	0.4013	EUR	NA	No	C50.9	2417967	C50.9	Yes	Yes	NA	0	27	NA	ILC	70.42114607	0:LIVING	2cbeadff-a8a3-4787-9d4e-f6b74c3ab5d9	M0	N0 (I+)	T3	Tumor Free	70.42114607	0:CENSORED	NA	No	White	Yes	12	1	Primary
brca_tcga_pan_can_atlas_2018	TCGA-AO-A12F	TCGA-AO-A12F-01	36	STAGE IIA	6TH	21	11	Breast Cancer	BRCA	Breast Invasive Ductal Carcinoma	1471	-13409	0	60.55824046	0:DiseaseFree	60.55824046	0:ALIVE OR DEAD TUMOR FREE	Not Hispanic Or Latino	12/8/10	0.6214	EUR	NA	No	C50.9	2410662	C50.9	Yes	Yes	0.3132	1.59	35	NA	IDC	60.55824046	0:LIVING	495f9eda-b9be-4eef-bae1-766a4bfbd68e	M0	N0 (I-)	T2	Tumor Free	60.55824046	0:CENSORED	NA	No	White	Yes	14	1	Primary
brca_tcga_pan_can_atlas_2018	TCGA-AO-A12G	TCGA-AO-A12G-01	75	STAGE IIA	6TH	6	-21	Breast Cancer	BRCA	Breast Invasive Carcinoma (NOS)	1266	-27705	0	53.88434099	0:DiseaseFree	53.88434099	0:ALIVE OR DEAD TUMOR FREE	Not Hispanic Or Latino	12/8/10	0.2741	EUR	NA	No	C50.9	2236076	C50.9	Yes	Yes	NA	0.16	34	NA	BRCNOS	53.88434099	0:LIVING	58c56d4b-3f85-4aad-a779-5f9e1791677d	M0	N0 (I+)	T2	Tumor Free	53.88434099	0:CENSORED	NA	No	White	No	2	1	Primary
brca_tcga_pan_can_atlas_2018	TCGA-AO-A12H	TCGA-AO-A12H-01	69	STAGE IIA	6TH	0	-27	Breast Cancer	BRCA	Breast Invasive Carcinoma (NOS)	1234	-25515	0	40.56941842	0:DiseaseFree	40.56941842	0:ALIVE OR DEAD TUMOR FREE	Not Hispanic Or Latino	12/8/10	0.0000	AFR	NA	No	C50.9	2419062	C50.9	Yes	Yes	0.2725	0.02	21	No	BRCNOS	40.56941842	0:LIVING	b5b99291-507e-4b68-a039-9a0f571f55df	M0	N0 (I-)	T2	Tumor Free	40.56941842	0:CENSORED	NA	No	Black or African American	No	-14	1	Primary
brca_tcga_pan_can_atlas_2018	TCGA-AO-A1KO	TCGA-AO-A1KO-01	46	STAGE IIB	6TH	NA	-37	Breast Cancer	BRCA	Breast Invasive Lobular Carcinoma	448	-16817	0	20.44909097	0:DiseaseFree	20.44909097	0:ALIVE OR DEAD TUMOR FREE	Not Hispanic Or Latino	4/1/11	0.0000	EUR	NA	No	C50.9	2417967	C50.9	Yes	Yes	0.3223	0.53	5	NA	ILC	20.44909097	0:LIVING	c25898b4-eb33-42f4-bf3f-bf532a929e7d	M0	N0 (I+)	T3	Tumor Free	20.44909097	0:CENSORED	Yes	No	White	No	-18	1	Primary
brca_tcga_pan_can_atlas_2018	TCGA-AO-A1KR	TCGA-AO-A1KR-01	51	STAGE IIA	6TH	13	23	Breast Cancer	BRCA	Breast Invasive Ductal Carcinoma	2513	-18900	0	82.61827268	0:DiseaseFree	82.61827268	0:ALIVE OR DEAD TUMOR FREE	Not Hispanic Or Latino	9/15/11	0.4509	EUR	NA	No	C50.9	2410662	C50.9	Yes	Yes	0.313	0.18	63	No	IDC	82.61827268	0:LIVING	b7f74ae1-6f58-447c-be50-a7666eb19d9a	M0	N0	T2	Tumor Free	82.61827268	0:CENSORED	Yes	No	White	No	20	1	Primary
brca_tcga_pan_can_atlas_2018	TCGA-AO-A1KS	TCGA-AO-A1KS-01	69	STAGE IIA	7TH	24	-15	Breast Cancer	BRCA	Breast Invasive Lobular Carcinoma	16	-25230	0	11.50672321	0:DiseaseFree	11.50672321	0:ALIVE OR DEAD TUMOR FREE	Not Hispanic Or Latino	4/1/11	0.4859	EUR	NA	No	C50.9	2417967	C50.9	Yes	Yes	0.3351	0.26	33	NA	ILC	11.50672321	0:LIVING	bb8d42d3-ad65-4d88-ae1d-f9aadfc7962d	M0	N0 (I-)	T2	Tumor Free	11.50672321	0:CENSORED	Yes	No	White	Yes	4	1	Primary
brca_tcga_pan_can_atlas_2018	TCGA-AQ-A04J	TCGA-AQ-A04J-01	45	STAGE IIA	NA	5	15	Breast Cancer	BRCA	Breast Invasive Ductal Carcinoma	819	-16615	0	26.92573232	0:DiseaseFree	26.92573232	0:ALIVE OR DEAD TUMOR FREE	Not Hispanic Or Latino	10/15/10	0.3431	EUR	NA	No	C50.9	2410662	C50.9	Yes	Yes	0.2782	0.01	69	No	IDC	26.92573232	0:LIVING	9938ce5c-e74e-446e-a932-f096f85cc3b1	M0	N0 (I+)	T2	Tumor Free	26.92573232	0:CENSORED	NA	No	White	No	14	1	Primary
brca_tcga_pan_can_atlas_2018	TCGA-AQ-A04L	TCGA-AQ-A04L-01	48	STAGE IIA	5TH	19	15	Breast Cancer	BRCA	Breast Invasive Ductal Carcinoma	3957	-17759	0	130.091725	0:DiseaseFree	130.091725	0:ALIVE OR DEAD TUMOR FREE	Not Hispanic Or Latino	12/15/10	0.5876	EUR	NA	No	C50.9	2410662	C50.9	Yes	No	NA	1.8	NA	No	IDC	130.091725	0:LIVING	78582fbc-dcc7-48ae-9f95-5271c9bc5b72	MX	N0 (I-)	T2	Tumor Free	130.091725	0:CENSORED	NA	No	White	No	10	1	Primary
brca_tcga_pan_can_atlas_2018	TCGA-AQ-A54N	TCGA-AQ-A54N-01	51	STAGE IIA	7TH	23	-1	Breast Cancer	BRCA	Breast Invasive Ductal Carcinoma	78	-18741	0	2.564355459	0:DiseaseFree	2.564355459	0:ALIVE OR DEAD TUMOR FREE	Hispanic Or Latino	2/26/13	0.6816	AFR	NA	No	C50.9	2410662	C50.9	Yes	No	0.331	1.1	NA	NA	IDC	2.564355459	0:LIVING	58090433-D8D1-4499-A235-810C3E9D5B74	M0	N0	T2	Tumor Free	2.564355459	0:CENSORED	Yes	Yes	Black or African American	No	4	1	Primary
brca_tcga_pan_can_atlas_2018	TCGA-AQ-A54O	TCGA-AQ-A54O-01	51	STAGE IIA	7TH	20	-17	Breast Cancer	BRCA	Breast Invasive Ductal Carcinoma	1001	-18694	0	32.90922839	0:DiseaseFree	32.90922839	0:ALIVE OR DEAD TUMOR FREE	Not Hispanic Or Latino	2/26/13	0.4149	AFR	NA	No	C50.9	2410662	C50.9	Yes	No	0.2926	0.08	18	No	IDC	32.90922839	0:LIVING	35CA5E2A-861A-4DD2-A4CE-D294CF080DA3	M0	N0	T2	Tumor Free	32.90922839	0:CENSORED	Yes	Yes	Black or African American	No	-10	1	Primary
brca_tcga_pan_can_atlas_2018	TCGA-AR-A0TP	TCGA-AR-A0TP-01	43	STAGE IIA	6TH	5	21	Breast Cancer	BRCA	Breast Invasive Ductal Carcinoma	4275	-15812	0	140.546405	0:DiseaseFree	140.546405	0:ALIVE OR DEAD TUMOR FREE	Not Hispanic Or Latino	2/25/11	0.5144	EUR	NA	No	C50.9	2410662	C50.9	Yes	Yes	0.3145	1.38	54	No	IDC	140.546405	0:LIVING	ab89bb2e-da84-4116-a8cd-49aad7bbfd4d	M0	N0	T2	NA	140.546405	0:CENSORED	NA	No	White	Yes	18	1	Primary
brca_tcga_pan_can_atlas_2018	TCGA-AR-A0TU	TCGA-AR-A0TU-01	35	STAGE IIA	6TH	NA	15	Breast Cancer	BRCA	Breast Invasive Ductal Carcinoma	709	-13039	0	23.3093336	0:DiseaseFree	23.3093336	0:ALIVE OR DEAD TUMOR FREE	NA	3/10/11	NA	EUR	NA	No	C50.9	2410662	C50.9	Yes	No	0.3095	1.08	64	No	IDC	23.3093336	0:LIVING	dfe6db17-cf45-488e-bd3c-b8433d7343ca	M0	N0	T2	Tumor Free	23.3093336	0:CENSORED	NA	No	NA	No	14	1	Primary
brca_tcga_pan_can_atlas_2018	TCGA-AR-A0TV	TCGA-AR-A0TV-01	66	STAGE IIA	6TH	15	-1	Breast Cancer	BRCA	Breast Invasive Ductal Carcinoma	2288	-24279	0	75.22109347	0:DiseaseFree	75.22109347	0:ALIVE OR DEAD TUMOR FREE	NA	3/10/11	0.3859	EUR	NA	No	C50.9	2410662	C50.9	Yes	Yes	0.2892	0.3	57	No	IDC	75.22109347	0:LIVING	6439621e-da61-4723-91cc-c5d87d0a4abc	M0	N0	T2	Tumor Free	75.22109347	0:CENSORED	NA	No	NA	No	10	1	Primary
brca_tcga_pan_can_atlas_2018	TCGA-AR-A0TY	TCGA-AR-A0TY-01	54	STAGE IIA	NA	8	3	Breast Cancer	BRCA	Breast Invasive Ductal Carcinoma	NA	-19836	0	17.88473551	1:Recurred/Progressed	55.85692212	1:DEAD WITH TUMOR	Not Hispanic Or Latino	3/10/11	0.3607	EUR	NA	No	C50.9	2410662	C50.9	Yes	Yes	0.2519	0.75	78	Yes	IDC	55.85692212	1:DECEASED	da1c58a7-c6bd-47d9-95c2-8d2ac70e20e4	M0	N0	T2	NA	17.88473551	1:PROGRESSION	NA	No	White	No	14	1	Primary
brca_tcga_pan_can_atlas_2018	TCGA-AR-A0U4	TCGA-AR-A0U4-01	54	STAGE IIA	6TH	11	27	Breast Cancer	BRCA	Breast Invasive Ductal Carcinoma	3261	-19729	0	107.209784	0:DiseaseFree	107.209784	0:ALIVE OR DEAD TUMOR FREE	Not Hispanic Or Latino	3/10/11	0.4452	EUR	NA	No	C50.9	2410662	C50.9	Yes	Yes	NA	0.17	145	No	IDC	107.209784	0:LIVING	71f97b63-c970-44ee-98c2-e02e663d5a40	M0	N0	T2	NA	107.209784	0:CENSORED	NA	No	White	No	22	1	Primary
brca_tcga_pan_can_atlas_2018	TCGA-AR-A1AI	TCGA-AR-A1AI-01	47	STAGE IIA	6TH	22	21	Breast Cancer	BRCA	Breast Invasive Ductal Carcinoma	3296	-17229	0	19.331295	1:Recurred/Progressed	108.3604563	0:ALIVE OR DEAD TUMOR FREE	Not Hispanic Or Latino	6/15/11	0.4681	EUR	NA	No	C50.9	2414314	C50.9	Yes	Yes	0.2776	0.79	70	No	IDC	108.3604563	0:LIVING	9848307d-1bd5-40c1-b655-a33297aaf74f	M0	N0	T2	Tumor Free	19.331295	1:PROGRESSION	Yes	No	White	No	18	1	Primary
brca_tcga_pan_can_atlas_2018	TCGA-AR-A1AJ	TCGA-AR-A1AJ-01	83	STAGE I	6TH	33	11	Breast Cancer	BRCA	Breast Invasive Ductal Carcinoma	3072	-30489	0	100.9961535	0:DiseaseFree	100.9961535	0:ALIVE OR DEAD TUMOR FREE	Not Hispanic Or Latino	6/13/11	0.0657	EUR	NA	No	C50.9	2410662	C50.9	Yes	Yes	0.2632	0	42	No	IDC	100.9961535	0:LIVING	23e7a78a-1d56-4ad1-9bb4-72ec0178aff2	M0	N0	T1	Tumor Free	100.9961535	0:CENSORED	Yes	No	White	Yes	8	1	Primary
brca_tcga_pan_can_atlas_2018	TCGA-AR-A1AK	TCGA-AR-A1AK-01	70	STAGE I	6TH	14	-27	Breast Cancer	BRCA	Breast Invasive Lobular Carcinoma	3159	-25825	0	103.8563961	0:DiseaseFree	103.8563961	0:ALIVE OR DEAD TUMOR FREE	Not Hispanic Or Latino	6/15/11	0.2941	EUR	NA	No	C50.9	2417967	C50.9	Yes	Yes	0.2496	0.07	57	No	ILC	103.8563961	0:LIVING	94b03e1d-50ec-4680-bffd-7086d1536ff2	M0	N0	T1	Tumor Free	103.8563961	0:CENSORED	Yes	No	White	No	2	1	Primary
brca_tcga_pan_can_atlas_2018	TCGA-AR-A1AN	TCGA-AR-A1AN-01	46	STAGE IIA	6TH	9	-27	Breast Cancer	BRCA	Breast Invasive Ductal Carcinoma	2920	-16974	0	95.99894796	0:DiseaseFree	95.99894796	0:ALIVE OR DEAD TUMOR FREE	Hispanic Or Latino	6/14/11	0.3367	EUR	NA	No	C50.9	2410662	C50.9	Yes	Yes	0.2497	0.23	26	No	IDC	95.99894796	0:LIVING	43029932-feb0-4658-97fa-645c1e775009	M0	N0	T2	Tumor Free	95.99894796	0:CENSORED	Yes	No	White	Yes	-8	1	Primary
brca_tcga_pan_can_atlas_2018	TCGA-AR-A1AP	TCGA-AR-A1AP-01	80	STAGE I	6TH	12	-9	Breast Cancer	BRCA	Breast Invasive Ductal Carcinoma	2856	-29406	0	93.89486143	0:DiseaseFree	93.89486143	0:ALIVE OR DEAD TUMOR FREE	Not Hispanic Or Latino	6/13/11	0.2882	EUR	NA	No	C50.9	2410662	C50.9	Yes	Yes	0.288	0.69	32	No	IDC	93.89486143	0:LIVING	9495f029-9882-4c9b-a557-b3aec9e91698	M0	N0	T1	Tumor Free	93.89486143	0:CENSORED	Yes	No	White	No	4	1	Primary
brca_tcga_pan_can_atlas_2018	TCGA-AR-A1AQ	TCGA-AR-A1AQ-01	49	STAGE IIA	6TH	18	19	Breast Cancer	BRCA	Breast Invasive Ductal Carcinoma	3021	-18109	0	99.31945951	0:DiseaseFree	99.31945951	0:ALIVE OR DEAD TUMOR FREE	Not Hispanic Or Latino	6/14/11	0.4982	EUR	NA	No	C50.9	2410662	C50.9	Yes	Yes	0.283	0.39	39	No	IDC	99.31945951	0:LIVING	98e0b4de-52fc-4945-9bf5-11e29368f939	M0	N0	T2	Tumor Free	99.31945951	0:CENSORED	Yes	No	White	Yes	16	1	Primary
brca_tcga_pan_can_atlas_2018	TCGA-AR-A1AT	TCGA-AR-A1AT-01	62	STAGE IIA	6TH	NA	-11	Breast Cancer	BRCA	Breast Invasive Lobular Carcinoma	NA	-22942	0	41.8187198	0:DiseaseFree	41.8187198	NA	Not Hispanic Or Latino	6/14/11	NA	EUR	NA	No	C50.9	2417967	C50.9	Yes	No	0.2816	0.07	27	No	ILC	41.8187198	1:DECEASED	4d26dada-5eb7-4d4e-8eb8-f5465c5c3428	M0	N0	T2	NA	41.8187198	0:CENSORED	Yes	No	White	Yes	16	1	Primary
brca_tcga_pan_can_atlas_2018	TCGA-AR-A1AW	TCGA-AR-A1AW-01	65	STAGE IIA	6TH	12	-31	Breast Cancer	BRCA	Breast Invasive Ductal Carcinoma	2632	-23855	0	86.53055857	0:DiseaseFree	86.53055857	0:ALIVE OR DEAD TUMOR FREE	Not Hispanic Or Latino	6/14/11	0.1214	EUR	NA	No	C50.9	2410662	C50.9	Yes	Yes	0.2572	0.02	29	No	IDC	86.53055857	0:LIVING	a12fd22a-7f84-4b6e-b6d8-012e38eb73d7	M0	N0	T2	NA	86.53055857	0:CENSORED	Yes	No	White	Yes	14	1	Primary
brca_tcga_pan_can_atlas_2018	TCGA-AR-A1AX	TCGA-AR-A1AX-01	64	STAGE I	6TH	7	-27	Breast Cancer	BRCA	Breast Invasive Ductal Carcinoma	2629	-23507	0	86.43192951	0:DiseaseFree	86.43192951	0:ALIVE OR DEAD TUMOR FREE	Not Hispanic Or Latino	6/14/11	0.0366	EUR	NA	No	C50.9	2410662	C50.9	Yes	Yes	0.2683	0	26	No	IDC	86.43192951	0:LIVING	f72c1d69-da35-459f-8542-59bfd6c09c23	M0	N0	T1	NA	86.43192951	0:CENSORED	Yes	No	White	Yes	10	1	Primary
brca_tcga_pan_can_atlas_2018	TCGA-AR-A1AY	TCGA-AR-A1AY-01	65	STAGE I	6TH	13	23	Breast Cancer	BRCA	Breast Invasive Ductal Carcinoma	1026	-23927	0	33.73113719	0:DiseaseFree	33.73113719	0:ALIVE OR DEAD TUMOR FREE	Not Hispanic Or Latino	6/14/11	0.5101	EUR	NA	No	C50.9	2410662	C50.9	Yes	Yes	0.2776	1.18	57	No	IDC	33.73113719	0:LIVING	5fd9552a-c742-4388-940d-295d1107ae00	M0	N0	T1	NA	33.73113719	0:CENSORED	Yes	No	White	Yes	16	1	Primary
brca_tcga_pan_can_atlas_2018	TCGA-AR-A24H	TCGA-AR-A24H-01	65	STAGE IIA	5TH	15	-13	Breast Cancer	BRCA	Breast Invasive Lobular Carcinoma	4894	-24046	0	160.8968669	0:DiseaseFree	160.8968669	0:ALIVE OR DEAD TUMOR FREE	Not Hispanic Or Latino	8/29/11	0.4579	EUR	NA	No	C50.9	2417967	C50.9	Yes	Yes	0.2995	0.61	125	No	ILC	160.8968669	0:LIVING	6f89509c-f802-482e-b4da-94553aa76fe9	M0	N0	T2	NA	160.8968669	0:CENSORED	Yes	No	White	Yes	4	1	Primary
brca_tcga_pan_can_atlas_2018	TCGA-AR-A24K	TCGA-AR-A24K-01	46	STAGE IIA	6TH	18	-17	Breast Cancer	BRCA	Breast Invasive Ductal Carcinoma	1548	-16961	0	50.89259296	0:DiseaseFree	50.89259296	0:ALIVE OR DEAD TUMOR FREE	NA	8/12/11	0.2005	EUR	NA	No	C50.9	2410662	C50.9	Yes	Yes	0.3624	1.28	29	No	IDC	50.89259296	0:LIVING	599c3701-df7a-4a75-a347-fa9b510dd242	M0	N0	T2	NA	50.89259296	0:CENSORED	Yes	No	White	Yes	10	1	Primary
brca_tcga_pan_can_atlas_2018	TCGA-AR-A24N	TCGA-AR-A24N-01	54	STAGE I	6TH	3	-19	Breast Cancer	BRCA	Breast Invasive Ductal Carcinoma	3035	-19989	0	99.77972844	0:DiseaseFree	99.77972844	0:ALIVE OR DEAD TUMOR FREE	Not Hispanic Or Latino	8/16/11	0.1106	EUR	NA	No	C50.9	2410662	C50.9	Yes	Yes	0.3066	0.05	32	No	IDC	99.77972844	0:LIVING	30047d32-0833-4aca-98d1-3b9ab7122863	M0	N0	T1	NA	99.77972844	0:CENSORED	Yes	No	White	No	12	1	Primary
brca_tcga_pan_can_atlas_2018	TCGA-AR-A24P	TCGA-AR-A24P-01	47	STAGE I	6TH	8	-27	Breast Cancer	BRCA	Breast Invasive Ductal Carcinoma	84	-17490	0	2.761613571	0:DiseaseFree	2.761613571	0:ALIVE OR DEAD TUMOR FREE	Not Hispanic Or Latino	8/16/11	0.1587	EUR	NA	No	C50.9	2410662	C50.9	Yes	Yes	0.3262	0.21	21	No	IDC	2.761613571	0:LIVING	d1fd8ed2-be13-4272-b31e-df86911db3b1	M0	N0	T1	NA	2.761613571	0:CENSORED	Yes	No	White	NA	4	1	Primary
brca_tcga_pan_can_atlas_2018	TCGA-AR-A24Q	TCGA-AR-A24Q-01	49	STAGE IIB	6TH	16	21	Breast Cancer	BRCA	Breast Invasive Ductal Carcinoma	3172	-18084	0	104.2837887	0:DiseaseFree	104.2837887	0:ALIVE OR DEAD TUMOR FREE	NA	8/30/11	0.6640	EUR	NA	No	C50.9	2410662	C50.9	Yes	Yes	0.3299	0.42	162	No	IDC	104.2837887	0:LIVING	28e9048a-e540-42de-a1f4-4ef894fccc4c	M0	N0	T3	NA	104.2837887	0:CENSORED	Yes	No	White	Yes	14	1	Primary
brca_tcga_pan_can_atlas_2018	TCGA-AR-A24S	TCGA-AR-A24S-01	61	STAGE I	6TH	16	-13	Breast Cancer	BRCA	Breast Invasive Ductal Carcinoma	2976	-22587	0	97.84002367	0:DiseaseFree	97.84002367	0:ALIVE OR DEAD TUMOR FREE	Not Hispanic Or Latino	8/30/11	0.3411	EUR	NA	No	C50.9	2410662	C50.9	Yes	Yes	0.3249	0.04	44	No	IDC	97.84002367	0:LIVING	074e8b06-3929-4896-9263-3b80ad6a355b	M0	N0	T1	NA	97.84002367	0:CENSORED	Yes	No	White	Yes	12	1	Primary
brca_tcga_pan_can_atlas_2018	TCGA-AR-A24X	TCGA-AR-A24X-01	52	STAGE IIA	6TH	4	-35	Breast Cancer	BRCA	Breast Invasive Carcinoma (NOS)	3004	-19030	0	98.76056153	0:DiseaseFree	98.76056153	0:ALIVE OR DEAD TUMOR FREE	NA	8/30/11	0.0713	EUR	NA	No	C50.9	2418697	C50.9	Yes	Yes	0.3918	1.71	27	No	BRCNOS	98.76056153	0:LIVING	491d5ebb-e9ab-4b17-acb8-630ff9fef0f2	M0	N0	T2	NA	98.76056153	0:CENSORED	Yes	No	White	No	-6	1	Primary
brca_tcga_pan_can_atlas_2018	TCGA-AR-A24Z	TCGA-AR-A24Z-01	57	STAGE IIA	6TH	18	-13	Breast Cancer	BRCA	Breast Invasive Ductal Carcinoma	3001	-20900	0	98.66193247	0:DiseaseFree	98.66193247	0:ALIVE OR DEAD TUMOR FREE	NA	8/30/11	0.5036	EUR	NA	No	C50.9	2410662	C50.9	Yes	Yes	0.3301	1.07	42	No	IDC	98.66193247	0:LIVING	9fefbe7c-f66a-4940-843e-285cb7b392c1	M0	N0	T2	NA	98.66193247	0:CENSORED	Yes	No	White	No	6	1	Primary
brca_tcga_pan_can_atlas_2018	TCGA-AR-A250	TCGA-AR-A250-01	58	STAGE IIA	6TH	19	-15	Breast Cancer	BRCA	Breast Invasive Ductal Carcinoma	2707	-21309	0	88.99628497	0:DiseaseFree	88.99628497	0:ALIVE OR DEAD TUMOR FREE	Not Hispanic Or Latino	8/30/11	0.3845	EUR	NA	No	C50.9	2410662	C50.9	Yes	Yes	0.3337	1.63	116	No	IDC	88.99628497	0:LIVING	a0963e93-b63e-4de2-86c1-81302e271d3e	M0	N0	T2	Tumor Free	88.99628497	0:CENSORED	Yes	No	White	No	8	1	Primary
brca_tcga_pan_can_atlas_2018	TCGA-AR-A252	TCGA-AR-A252-01	50	STAGE I	6TH	16	-35	Breast Cancer	BRCA	Breast Invasive Ductal Carcinoma	2838	-18611	0	93.30308709	0:DiseaseFree	93.30308709	0:ALIVE OR DEAD TUMOR FREE	Not Hispanic Or Latino	8/30/11	0.0162	EUR	NA	No	C50.9	2410662	C50.9	Yes	Yes	0.3281	0.21	14	No	IDC	93.30308709	0:LIVING	4d0fec97-e024-4608-a0cc-426a3decc7b1	M0	N0	T1	NA	93.30308709	0:CENSORED	Yes	No	White	Yes	-4	1	Primary
brca_tcga_pan_can_atlas_2018	TCGA-AR-A255	TCGA-AR-A255-01	62	STAGE I	6TH	25	-31	Breast Cancer	BRCA	Breast Invasive Ductal Carcinoma	2161	-22809	0	71.04579676	0:DiseaseFree	71.04579676	0:ALIVE OR DEAD TUMOR FREE	Not Hispanic Or Latino	8/31/11	0.6568	EUR	NA	No	C50.9	2410662	C50.9	Yes	Yes	0.3501	1.78	67	No	IDC	71.04579676	0:LIVING	e8f3cc64-5e15-4f4d-b73e-5c9b250a664c	M0	N0	T1	NA	71.04579676	0:CENSORED	Yes	No	White	Yes	6	1	Primary
brca_tcga_pan_can_atlas_2018	TCGA-AR-A256	TCGA-AR-A256-01	45	STAGE IIA	5TH	17	11	Breast Cancer	BRCA	Breast Invasive Ductal Carcinoma	NA	-16642	0	53.91721735	1:Recurred/Progressed	93.82910872	NA	NA	8/31/11	0.6832	EUR	NA	No	C50.9	2410662	C50.9	Yes	Yes	0.3504	4.53	171	Yes	IDC	93.82910872	1:DECEASED	d3d545b3-457f-4389-821f-704cb24aff7f	M0	N0	T2	NA	53.91721735	1:PROGRESSION	Yes	No	White	No	6	1	Primary
brca_tcga_pan_can_atlas_2018	TCGA-AR-A2LE	TCGA-AR-A2LE-01	69	STAGE I	5TH	4	-37	Breast Cancer	BRCA	Breast Invasive Lobular Carcinoma	5062	-25499	0	166.420094	0:DiseaseFree	166.420094	0:ALIVE OR DEAD TUMOR FREE	Not Hispanic Or Latino	1/12/12	0.0725	EUR	NA	No	C50.9	2417967	C50.9	Yes	Yes	0.3011	0.03	256	No	ILC	166.420094	0:LIVING	E3FCBF94-D3EF-4A37-AA45-5297F96AF9EB	M0	N0	T1	NA	138.1793076	1:PROGRESSION	Yes	No	White	Yes	-22	1	Primary
brca_tcga_pan_can_atlas_2018	TCGA-AR-A2LN	TCGA-AR-A2LN-01	65	STAGE IIA	7TH	2	-45	Breast Cancer	BRCA	Breast Invasive Lobular Carcinoma	1161	-23992	0	38.16944472	0:DiseaseFree	38.16944472	0:ALIVE OR DEAD TUMOR FREE	Not Hispanic Or Latino	1/12/12	0.0982	EUR	NA	No	C50.9	2417967	C50.9	Yes	Yes	0.2847	0.03	38	No	ILC	38.16944472	0:LIVING	A076F135-BE82-40FA-8516-285ED355C965	M0	N0	T2	NA	38.16944472	0:CENSORED	Yes	No	White	No	-20	1	Primary
brca_tcga_pan_can_atlas_2018	TCGA-AR-A2LQ	TCGA-AR-A2LQ-01	59	STAGE IIB	7TH	1	-37	Breast Cancer	BRCA	Breast Invasive Lobular Carcinoma	1233	-21865	0	40.53654207	0:DiseaseFree	40.53654207	0:ALIVE OR DEAD TUMOR FREE	Not Hispanic Or Latino	1/12/12	0.0000	EUR	NA	No	C50.9	2417967	C50.9	Yes	Yes	0.3312	0	10	No	ILC	40.53654207	0:LIVING	4229E432-6AC5-49D2-B58A-E8713DDB79BD	M0	N0	T3	NA	40.53654207	0:CENSORED	Yes	No	White	Yes	-16	1	Primary
brca_tcga_pan_can_atlas_2018	TCGA-AR-A5QM	TCGA-AR-A5QM-01	62	STAGE IIA	6TH	19	-29	Breast Cancer	BRCA	Breast Invasive Lobular Carcinoma	2231	-22780	0	NA	NA	73.3471414	0:ALIVE OR DEAD TUMOR FREE	Not Hispanic Or Latino	5/15/13	0.3151	EUR	NA	No	C50.9	2417967	C50.9	Yes	Yes	0.2924	0.04	27	No	ILC	73.3471414	0:LIVING	9C895825-D6F6-4D14-A662-23212200F6E5	M0	N0	T2	Tumor Free	31.82430878	1:PROGRESSION	Yes	Yes	White	Yes	-10	1	Primary
brca_tcga_pan_can_atlas_2018	TCGA-B6-A0I1	TCGA-B6-A0I1-01	73	STAGE IIA	5TH	9	37	Breast Cancer	BRCA	Breast Invasive Ductal Carcinoma	NA	-26902	0	36.82151429	1:Recurred/Progressed	77.62106717	0:ALIVE OR DEAD TUMOR FREE	Not Hispanic Or Latino	1/11/12	0.3742	AFR_ADMIX	NA	No	C50.9	2410662	C50.9	Yes	Yes	0.2998	0.82	50	Yes	IDC	77.62106717	1:DECEASED	5DD423E8-FEAA-4568-A750-500948C41D6C	M0	N0	T2	Tumor Free	36.82151429	1:PROGRESSION	Yes	No	Black or African American	No	20	1	Primary
brca_tcga_pan_can_atlas_2018	TCGA-B6-A0I2	TCGA-B6-A0I2-01	45	STAGE IA	4TH	23	15	Breast Cancer	BRCA	Breast Invasive Ductal Carcinoma	4361	-16702	0	NA	NA	143.3737713	0:ALIVE OR DEAD TUMOR FREE	Not Hispanic Or Latino	11/2/10	0.8535	EUR	NA	No	C50.9	2410662	C50.9	Yes	Yes	0.2733	0.46	52	No	IDC	143.3737713	0:LIVING	328dfcb0-b5ae-43f2-bc87-dad0ab3df9e7	M0	N0 (I-)	T1C	Tumor Free	143.3737713	0:CENSORED	NA	No	White	Yes	10	1	Primary
brca_tcga_pan_can_atlas_2018	TCGA-B6-A0IA	TCGA-B6-A0IA-01	51	STAGE IIA	NA	6	3	Breast Cancer	BRCA	Breast Invasive Carcinoma (NOS)	8391	-18748	0	275.86547	0:DiseaseFree	275.86547	0:ALIVE OR DEAD TUMOR FREE	Not Hispanic Or Latino	11/2/10	0.2386	EUR	NA	No	C50.9	2419062	C50.9	Yes	Yes	0.2676	0.3	26	No	BRCNOS	275.86547	0:LIVING	0807435a-e75e-4e04-8e45-ed0cd49a841a	M0	N0 (I-)	T2	Tumor Free	275.86547	0:CENSORED	NA	No	White	No	2	1	Primary
brca_tcga_pan_can_atlas_2018	TCGA-B6-A0IJ	TCGA-B6-A0IJ-01	42	STAGE IIB	NA	14	21	Breast Cancer	BRCA	Breast Invasive Ductal Carcinoma	7106	-15625	0	233.6193576	0:DiseaseFree	233.6193576	0:ALIVE OR DEAD TUMOR FREE	Not Hispanic Or Latino	11/2/10	0.5979	AFR	NA	No	C50.9	2410662	C50.9	Yes	Yes	0.2882	0.38	131	No	IDC	233.6193576	0:LIVING	2c86c3ea-d926-4d39-a5ae-39ece4774287	M0	N0 (I-)	T3	Tumor Free	233.6193576	0:CENSORED	NA	No	Black or African American	No	10	1	Primary
brca_tcga_pan_can_atlas_2018	TCGA-B6-A0IM	TCGA-B6-A0IM-01	75	STAGE IIB	4TH	9	-19	Breast Cancer	BRCA	Breast Invasive Carcinoma (NOS)	3836	-27557	0	127.3301115	0:DiseaseFree	127.3301115	0:ALIVE OR DEAD TUMOR FREE	Not Hispanic Or Latino	11/2/10	0.2215	AFR	NA	No	C50.9	2419062	C50.9	Yes	Yes	0.2982	0.17	28	No	BRCNOS	127.3301115	1:DECEASED	5a4b7098-1f6a-49e9-b364-29d6d34f5bd5	M0	N0 (I-)	T3	Tumor Free	127.3301115	0:CENSORED	NA	No	Black or African American	No	8	1	Primary
brca_tcga_pan_can_atlas_2018	TCGA-B6-A0IO	TCGA-B6-A0IO-01	66	STAGE IIA	NA	21	-13	Breast Cancer	BRCA	Breast Invasive Ductal Carcinoma	5042	-24322	0	165.762567	0:DiseaseFree	165.762567	0:ALIVE OR DEAD TUMOR FREE	Not Hispanic Or Latino	11/2/10	0.3270	EUR	NA	No	C50.9	2410662	C50.9	Yes	Yes	NA	0.24	58	No	IDC	165.762567	0:LIVING	04af44fc-c487-4005-b3cb-cb64815824a2	M0	N0 (I-)	T2	Tumor Free	165.762567	0:CENSORED	NA	No	White	No	12	1	Primary
brca_tcga_pan_can_atlas_2018	TCGA-B6-A0IP	TCGA-B6-A0IP-01	74	STAGE IA	NA	2	-31	Breast Cancer	BRCA	Breast Invasive Lobular Carcinoma	3374	-27047	0	129.0725581	0:DiseaseFree	129.0725581	0:ALIVE OR DEAD TUMOR FREE	Not Hispanic Or Latino	11/2/10	0.0661	EUR	NA	No	C50.9	2417967	C50.9	Yes	Yes	NA	0.01	36	No	ILC	129.0725581	1:DECEASED	1402082d-25c9-4148-8a1e-f58450b706bb	M0	N0 (I-)	T1C	Tumor Free	129.0725581	0:CENSORED	Yes	No	White	NA	-2	1	Primary
brca_tcga_pan_can_atlas_2018	TCGA-B6-A0RE	TCGA-B6-A0RE-01	61	STAGE X	NA	20	27	Breast Cancer	BRCA	Breast Invasive Ductal Carcinoma	7777	-22449	0	255.6793898	0:DiseaseFree	255.6793898	0:ALIVE OR DEAD TUMOR FREE	Not Hispanic Or Latino	11/2/10	0.5386	AFR_ADMIX	NA	No	C50.9	2410662	C50.9	Yes	Yes	0.3045	1.22	141	No	IDC	255.6793898	0:LIVING	08da7c4c-3067-4bcf-9d7a-78566df72e69	M0	N0 (I-)	TX	Tumor Free	255.6793898	0:CENSORED	NA	No	Black or African American	Yes	10	1	Primary
brca_tcga_pan_can_atlas_2018	TCGA-B6-A0RG	TCGA-B6-A0RG-01	26	STAGE IIB	4TH	7	-21	Breast Cancer	BRCA	Breast Invasive Ductal Carcinoma	2082	-9840	0	68.44856495	0:DiseaseFree	68.44856495	0:ALIVE OR DEAD TUMOR FREE	Not Hispanic Or Latino	11/2/10	0.3585	EUR	NA	No	C50.9	2410662	C50.9	Yes	Yes	0.2716	0.49	68	No	IDC	68.44856495	0:LIVING	9b13927c-7357-44fd-8385-92ae6a656b7d	M0	N0 (I-)	T3	Tumor Free	68.44856495	0:CENSORED	NA	No	White	No	4	1	Primary
brca_tcga_pan_can_atlas_2018	TCGA-B6-A0RH	TCGA-B6-A0RH-01	51	STAGE IIA	6TH	10	17	Breast Cancer	BRCA	Breast Invasive Ductal Carcinoma	5749	-18759	0	71.17730217	1:Recurred/Progressed	212.2497288	0:ALIVE OR DEAD TUMOR FREE	Not Hispanic Or Latino	3/15/11	0.2783	AFR	NA	No	C50.9	2410662	C50.9	Yes	Yes	0.2945	0.22	36	No	IDC	212.2497288	1:DECEASED	c3148e68-1739-4334-abda-1dcbc2166846	M0	N0 (I-)	T2	Tumor Free	71.17730217	1:PROGRESSION	Yes	No	Black or African American	No	12	1	Primary
brca_tcga_pan_can_atlas_2018	TCGA-B6-A0RL	TCGA-B6-A0RL-01	60	STAGE IIA	4TH	9	-1	Breast Cancer	BRCA	Breast Invasive Ductal Carcinoma	NA	-22238	0	81.17171319	0:DiseaseFree	81.17171319	0:ALIVE OR DEAD TUMOR FREE	Not Hispanic Or Latino	11/2/10	0.3215	AFR	NA	No	C50.9	2410662	C50.9	Yes	Yes	0.2985	0.93	53	No	IDC	81.17171319	1:DECEASED	5562455d-bbb8-46eb-a510-e8c6e1e26789	M0	N0 (I-)	T2	Tumor Free	81.17171319	0:CENSORED	NA	No	Black or African American	No	8	1	Primary
brca_tcga_pan_can_atlas_2018	TCGA-B6-A0RN	TCGA-B6-A0RN-01	60	STAGE IA	NA	4	-37	Breast Cancer	BRCA	Breast Invasive Ductal Carcinoma	8008	-22077	0	263.2738271	0:DiseaseFree	263.2738271	0:ALIVE OR DEAD TUMOR FREE	Not Hispanic Or Latino	11/2/10	0.0741	EUR	NA	No	C50.9	2410662	C50.9	Yes	Yes	0.264	0.04	25	No	IDC	263.2738271	0:LIVING	2199b7a1-bd47-4bb5-b36a-a3e291e3e259	M0	N0 (I-)	T1C	Tumor Free	263.2738271	0:CENSORED	NA	No	White	Yes	-16	1	Primary
brca_tcga_pan_can_atlas_2018	TCGA-B6-A0RQ	TCGA-B6-A0RQ-01	68	STAGE IIB	4TH	NA	-39	Breast Cancer	BRCA	Breast Invasive Lobular Carcinoma	NA	-25010	0	140.2833942	0:DiseaseFree	140.2833942	0:ALIVE OR DEAD TUMOR FREE	Not Hispanic Or Latino	3/15/11	0.0134	EUR	NA	No	C50.9	2417967	C50.9	Yes	Yes	0.2823	0.02	41	No	ILC	140.2833942	1:DECEASED	caa9b533-24b4-4ecd-9159-c165de049f6a	M0	N0 (I-)	T3	Tumor Free	140.2833942	0:CENSORED	Yes	No	White	No	-22	1	Primary
brca_tcga_pan_can_atlas_2018	TCGA-B6-A0RS	TCGA-B6-A0RS-01	38	STAGE IIA	3RD	13	17	Breast Cancer	BRCA	Breast Invasive Ductal Carcinoma	NA	-14134	0	67.10063451	1:Recurred/Progressed	100.7002663	1:DEAD WITH TUMOR	Not Hispanic Or Latino	11/2/10	0.4276	EUR	NA	No	C50.9	2410662	C50.9	Yes	Yes	0.3095	0.22	137	Yes	IDC	100.7002663	1:DECEASED	9416ff9b-6f29-4554-b04d-b537a3ae3969	M0	N0 (I-)	T2	With Tumor	67.10063451	1:PROGRESSION	NA	No	White	No	22	1	Primary
brca_tcga_pan_can_atlas_2018	TCGA-B6-A0RU	TCGA-B6-A0RU-01	40	STAGE IA	3RD	13	23	Breast Cancer	BRCA	Breast Invasive Carcinoma (NOS)	8605	-14920	0	101.1276589	1:Recurred/Progressed	282.9010093	0:ALIVE OR DEAD TUMOR FREE	Not Hispanic Or Latino	11/2/10	0.3834	EUR	NA	No	C50.9	2419062	C50.9	Yes	Yes	0.2802	0.25	45	No	BRCNOS	282.9010093	0:LIVING	6956473b-92e5-4069-a26b-b48e280e76f2	M0	N0 (I-)	T1C	Tumor Free	101.1276589	1:PROGRESSION	NA	No	White	Yes	14	1	Primary
brca_tcga_pan_can_atlas_2018	TCGA-B6-A0X0	TCGA-B6-A0X0-01	54	STAGE I	4TH	5	-33	Breast Cancer	BRCA	Breast Invasive Carcinoma (NOS)	NA	-19802	0	129.6972088	0:DiseaseFree	129.6972088	NA	Not Hispanic Or Latino	3/15/11	0.1143	EUR	NA	No	C50.919	2301454	C50.9	Yes	Yes	0.263	0.05	18	No	BRCNOS	129.6972088	1:DECEASED	1e68e760-a4cf-4100-bf9c-e50fa8d126f6	M0	N0 (I-)	T1C	NA	129.6972088	0:CENSORED	Yes	No	White	No	-8	1	Primary
brca_tcga_pan_can_atlas_2018	TCGA-B6-A1KI	TCGA-B6-A1KI-01	63	STAGE I	6TH	29	-35	Breast Cancer	BRCA	Breast Invasive Ductal Carcinoma	2236	-23031	0	73.51152316	0:DiseaseFree	73.51152316	0:ALIVE OR DEAD TUMOR FREE	Not Hispanic Or Latino	7/19/11	0.1086	EUR	NA	No	C50.9	2410662	C50.9	Yes	Yes	0.3202	0.28	21	No	IDC	73.51152316	0:LIVING	1dafdd64-527d-4d46-bbdf-7a97774f881b	M0	N0	T1C	Tumor Free	73.51152316	0:CENSORED	Yes	No	White	Yes	-16	1	Primary
brca_tcga_pan_can_atlas_2018	TCGA-B6-A2IU	TCGA-B6-A2IU-01	62	STAGE IIA	5TH	9	-31	Breast Cancer	BRCA	Breast Invasive Lobular Carcinoma	5176	-22905	0	170.1679982	0:DiseaseFree	170.1679982	0:ALIVE OR DEAD TUMOR FREE	Hispanic Or Latino	1/11/12	0.2248	EUR	NA	No	C50.9	2417967	C50.9	Yes	Yes	0.3032	0.03	38	Yes	ILC	170.1679982	0:LIVING	9857BE0C-AECA-4A43-90B1-0535BD08E086	M0	N0	T2	NA	138.869711	1:PROGRESSION	Yes	No	White	Yes	-4	1	Primary
brca_tcga_pan_can_atlas_2018	TCGA-B6-A402	TCGA-B6-A402-01	47	STAGE I	6TH	17	13	Breast Cancer	BRCA	Breast Invasive Ductal Carcinoma	2134	-17314	0	49.84054969	1:Recurred/Progressed	74.990959	0:ALIVE OR DEAD TUMOR FREE	Not Hispanic Or Latino	9/20/12	0.5552	AFR	NA	No	C50.9	2410662	C50.9	Yes	No	0.3349	0.48	NA	Yes	IDC	74.990959	0:LIVING	75B3FE55-1A63-426E-867E-2EF52F54778D	M0	N0 (I-)	T1C	With Tumor	49.84054969	1:PROGRESSION	Yes	No	Black or African American	Yes	14	1	Primary
brca_tcga_pan_can_atlas_2018	TCGA-B6-A40B	TCGA-B6-A40B-01	76	STAGE I	6TH	7	-11	Breast Cancer	BRCA	Breast Invasive Lobular Carcinoma	3152	-27811	0	103.6262616	0:DiseaseFree	103.6262616	0:ALIVE OR DEAD TUMOR FREE	Not Hispanic Or Latino	9/20/12	0.2049	EUR	NA	No	C50.9	2417967	C50.9	Yes	Yes	0.2948	0.01	41	No	ILC	103.6262616	0:LIVING	8539E15F-BA40-4219-AAEB-08D0AB101311	M0	N0 (I-)	T1B	Tumor Free	103.6262616	0:CENSORED	Yes	No	White	No	-4	1	Primary
brca_tcga_pan_can_atlas_2018	TCGA-B6-A40C	TCGA-B6-A40C-01	51	STAGE IIB	6TH	8	-15	Breast Cancer	BRCA	Breast Invasive Lobular Carcinoma	2164	-18852	0	71.14442582	0:DiseaseFree	71.14442582	0:ALIVE OR DEAD TUMOR FREE	Not Hispanic Or Latino	9/20/12	0.2042	EUR	NA	No	C50.9	2417967	C50.9	Yes	Yes	0.2977	0.05	34	No	ILC	71.14442582	0:LIVING	FD0B1B8B-1A76-480A-B61C-D176E4E02C6B	M0	N0 (I-)	T3	Tumor Free	71.14442582	0:CENSORED	Yes	No	White	Yes	8	1	Primary
brca_tcga_pan_can_atlas_2018	TCGA-BH-A0AU	TCGA-BH-A0AU-01	45	STAGE IIA	6TH	25	-21	Breast Cancer	BRCA	Breast Invasive Ductal Carcinoma	1914	-16688	0	62.92533781	0:DiseaseFree	62.92533781	0:ALIVE OR DEAD TUMOR FREE	Not Hispanic Or Latino	7/27/11	0.4255	EUR	NA	No	C50.9	2410662	C50.9	Yes	Yes	0.284	0.16	17	No	IDC	62.92533781	0:LIVING	360d1d6d-cf3e-4c78-b36f-ef5e3160aa6b	M0	N0	T2	Tumor Free	62.92533781	0:CENSORED	Yes	No	White	Yes	22	1	Primary
brca_tcga_pan_can_atlas_2018	TCGA-BH-A0AV	TCGA-BH-A0AV-01	52	STAGE I	6TH	12	27	Breast Cancer	BRCA	Breast Invasive Ductal Carcinoma	1820	-19314	0	59.83496071	0:DiseaseFree	59.83496071	0:ALIVE OR DEAD TUMOR FREE	NA	8/2/11	0.6161	AFR_ADMIX	NA	No	C50.9	2410662	C50.9	Yes	Yes	0.2952	0.11	57	No	IDC	59.83496071	0:LIVING	790ff5db-b7f3-4946-aaed-305f66b1dd6a	M0	N0	T1C	Tumor Free	59.83496071	0:CENSORED	Yes	No	Black or African American	Yes	20	1	Primary
brca_tcga_pan_can_atlas_2018	TCGA-BH-A0AY	TCGA-BH-A0AY-01	62	STAGE IIA	NA	25	-7	Breast Cancer	BRCA	Breast Invasive Ductal Carcinoma	777	-22703	0	25.54492554	0:DiseaseFree	25.54492554	0:ALIVE OR DEAD TUMOR FREE	NA	11/3/10	0.2207	EUR	NA	No	C50.9	2410662	C50.9	Yes	Yes	0.263	0.73	52	No	IDC	25.54492554	0:LIVING	93ed6066-b567-4e1c-ab81-23370f9d3452	M0	N0 (I-)	T2	Tumor Free	25.54492554	0:CENSORED	NA	No	White	No	0	1	Primary
brca_tcga_pan_can_atlas_2018	TCGA-BH-A0B0	TCGA-BH-A0B0-01	56	STAGE I	6TH	9	-17	Breast Cancer	BRCA	Breast Invasive Ductal Carcinoma	2477	-20776	0	81.434724	0:DiseaseFree	81.434724	0:ALIVE OR DEAD TUMOR FREE	NA	7/27/11	0.2342	AFR_ADMIX	NA	No	C50.9	2410662	C50.9	Yes	Yes	0.2849	0.08	66	No	IDC	81.434724	0:LIVING	66af34ea-f471-4092-aff6-9ac9a5b75b11	M0	N0	T1C	Tumor Free	81.434724	0:CENSORED	Yes	No	Black or African American	Yes	-4	1	Primary
brca_tcga_pan_can_atlas_2018	TCGA-BH-A0B2	TCGA-BH-A0B2-01	43	STAGE I	6TH	8	NA	Breast Cancer	BRCA	Breast Invasive Ductal Carcinoma	1242	-15917	0	NA	NA		NA	Not Hispanic Or Latino	7/14/11	0.2464	EUR	NA	No	C50.9	2410662	C50.9	Yes	No	NA	NA	NA	NA	IDC	40.81498521	0:LIVING	57a1604c-60b7-4b30-a75e-f70939532c5c	M0	N0	T1A	Tumor Free		NA	Yes	Yes	White	NA	NA	1	Primary
brca_tcga_pan_can_atlas_2018	TCGA-BH-A0B8	TCGA-BH-A0B8-01	64	STAGE I	NA	NA	-33	Breast Cancer	BRCA	Breast Invasive Ductal Carcinoma	1569	-23380	0	51.58299635	0:DiseaseFree	51.58299635	0:ALIVE OR DEAD TUMOR FREE	NA	11/3/10	NA	EUR	NA	No	C50.9	2410662	C50.9	Yes	No	0.2567	1.28	63	No	IDC	51.58299635	0:LIVING	d3a75976-67d3-40fa-9f6f-cf2a3d7b773c	M0	N0 (I-)	T1B	Tumor Free	51.58299635	0:CENSORED	NA	No	White	Yes	0	1	Primary
brca_tcga_pan_can_atlas_2018	TCGA-BH-A0B9	TCGA-BH-A0B9-01	44	STAGE IA	NA	8	33	Breast Cancer	BRCA	Breast Invasive Ductal Carcinoma	1572	-16310	0	51.68162541	0:DiseaseFree	51.68162541	0:ALIVE OR DEAD TUMOR FREE	NA	11/4/10	0.3070	EUR	NA	No	C50.9	2410662	C50.9	Yes	Yes	0.2664	0.51	30	No	IDC	51.68162541	0:LIVING	5a57dc25-d252-4b22-b192-4de630d7002f	M0	N0 (I-)	T1C	Tumor Free	51.68162541	0:CENSORED	NA	No	White	Yes	12	1	Primary
brca_tcga_pan_can_atlas_2018	TCGA-BH-A0BG	TCGA-BH-A0BG-01	73	STAGE I	6TH	19	-9	Breast Cancer	BRCA	Breast Invasive Ductal Carcinoma	1871	-26988	0	61.51165467	0:DiseaseFree	61.51165467	0:ALIVE OR DEAD TUMOR FREE	Not Hispanic Or Latino	8/8/11	0.4262	EUR	NA	No	C50.9	2410662	C50.9	Yes	Yes	0.3111	0.7	34	No	IDC	61.51165467	0:LIVING	4f608829-ffc4-4527-886e-6bc764ab29f5	M0	N0	T1	Tumor Free	61.51165467	0:CENSORED	Yes	No	White	Yes	4	1	Primary
brca_tcga_pan_can_atlas_2018	TCGA-BH-A0BL	TCGA-BH-A0BL-01	35	STAGE I	6TH	17	13	Breast Cancer	BRCA	Breast Invasive Ductal Carcinoma	2278	-12841	0	74.89232995	0:DiseaseFree	74.89232995	0:ALIVE OR DEAD TUMOR FREE	Not Hispanic Or Latino	8/8/11	0.3435	EUR	NA	No	C50.9	2410662	C50.9	Yes	Yes	0.2584	0.08	56	No	IDC	74.89232995	0:LIVING	92b5de82-0221-4df1-8094-80f40c0bb4fa	M0	N0	T1C	Tumor Free	74.89232995	0:CENSORED	Yes	No	White	No	14	1	Primary
brca_tcga_pan_can_atlas_2018	TCGA-BH-A0BO	TCGA-BH-A0BO-01	54	STAGE I	6TH	3	-23	Breast Cancer	BRCA	Breast Invasive Ductal Carcinoma	2197	-19767	0	72.22934543	0:DiseaseFree	72.22934543	0:ALIVE OR DEAD TUMOR FREE	Not Hispanic Or Latino	8/9/11	0.0180	EUR	NA	No	C50.9	2410662	C50.9	Yes	Yes	0.2673	0	27	No	IDC	72.22934543	0:LIVING	26573441-eedb-4364-966c-e7f803deef19	M0	N0	T1B	Tumor Free	72.22934543	0:CENSORED	Yes	No	White	Yes	-16	1	Primary
brca_tcga_pan_can_atlas_2018	TCGA-BH-A0BP	TCGA-BH-A0BP-01	76	STAGE I	6TH	15	-17	Breast Cancer	BRCA	Breast Invasive Ductal Carcinoma	1481	-27917	0	75.48410428	0:DiseaseFree	75.48410428	0:ALIVE OR DEAD TUMOR FREE	Not Hispanic Or Latino	8/9/11	0.6741	EUR	NA	No	C50.9	2410662	C50.9	Yes	Yes	0.2933	0.47	139	No	IDC	75.48410428	1:DECEASED	f251cb6c-d18e-4691-9c82-24ed1ac0abf9	M0	N0	T1C	Tumor Free	75.48410428	0:CENSORED	Yes	No	White	Yes	-12	1	Primary
brca_tcga_pan_can_atlas_2018	TCGA-BH-A0BQ	TCGA-BH-A0BQ-01	39	STAGE I	6TH	5	-27	Breast Cancer	BRCA	Breast Invasive Ductal Carcinoma	2255	-14494	0	56.18568564	1:Recurred/Progressed	74.13617385	0:ALIVE OR DEAD TUMOR FREE	Not Hispanic Or Latino	8/10/11	0.1009	EUR	NA	No	C50.9	2410662	C50.9	Yes	Yes	0.2795	0	23	Yes	IDC	74.13617385	0:LIVING	b3bb8fd6-ee54-4813-b042-2bbe70115382	M0	N0	T1C	Tumor Free	56.18568564	1:PROGRESSION	Yes	No	White	No	-6	1	Primary
brca_tcga_pan_can_atlas_2018	TCGA-BH-A0BR	TCGA-BH-A0BR-01	59	STAGE I	6TH	12	15	Breast Cancer	BRCA	Breast Invasive Ductal Carcinoma	2330	-21622	0	76.60190025	0:DiseaseFree	76.60190025	0:ALIVE OR DEAD TUMOR FREE	Not Hispanic Or Latino	8/10/11	0.4653	EUR	NA	No	C50.9	2410662	C50.9	Yes	Yes	0.2842	0.09	49	No	IDC	76.60190025	0:LIVING	3ecb0147-276d-486c-9af0-ce437c24ba83	M0	N0	T1C	Tumor Free	76.60190025	0:CENSORED	Yes	No	White	Yes	10	1	Primary
brca_tcga_pan_can_atlas_2018	TCGA-BH-A0BW	TCGA-BH-A0BW-01	71	STAGE I	6TH	10	-13	Breast Cancer	BRCA	Breast Invasive Ductal Carcinoma	2371	-25974	0	77.94983069	0:DiseaseFree	77.94983069	0:ALIVE OR DEAD TUMOR FREE	Not Hispanic Or Latino	8/10/11	0.3953	AFR_ADMIX	NA	No	C50.9	2410662	C50.9	Yes	Yes	0.2932	0.68	83	No	IDC	77.94983069	0:LIVING	5d1d00c6-fcae-479e-ae1e-de76efd41d98	M0	N0	T1C	Tumor Free	77.94983069	0:CENSORED	Yes	No	Black or African American	Yes	2	1	Primary
brca_tcga_pan_can_atlas_2018	TCGA-BH-A0C3	TCGA-BH-A0C3-01	47	STAGE I	6TH	11	-23	Breast Cancer	BRCA	Breast Invasive Carcinoma (NOS)	2709	-17221	0	87.91136536	1:Recurred/Progressed	89.06203768	0:ALIVE OR DEAD TUMOR FREE	NA	8/11/11	0.1667	EUR	NA	No	C50.9	2418697	C50.9	Yes	Yes	0.2808	0.05	11	Yes	BRCNOS	89.06203768	0:LIVING	7bcf6d42-eb8f-4aa2-825b-38671d4f9e3a	M0	N0	T1C	Tumor Free	87.91136536	1:PROGRESSION	Yes	No	White	Yes	2	1	Primary
brca_tcga_pan_can_atlas_2018	TCGA-BH-A0DE	TCGA-BH-A0DE-01	62	STAGE IIA	6TH	7	-39	Breast Cancer	BRCA	Breast Invasive Ductal Carcinoma	2372	-22656	0	77.98270704	0:DiseaseFree	77.98270704	0:ALIVE OR DEAD TUMOR FREE	Not Hispanic Or Latino	8/11/11	0.1869	EUR	NA	No	C50.9	2410662	C50.9	Yes	Yes	0.2792	0.04	30	No	IDC	77.98270704	0:LIVING	7f0bbba1-9bc3-45db-bdda-eb3319bb15d2	M0	N0	T2	Tumor Free	77.98270704	0:CENSORED	Yes	No	White	Yes	-14	1	Primary
brca_tcga_pan_can_atlas_2018	TCGA-BH-A0DG	TCGA-BH-A0DG-01	30	STAGE IIA	6TH	2	-27	Breast Cancer	BRCA	Breast Invasive Ductal Carcinoma	2041	-11204	0	67.10063451	0:DiseaseFree	67.10063451	0:ALIVE OR DEAD TUMOR FREE	Not Hispanic Or Latino	8/2/11	0.1591	AFR	NA	No	C50.9	2410662	C50.9	Yes	Yes	0.2685	0.12	33	No	IDC	67.10063451	0:LIVING	0bc5744c-5fa3-45bb-87d0-70a02068b392	M0	N0	T2	Tumor Free	67.10063451	0:CENSORED	Yes	No	Black or African American	Yes	6	1	Primary
brca_tcga_pan_can_atlas_2018	TCGA-BH-A0DK	TCGA-BH-A0DK-01	49	STAGE IIA	NA	7	-13	Breast Cancer	BRCA	Breast Invasive Ductal Carcinoma	423	-18237	0	13.90669691	0:DiseaseFree	13.90669691	0:ALIVE OR DEAD TUMOR FREE	NA	11/8/10	0.2171	EUR	NA	No	C50.9	2410662	C50.9	Yes	Yes	0.2437	0.32	87	NA	IDC	13.90669691	0:LIVING	f2bbfa9d-9a9d-4f46-9fde-378e4c44e2ad	M0	N0 (I-)	T2	Tumor Free	13.90669691	0:CENSORED	NA	No	White	No	6	1	Primary
brca_tcga_pan_can_atlas_2018	TCGA-BH-A0DL	TCGA-BH-A0DL-01	64	STAGE IIA	6TH	10	29	Breast Cancer	BRCA	Breast Invasive Carcinoma (NOS)	2381	-23628	0	78.27859421	0:DiseaseFree	78.27859421	0:ALIVE OR DEAD TUMOR FREE	Not Hispanic Or Latino	8/11/11	0.2605	EUR	NA	No	C50.9	2438055	C50.9	Yes	Yes	0.2967	0.18	52	No	BRCNOS	78.27859421	0:LIVING	ba39bfbc-5cac-4f6c-b55c-4eee3466ee93	M0	N0	T2	Tumor Free	78.27859421	0:CENSORED	Yes	No	White	Yes	20	1	Primary
brca_tcga_pan_can_atlas_2018	TCGA-BH-A0DO	TCGA-BH-A0DO-01	78	STAGE I	6TH	9	-33	Breast Cancer	BRCA	Breast Invasive Ductal Carcinoma	1644	-28529	0	54.04872275	0:DiseaseFree	54.04872275	0:ALIVE OR DEAD TUMOR FREE	Not Hispanic Or Latino	8/11/11	0.1608	EUR	NA	No	C50.9	2410662	C50.9	Yes	Yes	0.2675	0.01	21	No	IDC	54.04872275	0:LIVING	d3d4d709-ab34-4617-aa8c-51a3d0a3efe6	M0	N0	T1C	Tumor Free	54.04872275	0:CENSORED	Yes	Yes	White	No	-24	1	Primary
brca_tcga_pan_can_atlas_2018	TCGA-BH-A0DP	TCGA-BH-A0DP-01	60	STAGE IIB	NA	19	-27	Breast Cancer	BRCA	Breast Invasive Lobular Carcinoma	476	-22199	0	15.64914357	0:DiseaseFree	15.64914357	0:ALIVE OR DEAD TUMOR FREE	NA	11/9/10	0.2568	EUR	NA	No	C50.9	2417967	C50.9	Yes	Yes	0.2522	0.14	27	NA	ILC	15.64914357	0:LIVING	14267783-5624-4fe5-ba81-9d67f1017474	M0	N0 (I-)	T3	Tumor Free	15.64914357	0:CENSORED	NA	No	White	Yes	-12	1	Primary
brca_tcga_pan_can_atlas_2018	TCGA-BH-A0DX	TCGA-BH-A0DX-01	62	STAGE I	6TH	4	-13	Breast Cancer	BRCA	Breast Invasive Ductal Carcinoma	2156	-22833	0	70.881415	0:DiseaseFree	70.881415	0:ALIVE OR DEAD TUMOR FREE	Not Hispanic Or Latino	8/11/11	0.1997	EUR	NA	No	C50.9	2410662	C50.9	Yes	Yes	0.2882	0.02	59	No	IDC	70.881415	0:LIVING	035cb359-eac3-484a-9e88-3ddc739440a3	M0	N0	T1B	Tumor Free	70.881415	0:CENSORED	Yes	No	White	Yes	4	1	Primary
brca_tcga_pan_can_atlas_2018	TCGA-BH-A0E6	TCGA-BH-A0E6-01	69	STAGE IA	NA	20	11	Breast Cancer	BRCA	Breast Invasive Ductal Carcinoma	293	-25408	0	9.632771148	0:DiseaseFree	9.632771148	0:ALIVE OR DEAD TUMOR FREE	NA	11/9/10	0.6170	EUR	NA	No	C50.9	2410662	C50.9	Yes	Yes	NA	0	68	NA	IDC	9.632771148	0:LIVING	6c0066e3-96df-4870-bcd3-98cda64082e9	M0	N0 (I-)	T1C	Tumor Free	9.632771148	0:CENSORED	NA	No	White	Yes	14	1	Primary
brca_tcga_pan_can_atlas_2018	TCGA-BH-A0EB	TCGA-BH-A0EB-01	69	STAGE IA	NA	19	-37	Breast Cancer	BRCA	Breast Invasive Ductal Carcinoma	745	-25259	0	24.49288227	0:DiseaseFree	24.49288227	0:ALIVE OR DEAD TUMOR FREE	NA	11/9/10	0.1316	EUR	NA	No	C50.9	2410662	C50.9	Yes	Yes	0.28	0	46	NA	IDC	24.49288227	0:LIVING	ec6930e5-2d83-435a-9a57-a2c5c22caf02	M0	N0 (I-)	T1C	Tumor Free	24.49288227	0:CENSORED	NA	No	White	Yes	-18	1	Primary
brca_tcga_pan_can_atlas_2018	TCGA-BH-A0EE	TCGA-BH-A0EE-01	68	STAGE IIB	NA	22	31	Breast Cancer	BRCA	Breast Invasive Ductal Carcinoma	943	-24850	0	31.00239997	0:DiseaseFree	31.00239997	0:ALIVE OR DEAD TUMOR FREE	NA	11/9/10	0.4417	EUR	NA	No	C50.9	2410662	C50.9	Yes	Yes	0.2743	0.09	123	NA	IDC	31.00239997	0:LIVING	ca76c6fc-ff30-4833-884d-3a94fe53ff17	M0	N0 (I-)	T3	Tumor Free	31.00239997	0:CENSORED	NA	No	White	No	14	1	Primary
brca_tcga_pan_can_atlas_2018	TCGA-BH-A0H0	TCGA-BH-A0H0-01	69	STAGE IA	NA	10	-15	Breast Cancer	BRCA	Breast Invasive Ductal Carcinoma	461	-25223	0	15.15599829	0:DiseaseFree	15.15599829	0:ALIVE OR DEAD TUMOR FREE	NA	11/10/10	0.2534	EUR	NA	No	C50.9	2410662	C50.9	Yes	Yes	0.2461	0.7	18	NA	IDC	15.15599829	0:LIVING	96457ebf-ae88-41f4-97e5-cdc3163418aa	M0	N0 (I-)	T1C	Tumor Free	15.15599829	0:CENSORED	NA	No	White	Yes	2	1	Primary
brca_tcga_pan_can_atlas_2018	TCGA-BH-A0H3	TCGA-BH-A0H3-01	46	STAGE I	6TH	3	-39	Breast Cancer	BRCA	Breast Invasive Ductal Carcinoma	1928	-17152	0	63.38560673	0:DiseaseFree	63.38560673	0:ALIVE OR DEAD TUMOR FREE	Not Hispanic Or Latino	8/11/11	0.0606	EUR	NA	No	C50.9	2410662	C50.9	Yes	Yes	0.2501	0.01	13	No	IDC	63.38560673	0:LIVING	6cdc0d53-f813-4101-81e5-9bee68270536	M0	N0	T1C	Tumor Free	63.38560673	0:CENSORED	Yes	No	White	Yes	-10	1	Primary
brca_tcga_pan_can_atlas_2018	TCGA-BH-A0H5	TCGA-BH-A0H5-01	45	STAGE I	6TH	0	-45	Breast Cancer	BRCA	Breast Invasive Ductal Carcinoma	1620	-16719	0	53.25969031	0:DiseaseFree	53.25969031	0:ALIVE OR DEAD TUMOR FREE	Not Hispanic Or Latino	8/12/11	0.0000	EUR	NA	No	C50.9	2410662	C50.9	Yes	Yes	0.2885	0	115	No	IDC	53.25969031	0:LIVING	cab38ea8-4555-413c-b81e-4621aac4ef85	M0	N0 (I-)	T1C	Tumor Free	53.25969031	0:CENSORED	Yes	No	White	No	-14	1	Primary
brca_tcga_pan_can_atlas_2018	TCGA-BH-A0H9	TCGA-BH-A0H9-01	69	STAGE IIA	NA	12	-5	Breast Cancer	BRCA	Breast Invasive Ductal Carcinoma	1247	-25289	0	40.99681099	0:DiseaseFree	40.99681099	0:ALIVE OR DEAD TUMOR FREE	NA	11/17/10	0.3068	EUR	NA	No	C50.9	2410662	C50.9	Yes	Yes	0.2635	0.36	33	NA	IDC	40.99681099	0:LIVING	0f64edec-0f1f-4025-8a53-75f9534f7828	M0	N0 (I-)	T2	Tumor Free	40.99681099	0:CENSORED	NA	No	White	Yes	10	1	Primary
brca_tcga_pan_can_atlas_2018	TCGA-BH-A0HA	TCGA-BH-A0HA-01	31	STAGE I	6TH	4	-25	Breast Cancer	BRCA	Breast Invasive Ductal Carcinoma	1611	-11379	0	52.96380314	0:DiseaseFree	52.96380314	0:ALIVE OR DEAD TUMOR FREE	Not Hispanic Or Latino	8/2/11	0.0838	EUR	NA	No	C50.9	2410662	C50.9	Yes	Yes	0.393	8.53	332	No	IDC	52.96380314	0:LIVING	e666081b-caaf-4e8b-9446-807be71201a5	M0	N0 (I-)	T1C	Tumor Free	52.96380314	0:CENSORED	Yes	No	White	No	-12	1	Primary
brca_tcga_pan_can_atlas_2018	TCGA-BH-A0HB	TCGA-BH-A0HB-01	55	STAGE IA	NA	8	21	Breast Cancer	BRCA	Breast Invasive Ductal Carcinoma	806	-20448	0	26.49833974	0:DiseaseFree	26.49833974	0:ALIVE OR DEAD TUMOR FREE	NA	11/10/10	0.2922	EUR	NA	No	C50.9	2410662	C50.9	Yes	Yes	0.2732	0.25	30	NA	IDC	26.49833974	0:LIVING	0c1023c0-d2ce-4940-8047-7642f1dc3965	M0	N0 (I-)	T1C	Tumor Free	26.49833974	0:CENSORED	NA	No	White	Yes	10	1	Primary
brca_tcga_pan_can_atlas_2018	TCGA-BH-A0HF	TCGA-BH-A0HF-01	77	STAGE IA	NA	NA	-7	Breast Cancer	BRCA	Breast Invasive Ductal Carcinoma	727	-28233	0	23.90110793	0:DiseaseFree	23.90110793	0:ALIVE OR DEAD TUMOR FREE	NA	11/10/10	NA	EUR	NA	No	C50.9	2410662	C50.9	Yes	No	0.2482	0.19	832	NA	IDC	23.90110793	0:LIVING	17ca61a2-607a-45ff-88fa-ef72e80bf891	M0	N0 (I-)	T1C	Tumor Free	23.90110793	0:CENSORED	NA	No	White	Yes	2	1	Primary
brca_tcga_pan_can_atlas_2018	TCGA-BH-A0HI	TCGA-BH-A0HI-01	78	STAGE IA	NA	2	-35	Breast Cancer	BRCA	Breast Invasive Ductal Carcinoma	620	-28644	0	20.38333827	0:DiseaseFree	20.38333827	0:ALIVE OR DEAD TUMOR FREE	NA	11/10/10	0.0729	EUR	NA	No	C50.9	2410662	C50.9	Yes	Yes	0.272	0.01	30	NA	IDC	20.38333827	0:LIVING	e0375a8b-a135-4103-a59d-39063fcf4a6f	M0	N0 (I-)	T1C	Tumor Free	20.38333827	0:CENSORED	NA	No	White	Yes	-16	1	Primary
brca_tcga_pan_can_atlas_2018	TCGA-BH-A0HN	TCGA-BH-A0HN-01	67	STAGE IA	NA	NA	-33	Breast Cancer	BRCA	Breast Invasive Ductal Carcinoma	516	-24731	0	16.96419765	0:DiseaseFree	16.96419765	0:ALIVE OR DEAD TUMOR FREE	NA	11/11/10	NA	EUR	NA	No	C50.9	2410662	C50.9	Yes	No	0.2759	0.75	25	NA	IDC	16.96419765	0:LIVING	a68a3361-48b4-4bd0-999d-b4cc3d43eb4a	M0	N0 (I-)	T1C	Tumor Free	16.96419765	0:CENSORED	NA	No	White	No	-10	1	Primary
brca_tcga_pan_can_atlas_2018	TCGA-BH-A0HQ	TCGA-BH-A0HQ-01	56	STAGE IIA	NA	23	-41	Breast Cancer	BRCA	Breast Invasive Ductal Carcinoma	1121	-20719	0	36.85439064	0:DiseaseFree	36.85439064	0:ALIVE OR DEAD TUMOR FREE	NA	11/11/10	0.1281	EUR	NA	No	C50.9	2410662	C50.9	Yes	Yes	0.2971	0.21	27	NA	IDC	36.85439064	0:LIVING	f31c21b6-0f7f-435b-9e24-97c909755c36	M0	N0 (I+)	T2	Tumor Free	36.85439064	0:CENSORED	NA	No	White	Yes	-18	1	Primary
brca_tcga_pan_can_atlas_2018	TCGA-BH-A0HU	TCGA-BH-A0HU-01	52	STAGE IA	NA	9	3	Breast Cancer	BRCA	Breast Invasive Ductal Carcinoma	392	-19216	0	12.88753	0:DiseaseFree	12.88753	0:ALIVE OR DEAD TUMOR FREE	NA	11/11/10	0.3924	EUR	NA	No	C50.9	2410662	C50.9	Yes	Yes	0.2787	0.47	31	NA	IDC	12.88753	0:LIVING	dc657ca8-98e8-4ec4-a513-1b848be0e85d	M0	N0 (I-)	T1C	Tumor Free	12.88753	0:CENSORED	NA	No	White	Yes	12	1	Primary
brca_tcga_pan_can_atlas_2018	TCGA-BH-A0HW	TCGA-BH-A0HW-01	62	STAGE IA	NA	10	-13	Breast Cancer	BRCA	Breast Invasive Ductal Carcinoma	1561	-22962	0	51.31998553	0:DiseaseFree	51.31998553	0:ALIVE OR DEAD TUMOR FREE	NA	11/11/10	0.2300	EAS	NA	No	C50.9	2410662	C50.9	Yes	Yes	0.2688	0.32	34	NA	IDC	51.31998553	0:LIVING	29fdc464-f216-4828-b456-829f71436e27	M0	N0 (I-)	T1C	Tumor Free	51.31998553	0:CENSORED	NA	No	Asian	Yes	0	1	Primary
brca_tcga_pan_can_atlas_2018	TCGA-BH-A0HY	TCGA-BH-A0HY-01	60	STAGE I	6TH	18	-13	Breast Cancer	BRCA	Breast Invasive Ductal Carcinoma	1545	-22179	0	50.7939639	0:DiseaseFree	50.7939639	0:ALIVE OR DEAD TUMOR FREE	Not Hispanic Or Latino	8/2/11	0.6304	EUR	NA	No	C50.9	2410662	C50.9	Yes	Yes	0.2802	1.06	53	No	IDC	50.7939639	0:LIVING	844ad251-3ee4-42f6-ad00-59a7a1670eea	M0	N0	T1C	Tumor Free	50.7939639	0:CENSORED	Yes	No	White	No	12	1	Primary
brca_tcga_pan_can_atlas_2018	TCGA-BH-A0RX	TCGA-BH-A0RX-01	59	STAGE IIA	NA	NA	27	Breast Cancer	BRCA	Breast Invasive Ductal Carcinoma	170	-21857	0	5.588979847	0:DiseaseFree	5.588979847	0:ALIVE OR DEAD TUMOR FREE	NA	11/11/10	0.0950	EUR	NA	No	C50.9	2410662	C50.9	Yes	Yes	0.2777	0.01	40	NA	IDC	5.588979847	0:LIVING	e828455d-4680-41b2-8a1c-1582e3790d62	M0	N0 (I-)	T2	Tumor Free	5.588979847	0:CENSORED	NA	No	White	Yes	18	1	Primary
brca_tcga_pan_can_atlas_2018	TCGA-BH-A0W4	TCGA-BH-A0W4-01	46	STAGE IIA	7TH	2	-37	Breast Cancer	BRCA	Breast Invasive Ductal Carcinoma	759	-16911	0	NA	NA	24.9531512	0:ALIVE OR DEAD TUMOR FREE	Not Hispanic Or Latino	2/15/11	0.0207	EUR	NA	No	C50.9	2410662	C50.9	Yes	Yes	0.2662	0.03	33	No	IDC	24.9531512	0:LIVING	0772cdbe-8b0d-452b-8df1-bd70d1306363	M0	N0 (I-)	T2	Tumor Free	24.9531512	0:CENSORED	NA	No	White	No	-4	1	Primary
brca_tcga_pan_can_atlas_2018	TCGA-BH-A0W7	TCGA-BH-A0W7-01	49	STAGE I	6TH	12	1	Breast Cancer	BRCA	Breast Invasive Ductal Carcinoma	1363	-17996	0	44.81046783	0:DiseaseFree	44.81046783	0:ALIVE OR DEAD TUMOR FREE	Not Hispanic Or Latino	2/15/11	0.3048	EUR	NA	No	C50.9	2410662	C50.9	Yes	Yes	0.2752	0.05	166	No	IDC	44.81046783	0:LIVING	9f80649b-a249-4fb5-97ad-059a30e13fea	M0	N0 (I-)	T1C	Tumor Free	44.81046783	0:CENSORED	NA	No	White	Yes	6	1	Primary
brca_tcga_pan_can_atlas_2018	TCGA-BH-A0WA	TCGA-BH-A0WA-01	82	STAGE I	6TH	13	31	Breast Cancer	BRCA	Invasive Breast Carcinoma	701	-30025	0	23.04632278	0:DiseaseFree	23.04632278	0:ALIVE OR DEAD TUMOR FREE	Not Hispanic Or Latino	2/16/11	0.6060	EUR	NA	No	C50.9	2438055	C50.9	Yes	Yes	0.3023	0.54	90	No	BRCA	23.04632278	0:LIVING	786e8dbe-442e-4551-87b3-b4c333b04dd4	M0	N0 (I-)	T1C	Tumor Free	23.04632278	0:CENSORED	NA	No	White	No	20	1	Primary
brca_tcga_pan_can_atlas_2018	TCGA-BH-A18F	TCGA-BH-A18F-01	50	STAGE IIA	7TH	21	-21	Breast Cancer	BRCA	Breast Invasive Ductal Carcinoma	1001	-18594	0	32.90922839	0:DiseaseFree	32.90922839	0:ALIVE OR DEAD TUMOR FREE	Not Hispanic Or Latino	6/1/11	0.2284	EUR	NA	No	C50.9	2410662	C50.9	Yes	Yes	0.2742	0.02	46	No	IDC	32.90922839	0:LIVING	bfd49783-1767-469b-9d79-7822301c5efc	M0	N0	T2	Tumor Free	32.90922839	0:CENSORED	Yes	No	White	Yes	16	1	Primary
brca_tcga_pan_can_atlas_2018	TCGA-BH-A18G	TCGA-BH-A18G-01	81	STAGE IA	NA	1	25	Breast Cancer	BRCA	Breast Invasive Ductal Carcinoma	149	-29820	0	4.898576454	0:DiseaseFree	4.898576454	0:ALIVE OR DEAD TUMOR FREE	Not Hispanic Or Latino	6/1/11	0.0710	EUR	NA	No	C50.5	2410662	C50.5	Yes	Yes	0.7737	26.46	1251	No	IDC	4.898576454	0:LIVING	747083ff-0703-431b-aad4-f2adff739516	M0	N0	T1C	NA	4.898576454	0:CENSORED	Yes	No	White	Yes	4	1	Primary
brca_tcga_pan_can_atlas_2018	TCGA-BH-A18H	TCGA-BH-A18H-01	63	STAGE IA	7TH	20	-19	Breast Cancer	BRCA	Breast Invasive Ductal Carcinoma	652	-23065	0	21.43538153	0:DiseaseFree	21.43538153	0:ALIVE OR DEAD TUMOR FREE	Not Hispanic Or Latino	6/6/11	0.2630	EUR	NA	No	C50.9	2410662	C50.9	Yes	Yes	0.2518	0.04	41	No	IDC	21.43538153	0:LIVING	878f975b-94fd-4d69-b7e7-1ed3ac2ee438	M0	N0	T1B	NA	21.43538153	0:CENSORED	Yes	Yes	White	Yes	-10	1	Primary
brca_tcga_pan_can_atlas_2018	TCGA-BH-A18K	TCGA-BH-A18K-01	46	STAGE I	5TH	18	-9	Breast Cancer	BRCA	Breast Invasive Ductal Carcinoma	NA	-16824	0	NA	NA	90.83736069	1:DEAD WITH TUMOR	Not Hispanic Or Latino	6/9/11	0.4274	EUR	NA	No	C50.9	2410662	C50.9	Yes	Yes	0.2769	0.3	51	NA	IDC	90.83736069	1:DECEASED	50619f8c-10aa-464a-a227-90a7aa6ffd43	M0	N0	T1	With Tumor	90.83736069	1:PROGRESSION	Yes	No	White	NA	12	1	Primary
brca_tcga_pan_can_atlas_2018	TCGA-BH-A18P	TCGA-BH-A18P-01	60	STAGE I	6TH	6	-27	Breast Cancer	BRCA	Breast Invasive Ductal Carcinoma	NA	-22222	0	NA	NA	30.27912023	1:DEAD WITH TUMOR	NA	6/22/11	0.1673	EUR	NA	No	C50.3	2410662	C50.3	Yes	Yes	0.2539	0.06	276	NA	IDC	30.27912023	1:DECEASED	557cb0a3-6f1b-4faf-8296-0a15c24158f9	M0	N0	T1	With Tumor	30.27912023	1:PROGRESSION	Yes	No	White	NA	4	1	Primary
brca_tcga_pan_can_atlas_2018	TCGA-BH-A18S	TCGA-BH-A18S-01	79	STAGE I	6TH	4	-27	Breast Cancer	BRCA	Breast Invasive Mixed Mucinous Carcinoma	NA	-28974	0	66.04859125	0:DiseaseFree	66.04859125	0:ALIVE OR DEAD TUMOR FREE	Not Hispanic Or Latino	7/2/11	0.1516	EUR	NA	No	C50.3	2419062	C50.3	Yes	Yes	0.2594	0.17	26	NA	IMMC	66.04859125	1:DECEASED	433427a1-bacf-4381-91ba-5fec8a0953f9	M0	N0	T1C	Tumor Free	66.04859125	0:CENSORED	Yes	No	White	NA	-18	1	Primary
brca_tcga_pan_can_atlas_2018	TCGA-BH-A18T	TCGA-BH-A18T-01	70	STAGE IIA	6TH	22	17	Breast Cancer	BRCA	Breast Invasive Ductal Carcinoma	NA	-25674	0	NA	NA	7.364302857	1:DEAD WITH TUMOR	Not Hispanic Or Latino	7/2/11	0.6652	EUR	NA	No	C50.9	2410662	C50.9	Yes	Yes	0.2724	1.63	71	NA	IDC	7.364302857	1:DECEASED	30ec8b1f-28c4-4f46-8a1b-a8d51e558c7d	M0	N0	T2	With Tumor	7.364302857	1:PROGRESSION	NA	No	White	NA	16	1	Primary
brca_tcga_pan_can_atlas_2018	TCGA-BH-A1ET	TCGA-BH-A1ET-01	55	STAGE I	5TH	3	-31	Breast Cancer	BRCA	Breast Invasive Ductal Carcinoma	NA	-20425	0	NA	NA	82.84840714	0:ALIVE OR DEAD TUMOR FREE	Not Hispanic Or Latino	9/7/11	0.0892	EUR	NA	No	C50.9	2410662	C50.9	Yes	Yes	0.2606	0.06	25	NA	IDC	82.84840714	1:DECEASED	8986a141-eae7-4157-b695-02cc6fc3b071	M0	N0	T1	Tumor Free	82.84840714	0:CENSORED	Yes	No	White	NA	-20	1	Primary
brca_tcga_pan_can_atlas_2018	TCGA-BH-A1EU	TCGA-BH-A1EU-01	83	STAGE I	5TH	23	-41	Breast Cancer	BRCA	Breast Invasive Ductal Carcinoma	NA	-30339	0	NA	NA	42.27898872	0:ALIVE OR DEAD TUMOR FREE	Not Hispanic Or Latino	9/7/11	0.1179	EUR	NA	No	C50.9	2410662	C50.9	Yes	Yes	0.2553	0.01	26	NA	IDC	42.27898872	1:DECEASED	a1093598-d3a8-4ffe-83fc-bc7d1faff7e5	M0	N0	T1	Tumor Free	42.27898872	0:CENSORED	No	No	White	NA	-14	1	Primary
brca_tcga_pan_can_atlas_2018	TCGA-BH-A1EY	TCGA-BH-A1EY-01	79	STAGE IIA	5TH	11	-19	Breast Cancer	BRCA	Breast Invasive Ductal Carcinoma	NA	-28940	0	NA	NA	17.6874774	1:DEAD WITH TUMOR	Not Hispanic Or Latino	9/7/11	0.3632	EUR	NA	No	C50.9	2410662	C50.9	Yes	Yes	0.3148	0.05	38	Yes	IDC	17.6874774	1:DECEASED	0741b5db-4405-42ba-b63a-c6ee4f341480	M0	N0	T2	With Tumor	13.01903541	1:PROGRESSION	Yes	No	White	No	-6	1	Primary
brca_tcga_pan_can_atlas_2018	TCGA-BH-A1FD	TCGA-BH-A1FD-01	68	STAGE I	5TH	9	11	Breast Cancer	BRCA	Breast Invasive Ductal Carcinoma	NA	-24940	0	NA	NA	33.17223921	1:DEAD WITH TUMOR	Not Hispanic Or Latino	9/8/11	0.4385	EUR	NA	No	C50.9	2410662	C50.9	Yes	Yes	0.2989	0.29	28	NA	IDC	33.17223921	1:DECEASED	3c8b5af9-c34d-43c2-b8c9-39ea11e44fa6	M0	N0	T1C	With Tumor	33.17223921	1:PROGRESSION	Yes	No	White	NA	24	1	Primary
brca_tcga_pan_can_atlas_2018	TCGA-BH-A1FN	TCGA-BH-A1FN-01	34	STAGE IIA	5TH	12	41	Breast Cancer	BRCA	Breast Invasive Ductal Carcinoma	NA	-12525	0	NA	NA	72.06496367	1:DEAD WITH TUMOR	Not Hispanic Or Latino	9/8/11	0.5352	EUR	NA	No	C50.9	2410662	C50.9	Yes	Yes	0.3038	0.72	98	NA	IDC	72.06496367	1:DECEASED	6dd0dd7b-62ff-4fd1-a99a-b265f1a91dca	M0	N0	T2	With Tumor	72.06496367	1:PROGRESSION	Yes	No	White	NA	24	1	Primary
brca_tcga_pan_can_atlas_2018	TCGA-BH-A1FU	TCGA-BH-A1FU-01	44	STAGE IA	5TH	26	-1	Breast Cancer	BRCA	Breast Invasive Ductal Carcinoma	NA	-16174	0	NA	NA	55.49528224	1:DEAD WITH TUMOR	Not Hispanic Or Latino	9/8/11	0.0641	EUR	NA	No	C50.9	2410662	C50.9	Yes	Yes	0.29	0	82	NA	IDC	55.49528224	1:DECEASED	c348a9b3-c901-4384-a222-144387bac0c5	M0	N0	T1C	With Tumor	55.49528224	1:PROGRESSION	Yes	No	White	NA	12	1	Primary
brca_tcga_pan_can_atlas_2018	TCGA-BH-A201	TCGA-BH-A201-01	64	STAGE IA	7TH	4	-13	Breast Cancer	BRCA	Breast Invasive Ductal Carcinoma	856	-23423	0	NA	NA	28.14215735	0:ALIVE OR DEAD TUMOR FREE	Not Hispanic Or Latino	9/8/11	0.1268	EUR	NA	No	C50.9	2410662	C50.9	Yes	Yes	0.2668	0.01	21	No	IDC	28.14215735	0:LIVING	3bf81a9f-abb4-4495-a514-fd3865e13a03	M0	N0	T1	Tumor Free	28.14215735	0:CENSORED	Yes	No	White	Yes	0	1	Primary
brca_tcga_pan_can_atlas_2018	TCGA-BH-A202	TCGA-BH-A202-01	60	STAGE II	6TH	21	17	Breast Cancer	BRCA	Breast Invasive Ductal Carcinoma	795	-22052	0	NA	NA	26.13669987	0:ALIVE OR DEAD TUMOR FREE	Not Hispanic Or Latino	9/8/11	0.2689	EUR	NA	No	C50.9	2410662	C50.9	Yes	Yes	0.2744	0.07	26	No	IDC	26.13669987	0:LIVING	e7a00d67-2c26-4d1f-bd17-35f659e88bc1	M0	N0	T2	NA	26.13669987	0:CENSORED	Yes	No	White	Yes	26	1	Primary
brca_tcga_pan_can_atlas_2018	TCGA-BH-A209	TCGA-BH-A209-01	77	STAGE I	5TH	19	-1	Breast Cancer	BRCA	Breast Invasive Ductal Carcinoma	NA	-28403	0	NA	NA	130.1574777	0:ALIVE OR DEAD TUMOR FREE	Not Hispanic Or Latino	9/8/11	0.3066	NA	NA	No	C50.9	2414314	C50.9	Yes	Yes	0.3711	0.33	87	NA	IDC	130.1574777	1:DECEASED	5258294f-ef5b-4091-9183-6bcc545d54b2	M0	N0	T1C	Tumor Free	130.1574777	0:CENSORED	Yes	No	Black or African American	NA	16	1	Primary
brca_tcga_pan_can_atlas_2018	TCGA-BH-A2L8	TCGA-BH-A2L8-01	45	STAGE IIA	7TH	4	-19	Breast Cancer	BRCA	Breast Invasive Lobular Carcinoma	612	-16658	0	20.12032745	0:DiseaseFree	20.12032745	0:ALIVE OR DEAD TUMOR FREE	Not Hispanic Or Latino	3/27/12	0.0149	EUR	NA	No	C50.9	2417967	C50.9	Yes	Yes	0.3232	0.05	422	No	ILC	20.12032745	0:LIVING	BAC4B268-C781-4408-96D8-43A48FEC7418	M0	N0 (I-)	T2	Tumor Free	20.12032745	0:CENSORED	Yes	No	White	No	-2	1	Primary
brca_tcga_pan_can_atlas_2018	TCGA-BH-A42T	TCGA-BH-A42T-01	75	STAGE IIA	7TH	11	-1	Breast Cancer	BRCA	Breast Invasive Lobular Carcinoma	30	-27731	0	10.52043265	0:DiseaseFree	10.52043265	0:ALIVE OR DEAD TUMOR FREE	Not Hispanic Or Latino	9/28/12	0.4010	NA	NA	No	C50.9	2417967	C50.9	Yes	No	0.2992	0.23	NA	No	ILC	10.52043265	1:DECEASED	10C829EC-FD66-49C4-8AFE-AD3AE567372C	M0	N0 (I+)	T2	Tumor Free	10.52043265	0:CENSORED	Yes	No	Black or African American	No	12	1	Primary
brca_tcga_pan_can_atlas_2018	TCGA-BH-A42U	TCGA-BH-A42U-01	80	STAGE IIA	6TH	NA	-25	Breast Cancer	BRCA	Breast Invasive Lobular Carcinoma	3364	-29330	0	110.5960483	0:DiseaseFree	110.5960483	0:ALIVE OR DEAD TUMOR FREE	Not Hispanic Or Latino	10/1/12	0.0000	NA	NA	No	C50.9	2417967	C50.9	Yes	Yes	0.2876	0	18	No	ILC	110.5960483	0:LIVING	2DC1CEC9-925A-417F-9E21-3C2143E711B4	M0	N0	T2	NA	110.5960483	0:CENSORED	Yes	No	Black or African American	No	-20	1	Primary
brca_tcga_pan_can_atlas_2018	TCGA-BH-A5J0	TCGA-BH-A5J0-01	63	STAGE IA	7TH	21	9	Breast Cancer	BRCA	Breast Invasive Ductal Carcinoma	715	-23072	0	23.50659171	0:DiseaseFree	23.50659171	0:ALIVE OR DEAD TUMOR FREE	Not Hispanic Or Latino	2/13/14	0.4572	NA	NA	No	C50.9	2410662	C50.9	Yes	Yes	0.3109	0.01	59	No	IDC	23.50659171	0:LIVING	DB55D9D9-DD56-4CA9-B1F1-0D929697B280	M0	N0	T1C	Tumor Free	23.50659171	0:CENSORED	Yes	No	Black or African American	No	4	1	Primary
brca_tcga_pan_can_atlas_2018	TCGA-BH-A6R8	TCGA-BH-A6R8-01	46	STAGE IIA	7TH	14	-15	Breast Cancer	BRCA	Breast Invasive Ductal Carcinoma	293	-16829	0	9.632771148	0:DiseaseFree	9.632771148	0:ALIVE OR DEAD TUMOR FREE	Not Hispanic Or Latino	2/13/14	0.3293	AFR	NA	No	C50.9	2410662	C50.9	Yes	Yes	0.3586	0.2	28	No	IDC	9.632771148	0:LIVING	91B09291-5944-4691-A0D8-7D1CCC649B9B	M0	N0	T2	Tumor Free	9.632771148	0:CENSORED	Yes	No	Black or African American	Yes	-18	1	Primary
brca_tcga_pan_can_atlas_2018	TCGA-BH-A6R9	TCGA-BH-A6R9-01	61	STAGE IIA	7TH	0	1	Breast Cancer	BRCA	Metaplastic Breast Cancer	160	-22325	0	5.260216326	0:DiseaseFree	5.260216326	0:ALIVE OR DEAD TUMOR FREE	Not Hispanic Or Latino	2/13/14	0.0002	EUR	NA	No	C50.9	2438055	C50.9	Yes	Yes	0.332	0	14	No	MBC	5.260216326	0:LIVING	43CC074D-B85A-4B0B-8FEB-833094FFC565	M0	N0	T2	Tumor Free	5.260216326	0:CENSORED	NA	No	White	No	-8	1	Primary
brca_tcga_pan_can_atlas_2018	TCGA-BH-A8FY	TCGA-BH-A8FY-01	87	STAGE IA	7TH	5	-15	Breast Cancer	BRCA	Breast Invasive Lobular Carcinoma	NA	-31932	0	9.698523852	0:DiseaseFree	9.698523852	0:ALIVE OR DEAD TUMOR FREE	Not Hispanic Or Latino	3/25/14	0.1798	EUR	NA	No	C50.9	2417967	C50.9	Yes	Yes	0.3253	0	39	No	ILC	9.698523852	1:DECEASED	5F4D16AA-9CC4-4EDB-B714-394E2661439A	M0	N0 (I+)	T1C	Tumor Free	9.698523852	0:CENSORED	Yes	Yes	White	No	-14	1	Primary
brca_tcga_pan_can_atlas_2018	TCGA-BH-A8FZ	TCGA-BH-A8FZ-01	58	STAGE IA	7TH	9	-15	Breast Cancer	BRCA	Breast Invasive Lobular Carcinoma	574	-21343	0	18.87102607	0:DiseaseFree	18.87102607	0:ALIVE OR DEAD TUMOR FREE	Not Hispanic Or Latino	3/25/14	0.1891	EUR	NA	No	C50.9	2417967	C50.9	Yes	Yes	0.3117	0	57	No	ILC	18.87102607	0:LIVING	1CC30842-4A5B-4F07-B36F-5B84CEAA5662	M0	N0	T1B	Tumor Free	18.87102607	0:CENSORED	Yes	No	White	Yes	-14	1	Primary
brca_tcga_pan_can_atlas_2018	TCGA-C8-A12L	TCGA-C8-A12L-01	67	STAGE IIA	6TH	16	29	Breast Cancer	BRCA	Breast Invasive Ductal Carcinoma	363	-24710	0	11.93411579	0:DiseaseFree	11.93411579	0:ALIVE OR DEAD TUMOR FREE	Not Hispanic Or Latino	4/12/11	0.6096	NA	NA	No	C50.9	2410662	C50.9	Yes	Yes	0.2814	0.81	71	No	IDC	11.93411579	0:LIVING	441919eb-8c9f-478c-bda3-8de4f8295e8a	M0	N0 (I-)	T2	Tumor Free	11.93411579	0:CENSORED	NA	No	Asian	No	26	1	Primary
brca_tcga_pan_can_atlas_2018	TCGA-C8-A12M	TCGA-C8-A12M-01	70	STAGE IIA	6TH	17	-25	Breast Cancer	BRCA	Breast Invasive Ductal Carcinoma	358	-25811	0	11.76973403	0:DiseaseFree	11.76973403	0:ALIVE OR DEAD TUMOR FREE	Not Hispanic Or Latino	4/12/11	0.4491	NA	NA	No	C50.9	2410662	C50.9	Yes	Yes	0.3153	0.66	54	No	IDC	11.76973403	0:LIVING	dd0f8e5a-383d-4f03-bb71-0e115d4e442c	M0	N0 (I-)	T2	Tumor Free	11.76973403	0:CENSORED	NA	No	Asian	No	-10	1	Primary
brca_tcga_pan_can_atlas_2018	TCGA-C8-A12N	TCGA-C8-A12N-01	58	STAGE IIA	6TH	4	-19	Breast Cancer	BRCA	Breast Invasive Ductal Carcinoma	358	-21428	0	11.76973403	0:DiseaseFree	11.76973403	0:ALIVE OR DEAD TUMOR FREE	Not Hispanic Or Latino	4/12/11	0.0757	NA	NA	No	C50.9	2410662	C50.9	Yes	Yes	0.2847	0.01	19	No	IDC	11.76973403	0:LIVING	b8a615f9-d19b-4b09-8ec8-0674e5c648cd	M0	N0 (I-)	T2	Tumor Free	11.76973403	0:CENSORED	NA	No	Asian	No	-8	1	Primary
brca_tcga_pan_can_atlas_2018	TCGA-C8-A12O	TCGA-C8-A12O-01	50	STAGE IIA	6TH	27	5	Breast Cancer	BRCA	Breast Invasive Ductal Carcinoma	385	-18506	0	12.65739554	0:DiseaseFree	12.65739554	0:ALIVE OR DEAD TUMOR FREE	Not Hispanic Or Latino	4/13/11	0.3342	NA	NA	No	C50.9	2410662	C50.9	Yes	Yes	0.2718	0.11	36	No	IDC	12.65739554	0:LIVING	83f26720-007c-42c9-a7de-7484bf8afa89	M0	N0 (I-)	T2	Tumor Free	12.65739554	0:CENSORED	NA	No	Asian	No	20	1	Primary
brca_tcga_pan_can_atlas_2018	TCGA-C8-A12T	TCGA-C8-A12T-01	43	STAGE IIA	6TH	2	29	Breast Cancer	BRCA	Breast Invasive Ductal Carcinoma	0		0	0	0:DiseaseFree	0	0:ALIVE OR DEAD TUMOR FREE	Not Hispanic Or Latino	4/11/11	0.2311	NA	NA	No	C50.9	2410662	C50.9	Yes	Yes	0.2886	0.09	153	NA	IDC	0	0:LIVING	71229981-97c2-4ae1-a130-fe5de336b37d	M0	N0	T2	Tumor Free	0	0:CENSORED	Yes	No	Asian	NA	20	1	Primary
brca_tcga_pan_can_atlas_2018	TCGA-C8-A12V	TCGA-C8-A12V-01	55	STAGE IIA	6TH	NA	-7	Breast Cancer	BRCA	Breast Invasive Ductal Carcinoma	385	-20346	0	NA	NA	12.65739554	0:ALIVE OR DEAD TUMOR FREE	Not Hispanic Or Latino	3/22/11	0.0027	NA	NA	No	C50.9	2410662	C50.9	Yes	Yes	0.2736	0.01	41	No	IDC	12.65739554	0:LIVING	7e1673f8-5758-4963-8804-d5e39f06205b	M0	N0	T2	Tumor Free	12.65739554	0:CENSORED	Yes	No	Asian	No	10	1	Primary
brca_tcga_pan_can_atlas_2018	TCGA-C8-A134	TCGA-C8-A134-01	52	STAGE IIA	6TH	8	7	Breast Cancer	BRCA	Breast Invasive Ductal Carcinoma	383	-19010	0	12.59164283	0:DiseaseFree	12.59164283	0:ALIVE OR DEAD TUMOR FREE	Not Hispanic Or Latino	4/15/11	0.4432	NA	NA	No	C50.9	2410662	C50.9	Yes	Yes	0.2972	0.31	82	No	IDC	12.59164283	0:LIVING	f1692f4b-ce1b-4fc5-ac55-1022ecae0d1e	M0	N0	T2	Tumor Free	12.59164283	0:CENSORED	NA	No	Asian	No	14	1	Primary
brca_tcga_pan_can_atlas_2018	TCGA-C8-A1HE	TCGA-C8-A1HE-01	59	STAGE IIA	6TH	4	-39	Breast Cancer	BRCA	Breast Invasive Ductal Carcinoma	375		0	12.32863202	0:DiseaseFree	12.32863202	0:ALIVE OR DEAD TUMOR FREE	Not Hispanic Or Latino	5/24/11	0.1178	NA	NA	No	C50.9	2410662	C50.9	Yes	Yes	0.3348	0.82	36	No	IDC	12.32863202	0:LIVING	b26d41cd-393b-4cd4-8925-a9488f7de576	M0	N0	T2	Tumor Free	12.32863202	0:CENSORED	Yes	No	Asian	No	-6	1	Primary
brca_tcga_pan_can_atlas_2018	TCGA-C8-A1HF	TCGA-C8-A1HF-01	48	STAGE IIA	6TH	24	29	Breast Cancer	BRCA	Breast Invasive Ductal Carcinoma	332		0	10.91494888	0:DiseaseFree	10.91494888	0:ALIVE OR DEAD TUMOR FREE	Not Hispanic Or Latino	5/24/11	0.2475	EAS	NA	No	C50.9	2410662	C50.9	Yes	Yes	0.2797	0.41	27	No	IDC	10.91494888	0:LIVING	a2453bcb-90f2-4505-949d-a89cf4bfc9b8	M0	N0	T2	Tumor Free	10.91494888	0:CENSORED	Yes	No	Asian	No	18	1	Primary
brca_tcga_pan_can_atlas_2018	TCGA-C8-A1HG	TCGA-C8-A1HG-01	50	STAGE IIA	6TH	16	7	Breast Cancer	BRCA	Breast Invasive Ductal Carcinoma	345		0	11.34234145	0:DiseaseFree	11.34234145	0:ALIVE OR DEAD TUMOR FREE	Not Hispanic Or Latino	5/24/11	0.3587	NA	NA	No	C50.9	2410662	C50.9	Yes	Yes	0.2608	0.31	41	No	IDC	11.34234145	0:LIVING	0c23c380-363c-474d-b64c-b47f612a8225	M0	N0	T2	Tumor Free	11.34234145	0:CENSORED	No	No	Asian	No	18	1	Primary
brca_tcga_pan_can_atlas_2018	TCGA-C8-A1HJ	TCGA-C8-A1HJ-01	53	STAGE IIA	6TH	8	17	Breast Cancer	BRCA	Breast Invasive Ductal Carcinoma	5	-19629	0	0.16438176	0:DiseaseFree	0.16438176	0:ALIVE OR DEAD TUMOR FREE	Not Hispanic Or Latino	6/1/11	0.5135	NA	NA	No	C50.9	2410662	C50.9	Yes	Yes	0.3679	0.8	96	NA	IDC	0.16438176	0:LIVING	a855c228-a263-44df-87a0-cbc32187e3f5	M0	N0	T2	Tumor Free	0.16438176	0:CENSORED	Yes	No	Asian	NA	12	1	Primary
brca_tcga_pan_can_atlas_2018	TCGA-C8-A1HM	TCGA-C8-A1HM-01	74	STAGE IIA	6TH	23	3	Breast Cancer	BRCA	Breast Invasive Ductal Carcinoma	375	-27063	0	12.32863202	0:DiseaseFree	12.32863202	0:ALIVE OR DEAD TUMOR FREE	Not Hispanic Or Latino	6/2/11	0.5116	EAS	NA	No	C50.9	2410662	C50.9	Yes	Yes	0.2758	0.68	313	No	IDC	12.32863202	0:LIVING	8b525ec6-d24b-49d4-bfcb-b354de4dae7c	M0	N0	T2	Tumor Free	12.32863202	0:CENSORED	No	No	Asian	No	20	1	Primary
brca_tcga_pan_can_atlas_2018	TCGA-C8-A1HN	TCGA-C8-A1HN-01	56	STAGE IIA	6TH	20	-3	Breast Cancer	BRCA	Breast Invasive Ductal Carcinoma	394	-20712	0	12.9532827	0:DiseaseFree	12.9532827	0:ALIVE OR DEAD TUMOR FREE	Not Hispanic Or Latino	6/2/11	0.4360	NA	NA	No	C50.9	2410662	C50.9	Yes	Yes	0.2734	0.3	45	No	IDC	12.9532827	0:LIVING	86a18ae0-dfb1-49c3-b5c4-67ec331d6e40	M0	N0	T2	Tumor Free	12.9532827	0:CENSORED	No	No	Asian	No	14	1	Primary
brca_tcga_pan_can_atlas_2018	TCGA-C8-A26Y	TCGA-C8-A26Y-01	90	STAGE IIA	6TH	20	27	Breast Cancer	BRCA	Breast Invasive Ductal Carcinoma	394	-32872	0	12.9532827	0:DiseaseFree	12.9532827	0:ALIVE OR DEAD TUMOR FREE	Not Hispanic Or Latino	7/21/11	0.5880	NA	NA	No	C50.9	2410662	C50.9	Yes	Yes	0.3403	0.57	633	No	IDC	12.9532827	0:LIVING	4d51159f-ab2f-40e3-a363-847c3654431e	M0	N0	T2	Tumor Free	12.9532827	0:CENSORED	No	No	Asian	No	20	1	Primary
brca_tcga_pan_can_atlas_2018	TCGA-C8-A26Z	TCGA-C8-A26Z-01	59	STAGE IIA	6TH	20	-5	Breast Cancer	BRCA	Breast Invasive Ductal Carcinoma	470		0	15.45188546	0:DiseaseFree	15.45188546	0:ALIVE OR DEAD TUMOR FREE	Not Hispanic Or Latino	7/21/11	0.5299	NA	NA	No	C50.9	2410662	C50.9	Yes	Yes	0.3	0.31	43	No	IDC	15.45188546	0:LIVING	dc11b1c7-1f00-4813-b4b5-ecf776b2eb37	M0	N0	T2	Tumor Free	15.45188546	0:CENSORED	No	No	Asian	No	2	1	Primary
brca_tcga_pan_can_atlas_2018	TCGA-C8-A274	TCGA-C8-A274-01	63	STAGE IIA	6TH	16	-29	Breast Cancer	BRCA	Breast Invasive Ductal Carcinoma	508	-23337	0	16.70118684	0:DiseaseFree	16.70118684	0:ALIVE OR DEAD TUMOR FREE	Not Hispanic Or Latino	7/21/11	0.4187	NA	NA	No	C50.9	2410662	C50.9	Yes	Yes	0.3504	0.41	191	No	IDC	16.70118684	0:LIVING	dbcad60f-86c7-41e3-b0ae-baa39c9f83dd	M0	N0	T2	Tumor Free	16.70118684	0:CENSORED	No	No	Asian	No	0	1	Primary
brca_tcga_pan_can_atlas_2018	TCGA-C8-A27B	TCGA-C8-A27B-01	48	STAGE IIB	6TH	14	13	Breast Cancer	BRCA	Breast Invasive Ductal Carcinoma	439	-17763	0	14.43271855	0:DiseaseFree	14.43271855	0:ALIVE OR DEAD TUMOR FREE	Not Hispanic Or Latino	7/21/11	0.7389	NA	NA	No	C50.9	2410662	C50.9	Yes	Yes	0.394	3.02	124	No	IDC	14.43271855	0:LIVING	f0d8a1fe-e313-44f1-99cc-b965cbeeff0e	M0	N0	T3	Tumor Free	14.43271855	0:CENSORED	No	No	Asian	No	14	1	Primary
brca_tcga_pan_can_atlas_2018	TCGA-C8-A3M7	TCGA-C8-A3M7-01	60	STAGE IIIB	7TH	8	-33	Breast Cancer	BRCA	Breast Invasive Lobular Carcinoma	1	-22096	0	33.99414801	1:Recurred/Progressed	33.99414801	1:DEAD WITH TUMOR	Not Hispanic Or Latino	3/6/12	0.1781	EAS	NA	No	C50.9	2417967	C50.9	Yes	Yes	0.3138	0.01	127	Yes	ILC	33.99414801	1:DECEASED	959FF069-8A49-4C9B-85C2-5291CAC0ACFF	M0	N0	T4B	Tumor Free	33.99414801	1:PROGRESSION	Yes	No	Asian	Yes	-4	1	Primary
brca_tcga_pan_can_atlas_2018	TCGA-C8-A3M8	TCGA-C8-A3M8-01	68	STAGE IA	7TH	9	-21	Breast Cancer	BRCA	Breast Invasive Lobular Carcinoma	394	-24877	0	12.9532827	0:DiseaseFree	12.9532827	0:ALIVE OR DEAD TUMOR FREE	Not Hispanic Or Latino	3/6/12	0.2516	EAS	NA	No	C50.9	2417967	C50.9	Yes	Yes	0.2895	0.05	44	No	ILC	12.9532827	0:LIVING	C1E704D6-A33B-4891-90BD-992B0040C075	M0	N0	T1C	Tumor Free	12.9532827	0:CENSORED	Yes	No	Asian	No	4	1	Primary
brca_tcga_pan_can_atlas_2018	TCGA-D8-A13Y	TCGA-D8-A13Y-01	52	STAGE IA	NA	13	7	Breast Cancer	BRCA	Breast Invasive Ductal Carcinoma	1728	-19028	0	56.81033633	0:DiseaseFree	56.81033633	0:ALIVE OR DEAD TUMOR FREE	Not Hispanic Or Latino	2/23/11	0.9470	EUR	NA	No	C50.9	2410662	C50.9	Yes	Yes	0.3032	1.06	67	No	IDC	56.81033633	0:LIVING	17f275c1-a0d4-487d-8f02-ea279584b4cd	M0	N0	T1C	Tumor Free	56.81033633	0:CENSORED	NA	No	White	No	10	1	Primary
brca_tcga_pan_can_atlas_2018	TCGA-D8-A142	TCGA-D8-A142-01	74	STAGE IIB	7TH	NA	9	Breast Cancer	BRCA	Breast Invasive Ductal Carcinoma	425	-27313	0	13.97244962	0:DiseaseFree	13.97244962	0:ALIVE OR DEAD TUMOR FREE	Not Hispanic Or Latino	2/25/11	0.5222	EUR	NA	No	C50.9	2410662	C50.9	Yes	Yes	0.2872	0.29	112	No	IDC	13.97244962	0:LIVING	ccb22ecc-6e18-44b8-ad48-6ab51314b16e	M0	N0	T3	Tumor Free	13.97244962	0:CENSORED	Yes	No	White	No	10	1	Primary
brca_tcga_pan_can_atlas_2018	TCGA-D8-A143	TCGA-D8-A143-01	51	STAGE IIA	7TH	20	37	Breast Cancer	BRCA	Breast Invasive Ductal Carcinoma	431	-18984	0	14.16970773	0:DiseaseFree	14.16970773	0:ALIVE OR DEAD TUMOR FREE	Not Hispanic Or Latino	2/25/11	0.5356	EUR	NA	No	C50.9	2410662	C50.9	Yes	Yes	0.3145	1.28	50	No	IDC	14.16970773	0:LIVING	1c40b84e-a0e3-429f-a48c-21566cf881c0	M0	N0	T2	Tumor Free	14.16970773	0:CENSORED	Yes	No	White	No	26	1	Primary
brca_tcga_pan_can_atlas_2018	TCGA-D8-A147	TCGA-D8-A147-01	45	NA	7TH	11	-7	Breast Cancer	BRCA	Breast Invasive Ductal Carcinoma	584	-16736	0	19.19978959	0:DiseaseFree	19.19978959	0:ALIVE OR DEAD TUMOR FREE	Not Hispanic Or Latino	2/27/11	0.5742	EUR	NA	No	C50.9	2410662	C50.9	Yes	Yes	0.2934	0.62	147	No	IDC	19.19978959	0:LIVING	fc18d029-9be2-4fa0-9aef-6d647dc55f0b	M0	N0	T2	NA	19.19978959	0:CENSORED	Yes	No	White	Yes	16	1	Primary
brca_tcga_pan_can_atlas_2018	TCGA-D8-A1J9	TCGA-D8-A1J9-01	48	STAGE IA	7TH	10	-1	Breast Cancer	BRCA	Breast Invasive Ductal Carcinoma	532	-17879	0	17.49021929	0:DiseaseFree	17.49021929	0:ALIVE OR DEAD TUMOR FREE	Not Hispanic Or Latino	3/29/11	0.3573	EUR	NA	No	C50.9	2410662	C50.9	Yes	Yes	0.3156	0.08	179	No	IDC	17.49021929	0:LIVING	d5e9a403-88ce-40fc-bb85-80cf3f8ff6bc	M0	N0	T1C	Tumor Free	17.49021929	0:CENSORED	No	No	White	No	20	1	Primary
brca_tcga_pan_can_atlas_2018	TCGA-D8-A1JG	TCGA-D8-A1JG-01	62	STAGE IIA	7TH	25	17	Breast Cancer	BRCA	Breast Invasive Ductal Carcinoma	1612	-22878	0	52.99667949	0:DiseaseFree	52.99667949	0:ALIVE OR DEAD TUMOR FREE	Not Hispanic Or Latino	3/28/11	0.2687	EUR	NA	No	C50.9	2410662	C50.9	Yes	Yes	0.348	0.33	132	No	IDC	52.99667949	0:LIVING	7f2a63e6-64d5-4be1-9814-e8416fc9e688	M0	N0	T2	Tumor Free	52.99667949	0:CENSORED	Yes	No	White	Yes	16	1	Primary
brca_tcga_pan_can_atlas_2018	TCGA-D8-A1JH	TCGA-D8-A1JH-01	56	STAGE IA	7TH	0	-45	Breast Cancer	BRCA	Breast Invasive Ductal Carcinoma	426	-20497	0	14.00532597	0:DiseaseFree	14.00532597	0:ALIVE OR DEAD TUMOR FREE	Not Hispanic Or Latino	3/28/11	0.0001	EUR	NA	No	C50.9	2410662	C50.9	Yes	Yes	0.3268	0.66	21	No	IDC	14.00532597	0:LIVING	4d1bf9e6-5837-4aed-b568-92f014ed5a4b	M0	N0	T1C	Tumor Free	14.00532597	0:CENSORED	Yes	No	White	Yes	-12	1	Primary
brca_tcga_pan_can_atlas_2018	TCGA-D8-A1JJ	TCGA-D8-A1JJ-01	54	STAGE IIA	7TH	22	11	Breast Cancer	BRCA	Breast Invasive Ductal Carcinoma	611	-19966	0	20.0874511	0:DiseaseFree	20.0874511	0:ALIVE OR DEAD TUMOR FREE	Not Hispanic Or Latino	3/29/11	0.4374	EUR	NA	No	C50.9	2410662	C50.9	Yes	Yes	0.2922	0.05	64	No	IDC	20.0874511	0:LIVING	f7ab565c-83b5-4988-b9be-8a46f65dca8c	M0	N0	T2	Tumor Free	20.0874511	0:CENSORED	Yes	No	White	Yes	16	1	Primary
brca_tcga_pan_can_atlas_2018	TCGA-D8-A1JK	TCGA-D8-A1JK-01	90	STAGE IIA	7TH	21	43	Breast Cancer	BRCA	Breast Invasive Ductal Carcinoma	612	-32872	0	20.12032745	0:DiseaseFree	20.12032745	0:ALIVE OR DEAD TUMOR FREE	Not Hispanic Or Latino	3/29/11	0.4906	EUR	NA	No	C50.9	2410662	C50.9	Yes	Yes	0.3022	0.33	192	No	IDC	20.12032745	0:LIVING	56203436-8634-4fd0-96b5-ba6be9d87857	M0	N0	T2	NA	20.12032745	0:CENSORED	Yes	No	White	No	24	1	Primary
brca_tcga_pan_can_atlas_2018	TCGA-D8-A1JL	TCGA-D8-A1JL-01	72	STAGE IIA	7TH	23	19	Breast Cancer	BRCA	Breast Invasive Ductal Carcinoma	611	-26484	0	20.0874511	0:DiseaseFree	20.0874511	0:ALIVE OR DEAD TUMOR FREE	Not Hispanic Or Latino	3/29/11	0.3656	EUR	NA	No	C50.9	2410662	C50.9	Yes	Yes	0.3016	0.27	88	No	IDC	20.0874511	0:LIVING	aa4244a8-0454-4247-a1c3-357fd51746fa	M0	N0	T2	Tumor Free	20.0874511	0:CENSORED	Yes	No	White	No	10	1	Primary
brca_tcga_pan_can_atlas_2018	TCGA-D8-A1JP	TCGA-D8-A1JP-01	73	STAGE IA	7TH	4	-3	Breast Cancer	BRCA	Breast Invasive Ductal Carcinoma	639	-26862	0	21.00798895	0:DiseaseFree	21.00798895	0:ALIVE OR DEAD TUMOR FREE	Not Hispanic Or Latino	3/29/11	0.4267	EUR	NA	No	C50.9	2410662	C50.9	Yes	Yes	0.3315	0.26	98	No	IDC	21.00798895	0:LIVING	752f4773-5a12-4485-a1f6-896e148ddf4d	M0	N0	T1C	NA	21.00798895	0:CENSORED	Yes	No	White	No	8	1	Primary
brca_tcga_pan_can_atlas_2018	TCGA-D8-A1JS	TCGA-D8-A1JS-01	77	STAGE IA	7TH	2	-11	Breast Cancer	BRCA	Breast Invasive Carcinoma (NOS)	371	-28178	0	12.19712661	0:DiseaseFree	12.19712661	0:ALIVE OR DEAD TUMOR FREE	Not Hispanic Or Latino	3/28/11	0.0619	EUR	NA	No	C50.9	2411757	C50.9	Yes	Yes	0.2879	0.02	19	No	BRCNOS	12.19712661	0:LIVING	0d03055c-186b-418a-b614-e2035757bc3b	M0	N0	T1C	Tumor Free	12.19712661	0:CENSORED	Yes	No	White	No	-12	1	Primary
brca_tcga_pan_can_atlas_2018	TCGA-D8-A1JT	TCGA-D8-A1JT-01	70	STAGE IIA	7TH	18	-1	Breast Cancer	BRCA	Breast Invasive Carcinoma (NOS)	405	-25677	0	13.31492258	0:DiseaseFree	13.31492258	0:ALIVE OR DEAD TUMOR FREE	Not Hispanic Or Latino	3/28/11	0.4147	EUR	NA	No	C50.9	2419062	C50.9	Yes	Yes	0.3311	0.52	27	No	BRCNOS	13.31492258	0:LIVING	cd781589-3820-45a2-906b-8d60cd02f3ef	M0	N0	T2	Tumor Free	13.31492258	0:CENSORED	Yes	No	White	No	10	1	Primary
brca_tcga_pan_can_atlas_2018	TCGA-D8-A1JU	TCGA-D8-A1JU-01	51	STAGE IA	7TH	4	-35	Breast Cancer	BRCA	Breast Invasive Ductal Carcinoma	447	-18733	0	14.69572936	0:DiseaseFree	14.69572936	0:ALIVE OR DEAD TUMOR FREE	Not Hispanic Or Latino	3/28/11	0.1035	EUR	NA	No	C50.9	2410662	C50.9	Yes	Yes	0.4299	0.88	13	No	IDC	14.69572936	0:LIVING	af2a8e2f-2ae1-48bc-bba5-0e2c077c4e48	M0	N0	T1C	Tumor Free	14.69572936	0:CENSORED	Yes	No	White	No	-20	1	Primary
brca_tcga_pan_can_atlas_2018	TCGA-D8-A1X7	TCGA-D8-A1X7-01	40	STAGE IIA	7TH	4	-31	Breast Cancer	BRCA	Breast Invasive Carcinoma (NOS)	509	-14858	0	16.73406319	0:DiseaseFree	16.73406319	0:ALIVE OR DEAD TUMOR FREE	Not Hispanic Or Latino	6/9/11	0.0853	EUR	NA	No	C50.9	2411757	C50.9	Yes	Yes	0.3339	0.26	20	No	BRCNOS	16.73406319	0:LIVING	cdab777e-62de-4d51-92af-b6eb089c111f	MX	N0	T2	NA	16.73406319	0:CENSORED	Yes	No	White	No	0	1	Primary
brca_tcga_pan_can_atlas_2018	TCGA-D8-A1XA	TCGA-D8-A1XA-01	64	STAGE IA	7TH	17	-23	Breast Cancer	BRCA	Breast Invasive Ductal Carcinoma	839	-23387	0	27.58325936	0:DiseaseFree	27.58325936	0:ALIVE OR DEAD TUMOR FREE	Not Hispanic Or Latino	5/18/11	0.8612	EUR	NA	No	C50.9	2410662	C50.9	Yes	Yes	0.3223	1.02	24	No	IDC	27.58325936	0:LIVING	739cb132-51e9-41be-8064-311a13da0d74	M0	N0	T1C	Tumor Free	27.58325936	0:CENSORED	Yes	No	White	Yes	2	1	Primary
brca_tcga_pan_can_atlas_2018	TCGA-D8-A1XF	TCGA-D8-A1XF-01	45	STAGE IIA	7TH	25	-9	Breast Cancer	BRCA	Breast Invasive Ductal Carcinoma	463	-16787	0	NA	NA	15.221751	0:ALIVE OR DEAD TUMOR FREE	Not Hispanic Or Latino	5/16/11	0.6723	EUR	NA	No	C50.9	2410662	C50.9	Yes	Yes	0.3394	1.82	29	No	IDC	15.221751	0:LIVING	6f6afd31-b5dd-48ab-b18f-6390ba18a5f0	M0	N0	T2	Tumor Free	15.221751	0:CENSORED	Yes	No	White	No	14	1	Primary
brca_tcga_pan_can_atlas_2018	TCGA-D8-A1XM	TCGA-D8-A1XM-01	57	STAGE IA	7TH	5	-31	Breast Cancer	BRCA	Breast Invasive Ductal Carcinoma	538	-21056	0	17.6874774	0:DiseaseFree	17.6874774	0:ALIVE OR DEAD TUMOR FREE	Not Hispanic Or Latino	5/16/11	0.1667	EUR	NA	No	C50.9	2410662	C50.9	Yes	Yes	0.2918	0	44	No	IDC	17.6874774	0:LIVING	92529232-8504-4541-b7e2-4df8f497c413	M0	N0	T1C	Tumor Free	17.6874774	0:CENSORED	Yes	No	White	Yes	2	1	Primary
brca_tcga_pan_can_atlas_2018	TCGA-D8-A1XQ	TCGA-D8-A1XQ-01	69	STAGE IIA	7TH	10	9	Breast Cancer	BRCA	Breast Invasive Ductal Carcinoma	499	-25345	0	16.40529967	0:DiseaseFree	16.40529967	0:ALIVE OR DEAD TUMOR FREE	Not Hispanic Or Latino	5/16/11	0.3387	EUR	NA	No	C50.9	2410662	C50.9	Yes	Yes	0.6331	16.36	797	No	IDC	16.40529967	0:LIVING	3886b4fb-ba22-4a50-b11a-a6893951f170	M0	N0	T2	Tumor Free	16.40529967	0:CENSORED	Yes	No	White	No	18	1	Primary
brca_tcga_pan_can_atlas_2018	TCGA-D8-A1XU	TCGA-D8-A1XU-01	56	STAGE IA	7TH	19	-25	Breast Cancer	BRCA	Breast Invasive Ductal Carcinoma	395	-20715	0	12.98615906	0:DiseaseFree	12.98615906	0:ALIVE OR DEAD TUMOR FREE	Not Hispanic Or Latino	5/16/11	0.9465	EUR	NA	No	C50.9	2410662	C50.9	Yes	Yes	0.302	0.03	22	No	IDC	12.98615906	0:LIVING	332148f5-f070-4c20-8eb1-4d8c0673aa52	M0	N0	T1C	Tumor Free	12.98615906	0:CENSORED	Yes	No	White	No	-14	1	Primary
brca_tcga_pan_can_atlas_2018	TCGA-D8-A1XV	TCGA-D8-A1XV-01	84	STAGE IIA	7TH	1	-25	Breast Cancer	BRCA	Breast Invasive Mixed Mucinous Carcinoma	461	-30830	0	15.15599829	0:DiseaseFree	15.15599829	0:ALIVE OR DEAD TUMOR FREE	Not Hispanic Or Latino	5/16/11	0.0342	EUR	NA	No	C50.9	2403358	C50.9	Yes	Yes	0.2846	0	25	No	IMMC	15.15599829	0:LIVING	87b85935-a058-44ad-8fb6-8511130eaffe	M0	N0	T2	Tumor Free	15.15599829	0:CENSORED	Yes	No	White	No	-6	1	Primary
brca_tcga_pan_can_atlas_2018	TCGA-D8-A1XW	TCGA-D8-A1XW-01	53	STAGE IIA	7TH	18	-13	Breast Cancer	BRCA	Breast Invasive Ductal Carcinoma	1309	-19478	0	43.03514482	0:DiseaseFree	43.03514482	0:ALIVE OR DEAD TUMOR FREE	Not Hispanic Or Latino	5/16/11	0.3797	EUR	NA	No	C50.9	2410662	C50.9	Yes	Yes	0.3111	0.62	82	No	IDC	43.03514482	0:LIVING	887b9e5b-99db-44ac-9c30-c0dc6877b41c	M0	N0	T2	Tumor Free	43.03514482	0:CENSORED	Yes	No	White	No	-4	1	Primary
brca_tcga_pan_can_atlas_2018	TCGA-D8-A1XY	TCGA-D8-A1XY-01	74	STAGE IIA	7TH	25	-29	Breast Cancer	BRCA	Breast Invasive Ductal Carcinoma	503	-27106	0	NA	NA	16.53680508	0:ALIVE OR DEAD TUMOR FREE	Not Hispanic Or Latino	6/9/11	0.3139	EUR	NA	No	C50.9	2410662	C50.9	Yes	Yes	0.295	0.21	43	No	IDC	16.53680508	0:LIVING	0130d616-885e-4a6c-9d03-2f17dd692a05	MX	N0	T2	Tumor Free	16.53680508	0:CENSORED	Yes	No	White	No	-12	1	Primary
brca_tcga_pan_can_atlas_2018	TCGA-D8-A1Y2	TCGA-D8-A1Y2-01	71	STAGE IIA	7TH	12	9	Breast Cancer	BRCA	Breast Invasive Ductal Carcinoma	433	-26021	0	14.23546043	0:DiseaseFree	14.23546043	0:ALIVE OR DEAD TUMOR FREE	Not Hispanic Or Latino	6/9/11	0.3094	EUR	NA	No	C50.9	2410662	C50.9	Yes	Yes	0.3604	0.37	18	No	IDC	14.23546043	0:LIVING	c7d7a770-23c0-4310-ab48-1f6152dc2849	MX	N0	T2	Tumor Free	14.23546043	0:CENSORED	Yes	No	White	No	2	1	Primary
brca_tcga_pan_can_atlas_2018	TCGA-D8-A27E	TCGA-D8-A27E-01	66	STAGE IA	7TH	0	-33	Breast Cancer	BRCA	Breast Invasive Carcinoma (NOS)	530	-24315	0	17.42446658	0:DiseaseFree	17.42446658	0:ALIVE OR DEAD TUMOR FREE	Not Hispanic Or Latino	7/21/11	0.0001	EUR	NA	No	C50.9	2419062	C50.9	Yes	Yes	0.3095	0.01	10	No	BRCNOS	17.42446658	0:LIVING	680f23a9-fcce-493e-b908-27c1ad202e4c	M0	N0	T1C	Tumor Free	17.42446658	0:CENSORED	Yes	No	White	Yes	-18	1	Primary
brca_tcga_pan_can_atlas_2018	TCGA-D8-A27F	TCGA-D8-A27F-01	40	STAGE IIA	7TH	7	27	Breast Cancer	BRCA	Breast Invasive Ductal Carcinoma	488	-14731	0	16.0436598	0:DiseaseFree	16.0436598	0:ALIVE OR DEAD TUMOR FREE	Not Hispanic Or Latino	7/18/11	0.6698	EUR	NA	No	C50.9	2410662	C50.9	Yes	Yes	0.3123	0.94	61	No	IDC	16.0436598	0:LIVING	1549dc64-3dab-43fc-96e9-b07d520957e1	M0	N0	T2	Tumor Free	16.0436598	0:CENSORED	Yes	No	White	Yes	22	1	Primary
brca_tcga_pan_can_atlas_2018	TCGA-D8-A27G	TCGA-D8-A27G-01	75	STAGE IIA	7TH	4	-3	Breast Cancer	BRCA	Breast Invasive Lobular Carcinoma	409	-27521	0	13.44642798	0:DiseaseFree	13.44642798	0:ALIVE OR DEAD TUMOR FREE	Not Hispanic Or Latino	7/18/11	0.1084	EUR	NA	No	C50.9	2417967	C50.9	Yes	Yes	0.3223	0.08	813	No	ILC	13.44642798	0:LIVING	6f6e7356-3521-4674-8eec-ad01340d4b8e	M0	N0	T2	Tumor Free	13.44642798	0:CENSORED	Yes	No	White	No	8	1	Primary
brca_tcga_pan_can_atlas_2018	TCGA-D8-A27H	TCGA-D8-A27H-01	72	STAGE IIA	7TH	5	-1	Breast Cancer	BRCA	Breast Invasive Ductal Carcinoma	397	-26588	0	13.05191176	0:DiseaseFree	13.05191176	0:ALIVE OR DEAD TUMOR FREE	Not Hispanic Or Latino	7/18/11	0.4824	EUR	NA	No	C50.9	2410662	C50.9	Yes	Yes	NA	1.08	121	No	IDC	13.05191176	0:LIVING	0dca98b0-f43e-45b6-9a02-00092c78678c	M0	N0	T2	Tumor Free	13.05191176	0:CENSORED	Yes	No	White	No	12	1	Primary
brca_tcga_pan_can_atlas_2018	TCGA-D8-A27M	TCGA-D8-A27M-01	59	STAGE IA	7TH	8	13	Breast Cancer	BRCA	Breast Invasive Ductal Carcinoma	410	-21910	0	13.47930434	0:DiseaseFree	13.47930434	0:ALIVE OR DEAD TUMOR FREE	Not Hispanic Or Latino	7/17/11	0.2982	EUR	NA	No	C50.9	2410662	C50.9	Yes	Yes	0.3232	0.06	71	No	IDC	13.47930434	0:LIVING	ae65baeb-6b78-492a-8c63-bb7e93e83dc2	M0	N0	T1C	Tumor Free	13.47930434	0:CENSORED	Yes	No	White	No	10	1	Primary
brca_tcga_pan_can_atlas_2018	TCGA-D8-A27P	TCGA-D8-A27P-01	64	STAGE IA	7TH	2	-33	Breast Cancer	BRCA	Breast Invasive Ductal Carcinoma	49	-23576	0	1.61094125	0:DiseaseFree	1.61094125	0:ALIVE OR DEAD TUMOR FREE	Not Hispanic Or Latino	7/18/11	0.0485	EUR	NA	No	C50.9	2410662	C50.9	Yes	Yes	0.3071	0.06	23	No	IDC	1.61094125	0:LIVING	c54d5507-bba5-4a1e-8885-3c3b1eed13c1	M0	N0	T1C	Tumor Free	1.61094125	0:CENSORED	Yes	No	White	No	-10	1	Primary
brca_tcga_pan_can_atlas_2018	TCGA-D8-A27V	TCGA-D8-A27V-01	62	STAGE IIA	7TH	13	-31	Breast Cancer	BRCA	Breast Invasive Lobular Carcinoma	381	-22958	0	12.52589013	0:DiseaseFree	12.52589013	0:ALIVE OR DEAD TUMOR FREE	Not Hispanic Or Latino	7/21/11	0.3774	EUR	NA	No	C50.9	2417967	C50.9	Yes	Yes	0.3265	0.97	3080	No	ILC	12.52589013	0:LIVING	AD6D26AB-6568-40DB-BFB0-394D40E801CF	M0	N0	T2	Tumor Free	12.52589013	0:CENSORED	Yes	No	White	No	-16	1	Primary
brca_tcga_pan_can_atlas_2018	TCGA-D8-A27W	TCGA-D8-A27W-01	55	STAGE IIIB	7TH	34	13	Breast Cancer	BRCA	Breast Invasive Mixed Mucinous Carcinoma	373	-20173	0	12.26287931	0:DiseaseFree	12.26287931	0:ALIVE OR DEAD TUMOR FREE	Not Hispanic Or Latino	7/21/11	0.4452	EUR	NA	No	C50.9	2403358	C50.9	Yes	Yes	0.3101	0.06	43	No	IMMC	12.26287931	0:LIVING	bfa3dbc0-361c-400e-8c10-0aca7049fce9	M0	N0	T4B	Tumor Free	12.26287931	0:CENSORED	Yes	No	White	Yes	12	1	Primary
brca_tcga_pan_can_atlas_2018	TCGA-D8-A4Z1	TCGA-D8-A4Z1-01	68	STAGE IA	7TH	1	-41	Breast Cancer	BRCA	Breast Invasive Lobular Carcinoma	659	-25097	0	21.66551599	0:DiseaseFree	21.66551599	0:ALIVE OR DEAD TUMOR FREE	Not Hispanic Or Latino	2/1/13	0.0031	EUR	NA	No	C50.9	2417967	C50.9	Yes	Yes	0.2876	0	29	No	ILC	21.66551599	0:LIVING	80419545-4E5D-4BAF-8948-F84589B5EF3E	M0	N0	T1C	Tumor Free	21.66551599	0:CENSORED	Yes	No	White	No	-20	1	Primary
brca_tcga_pan_can_atlas_2018	TCGA-D8-A73U	TCGA-D8-A73U-01	88	STAGE IIA	7TH	12	-47	Breast Cancer	BRCA	Breast Invasive Lobular Carcinoma	492	-32208	0	16.1751652	0:DiseaseFree	16.1751652	0:ALIVE OR DEAD TUMOR FREE	Not Hispanic Or Latino	3/28/14	0.0535	EUR	NA	No	C50.9	2417967	C50.9	Yes	Yes	0.3289	0	123	No	ILC	16.1751652	0:LIVING	96F02BE7-F2DF-483C-8968-A5BD2D887206	M0	N0	T2	With Tumor	16.1751652	0:CENSORED	No	No	White	No	-16	1	Primary
brca_tcga_pan_can_atlas_2018	TCGA-D8-A73X	TCGA-D8-A73X-01	53	STAGE IIA	7TH	5	-41	Breast Cancer	BRCA	Breast Invasive Carcinoma (NOS)	767	-19607	0	25.21616202	0:DiseaseFree	25.21616202	0:ALIVE OR DEAD TUMOR FREE	Not Hispanic Or Latino	3/28/14	0.0989	EUR	NA	No	C50.9	2305106	C50.9	Yes	Yes	0.3195	0.01	31	No	BRCNOS	25.21616202	0:LIVING	1BE375FE-5AE5-4E75-A729-69F86A661D9A	M0	N0	T2	Tumor Free	25.21616202	0:CENSORED	No	No	White	Yes	-14	1	Primary
brca_tcga_pan_can_atlas_2018	TCGA-E2-A105	TCGA-E2-A105-01	79	STAGE IIA	6TH	6	-21	Breast Cancer	BRCA	Breast Invasive Ductal Carcinoma	1308	-28855	0	43.00226847	0:DiseaseFree	43.00226847	0:ALIVE OR DEAD TUMOR FREE	Not Hispanic Or Latino	2/11/11	0.1353	EUR	NA	No	C50.9	2410662	C50.9	Yes	Yes	NA	0.21	54	No	IDC	43.00226847	0:LIVING	b0bcb829-cee0-4247-bb75-093a5bea89ee	M0	N0 (I-)	T2	Tumor Free	43.00226847	0:CENSORED	NA	No	White	Yes	10	1	Primary
brca_tcga_pan_can_atlas_2018	TCGA-E2-A109	TCGA-E2-A109-01	64	STAGE IIA	6TH	16	1	Breast Cancer	BRCA	Breast Invasive Ductal Carcinoma	1417	-23521	0	46.58579084	0:DiseaseFree	46.58579084	0:ALIVE OR DEAD TUMOR FREE	Not Hispanic Or Latino	2/11/11	0.4427	EUR	NA	No	C50.9	2410662	C50.9	Yes	Yes	NA	0.77	62	No	IDC	46.58579084	0:LIVING	f0787165-6f58-4d67-b510-928eea2c4882	M0	N0 (I-)	T2	NA	46.58579084	0:CENSORED	NA	No	White	No	20	1	Primary
brca_tcga_pan_can_atlas_2018	TCGA-E2-A10A	TCGA-E2-A10A-01	41	STAGE IIB	6TH	6	-29	Breast Cancer	BRCA	Breast Invasive Ductal Carcinoma	1229	-15085	0	2.465726403	1:Recurred/Progressed	40.40503666	0:ALIVE OR DEAD TUMOR FREE	Not Hispanic Or Latino	2/11/11	0.2109	NA	NA	No	C50.9	2410662	C50.9	Yes	Yes	0.2721	0.26	22	Yes	IDC	40.40503666	0:LIVING	4da7abaf-ac7a-41c0-8033-5780a398545c	M0	N0 (I-)	T3	With Tumor	2.465726403	1:PROGRESSION	NA	No	White	Yes	2	1	Primary
brca_tcga_pan_can_atlas_2018	TCGA-E2-A10F	TCGA-E2-A10F-01	47	STAGE IIA	6TH	6	-39	Breast Cancer	BRCA	Breast Invasive Lobular Carcinoma	878	-17257	0	28.86543709	0:DiseaseFree	28.86543709	0:ALIVE OR DEAD TUMOR FREE	Not Hispanic Or Latino	2/11/11	0.1319	EUR	NA	No	C50.9	2417967	C50.9	Yes	Yes	NA	0.04	21	No	ILC	28.86543709	0:LIVING	8e159b50-8136-42d4-b9c7-d579a74e4931	M0	N0 (I-)	T2	Tumor Free	28.86543709	0:CENSORED	NA	No	White	Yes	-8	1	Primary
brca_tcga_pan_can_atlas_2018	TCGA-E2-A14R	TCGA-E2-A14R-01	62	STAGE IIA	6TH	11	27	Breast Cancer	BRCA	Breast Invasive Ductal Carcinoma	1174	-22686	0	38.5968373	0:DiseaseFree	38.5968373	0:ALIVE OR DEAD TUMOR FREE	Not Hispanic Or Latino	4/6/11	0.7127	EUR	NA	No	C50.9	2410662	C50.9	Yes	Yes	0.2927	1.89	111	Yes	IDC	38.5968373	0:LIVING	4fba3deb-db94-44b5-a0f2-a575d270779e	M0	N0	T2	Tumor Free	31.92293783	1:PROGRESSION	Yes	No	White	Yes	20	1	Primary
brca_tcga_pan_can_atlas_2018	TCGA-E2-A14S	TCGA-E2-A14S-01	65	STAGE I	6TH	8	-11	Breast Cancer	BRCA	Breast Invasive Ductal Carcinoma	1009	-23878	0	33.17223921	0:DiseaseFree	33.17223921	0:ALIVE OR DEAD TUMOR FREE	Not Hispanic Or Latino	4/6/11	0.2502	EUR	NA	No	C50.9	2410662	C50.9	Yes	No	0.2912	0.19	NA	No	IDC	33.17223921	0:LIVING	c2b104ee-f914-4e79-9e1b-56bf88157472	M0	N0	T1C	Tumor Free	33.17223921	0:CENSORED	Yes	No	White	Yes	6	1	Primary
brca_tcga_pan_can_atlas_2018	TCGA-E2-A14T	TCGA-E2-A14T-01	52	STAGE IIA	6TH	16	-7	Breast Cancer	BRCA	Breast Invasive Ductal Carcinoma	2311	-19237	0	75.97724956	0:DiseaseFree	75.97724956	0:ALIVE OR DEAD TUMOR FREE	Not Hispanic Or Latino	4/6/11	0.4914	EUR	NA	No	C50.9	2410662	C50.9	Yes	Yes	0.2796	0.19	35	No	IDC	75.97724956	0:LIVING	e0929c47-cff3-4518-a188-8764af01073a	M0	N0	T2	Tumor Free	75.97724956	0:CENSORED	Yes	No	White	No	4	1	Primary
brca_tcga_pan_can_atlas_2018	TCGA-E2-A14U	TCGA-E2-A14U-01	74	STAGE I	6TH	3	-37	Breast Cancer	BRCA	Breast Invasive Lobular Carcinoma	1318	-27389	0	43.33103199	0:DiseaseFree	43.33103199	0:ALIVE OR DEAD TUMOR FREE	Not Hispanic Or Latino	4/6/11	0.0000	EUR_ADMIX	NA	No	C50.9	2417967	C50.9	Yes	No	0.2891	0	NA	No	ILC	43.33103199	0:LIVING	23B7AAEA-1119-4B10-AA1A-0AE255D2F2A6	M0	N0	T1C	Tumor Free	43.33103199	0:CENSORED	Yes	No	White	No	-20	1	Primary
brca_tcga_pan_can_atlas_2018	TCGA-E2-A14W	TCGA-E2-A14W-01	78	STAGE IIA	6TH	5	21	Breast Cancer	BRCA	Breast Invasive Ductal Carcinoma	974	-28664	0	32.02156689	0:DiseaseFree	32.02156689	0:ALIVE OR DEAD TUMOR FREE	Not Hispanic Or Latino	4/25/11	0.3133	NA	NA	No	C50.9	2410662	C50.9	Yes	No	0.2597	0.38	97	No	IDC	32.02156689	0:LIVING	eadb0562-2165-4adb-ad58-018e73f82780	M0	N0	T2	Tumor Free	32.02156689	0:CENSORED	Yes	No	White	No	10	1	Primary
brca_tcga_pan_can_atlas_2018	TCGA-E2-A14Y	TCGA-E2-A14Y-01	35	STAGE IIA	6TH	6	37	Breast Cancer	BRCA	Breast Invasive Ductal Carcinoma	2109	-13004	0	69.33622645	0:DiseaseFree	69.33622645	0:ALIVE OR DEAD TUMOR FREE	Not Hispanic Or Latino	4/6/11	0.2263	EUR	NA	No	C50.9	2410662	C50.9	Yes	Yes	0.2568	0.29	39	No	IDC	69.33622645	0:LIVING	a0576d44-9add-429b-9eeb-f7b234b7385f	M0	N0	T2	Tumor Free	69.33622645	0:CENSORED	Yes	No	White	No	20	1	Primary
brca_tcga_pan_can_atlas_2018	TCGA-E2-A14Z	TCGA-E2-A14Z-01	64	STAGE I	6TH	22	-11	Breast Cancer	BRCA	Breast Invasive Ductal Carcinoma	518	-23682	0	6.180754184	1:Recurred/Progressed	18.5093862	1:DEAD WITH TUMOR	Not Hispanic Or Latino	4/6/11	0.4779	EUR	NA	No	C50.9	2410662	C50.9	Yes	Yes	0.2884	0.13	60	Yes	IDC	18.5093862	1:DECEASED	d7ce6b79-f7c0-481e-9dbd-6273f01c9786	M0	N0	T1C	With Tumor	6.180754184	1:PROGRESSION	Yes	No	White	Yes	8	1	Primary
brca_tcga_pan_can_atlas_2018	TCGA-E2-A150	TCGA-E2-A150-01	48	STAGE IIA	6TH	16	25	Breast Cancer	BRCA	Breast Invasive Ductal Carcinoma	1935	-17580	0	63.6157412	0:DiseaseFree	63.6157412	0:ALIVE OR DEAD TUMOR FREE	Not Hispanic Or Latino	4/6/11	0.6710	EUR	NA	No	C50.9	2410662	C50.9	Yes	Yes	0.2718	0.51	68	No	IDC	63.6157412	0:LIVING	4ac693e9-10f3-46b3-9d46-df3af7b0d259	M0	N0	T2	Tumor Free	63.6157412	0:CENSORED	Yes	No	White	Yes	4	1	Primary
brca_tcga_pan_can_atlas_2018	TCGA-E2-A152	TCGA-E2-A152-01	56	STAGE I	6TH	25	17	Breast Cancer	BRCA	Breast Invasive Ductal Carcinoma	2128	-20705	0	1.77532301	1:Recurred/Progressed	69.96087714	0:ALIVE OR DEAD TUMOR FREE	Not Hispanic Or Latino	4/6/11	0.6421	EUR	NA	No	C50.9	2410662	C50.9	Yes	Yes	0.2603	0.43	122	Yes	IDC	69.96087714	0:LIVING	a8015490-9740-45c9-8bd2-eb6d1beefc2e	M0	N0	T1C	With Tumor	1.77532301	1:PROGRESSION	Yes	No	White	No	8	1	Primary
brca_tcga_pan_can_atlas_2018	TCGA-E2-A154	TCGA-E2-A154-01	68	STAGE I	6TH	29	-13	Breast Cancer	BRCA	Breast Invasive Ductal Carcinoma	591	-24999	0	19.42992406	0:DiseaseFree	19.42992406	0:ALIVE OR DEAD TUMOR FREE	Not Hispanic Or Latino	4/7/11	0.3826	EUR	NA	No	C50.9	2410662	C50.9	Yes	Yes	0.2793	0.22	43	No	IDC	19.42992406	0:LIVING	24e39609-9645-43e5-960b-db5446eaea65	M0	N0	T1C	Tumor Free	19.42992406	0:CENSORED	Yes	No	White	Yes	10	1	Primary
brca_tcga_pan_can_atlas_2018	TCGA-E2-A156	TCGA-E2-A156-01	61	STAGE I	6TH	2	-29	Breast Cancer	BRCA	Breast Invasive Ductal Carcinoma	726	-22422	0	23.86823158	0:DiseaseFree	23.86823158	0:ALIVE OR DEAD TUMOR FREE	Not Hispanic Or Latino	4/7/11	0.0482	EUR	NA	No	C50.9	2410662	C50.9	Yes	Yes	0.253	0.17	26	No	IDC	23.86823158	0:LIVING	f05d314c-5ec5-4e2a-b785-9a702716f111	M0	N0	T1C	Tumor Free	23.86823158	0:CENSORED	Yes	No	White	Yes	-6	1	Primary
brca_tcga_pan_can_atlas_2018	TCGA-E2-A159	TCGA-E2-A159-01	50	STAGE IIA	6TH	18	31	Breast Cancer	BRCA	Breast Invasive Ductal Carcinoma	762	-18621	0	25.05178025	0:DiseaseFree	25.05178025	0:ALIVE OR DEAD TUMOR FREE	Not Hispanic Or Latino	4/7/11	0.3468	NA	NA	No	C50.9	2410662	C50.9	Yes	Yes	0.2551	0.17	133	No	IDC	25.05178025	0:LIVING	d7308344-5bab-4073-bb4f-4d8cd8d7bd17	M0	N0	T2	Tumor Free	25.05178025	0:CENSORED	Yes	No	White	Yes	16	1	Primary
brca_tcga_pan_can_atlas_2018	TCGA-E2-A15C	TCGA-E2-A15C-01	61	STAGE I	6TH	9	-25	Breast Cancer	BRCA	Breast Invasive Ductal Carcinoma	694	-22583	0	22.81618832	0:DiseaseFree	22.81618832	0:ALIVE OR DEAD TUMOR FREE	Not Hispanic Or Latino	4/13/11	0.1347	EUR	NA	No	C50.9	2410662	C50.9	Yes	Yes	0.2691	0.12	35	No	IDC	22.81618832	0:LIVING	da840a22-8d30-4682-bbd0-8fa87bd40528	M0	N0	T1C	Tumor Free	22.81618832	0:CENSORED	Yes	No	White	Yes	-14	1	Primary
brca_tcga_pan_can_atlas_2018	TCGA-E2-A15D	TCGA-E2-A15D-01	47	STAGE IIA	6TH	10	-37	Breast Cancer	BRCA	Breast Invasive Ductal Carcinoma	526	-17224	0	17.29296117	0:DiseaseFree	17.29296117	0:ALIVE OR DEAD TUMOR FREE	Not Hispanic Or Latino	4/13/11	0.2234	EUR	NA	No	C50.9	2410662	C50.9	Yes	Yes	0.2677	0.11	33	No	IDC	17.29296117	0:LIVING	c85f080a-1075-41df-959f-1b514a11b3c4	M0	N0	T2	Tumor Free	17.29296117	0:CENSORED	Yes	No	White	Yes	-12	1	Primary
brca_tcga_pan_can_atlas_2018	TCGA-E2-A15F	TCGA-E2-A15F-01	64	STAGE I	6TH	9	-17	Breast Cancer	BRCA	Breast Invasive Ductal Carcinoma	658	-23660	0	21.63263964	0:DiseaseFree	21.63263964	0:ALIVE OR DEAD TUMOR FREE	Not Hispanic Or Latino	4/13/11	0.2419	EUR	NA	No	C50.9	2410662	C50.9	Yes	Yes	NA	0.12	23	No	IDC	21.63263964	0:LIVING	ec77a23d-84f5-47e4-bf2a-fa1c03baf3db	M0	N0	T1C	Tumor Free	21.63263964	0:CENSORED	Yes	No	White	Yes	10	1	Primary
brca_tcga_pan_can_atlas_2018	TCGA-E2-A15G	TCGA-E2-A15G-01	76	STAGE IIA	6TH	16	-41	Breast Cancer	BRCA	Breast Invasive Carcinoma (NOS)	554	-28013	0	18.21349903	0:DiseaseFree	18.21349903	0:ALIVE OR DEAD TUMOR FREE	Not Hispanic Or Latino	4/13/11	0.0763	EUR	NA	No	C50.9	2418697	C50.9	Yes	Yes	0.2697	0.04	50	No	BRCNOS	18.21349903	0:LIVING	271e8024-a008-4bf0-9f6e-177f60096b1b	M0	N0	T2	Tumor Free	18.21349903	0:CENSORED	Yes	No	White	Yes	-24	1	Primary
brca_tcga_pan_can_atlas_2018	TCGA-E2-A15I	TCGA-E2-A15I-01	44	STAGE IIA	6TH	7	-37	Breast Cancer	BRCA	Breast Invasive Ductal Carcinoma	1692	-16163	0	55.62678765	0:DiseaseFree	55.62678765	0:ALIVE OR DEAD TUMOR FREE	Not Hispanic Or Latino	4/13/11	0.1498	EUR	NA	No	C50.9	2410662	C50.9	Yes	Yes	0.2653	0.48	29	No	IDC	55.62678765	0:LIVING	64089c20-939f-48b4-ae8b-904ad0597145	M0	N0	T2	Tumor Free	55.62678765	0:CENSORED	Yes	No	White	No	-16	1	Primary
brca_tcga_pan_can_atlas_2018	TCGA-E2-A15J	TCGA-E2-A15J-01	51	STAGE I	6TH	5	-29	Breast Cancer	BRCA	Breast Invasive Ductal Carcinoma	1640	-18771	0	53.91721735	0:DiseaseFree	53.91721735	0:ALIVE OR DEAD TUMOR FREE	Not Hispanic Or Latino	4/13/11	0.1094	EUR	NA	No	C50.9	2410662	C50.9	Yes	Yes	0.2733	0.19	19	No	IDC	53.91721735	0:LIVING	1fef9454-b3e8-4d9d-a9aa-aa1f1a32b80c	M0	N0	T1C	Tumor Free	53.91721735	0:CENSORED	Yes	No	White	No	-10	1	Primary
brca_tcga_pan_can_atlas_2018	TCGA-E2-A15L	TCGA-E2-A15L-01	65	STAGE IIA	7TH	3	-29	Breast Cancer	BRCA	Breast Invasive Lobular Carcinoma	626	-23845	0	20.58059638	0:DiseaseFree	20.58059638	0:ALIVE OR DEAD TUMOR FREE	Not Hispanic Or Latino	4/13/11	0.1145	NA	NA	No	C50.9	2417967	C50.9	Yes	Yes	0.2725	0.03	30	No	ILC	20.58059638	0:LIVING	37242f5a-25ae-4b1f-9ce6-09ce1dc92539	M0	N0	T2	Tumor Free	20.58059638	0:CENSORED	Yes	No	Black or African American	No	4	1	Primary
brca_tcga_pan_can_atlas_2018	TCGA-E2-A15M	TCGA-E2-A15M-01	66	STAGE IIA	7TH	16	-9	Breast Cancer	BRCA	Breast Invasive Lobular Carcinoma	235	-24266	0	11.04645429	0:DiseaseFree	11.04645429	0:ALIVE OR DEAD TUMOR FREE	Not Hispanic Or Latino	4/14/11	0.2774	EUR	NA	No	C50.9	2417967	C50.9	Yes	Yes	0.2772	0.3	81	No	ILC	11.04645429	1:DECEASED	59be60a3-e0f6-4d63-b98c-574ef92428c4	M0	N0	T2	Tumor Free	11.04645429	0:CENSORED	Yes	No	White	Yes	8	1	Primary
brca_tcga_pan_can_atlas_2018	TCGA-E2-A15P	TCGA-E2-A15P-01	61	STAGE IA	7TH	6	-37	Breast Cancer	BRCA	Breast Invasive Ductal Carcinoma	595	-22524	0	19.56142946	0:DiseaseFree	19.56142946	0:ALIVE OR DEAD TUMOR FREE	Not Hispanic Or Latino	4/14/11	0.1936	EUR	NA	No	C50.9	2410662	C50.9	Yes	Yes	0.2833	0.06	42	No	IDC	19.56142946	0:LIVING	a1674d7b-787a-45c4-bf16-1b7d0efce207	M0	N0	T1C	Tumor Free	19.56142946	0:CENSORED	Yes	No	White	Yes	-14	1	Primary
brca_tcga_pan_can_atlas_2018	TCGA-E2-A15T	TCGA-E2-A15T-01	65	STAGE IIA	7TH	5	-19	Breast Cancer	BRCA	Breast Invasive Ductal Carcinoma	1563	-24054	0	51.38573824	0:DiseaseFree	51.38573824	0:ALIVE OR DEAD TUMOR FREE	Not Hispanic Or Latino	4/14/11	0.1639	EUR	NA	No	C50.9	2410662	C50.9	Yes	Yes	0.283	0.15	24	No	IDC	51.38573824	0:LIVING	e68ebfd4-3688-4caa-9e38-7764f9258c30	M0	N0	T2	Tumor Free	51.38573824	0:CENSORED	Yes	No	White	No	12	1	Primary
brca_tcga_pan_can_atlas_2018	TCGA-E2-A1B5	TCGA-E2-A1B5-01	46	STAGE IIA	6TH	5	-27	Breast Cancer	BRCA	Breast Invasive Lobular Carcinoma	984	-17039	0	32.35033041	0:DiseaseFree	32.35033041	0:ALIVE OR DEAD TUMOR FREE	Not Hispanic Or Latino	4/25/11	0.0291	EUR	NA	No	C50.9	2417967	C50.9	Yes	Yes	0.2663	0.88	32	No	ILC	32.35033041	0:LIVING	7241b3d4-31ee-4fd2-a4a5-35a9d5f37d6a	M0	N0	T2	Tumor Free	32.35033041	0:CENSORED	Yes	No	White	Yes	-16	1	Primary
brca_tcga_pan_can_atlas_2018	TCGA-E2-A1B6	TCGA-E2-A1B6-01	44	STAGE IIA	6TH	NA	5	Breast Cancer	BRCA	Breast Invasive Ductal Carcinoma	867	-16370	0	28.50379722	0:DiseaseFree	28.50379722	0:ALIVE OR DEAD TUMOR FREE	Not Hispanic Or Latino	4/25/11	0.0002	EUR	NA	No	C50.9	2410662	C50.9	Yes	Yes	0.2514	0	42	No	IDC	28.50379722	0:LIVING	e0b1bcd2-1139-44b9-98b3-67bcf92bcc39	M0	N0	T2	Tumor Free	28.50379722	0:CENSORED	Yes	No	White	No	12	1	Primary
brca_tcga_pan_can_atlas_2018	TCGA-E2-A1BC	TCGA-E2-A1BC-01	63	STAGE IA	7TH	7	-33	Breast Cancer	BRCA	Breast Invasive Ductal Carcinoma	501	-23168	0	NA	NA	16.47105237	0:ALIVE OR DEAD TUMOR FREE	NA	4/25/11	0.1381	EUR	NA	No	C50.9	2419428	C50.9	Yes	Yes	0.2645	1.19	32	No	IDC	16.47105237	0:LIVING	d8492ebd-3d94-4a4b-8de7-386526691cc2	M0	N0	T1C	Tumor Free	16.47105237	0:CENSORED	Yes	Yes	NA	No	-12	1	Primary
brca_tcga_pan_can_atlas_2018	TCGA-E2-A1BD	TCGA-E2-A1BD-01	53	STAGE IIA	7TH	20	-23	Breast Cancer	BRCA	Breast Invasive Ductal Carcinoma	1133	-19627	0	37.24890686	0:DiseaseFree	37.24890686	0:ALIVE OR DEAD TUMOR FREE	Not Hispanic Or Latino	4/25/11	0.4632	EUR	NA	No	C50.9	2410662	C50.9	Yes	Yes	0.2838	0.24	38	No	IDC	37.24890686	0:LIVING	0e1d0d46-7a7b-4538-95dd-b9fc20a15aec	M0	N0	T2	Tumor Free	37.24890686	0:CENSORED	Yes	No	White	Yes	-2	1	Primary
brca_tcga_pan_can_atlas_2018	TCGA-E2-A1IF	TCGA-E2-A1IF-01	74	STAGE I	6TH	6	-11	Breast Cancer	BRCA	Breast Invasive Ductal Carcinoma	1138	-27341	0	37.41328862	0:DiseaseFree	37.41328862	0:ALIVE OR DEAD TUMOR FREE	Not Hispanic Or Latino	4/28/11	0.1180	EUR	NA	No	C50.9	2410662	C50.9	Yes	Yes	0.3328	0.11	19	No	IDC	37.41328862	0:LIVING	718db047-9f32-48c4-98c9-515218441bca	M0	N0	T1C	Tumor Free	37.41328862	0:CENSORED	Yes	No	White	No	-6	1	Primary
brca_tcga_pan_can_atlas_2018	TCGA-E2-A1IH	TCGA-E2-A1IH-01	80	STAGE I	6TH	22	-21	Breast Cancer	BRCA	Breast Invasive Lobular Carcinoma	1026	-29444	0	33.73113719	0:DiseaseFree	33.73113719	0:ALIVE OR DEAD TUMOR FREE	Not Hispanic Or Latino	4/28/11	0.3813	EUR	NA	No	C50.9	2417967	C50.9	Yes	Yes	0.3225	0.28	65	No	ILC	33.73113719	0:LIVING	ec0155ab-1b14-498d-8fa9-9f63e3ccb990	M0	N0	T1C	Tumor Free	33.73113719	0:CENSORED	Yes	No	White	No	6	1	Primary
brca_tcga_pan_can_atlas_2018	TCGA-E2-A1II	TCGA-E2-A1II-01	51	STAGE I	6TH	18	9	Breast Cancer	BRCA	Breast Invasive Ductal Carcinoma	1025	-18788	0	33.69826084	0:DiseaseFree	33.69826084	0:ALIVE OR DEAD TUMOR FREE	Not Hispanic Or Latino	4/28/11	0.5139	EUR	NA	No	C50.9	2410662	C50.9	Yes	Yes	0.4355	0.84	28	No	IDC	33.69826084	0:LIVING	0fe1419e-a005-407c-8ae7-15c4c1579539	M0	N0	T1C	Tumor Free	33.69826084	0:CENSORED	Yes	No	White	Yes	14	1	Primary
brca_tcga_pan_can_atlas_2018	TCGA-E2-A1IJ	TCGA-E2-A1IJ-01	57	STAGE I	6TH	6	-45	Breast Cancer	BRCA	Breast Invasive Lobular Carcinoma	865	-20956	0	28.43804452	0:DiseaseFree	28.43804452	0:ALIVE OR DEAD TUMOR FREE	Not Hispanic Or Latino	4/29/11	0.1163	EUR	NA	No	C50.9	2417967	C50.9	Yes	Yes	0.3479	0.54	15	No	ILC	28.43804452	0:LIVING	b09643c2-ded5-4346-b3c5-90a48f88a02e	M0	N0	T1C	Tumor Free	28.43804452	0:CENSORED	Yes	No	White	Yes	-18	1	Primary
brca_tcga_pan_can_atlas_2018	TCGA-E2-A1IN	TCGA-E2-A1IN-01	60	STAGE I	7TH	20	-19	Breast Cancer	BRCA	Breast Invasive Ductal Carcinoma	675	-22199	0	22.19153763	0:DiseaseFree	22.19153763	0:ALIVE OR DEAD TUMOR FREE	Not Hispanic Or Latino	4/29/11	0.4490	EUR	NA	No	C50.9	2410662	C50.9	Yes	Yes	0.3233	1.27	162	No	IDC	22.19153763	0:LIVING	f43d622f-eed5-4933-adc6-ae9ad1e33028	M0	N0	T1C	Tumor Free	22.19153763	0:CENSORED	Yes	No	White	Yes	-6	1	Primary
brca_tcga_pan_can_atlas_2018	TCGA-E2-A1IO	TCGA-E2-A1IO-01	37	STAGE I	6TH	10	-31	Breast Cancer	BRCA	Breast Invasive Ductal Carcinoma	1855	-13671	0	60.98563303	0:DiseaseFree	60.98563303	0:ALIVE OR DEAD TUMOR FREE	Not Hispanic Or Latino	4/29/11	0.4112	EUR	NA	No	C50.9	2410662	C50.9	Yes	Yes	0.3354	0.52	13	No	IDC	60.98563303	0:LIVING	71fc8941-4cfb-47ea-a533-873d38f8c95c	M0	N0	T1C	Tumor Free	60.98563303	0:CENSORED	Yes	No	White	Yes	-14	1	Primary
brca_tcga_pan_can_atlas_2018	TCGA-E2-A1IU	TCGA-E2-A1IU-01	60	STAGE IA	7TH	3	-31	Breast Cancer	BRCA	Breast Invasive Ductal Carcinoma	337	-22279	0	11.07933064	0:DiseaseFree	11.07933064	0:ALIVE OR DEAD TUMOR FREE	Not Hispanic Or Latino	4/29/11	0.0515	EUR	NA	No	C50.9	2410662	C50.9	Yes	Yes	0.3121	0.99	21	No	IDC	11.07933064	0:LIVING	001cef41-ff86-4d3f-a140-a647ac4b10a1	M0	N0 (MOL+)	T1C	Tumor Free	11.07933064	0:CENSORED	Yes	No	White	No	-12	1	Primary
brca_tcga_pan_can_atlas_2018	TCGA-E2-A1LG	TCGA-E2-A1LG-01	50	STAGE IIA	7TH	19	-5	Breast Cancer	BRCA	Breast Invasive Lobular Carcinoma	1523	-18492	0	50.07068416	0:DiseaseFree	50.07068416	0:ALIVE OR DEAD TUMOR FREE	Not Hispanic Or Latino	6/3/11	0.5605	NA	NA	No	C50.9	2417967	C50.9	Yes	Yes	0.3061	0.8	140	No	ILC	50.07068416	0:LIVING	ef4cbd38-bc79-4d60-a715-647edd2ebe9e	M0	N0	T2	Tumor Free	50.07068416	0:CENSORED	Yes	Yes	Black or African American	No	14	1	Primary
brca_tcga_pan_can_atlas_2018	TCGA-E2-A1LH	TCGA-E2-A1LH-01	59	STAGE I	5TH	18	5	Breast Cancer	BRCA	Breast Invasive Ductal Carcinoma	3247	-21628	0	106.7495151	0:DiseaseFree	106.7495151	0:ALIVE OR DEAD TUMOR FREE	Not Hispanic Or Latino	6/3/11	0.1889	EUR	NA	No	C50.9	2410662	C50.9	Yes	Yes	0.3031	0.18	178	No	IDC	106.7495151	0:LIVING	d8ecba6a-9fff-4993-a799-9a8d2aea524e	M0	N0	T1C	Tumor Free	106.7495151	0:CENSORED	Yes	No	White	Yes	8	1	Primary
brca_tcga_pan_can_atlas_2018	TCGA-E2-A1LS	TCGA-E2-A1LS-01	46	STAGE IA	7TH	NA	-23	Breast Cancer	BRCA	Breast Invasive Ductal Carcinoma	1604	-16887	0	52.73366867	0:DiseaseFree	52.73366867	0:ALIVE OR DEAD TUMOR FREE	NA	6/3/11	NA	EUR	NA	No	C50.9	2410662	C50.9	Yes	No	0.3313	2.68	63	No	IDC	52.73366867	0:LIVING	91a2f2af-e4b1-4a0b-ab20-6a36ce63c533	M0	N0	T1C	Tumor Free	52.73366867	0:CENSORED	Yes	No	White	No	-6	1	Primary
brca_tcga_pan_can_atlas_2018	TCGA-E2-A573	TCGA-E2-A573-01	48	STAGE IA	7TH	27	39	Breast Cancer	BRCA	Breast Invasive Ductal Carcinoma	1062	-17689	0	34.91468587	0:DiseaseFree	34.91468587	0:ALIVE OR DEAD TUMOR FREE	Not Hispanic Or Latino	6/20/13	0.3000	NA	NA	No	C50.9	2410662	C50.9	Yes	Yes	0.3234	0.05	46	No	IDC	34.91468587	0:LIVING	6429C443-8AC3-407F-BB9C-66420B904BBF	M0	N0	T1C	Tumor Free	34.91468587	0:CENSORED	Yes	No	Black or African American	Yes	18	1	Primary
brca_tcga_pan_can_atlas_2018	TCGA-E2-A574	TCGA-E2-A574-01	44	STAGE IIA	7TH	27	35	Breast Cancer	BRCA	Breast Invasive Ductal Carcinoma	1179	-16195	0	38.76121906	0:DiseaseFree	38.76121906	0:ALIVE OR DEAD TUMOR FREE	Not Hispanic Or Latino	6/20/13	0.6276	NA	NA	No	C50.9	2410662	C50.9	Yes	Yes	0.3525	1.55	90	No	IDC	38.76121906	0:LIVING	029CE650-5E5A-4100-8596-CD94300E7EF5	M0	N0	T2	Tumor Free	38.76121906	0:CENSORED	Yes	No	Black or African American	Yes	2	1	Primary
brca_tcga_pan_can_atlas_2018	TCGA-E2-A576	TCGA-E2-A576-01	69	STAGE IA	7TH	10	-5	Breast Cancer	BRCA	Breast Invasive Lobular Carcinoma	1043	-25350	0	34.29003518	0:DiseaseFree	34.29003518	0:ALIVE OR DEAD TUMOR FREE	Not Hispanic Or Latino	9/10/13	0.3103	NA	NA	No	C50.9	2417967	C50.9	Yes	Yes	0.3386	0.16	44	No	ILC	34.29003518	0:LIVING	F04DCA9E-409B-4300-B11D-12243E5D361D	MX	N0	T1C	Tumor Free	34.29003518	0:CENSORED	Yes	No	Black or African American	Yes	6	1	Primary
brca_tcga_pan_can_atlas_2018	TCGA-E9-A1N8	TCGA-E9-A1N8-01	48	STAGE IIA	7TH	10	9	Breast Cancer	BRCA	Breast Invasive Ductal Carcinoma	1039	-17652	0	34.15852977	0:DiseaseFree	34.15852977	0:ALIVE OR DEAD TUMOR FREE	Not Hispanic Or Latino	6/23/11	0.7276	EUR	NA	No	C50.9	2410662	C50.9	Yes	Yes	0.361	2.08	32	No	IDC	34.15852977	0:LIVING	ac075bc0-1b59-4557-beea-541694faee03	M0	N0	T2	Tumor Free	34.15852977	0:CENSORED	Yes	No	White	No	14	1	Primary
brca_tcga_pan_can_atlas_2018	TCGA-E9-A1N9	TCGA-E9-A1N9-01	58	STAGE IIA	7TH	17	-7	Breast Cancer	BRCA	Breast Invasive Carcinoma (NOS)	1101	-21228	0	36.1968636	0:DiseaseFree	36.1968636	0:ALIVE OR DEAD TUMOR FREE	Not Hispanic Or Latino	6/23/11	0.4243	EUR	NA	No	C50.9	2418697	C50.9	Yes	Yes	0.3531	1.1	48	No	BRCNOS	36.1968636	0:LIVING	994ca1f5-ad10-44ec-aa21-71fc2940653b	M0	N0	T2	Tumor Free	36.1968636	0:CENSORED	Yes	No	White	No	12	1	Primary
brca_tcga_pan_can_atlas_2018	TCGA-E9-A1NA	TCGA-E9-A1NA-01	58	STAGE IIA	7TH	11	-1	Breast Cancer	BRCA	Breast Invasive Carcinoma (NOS)	1112	-21397	0	36.55850347	0:DiseaseFree	36.55850347	0:ALIVE OR DEAD TUMOR FREE	Not Hispanic Or Latino	6/23/11	0.3875	EUR	NA	No	C50.9	2418697	C50.9	Yes	Yes	0.3642	2.28	90	No	BRCNOS	36.55850347	0:LIVING	af577366-0258-49e7-b6af-e70056c081a4	M0	N0	T2	Tumor Free	36.55850347	0:CENSORED	Yes	No	White	Yes	6	1	Primary
brca_tcga_pan_can_atlas_2018	TCGA-E9-A1NF	TCGA-E9-A1NF-01	60	STAGE IIA	7TH	21	15	Breast Cancer	BRCA	Breast Invasive Carcinoma (NOS)	610	-21981	0	2.958871684	1:Recurred/Progressed	35.24344939	1:DEAD WITH TUMOR	Not Hispanic Or Latino	6/23/11	0.4963	EUR	NA	No	C50.9	2418697	C50.9	Yes	Yes	0.3237	0.77	51	No	BRCNOS	35.24344939	1:DECEASED	a8b1f6e7-2bcf-460d-b1c6-1792a9801119	M0	N0	T2	Tumor Free	2.958871684	1:PROGRESSION	Yes	No	White	No	-2	1	Primary
brca_tcga_pan_can_atlas_2018	TCGA-E9-A1NG	TCGA-E9-A1NG-01	62	STAGE IIA	7TH	5	-7	Breast Cancer	BRCA	Breast Invasive Ductal Carcinoma	656	-22896	0	25.8408127	0:DiseaseFree	25.8408127	0:ALIVE OR DEAD TUMOR FREE	Not Hispanic Or Latino	6/23/11	0.0874	EUR	NA	No	C50.9	2410662	C50.9	Yes	Yes	0.3399	0.05	16	No	IDC	25.8408127	1:DECEASED	659b0170-e914-45ff-aa55-fcb8d3dc7b8a	M0	N0	T2	Tumor Free	25.8408127	0:CENSORED	Yes	No	White	No	-6	1	Primary
brca_tcga_pan_can_atlas_2018	TCGA-E9-A1NI	TCGA-E9-A1NI-01	51	STAGE IIA	7TH	22	9	Breast Cancer	BRCA	Breast Invasive Carcinoma (NOS)	300	-18985	0	9.862905612	0:DiseaseFree	9.862905612	0:ALIVE OR DEAD TUMOR FREE	Not Hispanic Or Latino	6/23/11	0.3954	EUR	NA	No	C50.9	2418697	C50.9	Yes	Yes	0.3235	0.65	32	No	BRCNOS	9.862905612	0:LIVING	c65b835a-2d38-4250-a173-0780d2c2cf58	M0	N0	T2	Tumor Free	9.862905612	0:CENSORED	Yes	No	White	No	20	1	Primary
brca_tcga_pan_can_atlas_2018	TCGA-E9-A1QZ	TCGA-E9-A1QZ-01	61	STAGE IIA	7TH	11	-19	Breast Cancer	BRCA	Breast Invasive Ductal Carcinoma	755	-22397	0	24.82164579	0:DiseaseFree	24.82164579	0:ALIVE OR DEAD TUMOR FREE	Not Hispanic Or Latino	7/28/11	0.1040	EUR	NA	No	C50.9	2410662	C50.9	Yes	Yes	0.3184	0.12	21	No	IDC	24.82164579	0:LIVING	b6b932ce-6856-4d94-9e6c-16dfbe51906f	M0	N0	T2	Tumor Free	24.82164579	0:CENSORED	Yes	No	White	No	8	1	Primary
brca_tcga_pan_can_atlas_2018	TCGA-E9-A1R4	TCGA-E9-A1R4-01	66	STAGE IA	7TH	17	-19	Breast Cancer	BRCA	Breast Invasive Ductal Carcinoma	186	-24181	0	6.115001479	0:DiseaseFree	6.115001479	0:ALIVE OR DEAD TUMOR FREE	Not Hispanic Or Latino	7/28/11	0.3172	EUR	NA	No	C50.9	2410662	C50.9	Yes	Yes	0.3146	0.37	110	No	IDC	6.115001479	0:LIVING	b7a4df9a-4e25-4550-9c10-338ca1921c2f	M0	N0	T1C	Tumor Free	6.115001479	0:CENSORED	Yes	No	White	Yes	-2	1	Primary
brca_tcga_pan_can_atlas_2018	TCGA-E9-A1R5	TCGA-E9-A1R5-01	63	STAGE IA	7TH	10	-29	Breast Cancer	BRCA	Breast Invasive Ductal Carcinoma	92	-23116	0	3.024624388	0:DiseaseFree	3.024624388	0:ALIVE OR DEAD TUMOR FREE	Not Hispanic Or Latino	7/28/11	0.2577	EUR	NA	No	C50.9	2410662	C50.9	Yes	Yes	0.2892	0.22	42	No	IDC	3.024624388	0:LIVING	23c21dea-3713-408f-ba56-f7c586e9f206	M0	N0	T1C	Tumor Free	3.024624388	0:CENSORED	Yes	No	White	Yes	0	1	Primary
brca_tcga_pan_can_atlas_2018	TCGA-E9-A1R6	TCGA-E9-A1R6-01	63	STAGE IIA	7TH	21	-3	Breast Cancer	BRCA	Breast Invasive Ductal Carcinoma	339	-23347	0	11.14508334	0:DiseaseFree	11.14508334	0:ALIVE OR DEAD TUMOR FREE	Not Hispanic Or Latino	7/28/11	0.4507	EUR	NA	No	C50.9	2410662	C50.9	Yes	Yes	0.3151	0.43	28	No	IDC	11.14508334	0:LIVING	4842bac3-abaa-4900-871f-f2c3ba6457f5	M0	N0	T2	Tumor Free	11.14508334	0:CENSORED	Yes	No	White	Yes	10	1	Primary
brca_tcga_pan_can_atlas_2018	TCGA-E9-A1R7	TCGA-E9-A1R7-01	64	STAGE IIA	7TH	13	-21	Breast Cancer	BRCA	Breast Invasive Ductal Carcinoma	1467	-23397	0	48.22960844	0:DiseaseFree	48.22960844	0:ALIVE OR DEAD TUMOR FREE	Not Hispanic Or Latino	7/28/11	0.3827	EUR	NA	No	C50.9	2410662	C50.9	Yes	Yes	0.3563	0.96	45	No	IDC	48.22960844	0:LIVING	2680da86-c977-4611-b75f-df015283c023	M0	N0	T2	Tumor Free	48.22960844	0:CENSORED	Yes	No	White	Yes	0	1	Primary
brca_tcga_pan_can_atlas_2018	TCGA-E9-A1RA	TCGA-E9-A1RA-01	48	STAGE IA	7TH	25	-27	Breast Cancer	BRCA	Breast Invasive Ductal Carcinoma	1369	-17699	0	45.00772594	0:DiseaseFree	45.00772594	0:ALIVE OR DEAD TUMOR FREE	Not Hispanic Or Latino	7/28/11	0.0886	EUR	NA	No	C50.9	2410662	C50.9	Yes	Yes	0.3227	0.28	16	No	IDC	45.00772594	0:LIVING	4b4e4ea8-6eb9-49ad-b880-c5065fe6517f	M0	N0	T1C	Tumor Free	45.00772594	0:CENSORED	Yes	No	White	Yes	-4	1	Primary
brca_tcga_pan_can_atlas_2018	TCGA-E9-A1RB	TCGA-E9-A1RB-01	40	STAGE IIA	7TH	27	25	Breast Cancer	BRCA	Breast Invasive Ductal Carcinoma	633	-14755	0	32.08731959	0:DiseaseFree	32.08731959	0:ALIVE OR DEAD TUMOR FREE	Not Hispanic Or Latino	7/28/11	0.6044	EUR	NA	No	C50.9	2410662	C50.9	Yes	Yes	0.315	0.76	26	No	IDC	32.08731959	1:DECEASED	94b95984-b2fb-4e42-8887-45e7086c3179	M0	N0	T2	Tumor Free	32.08731959	0:CENSORED	Yes	No	White	No	26	1	Primary
brca_tcga_pan_can_atlas_2018	TCGA-E9-A1RD	TCGA-E9-A1RD-01	67	STAGE IIA	7TH	12	-33	Breast Cancer	BRCA	Breast Invasive Ductal Carcinoma	34	-24719	0	1.117795969	0:DiseaseFree	1.117795969	0:ALIVE OR DEAD TUMOR FREE	Not Hispanic Or Latino	7/28/11	0.2262	EUR	NA	No	C50.9	2410662	C50.9	Yes	Yes	0.3053	0.05	21	No	IDC	1.117795969	0:LIVING	5fe3c51f-65e2-4da6-8924-a6fae17c022d	M0	N0	T2	Tumor Free	1.117795969	0:CENSORED	Yes	No	White	No	-12	1	Primary
brca_tcga_pan_can_atlas_2018	TCGA-E9-A1RH	TCGA-E9-A1RH-01	63	STAGE IIA	7TH	23	31	Breast Cancer	BRCA	Breast Invasive Ductal Carcinoma	1417	-23224	0	46.58579084	0:DiseaseFree	46.58579084	0:ALIVE OR DEAD TUMOR FREE	Not Hispanic Or Latino	8/2/11	0.4291	EUR	NA	No	C50.9	2410662	C50.9	Yes	Yes	0.3174	0.33	87	No	IDC	46.58579084	0:LIVING	408cb583-6dc3-4698-8bd2-e284042bd5ef	M0	N0	T2	Tumor Free	46.58579084	0:CENSORED	Yes	No	White	Yes	22	1	Primary
brca_tcga_pan_can_atlas_2018	TCGA-E9-A229	TCGA-E9-A229-01	37	STAGE IA	7TH	4	-31	Breast Cancer	BRCA	Breast Invasive Ductal Carcinoma	1148	-13817	0	37.74205214	0:DiseaseFree	37.74205214	0:ALIVE OR DEAD TUMOR FREE	Not Hispanic Or Latino	8/2/11	0.1635	EUR	NA	No	C50.9	2410662	C50.9	Yes	Yes	0.3246	0.02	21	No	IDC	37.74205214	0:LIVING	cea9d8f9-e18c-4947-a461-5f712e3c1e6d	M0	N0	T1C	Tumor Free	37.74205214	0:CENSORED	Yes	No	White	Yes	6	1	Primary
brca_tcga_pan_can_atlas_2018	TCGA-E9-A22A	TCGA-E9-A22A-01	74	STAGE IIA	7TH	9	11	Breast Cancer	BRCA	Breast Invasive Ductal Carcinoma	1189	-27288	0	39.08998258	0:DiseaseFree	39.08998258	0:ALIVE OR DEAD TUMOR FREE	Not Hispanic Or Latino	8/2/11	0.3124	EUR	NA	No	C50.9	2410662	C50.9	Yes	Yes	0.3325	0.15	27	No	IDC	39.08998258	0:LIVING	4aacbc42-5ac5-4339-b9fa-c6e812084837	M0	N0	T2	Tumor Free	39.08998258	0:CENSORED	Yes	No	White	No	16	1	Primary
brca_tcga_pan_can_atlas_2018	TCGA-E9-A22B	TCGA-E9-A22B-01	71	STAGE IA	7TH	9	5	Breast Cancer	BRCA	Breast Invasive Carcinoma (NOS)	1167	-26278	0	38.36670283	0:DiseaseFree	38.36670283	0:ALIVE OR DEAD TUMOR FREE	Not Hispanic Or Latino	8/2/11	0.2412	EUR	NA	No	C50.9	2418697	C50.9	Yes	Yes	0.3157	0.1	51	No	BRCNOS	38.36670283	0:LIVING	b956df1b-bc77-4bdb-a5bd-5dda7b4c8da7	M0	N0	T1C	Tumor Free	38.36670283	0:CENSORED	Yes	No	White	No	2	1	Primary
brca_tcga_pan_can_atlas_2018	TCGA-E9-A22D	TCGA-E9-A22D-01	38	STAGE IIA	7TH	16	3	Breast Cancer	BRCA	Breast Invasive Ductal Carcinoma	1248	-14115	0	41.02968735	0:DiseaseFree	41.02968735	0:ALIVE OR DEAD TUMOR FREE	Not Hispanic Or Latino	8/2/11	0.2295	EUR	NA	No	C50.9	2410662	C50.9	Yes	Yes	0.3096	0.18	28	No	IDC	41.02968735	0:LIVING	cf0a3f38-5850-44e1-8574-808bd37d84a3	M0	N0	T2	Tumor Free	41.02968735	0:CENSORED	Yes	No	White	No	18	1	Primary
brca_tcga_pan_can_atlas_2018	TCGA-E9-A22G	TCGA-E9-A22G-01	47	STAGE IIA	7TH	11	19	Breast Cancer	BRCA	Breast Invasive Ductal Carcinoma	1239	-17300	0	40.73380018	0:DiseaseFree	40.73380018	0:ALIVE OR DEAD TUMOR FREE	Not Hispanic Or Latino	8/2/11	0.8768	EUR	NA	No	C50.9	2410662	C50.9	Yes	Yes	0.3397	1.64	80	No	IDC	40.73380018	0:LIVING	56033839-35d5-4d72-8b8c-400cb345263d	M0	N0	T2	Tumor Free	40.73380018	0:CENSORED	Yes	No	White	No	10	1	Primary
brca_tcga_pan_can_atlas_2018	TCGA-E9-A243	TCGA-E9-A243-01	52	STAGE IIA	7TH	21	-11	Breast Cancer	BRCA	Breast Invasive Ductal Carcinoma	612	-19035	0	10.02728737	1:Recurred/Progressed	20.12032745	0:ALIVE OR DEAD TUMOR FREE	Not Hispanic Or Latino	8/17/11	0.1011	EUR	NA	No	C50.9	2410662	C50.9	Yes	Yes	0.3063	0.01	65	Yes	IDC	20.12032745	0:LIVING	d4a1ecdc-399c-4f82-aa7a-68a0c82ded3f	M0	N0 (I-)	T2	Tumor Free	10.02728737	1:PROGRESSION	Yes	No	White	Yes	12	1	Primary
brca_tcga_pan_can_atlas_2018	TCGA-E9-A244	TCGA-E9-A244-01	54	STAGE IIA	7TH	13	23	Breast Cancer	BRCA	Breast Invasive Ductal Carcinoma	21	-19778	0	0.690403393	0:DiseaseFree	0.690403393	0:ALIVE OR DEAD TUMOR FREE	Not Hispanic Or Latino	3/15/11	0.3765	EUR	NA	No	C50.9	2410662	C50.9	Yes	Yes	0.3557	1.22	81	No	IDC	0.690403393	0:LIVING	a4c59287-1ad5-46a5-8040-e591e6ce064f	M0	N0 (I-)	T2	Tumor Free	0.690403393	0:CENSORED	Yes	No	White	No	14	1	Primary
brca_tcga_pan_can_atlas_2018	TCGA-E9-A247	TCGA-E9-A247-01	59	STAGE IA	7TH	22	1	Breast Cancer	BRCA	Breast Invasive Ductal Carcinoma	1186	-21562	0	38.99135352	0:DiseaseFree	38.99135352	0:ALIVE OR DEAD TUMOR FREE	Not Hispanic Or Latino	8/18/11	0.7006	EUR	NA	No	C50.9	2410662	C50.9	Yes	Yes	0.3905	3.51	39	No	IDC	38.99135352	0:LIVING	636b0a90-c8c2-4ad6-a77d-6cd428a826d1	M0	N0 (I-)	T1C	Tumor Free	38.99135352	0:CENSORED	Yes	No	White	Yes	12	1	Primary
brca_tcga_pan_can_atlas_2018	TCGA-E9-A248	TCGA-E9-A248-01	51	STAGE IIA	7TH	15	-11	Breast Cancer	BRCA	Breast Invasive Ductal Carcinoma	59	-18684	0	1.93970477	0:DiseaseFree	1.93970477	0:ALIVE OR DEAD TUMOR FREE	Not Hispanic Or Latino	3/22/11	0.0790	EUR	NA	No	C50.9	2410662	C50.9	Yes	Yes	0.31	0.31	29	No	IDC	1.93970477	0:LIVING	539bbbed-43fb-4fef-9c67-6406f58b186a	M0	N0 (I-)	T2	Tumor Free	1.93970477	0:CENSORED	Yes	No	White	No	18	1	Primary
brca_tcga_pan_can_atlas_2018	TCGA-E9-A249	TCGA-E9-A249-01	45	STAGE IIA	7TH	23	-27	Breast Cancer	BRCA	Breast Invasive Ductal Carcinoma	217	-16689	0	7.134168393	0:DiseaseFree	7.134168393	0:ALIVE OR DEAD TUMOR FREE	Not Hispanic Or Latino	3/22/11	0.4018	EUR	NA	No	C50.9	2410662	C50.9	Yes	Yes	0.339	0.6	18	No	IDC	7.134168393	0:LIVING	fb3607eb-858e-4ecd-8477-95140658c6d2	M0	N0 (I-)	T2	Tumor Free	7.134168393	0:CENSORED	Yes	No	White	Yes	2	1	Primary
brca_tcga_pan_can_atlas_2018	TCGA-E9-A295	TCGA-E9-A295-01	71	STAGE IIA	7TH	23	-19	Breast Cancer	BRCA	Breast Invasive Lobular Carcinoma	375	-25957	0	12.32863202	0:DiseaseFree	12.32863202	0:ALIVE OR DEAD TUMOR FREE	Not Hispanic Or Latino	9/12/11	0.4456	EUR	NA	No	C50.9	2417967	C50.9	Yes	Yes	0.3216	0.32	87	No	ILC	12.32863202	0:LIVING	fec0da58-1047-44d2-b6d1-c18cceed43dc	M0	N0 (I-)	T2	Tumor Free	12.32863202	0:CENSORED	Yes	No	White	Yes	-4	1	Primary
brca_tcga_pan_can_atlas_2018	TCGA-E9-A2JT	TCGA-E9-A2JT-01	63	STAGE IIA	7TH	0	-43	Breast Cancer	BRCA	Breast Invasive Lobular Carcinoma	288	-23318	0	9.468389388	0:DiseaseFree	9.468389388	0:ALIVE OR DEAD TUMOR FREE	Not Hispanic Or Latino	12/20/11	0.0019	EUR	NA	No	C50.9	2417967	C50.9	Yes	Yes	0.3161	0.08	21	No	ILC	9.468389388	0:LIVING	B35FBE19-0E6D-427E-B9BE-EE3527B5FCA6	M0	N0 (I-)	T2	Tumor Free	9.468389388	0:CENSORED	Yes	No	White	Yes	-4	1	Primary
brca_tcga_pan_can_atlas_2018	TCGA-E9-A3HO	TCGA-E9-A3HO-01	49	STAGE IIA	7TH	11	-19	Breast Cancer	BRCA	Breast Invasive Lobular Carcinoma	1158	-18046	0	38.07081566	0:DiseaseFree	38.07081566	0:ALIVE OR DEAD TUMOR FREE	Not Hispanic Or Latino	2/20/12	0.4019	EUR	NA	No	C50.9	2417967	C50.9	Yes	Yes	0.2903	0.04	53	No	ILC	38.07081566	0:LIVING	807B62ED-D3F7-4211-83BE-754386FF2C96	M0	N0 (I-)	T2	Tumor Free	38.07081566	0:CENSORED	Yes	No	White	No	6	1	Primary
brca_tcga_pan_can_atlas_2018	TCGA-E9-A3QA	TCGA-E9-A3QA-01	33	STAGE IIA	7TH	6	17	Breast Cancer	BRCA	Breast Invasive Ductal Carcinoma	918	-12142	0	30.18049117	0:DiseaseFree	30.18049117	0:ALIVE OR DEAD TUMOR FREE	Not Hispanic Or Latino	4/30/12	0.0908	EUR	NA	No	C50.9	2414314	C50.9	Yes	Yes	0.2997	0	40	No	IDC	30.18049117	0:LIVING	F3CB557D-23E4-4FD1-81CA-DB1A3F56D56E	M0	N0 (I-)	T2	Tumor Free	30.18049117	0:CENSORED	Yes	No	White	No	12	1	Primary
brca_tcga_pan_can_atlas_2018	TCGA-E9-A54X	TCGA-E9-A54X-01	85	STAGE IA	7TH	9	23	Breast Cancer	BRCA	Breast Invasive Mixed Mucinous Carcinoma	727	-31173	0	23.90110793	0:DiseaseFree	23.90110793	0:ALIVE OR DEAD TUMOR FREE	Not Hispanic Or Latino	6/21/13	0.2207	EUR	NA	No	C50.9	2403358	C50.9	Yes	No	0.2851	0.02	NA	No	IMMC	23.90110793	0:LIVING	3DBC8D60-3A97-47B2-91D0-C18FB46B4365	M0	N0 (I-)	T1B	Tumor Free	23.90110793	0:CENSORED	Yes	No	White	No	4	1	Primary
brca_tcga_pan_can_atlas_2018	TCGA-E9-A5FL	TCGA-E9-A5FL-01	65	STAGE IIB	7TH	20	31	Breast Cancer	BRCA	Metaplastic Breast Cancer	24	-24053	0	0.789032449	0:DiseaseFree	0.789032449	0:ALIVE OR DEAD TUMOR FREE	Not Hispanic Or Latino	5/22/13	0.3713	EUR	NA	No	C50.9	2438055	C50.9	Yes	Yes	0.3043	0.01	81	No	MBC	0.789032449	0:LIVING	E3935CE4-64D3-4A66-BA11-D308B844B410	M0	N0	T3	Tumor Free	0.789032449	0:CENSORED	Yes	No	White	No	16	1	Primary
brca_tcga_pan_can_atlas_2018	TCGA-E9-A5UO	TCGA-E9-A5UO-01	41	STAGE IIA	7TH	9	-39	Breast Cancer	BRCA	Breast Invasive Mixed Mucinous Carcinoma	785	-15050	0	25.80793635	0:DiseaseFree	25.80793635	0:ALIVE OR DEAD TUMOR FREE	Not Hispanic Or Latino	5/23/13	0.2246	EUR	NA	No	C50.9	2403358	C50.9	Yes	Yes	0.2921	0.19	24	No	IMMC	25.80793635	0:LIVING	ED2617C3-5D3B-4688-9283-0F8A10E0B10D	M0	N0	T2	Tumor Free	25.80793635	0:CENSORED	Yes	No	White	No	4	1	Primary
brca_tcga_pan_can_atlas_2018	TCGA-E9-A5UP	TCGA-E9-A5UP-01	63	STAGE IIA	7TH	23	-25	Breast Cancer	BRCA	Breast Invasive Carcinoma (NOS)	803	-23371	0	26.39971069	0:DiseaseFree	26.39971069	0:ALIVE OR DEAD TUMOR FREE	Not Hispanic Or Latino	5/23/13	0.5951	EUR	NA	No	C50.9	2411757	C50.9	Yes	No	0.2997	0.24	NA	No	BRCNOS	26.39971069	0:LIVING	A412B374-4D25-491F-B76F-DDAA989ACF59	M0	N0	T2	Tumor Free	26.39971069	0:CENSORED	Yes	No	White	Yes	-14	1	Primary
brca_tcga_pan_can_atlas_2018	TCGA-EW-A1IY	TCGA-EW-A1IY-01	38	STAGE I	6TH	2	-15	Breast Cancer	BRCA	Breast Invasive Ductal Carcinoma	258	-14122	0	8.482098826	0:DiseaseFree	8.482098826	0:ALIVE OR DEAD TUMOR FREE	Not Hispanic Or Latino	5/10/11	0.0644	NA	NA	No	C50.9	2410662	C50.9	Yes	Yes	0.333	0.36	28	No	IDC	8.482098826	0:LIVING	5ff12cbe-a3e0-4ce6-8452-12b984a1baaf	MX	N0	T1C	Tumor Free	8.482098826	0:CENSORED	Yes	No	Asian	No	2	1	Primary
brca_tcga_pan_can_atlas_2018	TCGA-EW-A1J3	TCGA-EW-A1J3-01	61	STAGE IA	7TH	9	-11	Breast Cancer	BRCA	Breast Invasive Lobular Carcinoma	504	-22332	0	16.56968143	0:DiseaseFree	16.56968143	0:ALIVE OR DEAD TUMOR FREE	Hispanic Or Latino	5/18/11	0.1817	EUR	NA	No	C50.9	2417967	C50.9	Yes	Yes	0.294	0.18	22	No	ILC	16.56968143	0:LIVING	bb1de798-0c02-437e-b539-33cb556d3993	M0	N0	T1C	Tumor Free	16.56968143	0:CENSORED	Yes	No	White	No	8	1	Primary
brca_tcga_pan_can_atlas_2018	TCGA-EW-A1J5	TCGA-EW-A1J5-01	59	STAGE IIB	7TH	8	-33	Breast Cancer	BRCA	Breast Invasive Lobular Carcinoma	477	-21559	0	15.68201992	0:DiseaseFree	15.68201992	0:ALIVE OR DEAD TUMOR FREE	Not Hispanic Or Latino	6/10/11	0.1777	EUR	NA	No	C50.9	2417967	C50.9	Yes	Yes	0.312	0.24	365	No	ILC	15.68201992	0:LIVING	5d8ed961-a012-4b6b-bffb-9468d3953646	M0	N0 (I-)	T3	Tumor Free	15.68201992	0:CENSORED	Yes	No	White	No	10	1	Primary
brca_tcga_pan_can_atlas_2018	TCGA-EW-A1J6	TCGA-EW-A1J6-01	70	STAGE I	6TH	16	-7	Breast Cancer	BRCA	Breast Invasive Ductal Carcinoma	875	-25830	0	28.76680804	0:DiseaseFree	28.76680804	0:ALIVE OR DEAD TUMOR FREE	Hispanic Or Latino	5/11/11	0.9022	NA	NA	No	C50.9	2410662	C50.9	Yes	Yes	0.3472	1.86	31	No	IDC	28.76680804	0:LIVING	87281a89-91d2-44f7-9f80-668567ad5c72	M0	N0 (I-)	T1C	Tumor Free	28.76680804	0:CENSORED	Yes	No	White	No	2	1	Primary
brca_tcga_pan_can_atlas_2018	TCGA-EW-A1OW	TCGA-EW-A1OW-01	58	STAGE IIA	6TH	19	21	Breast Cancer	BRCA	Breast Invasive Ductal Carcinoma	694	-21465	0	22.81618832	0:DiseaseFree	22.81618832	0:ALIVE OR DEAD TUMOR FREE	Not Hispanic Or Latino	5/18/11	0.4637	AFR	NA	No	C50.9	2260913	C50.9	Yes	No	NA	NA	NA	No	IDC	22.81618832	0:LIVING	f55dd73d-8c36-440b-84e5-9aae53107775	MX	N0	T2	Tumor Free	22.81618832	0:CENSORED	Yes	No	Black or African American	Yes	14	1	Primary
brca_tcga_pan_can_atlas_2018	TCGA-EW-A1OX	TCGA-EW-A1OX-01	43	STAGE IIA	6TH	1	-33	Breast Cancer	BRCA	Breast Invasive Mixed Mucinous Carcinoma	911	-15837	0	29.95035671	0:DiseaseFree	29.95035671	0:ALIVE OR DEAD TUMOR FREE	Hispanic Or Latino	5/18/11	0.0924	AFR_ADMIX	NA	No	C50.9	2419062	C50.9	Yes	Yes	0.3465	1.98	11	No	IMMC	29.95035671	0:LIVING	5fc7ff35-d3f7-4687-8759-3542bd58e988	MX	N0	T2	Tumor Free	29.95035671	0:CENSORED	Yes	No	White	Yes	-10	1	Primary
brca_tcga_pan_can_atlas_2018	TCGA-EW-A1OY	TCGA-EW-A1OY-01	63	STAGE IIA	6TH	18	15	Breast Cancer	BRCA	Breast Invasive Ductal Carcinoma	908	-23266	0	29.85172765	0:DiseaseFree	29.85172765	0:ALIVE OR DEAD TUMOR FREE	Hispanic Or Latino	6/10/11	0.5930	NA	NA	No	C50.9	2410662	C50.9	Yes	Yes	0.3431	1.39	57	No	IDC	29.85172765	0:LIVING	53ff5893-7d5e-4bcb-be9c-665fa34b7824	MX	N0	T2	Tumor Free	29.85172765	0:CENSORED	Yes	No	White	Yes	10	1	Primary
brca_tcga_pan_can_atlas_2018	TCGA-EW-A1OZ	TCGA-EW-A1OZ-01	56	STAGE IIA	6TH	16	7	Breast Cancer	BRCA	Breast Invasive Ductal Carcinoma	1229	-20664	0	40.40503666	0:DiseaseFree	40.40503666	0:ALIVE OR DEAD TUMOR FREE	Not Hispanic Or Latino	5/11/11	0.6261	NA	NA	No	C50.9	2410662	C50.9	Yes	Yes	0.3658	3.86	53	No	IDC	40.40503666	0:LIVING	8f912a40-3251-4e1f-ae65-1f93d71f9881	M0	N0 (I-)	T2	Tumor Free	40.40503666	0:CENSORED	Yes	No	Black or African American	No	22	1	Primary
brca_tcga_pan_can_atlas_2018	TCGA-EW-A1P3	TCGA-EW-A1P3-01	48	STAGE IIA	6TH	11	-9	Breast Cancer	BRCA	Breast Invasive Ductal Carcinoma	1611	-17637	0	52.96380314	0:DiseaseFree	52.96380314	0:ALIVE OR DEAD TUMOR FREE	Not Hispanic Or Latino	6/10/11	0.2396	EUR	NA	No	C50.9	2410662	C50.9	Yes	Yes	0.3187	0.04	22	No	IDC	52.96380314	0:LIVING	1ff85ada-3cdd-4afb-b311-2c7befb52702	MX	N0	T2	Tumor Free	52.96380314	0:CENSORED	Yes	Yes	White	No	8	1	Primary
brca_tcga_pan_can_atlas_2018	TCGA-EW-A1P4	TCGA-EW-A1P4-01	43	STAGE IIA	6TH	17	39	Breast Cancer	BRCA	Breast Invasive Ductal Carcinoma	907	-15989	0	29.8188513	0:DiseaseFree	29.8188513	0:ALIVE OR DEAD TUMOR FREE	Hispanic Or Latino	5/11/11	0.4697	NA	NA	No	C50.9	2414314	C50.9	Yes	Yes	0.3721	0.97	60	No	IDC	29.8188513	0:LIVING	521e2140-ae5b-456f-8699-97398d009687	M0	N0 (I-)	T2	Tumor Free	29.8188513	0:CENSORED	Yes	No	White	Yes	20	1	Primary
brca_tcga_pan_can_atlas_2018	TCGA-EW-A1P7	TCGA-EW-A1P7-01	59	STAGE IIA	6TH	1	-33	Breast Cancer	BRCA	Breast Invasive Ductal Carcinoma	915	-21750	0	23.96686064	1:Recurred/Progressed	30.08186212	0:ALIVE OR DEAD TUMOR FREE	Hispanic Or Latino	5/18/11	0.0027	NA	NA	No	C50.9	2410662	C50.9	Yes	Yes	0.3686	1.05	19	Yes	IDC	30.08186212	0:LIVING	01674b2c-5cf2-478f-84a1-f69c39f47bd4	M0	N0 (I-)	T2	Tumor Free	23.96686064	1:PROGRESSION	Yes	No	White	No	-16	1	Primary
brca_tcga_pan_can_atlas_2018	TCGA-EW-A1PC	TCGA-EW-A1PC-01	66	STAGE IIB	7TH	25	1	Breast Cancer	BRCA	Breast Invasive Ductal Carcinoma	187	-24434	0	6.147877832	0:DiseaseFree	6.147877832	0:ALIVE OR DEAD TUMOR FREE	Not Hispanic Or Latino	9/28/11	0.5900	NA	NA	No	C50.9	2410662	C50.9	Yes	No	0.3364	0.87	NA	No	IDC	6.147877832	0:LIVING	F45210D3-9E66-4F5E-BEF1-5EE5547CC893	MX	N0 (I-)	T3	Tumor Free	6.147877832	0:CENSORED	Yes	No	Black or African American	No	16	1	Primary
brca_tcga_pan_can_atlas_2018	TCGA-EW-A1PF	TCGA-EW-A1PF-01	50	STAGE IA	7TH	8	-37	Breast Cancer	BRCA	Breast Invasive Ductal Carcinoma	439	-18384	0	14.43271855	0:DiseaseFree	14.43271855	0:ALIVE OR DEAD TUMOR FREE	Hispanic Or Latino	5/27/11	0.2254	NA	NA	No	C50.9	2410662	C50.9	Yes	No	NA	NA	NA	No	IDC	14.43271855	0:LIVING	848773a3-2f4a-4186-ab3f-de667129accf	M0	N0	T1C	Tumor Free	14.43271855	0:CENSORED	Yes	No	White	No	-6	1	Primary
brca_tcga_pan_can_atlas_2018	TCGA-EW-A2FW	TCGA-EW-A2FW-01	52	STAGE IIA	7TH	5	-9	Breast Cancer	BRCA	Breast Invasive Carcinoma (NOS)	672	-19085	0	22.09290857	0:DiseaseFree	22.09290857	0:ALIVE OR DEAD TUMOR FREE	Hispanic Or Latino	10/5/11	0.2122	NA	NA	No	C50.9	2411757	C50.9	Yes	Yes	0.3328	0.25	23	No	BRCNOS	22.09290857	0:LIVING	E6F527A2-38EB-457E-BB39-3C5B9C0BCBEC	MX	N0 (I-)	T2	Tumor Free	22.09290857	0:CENSORED	Yes	No	White	Yes	8	1	Primary
brca_tcga_pan_can_atlas_2018	TCGA-EW-A3E8	TCGA-EW-A3E8-01	60	STAGE IIB	7TH	4	-29	Breast Cancer	BRCA	Breast Invasive Lobular Carcinoma	1035	-21922	0	34.02702436	0:DiseaseFree	34.02702436	0:ALIVE OR DEAD TUMOR FREE	Hispanic Or Latino	2/8/13	0.0997	EUR	NA	No	C50.9	2417967	C50.9	Yes	No	0.2998	0	NA	No	ILC	34.02702436	0:LIVING	C0B7B798-3383-4A45-A455-9ECA5810739E	MX	N0	T3	Tumor Free	34.02702436	0:CENSORED	Yes	No	White	Yes	-4	1	Primary
brca_tcga_pan_can_atlas_2018	TCGA-EW-A423	TCGA-EW-A423-01	75	STAGE IIA	7TH	28	-27	Breast Cancer	BRCA	Breast Invasive Lobular Carcinoma	533	-27627	0	17.52309564	0:DiseaseFree	17.52309564	0:ALIVE OR DEAD TUMOR FREE	Hispanic Or Latino	1/4/13	0.6939	NA	NA	No	C50.9	2417967	C50.9	Yes	Yes	0.3097	0.45	43	No	ILC	17.52309564	0:LIVING	BDD08EC8-8892-4273-8F21-6FDE0F23C52D	MX	N0	T2	Tumor Free	17.52309564	0:CENSORED	Yes	No	White	NA	-6	1	Primary
brca_tcga_pan_can_atlas_2018	TCGA-EW-A6SA	TCGA-EW-A6SA-01	59	STAGE II	7TH	16	-3	Breast Cancer	BRCA	Breast Invasive Ductal Carcinoma	510	-21623	0	16.76693954	0:DiseaseFree	16.76693954	0:ALIVE OR DEAD TUMOR FREE	Not Hispanic Or Latino	2/27/15	0.5613	AFR	NA	No	C50.9	2410662	C50.9	Yes	No	0.3435	0.78	65	No	IDC	16.76693954	0:LIVING	ABA5F46A-E67A-4CD2-9C52-C0686968FF04	MX	N0 (I+)	T2	Tumor Free	16.76693954	0:CENSORED	Yes	No	Black or African American	No	8	1	Primary
brca_tcga_pan_can_atlas_2018	TCGA-EW-A6SB	TCGA-EW-A6SB-01	62	STAGE II	7TH	23	11	Breast Cancer	BRCA	Breast Invasive Ductal Carcinoma	760	-22844	0	24.98602755	0:DiseaseFree	24.98602755	0:ALIVE OR DEAD TUMOR FREE	Not Hispanic Or Latino	3/12/15	0.2153	AFR	NA	No	C50.9	2410662	C50.9	Yes	Yes	0.3424	0.01	65	No	IDC	24.98602755	0:LIVING	5C59028F-B8FA-4811-8314-BE3EAED5F364	M0	N0	T2	Tumor Free	24.98602755	0:CENSORED	Yes	No	Black or African American	Yes	12	1	Primary
brca_tcga_pan_can_atlas_2018	TCGA-EW-A6SC	TCGA-EW-A6SC-01	60	STAGE IIA	7TH	5	-23	Breast Cancer	BRCA	Breast Invasive Lobular Carcinoma	952	-21918	0	31.29828714	0:DiseaseFree	31.29828714	0:ALIVE OR DEAD TUMOR FREE	Not Hispanic Or Latino	3/12/15	0.1298	AFR	NA	No	C50.9	2417967	C50.9	Yes	Yes	0.3447	0	27	No	ILC	31.29828714	0:LIVING	97862B8E-9F76-4B19-A865-156A9C00FB1E	M0	N0	T2	Tumor Free	31.29828714	0:CENSORED	Yes	No	Black or African American	Yes	6	1	Primary
brca_tcga_pan_can_atlas_2018	TCGA-GI-A2C8	TCGA-GI-A2C8-01	63	STAGE IIIB	6TH	13	-29	Breast Cancer	BRCA	Breast Invasive Ductal Carcinoma	225	-23103	0	7.397179209	0:DiseaseFree	7.397179209	0:ALIVE OR DEAD TUMOR FREE	Not Hispanic Or Latino	10/21/11	0.5576	EUR	NA	Yes	C50.9	2410662	C50.9	Yes	Yes	0.3289	0.19	105	No	IDC	7.397179209	0:LIVING	33fe5833-d7a0-43d7-a03d-56985ea448a6	MX	N0	T4B	NA	7.397179209	0:CENSORED	Yes	No	White	Yes	-18	1	Primary
brca_tcga_pan_can_atlas_2018	TCGA-GI-A2C9	TCGA-GI-A2C9-01	58	STAGE IIB	6TH	8	3	Breast Cancer	BRCA	Breast Invasive Ductal Carcinoma	3342	-21534	0	109.8727685	0:DiseaseFree	109.8727685	0:ALIVE OR DEAD TUMOR FREE	Not Hispanic Or Latino	10/21/11	0.5638	NA	NA	No	C50.9	2410662	C50.9	Yes	No	0.3253	0.13	NA	No	IDC	109.8727685	0:LIVING	9F6BE944-83DE-42AB-8738-F0022F475E61	MX	N0	T3	Tumor Free	109.8727685	0:CENSORED	Yes	No	Black or African American	Yes	-4	1	Primary
brca_tcga_pan_can_atlas_2018	TCGA-GM-A2D9	TCGA-GM-A2D9-01	69	STAGE I	6TH	5	-23	Breast Cancer	BRCA	Breast Invasive Ductal Carcinoma	NA	-25490	0	17.62172469	1:Recurred/Progressed	59.5719499	1:DEAD WITH TUMOR	Not Hispanic Or Latino	9/28/11	0.1545	EUR	NA	No	C50.9	2410662	C50.9	Yes	Yes	0.3107	0.07	436	Yes	IDC	59.5719499	1:DECEASED	1133B8A9-6B11-4511-B70A-F200E3B8B5DB	M0	N0 (I-)	T1C	With Tumor	17.62172469	1:PROGRESSION	Yes	No	White	Yes	-18	1	Primary
brca_tcga_pan_can_atlas_2018	TCGA-GM-A2DB	TCGA-GM-A2DB-01	62	STAGE IIA	6TH	20	31	Breast Cancer	BRCA	Breast Invasive Ductal Carcinoma	2406	-22883	0	79.10050301	0:DiseaseFree	79.10050301	0:ALIVE OR DEAD TUMOR FREE	Not Hispanic Or Latino	9/28/11	0.2286	EUR	NA	No	C50.9	2410662	C50.9	Yes	Yes	0.3153	0.08	125	No	IDC	79.10050301	0:LIVING	6E6B7742-A562-490B-BB72-04A5653852E4	M0	N0 (I-)	T2	Tumor Free	79.10050301	0:CENSORED	Yes	No	White	Yes	18	1	Primary
brca_tcga_pan_can_atlas_2018	TCGA-GM-A2DD	TCGA-GM-A2DD-01	53	STAGE I	6TH	20	27	Breast Cancer	BRCA	Breast Invasive Ductal Carcinoma	2282	-19415	0	75.02383536	0:DiseaseFree	75.02383536	0:ALIVE OR DEAD TUMOR FREE	Not Hispanic Or Latino	9/29/11	0.1170	EUR	NA	No	C50.9	2410662	C50.9	Yes	Yes	0.3056	0.18	51	No	IDC	75.02383536	0:LIVING	B343BFE0-7C23-4C6A-8C84-9EE39DB2ECDA	M0	N0 (I-)	T1C	Tumor Free	75.02383536	0:CENSORED	Yes	Yes	White	No	10	1	Primary
brca_tcga_pan_can_atlas_2018	TCGA-GM-A2DH	TCGA-GM-A2DH-01	58	STAGE I	6TH	16	-1	Breast Cancer	BRCA	Breast Invasive Ductal Carcinoma	2193	-21344	0	72.09784002	0:DiseaseFree	72.09784002	0:ALIVE OR DEAD TUMOR FREE	Not Hispanic Or Latino	9/29/11	0.2932	EUR	NA	No	C50.9	2410662	C50.9	Yes	Yes	0.2942	0.05	173	No	IDC	72.09784002	0:LIVING	5700C1B3-922A-4401-8AB8-89028908D696	M0	N0 (I+)	T1C	Tumor Free	72.09784002	0:CENSORED	Yes	No	White	No	10	1	Primary
brca_tcga_pan_can_atlas_2018	TCGA-GM-A2DI	TCGA-GM-A2DI-01	52	STAGE I	6TH	9	-33	Breast Cancer	BRCA	Breast Invasive Ductal Carcinoma	2590	-19030	0	85.14975178	0:DiseaseFree	85.14975178	0:ALIVE OR DEAD TUMOR FREE	Not Hispanic Or Latino	9/29/11	0.0143	EUR	NA	No	C50.9	2410662	C50.9	Yes	Yes	0.3132	0.14	67	No	IDC	85.14975178	0:LIVING	66FA504C-4AE4-49AC-9355-1E063776DC0D	M0	N0 (I+)	T1C	Tumor Free	85.14975178	0:CENSORED	Yes	No	White	No	-14	1	Primary
brca_tcga_pan_can_atlas_2018	TCGA-GM-A2DK	TCGA-GM-A2DK-01	58	STAGE I	6TH	6	-17	Breast Cancer	BRCA	Breast Invasive Ductal Carcinoma	2645	-21198	0	86.95795115	0:DiseaseFree	86.95795115	0:ALIVE OR DEAD TUMOR FREE	Not Hispanic Or Latino	9/29/11	0.1815	EUR	NA	No	C50.9	2410662	C50.9	Yes	Yes	0.2912	0	19	No	IDC	86.95795115	0:LIVING	3A0775A0-61AE-43F2-B5F6-629A44355C2F	M0	N0 (I-)	T1C	Tumor Free	86.95795115	0:CENSORED	Yes	No	White	Yes	-2	1	Primary
brca_tcga_pan_can_atlas_2018	TCGA-GM-A2DL	TCGA-GM-A2DL-01	50	STAGE I	6TH	8	9	Breast Cancer	BRCA	Breast Invasive Ductal Carcinoma	3519	-18475	0	115.6918828	0:DiseaseFree	115.6918828	0:ALIVE OR DEAD TUMOR FREE	Not Hispanic Or Latino	9/29/11	0.1835	EUR	NA	No	C50.9	2410662	C50.9	Yes	Yes	0.3306	0.23	44	No	IDC	115.6918828	0:LIVING	A76774FE-7298-4D68-A2B2-C1BAD93F0C31	M0	N0 (I-)	T1C	Tumor Free	115.6918828	0:CENSORED	Yes	No	White	Yes	20	1	Primary
brca_tcga_pan_can_atlas_2018	TCGA-GM-A2DM	TCGA-GM-A2DM-01	57	STAGE IIA	6TH	0	-23	Breast Cancer	BRCA	Breast Invasive Ductal Carcinoma	3226	-21160	0	106.0591117	0:DiseaseFree	106.0591117	0:ALIVE OR DEAD TUMOR FREE	Hispanic Or Latino	9/30/11	0.0055	NA	NA	No	C50.9	2410662	C50.9	Yes	Yes	0.2914	0.05	24	No	IDC	106.0591117	0:LIVING	753D5D49-3B40-4737-9D4C-B1EC29CC2692	M0	N0 (I-)	T2	Tumor Free	106.0591117	0:CENSORED	Yes	No	White	Yes	-14	1	Primary
brca_tcga_pan_can_atlas_2018	TCGA-GM-A2DN	TCGA-GM-A2DN-01	58	STAGE IIA	6TH	3	-35	Breast Cancer	BRCA	Breast Invasive Ductal Carcinoma	3091	-21288	0	101.6208042	0:DiseaseFree	101.6208042	0:ALIVE OR DEAD TUMOR FREE	Not Hispanic Or Latino	9/30/11	0.0649	EUR	NA	No	C50.9	2410662	C50.9	Yes	Yes	0.2965	0.07	24	No	IDC	101.6208042	0:LIVING	56BBD282-B88D-4730-9242-AB97D08DC83A	M0	N0 (I-)	T2	Tumor Free	101.6208042	0:CENSORED	Yes	No	White	No	6	1	Primary
brca_tcga_pan_can_atlas_2018	TCGA-GM-A2DO	TCGA-GM-A2DO-01	54	STAGE I	6TH	1	-23	Breast Cancer	BRCA	Breast Invasive Lobular Carcinoma	2596	-19842	0	85.3470099	0:DiseaseFree	85.3470099	0:ALIVE OR DEAD TUMOR FREE	Not Hispanic Or Latino	9/30/11	0.0343	NA	NA	No	C50.9	2417967	C50.9	Yes	Yes	0.3191	0.02	141	No	ILC	85.3470099	0:LIVING	5FD37868-4762-4109-9DCF-6FDBAB5B645D	M0	N0 (I-)	T1C	Tumor Free	85.3470099	0:CENSORED	Yes	No	Black or African American	Yes	4	1	Primary
brca_tcga_pan_can_atlas_2018	TCGA-GM-A3NW	TCGA-GM-A3NW-01	63	STAGE IIA	6TH	7	-35	Breast Cancer	BRCA	Breast Invasive Lobular Carcinoma	3361	-23041	0	110.4974192	0:DiseaseFree	110.4974192	0:ALIVE OR DEAD TUMOR FREE	Not Hispanic Or Latino	1/3/12	0.2472	EUR	NA	No	C50.9	2417967	C50.9	Yes	Yes	0.3265	0.06	52	No	ILC	110.4974192	0:LIVING	6DDAEE34-46EB-490C-BD13-F0AB963C4322	M0	N0 (I-)	T2	Tumor Free	110.4974192	0:CENSORED	Yes	No	White	No	-14	1	Primary
brca_tcga_pan_can_atlas_2018	TCGA-GM-A3XL	TCGA-GM-A3XL-01	49	STAGE IIA	6TH	4	31	Breast Cancer	BRCA	Breast Invasive Ductal Carcinoma	2108	-18171	0	69.3033501	0:DiseaseFree	69.3033501	0:ALIVE OR DEAD TUMOR FREE	Not Hispanic Or Latino	10/1/12	0.4806	NA	NA	No	C50.9	2410662	C50.9	Yes	Yes	0.296	0.06	87	No	IDC	69.3033501	0:LIVING	65CAC997-4D39-4501-85EC-4FCB328A8EB5	M0	N0 (I-)	T2	Tumor Free	69.3033501	0:CENSORED	Yes	No	Black or African American	Yes	20	1	Primary
brca_tcga_pan_can_atlas_2018	TCGA-HN-A2NL	TCGA-HN-A2NL-01	56	STAGE IIA	6TH	11	-5	Breast Cancer	BRCA	Breast Invasive Lobular Carcinoma	79	-20483	0	2.597231811	0:DiseaseFree	2.597231811	0:ALIVE OR DEAD TUMOR FREE	NA	5/30/14	0.9228	EUR	NA	No	C50.9	2417967	C50.9	Yes	Yes	0.3496	2.05	70	No	ILC	2.597231811	0:LIVING	124B693C-77DC-4FA8-B703-54E8B5054A92	M0	N0	T2	Tumor Free	2.597231811	0:CENSORED	Yes	No	NA	NA	12	1	Primary
brca_tcga_pan_can_atlas_2018	TCGA-JL-A3YX	TCGA-JL-A3YX-01	46	STAGE IIA	7TH	15	17	Breast Cancer	BRCA	Breast Invasive Lobular Carcinoma	352		0	11.57247592	0:DiseaseFree	11.57247592	0:ALIVE OR DEAD TUMOR FREE	Not Hispanic Or Latino	11/8/12	0.2097	SAS_ADMIX	NA	No	C50.9	2417967	C50.9	Yes	Yes	0.3019	0.04	29	No	ILC	11.57247592	0:LIVING	75F6E476-233A-409C-A3EF-0240BE569813	M0	N0	T2	NA	11.57247592	0:CENSORED	Yes	No	Asian	No	16	1	Primary
brca_tcga_pan_can_atlas_2018	TCGA-LD-A9QF	TCGA-LD-A9QF-01	73	STAGE IA	7TH	NA	-11	Breast Cancer	BRCA	Breast Invasive Ductal Carcinoma	323	-26869	0	10.61906171	0:DiseaseFree	10.61906171	0:ALIVE OR DEAD TUMOR FREE	Not Hispanic Or Latino	5/7/14	0.0045	AFR_ADMIX	NA	No	C50.9	2410662	C50.9	Yes	Yes	0.3232	0	19	No	IDC	10.61906171	0:LIVING	95C53ECF-D8F1-4BCB-9B1A-C9A0542939F0	M0	N0	T1C	Tumor Free	10.61906171	0:CENSORED	Yes	No	Black or African American	No	-2	1	Primary
brca_tcga_pan_can_atlas_2018	TCGA-LL-A440	TCGA-LL-A440-01	61	STAGE IA	7TH	0	-35	Breast Cancer	BRCA	Breast Invasive Lobular Carcinoma	759	-22497	0	24.9531512	0:DiseaseFree	24.9531512	0:ALIVE OR DEAD TUMOR FREE	Not Hispanic Or Latino	10/26/12	0.0068	EUR	NA	No	C50.9	2417967	C50.9	Yes	Yes	0.304	0	3	No	ILC	24.9531512	0:LIVING	00B11CA8-8540-4A3D-B602-EC754B00230B	MX	N0 (I-)	T1C	Tumor Free	24.9531512	0:CENSORED	Yes	Yes	White	No	-12	1	Primary
brca_tcga_pan_can_atlas_2018	TCGA-LL-A441	TCGA-LL-A441-01	62	STAGE IA	7TH	11	-25	Breast Cancer	BRCA	Breast Invasive Ductal Carcinoma	996	-22772	0	32.74484663	0:DiseaseFree	32.74484663	0:ALIVE OR DEAD TUMOR FREE	Not Hispanic Or Latino	11/5/12	0.1771	NA	NA	No	C50.9	2410662	C50.9	Yes	No	0.2995	0	NA	No	IDC	32.74484663	0:LIVING	69FC24FC-CFE2-487A-935F-1A954B30B709	MX	N0	T1C	Tumor Free	32.74484663	0:CENSORED	Yes	No	Black or African American	Yes	4	1	Primary
brca_tcga_pan_can_atlas_2018	TCGA-LL-A442	TCGA-LL-A442-01	56	STAGE IIA	7TH	0	-37	Breast Cancer	BRCA	Breast Invasive Ductal Carcinoma	889	-20495	0	29.22707696	0:DiseaseFree	29.22707696	0:ALIVE OR DEAD TUMOR FREE	Not Hispanic Or Latino	10/26/12	0.0052	AFR	NA	No	C50.9	2410662	C50.9	Yes	No	NA	0	NA	No	IDC	29.22707696	0:LIVING	3F56D67F-5A9C-4353-9408-E7F60EB6477B	MX	N0 (I-)	T2	Tumor Free	29.22707696	0:CENSORED	Yes	Yes	Black or African American	No	-12	1	Primary
brca_tcga_pan_can_atlas_2018	TCGA-LL-A50Y	TCGA-LL-A50Y-01	84	STAGE IIA	7TH	4	-21	Breast Cancer	BRCA	Breast Invasive Lobular Carcinoma	762	-30934	0	25.05178025	0:DiseaseFree	25.05178025	0:ALIVE OR DEAD TUMOR FREE	Not Hispanic Or Latino	3/8/13	0.0849	EUR	NA	No	C50.9	2417967	C50.9	Yes	Yes	0.2801	0	24	No	ILC	25.05178025	0:LIVING	91DA548B-5C64-49C3-A44A-1EF115F53311	MX	N0	T2	Tumor Free	25.05178025	0:CENSORED	Yes	Yes	White	No	-18	1	Primary
brca_tcga_pan_can_atlas_2018	TCGA-LL-A5YN	TCGA-LL-A5YN-01	46	STAGE IIA	7TH	5	-5	Breast Cancer	BRCA	Breast Invasive Ductal Carcinoma	447	-16884	0	14.69572936	0:DiseaseFree	14.69572936	0:ALIVE OR DEAD TUMOR FREE	Not Hispanic Or Latino	5/20/13	0.1778	NA	NA	No	C50.9	2410662	C50.9	Yes	Yes	0.3071	0	28	No	IDC	14.69572936	0:LIVING	EF1B3332-CD7F-41BB-A2D3-2538E7BECC5C	M0	N0 (I-)	T2	NA	14.69572936	0:CENSORED	Yes	No	Black or African American	Yes	-8	1	Primary
brca_tcga_pan_can_atlas_2018	TCGA-LL-A5YO	TCGA-LL-A5YO-01	50	STAGE IA	7TH	NA	11	Breast Cancer	BRCA	Breast Invasive Ductal Carcinoma	440	-18354	0	14.4655949	0:DiseaseFree	14.4655949	0:ALIVE OR DEAD TUMOR FREE	Not Hispanic Or Latino	5/8/13	0.0570	NA	NA	No	C50.9	2410662	C50.9	Yes	Yes	0.2957	0	40	No	IDC	14.4655949	0:LIVING	B8AEFC48-4A6E-4254-A57F-5F688399B582	MX	N0	T1B	Tumor Free	14.4655949	0:CENSORED	Yes	No	Black or African American	Yes	12	1	Primary
brca_tcga_pan_can_atlas_2018	TCGA-LL-A6FR	TCGA-LL-A6FR-01	50	STAGE IIA	7TH	15	37	Breast Cancer	BRCA	Breast Invasive Ductal Carcinoma	489	-18520	0	16.07653615	0:DiseaseFree	16.07653615	0:ALIVE OR DEAD TUMOR FREE	Not Hispanic Or Latino	8/30/13	0.5897	NA	NA	No	C50.9	2410662	C50.9	Yes	Yes	0.3539	0.28	36	No	IDC	16.07653615	0:LIVING	1347C23D-8D6E-4C15-9461-640249838C96	MX	N0 (I-)	T2	Tumor Free	16.07653615	0:CENSORED	Yes	No	Black or African American	Yes	8	1	Primary
brca_tcga_pan_can_atlas_2018	TCGA-LL-A73Y	TCGA-LL-A73Y-01	67	STAGE IA	7TH	24	-19	Breast Cancer	BRCA	Breast Invasive Ductal Carcinoma	477	-24647	0	15.68201992	0:DiseaseFree	15.68201992	0:ALIVE OR DEAD TUMOR FREE	Not Hispanic Or Latino	11/12/13	0.2373	NA	NA	No	C50.9	2410662	C50.9	Yes	Yes	0.3583	0.99	99	No	IDC	15.68201992	0:LIVING	EA645243-DF49-4466-A255-9F3D4321E357	MX	N0	T1C	Tumor Free	15.68201992	0:CENSORED	Yes	No	Black or African American	No	-6	1	Primary
brca_tcga_pan_can_atlas_2018	TCGA-LL-A740	TCGA-LL-A740-01	61	STAGE IA	7TH	6	-1	Breast Cancer	BRCA	Breast Invasive Ductal Carcinoma	441	-22416	0	14.49847125	0:DiseaseFree	14.49847125	0:ALIVE OR DEAD TUMOR FREE	Not Hispanic Or Latino	11/12/13	0.1924	AFR	NA	No	C50.9	2410662	C50.9	Yes	Yes	0.3365	0	43	No	IDC	14.49847125	0:LIVING	AA60FA8D-C374-40E0-AF2D-B007701E67E3	MX	N0 (I-)	T1C	Tumor Free	14.49847125	0:CENSORED	Yes	No	Black or African American	No	0	1	Primary
brca_tcga_pan_can_atlas_2018	TCGA-LL-A8F5	TCGA-LL-A8F5-01	61	STAGE IIA	7TH	17	43	Breast Cancer	BRCA	Breast Invasive Ductal Carcinoma	596	-22544	0	19.59430582	0:DiseaseFree	19.59430582	0:ALIVE OR DEAD TUMOR FREE	Not Hispanic Or Latino	2/19/14	0.6392	AFR	NA	No	C50.9	2410662	C50.9	Yes	Yes	0.35	0.64	131	No	IDC	19.59430582	0:LIVING	E1786E78-AC46-46FD-8CE0-8F7456E46082	MX	N0 (I-)	T2	NA	19.59430582	0:CENSORED	Yes	No	Black or African American	Yes	18	1	Primary
brca_tcga_pan_can_atlas_2018	TCGA-OL-A5D6	TCGA-OL-A5D6-01	71	STAGE IIA	6TH	4	-5	Breast Cancer	BRCA	Breast Invasive Ductal Carcinoma	385	-26052	0	36.29549265	0:DiseaseFree	36.29549265	0:ALIVE OR DEAD TUMOR FREE	Not Hispanic Or Latino	4/19/13	0.1517	NA	NA	No	C50.9	2410662	C50.9	Yes	Yes	0.2858	0.01	34	No	IDC	36.29549265	1:DECEASED	C3A981C7-F148-4252-BD50-AF8A49EC0DF8	MX	N0	T2	Tumor Free	36.29549265	0:CENSORED	Yes	No	Black or African American	No	-10	1	Primary
brca_tcga_pan_can_atlas_2018	TCGA-OL-A5D7	TCGA-OL-A5D7-01	70	STAGE IIA	6TH	14	21	Breast Cancer	BRCA	Breast Invasive Ductal Carcinoma	1780	-25643	0	58.51990663	0:DiseaseFree	58.51990663	0:ALIVE OR DEAD TUMOR FREE	Not Hispanic Or Latino	4/19/13	0.3616	NA	NA	No	C50.9	2410662	C50.9	Yes	Yes	0.2907	0.15	52	No	IDC	58.51990663	0:LIVING	C8F39325-5382-447C-9291-A6915FC978B8	MX	N0	T2	Tumor Free	58.51990663	0:CENSORED	Yes	No	Black or African American	Yes	14	1	Primary
brca_tcga_pan_can_atlas_2018	TCGA-OL-A5D8	TCGA-OL-A5D8-01	40	STAGE IIB	6TH	5	-27	Breast Cancer	BRCA	Breast Invasive Ductal Carcinoma	973	-14853	0	NA	NA	31.98869054	0:ALIVE OR DEAD TUMOR FREE	Not Hispanic Or Latino	4/19/13	0.1753	NA	NA	No	C50.9	2410662	C50.9	Yes	Yes	0.3078	0.06	22	No	IDC	31.98869054	0:LIVING	6D4860B2-21C6-4B7B-9093-2F32700D0612	MX	N0	T3	Tumor Free	31.98869054	0:CENSORED	Yes	No	Black or African American	Yes	-4	1	Primary
brca_tcga_pan_can_atlas_2018	TCGA-OL-A5DA	TCGA-OL-A5DA-01	61	STAGE IIA	6TH	6	-29	Breast Cancer	BRCA	Breast Invasive Lobular Carcinoma	1783	-22411	0	58.61853569	0:DiseaseFree	58.61853569	0:ALIVE OR DEAD TUMOR FREE	Not Hispanic Or Latino	4/23/13	0.2379	EUR	NA	No	C50.9	2417967	C50.9	Yes	Yes	0.3041	0	60	No	ILC	58.61853569	0:LIVING	4E509F73-99C7-48EB-A3A4-D34E3BFACE33	MX	N0	T2	Tumor Free	58.61853569	0:CENSORED	Yes	No	White	No	-14	1	Primary
brca_tcga_pan_can_atlas_2018	TCGA-OL-A5RX	TCGA-OL-A5RX-01	51	STAGE IA	7TH	5	-37	Breast Cancer	BRCA	Breast Invasive Ductal Carcinoma	878	-18942	0	28.86543709	0:DiseaseFree	28.86543709	0:ALIVE OR DEAD TUMOR FREE	NA	5/16/13	0.1288	NA	NA	No	C50.9	2410662	C50.9	Yes	Yes	0.2925	0	22	No	IDC	28.86543709	0:LIVING	43C0BEC6-6FAC-47B1-83CB-200A15A932BE	MX	N0	T1C	Tumor Free	28.86543709	0:CENSORED	Yes	No	Black or African American	No	-16	1	Primary
brca_tcga_pan_can_atlas_2018	TCGA-OL-A5RZ	TCGA-OL-A5RZ-01	57	STAGE IA	7TH	13	3	Breast Cancer	BRCA	Breast Invasive Ductal Carcinoma	679	-21038	0	22.32304304	0:DiseaseFree	22.32304304	0:ALIVE OR DEAD TUMOR FREE	NA	5/16/13	0.4698	NA	NA	No	C50.9	2410662	C50.9	Yes	Yes	0.328	0.31	96	No	IDC	22.32304304	0:LIVING	7E8713BD-0B17-4F09-9696-BC29707D862B	MX	N0	T1B	Tumor Free	22.32304304	0:CENSORED	Yes	No	Black or African American	No	14	1	Primary
brca_tcga_pan_can_atlas_2018	TCGA-OL-A66J	TCGA-OL-A66J-01	80	STAGE I	6TH	3	-25	Breast Cancer	BRCA	Breast Invasive Lobular Carcinoma	1996	-29345	0	65.62119867	0:DiseaseFree	65.62119867	0:ALIVE OR DEAD TUMOR FREE	Not Hispanic Or Latino	6/11/13	0.0664	EUR	NA	No	C50.9	2417967	C50.9	Yes	Yes	0.3036	0.05	45	No	ILC	65.62119867	0:LIVING	96E1FC6D-693F-4F4F-B5F7-8D6E1C6C43F8	MX	N0	T1C	Tumor Free	65.62119867	0:CENSORED	Yes	No	White	Yes	-14	1	Primary
brca_tcga_pan_can_atlas_2018	TCGA-OL-A66K	TCGA-OL-A66K-01	72	STAGE IIA	7TH	20	-25	Breast Cancer	BRCA	Breast Invasive Lobular Carcinoma	1021	-26299	0	41.91734885	0:DiseaseFree	41.91734885	0:ALIVE OR DEAD TUMOR FREE	Not Hispanic Or Latino	6/11/13	0.1883	EUR	NA	No	C50.9	2417967	C50.9	Yes	Yes	0.3357	0.08	28	No	ILC	41.91734885	1:DECEASED	2AB1B35B-9E56-475C-AC9B-15ED0A422683	MX	N0	T2	Tumor Free	41.91734885	0:CENSORED	Yes	No	White	No	-16	1	Primary
brca_tcga_pan_can_atlas_2018	TCGA-OL-A66L	TCGA-OL-A66L-01	71	STAGE IA	7TH	5	-13	Breast Cancer	BRCA	Breast Invasive Ductal Carcinoma	1301	-26186	0	42.772134	0:DiseaseFree	42.772134	0:ALIVE OR DEAD TUMOR FREE	Not Hispanic Or Latino	6/11/13	0.1110	NA	NA	No	C50.9	2410662	C50.9	Yes	Yes	0.3475	0	57	No	IDC	42.772134	0:LIVING	AF0ACAA9-A61C-4E57-BC0D-453AD5BF193A	MX	N0	T1C	Tumor Free	42.772134	0:CENSORED	Yes	No	Black or African American	Yes	-12	1	Primary
brca_tcga_pan_can_atlas_2018	TCGA-OL-A66P	TCGA-OL-A66P-01	75	STAGE IIA	7TH	3	15	Breast Cancer	BRCA	Breast Invasive Ductal Carcinoma	428	-27489	0	14.07107867	0:DiseaseFree	14.07107867	0:ALIVE OR DEAD TUMOR FREE	Not Hispanic Or Latino	6/11/13	0.1324	NA	NA	No	C50.9	2410662	C50.9	Yes	Yes	0.3535	0	91	No	IDC	14.07107867	0:LIVING	F81AC8A2-4CE6-439E-B027-1C0BFC88CEAA	MX	N0	T2	NA	14.07107867	0:CENSORED	Yes	No	Black or African American	No	2	1	Primary
brca_tcga_pan_can_atlas_2018	TCGA-OL-A6VO	TCGA-OL-A6VO-01	43	STAGE IA	7TH	25	23	Breast Cancer	BRCA	Breast Invasive Ductal Carcinoma	858	-15780	0	28.20791005	0:DiseaseFree	28.20791005	0:ALIVE OR DEAD TUMOR FREE	Not Hispanic Or Latino	12/5/13	0.4348	AFR_ADMIX	NA	No	C50.9	2410662	C50.9	Yes	Yes	0.3793	1.89	33	No	IDC	28.20791005	0:LIVING	398FB71B-CA83-44E7-BF0D-B1CA464B0283	MX	N0	T1C	Tumor Free	28.20791005	0:CENSORED	Yes	No	Black or African American	Yes	14	1	Primary
brca_tcga_pan_can_atlas_2018	TCGA-OL-A6VQ	TCGA-OL-A6VQ-01	49	STAGE IIA	7TH	8	-35	Breast Cancer	BRCA	Breast Invasive Lobular Carcinoma	600	-18151	0	19.72581122	0:DiseaseFree	19.72581122	0:ALIVE OR DEAD TUMOR FREE	Not Hispanic Or Latino	2/20/14	0.1319	NA	NA	No	C50.9	2417967	C50.9	Yes	Yes	0.336	0	69	No	ILC	19.72581122	0:LIVING	34126CD5-CC38-4198-8582-C14FB5DB7ACB	MX	N0	T2	Tumor Free	19.72581122	0:CENSORED	Yes	No	White	No	-22	1	Primary
brca_tcga_pan_can_atlas_2018	TCGA-OL-A6VR	TCGA-OL-A6VR-01	48	STAGE IA	7TH	2	-15	Breast Cancer	BRCA	Breast Invasive Ductal Carcinoma	1220	-17702	0	40.10914949	0:DiseaseFree	40.10914949	0:ALIVE OR DEAD TUMOR FREE	Not Hispanic Or Latino	12/5/13	0.1111	NA	NA	No	C50.9	2410662	C50.9	Yes	Yes	0.3456	0.12	22	No	IDC	40.10914949	0:LIVING	DB3E1CE8-4A05-4BFC-B5AE-13CF789369E1	MX	N0	T1B	Tumor Free	40.10914949	0:CENSORED	Yes	No	Black or African American	No	-12	1	Primary
brca_tcga_pan_can_atlas_2018	TCGA-OL-A97C	TCGA-OL-A97C-01	67	STAGE IIB	7TH	8	9	Breast Cancer	BRCA	Breast Invasive Carcinoma (NOS)	271	-24735	0	NA	NA	8.909491403	0:ALIVE OR DEAD TUMOR FREE	Not Hispanic Or Latino	3/18/14	0.2079	AFR	NA	No	C50.9	2600588	C50.9	Yes	Yes	0.3453	0.05	60	No	BRCNOS	8.909491403	0:LIVING	6FFD1B8C-6F0B-456A-9160-E0C8021E5897	M0	N0	T3	Tumor Free	9.040996811	1:PROGRESSION	Yes	No	Black or African American	No	4	1	Primary
brca_tcga_pan_can_atlas_2018	TCGA-PE-A5DD	TCGA-PE-A5DD-01	64	STAGE IIA	6TH	8	-23	Breast Cancer	BRCA	Breast Invasive Lobular Carcinoma	1953	-23686	0	64.20751553	0:DiseaseFree	64.20751553	0:ALIVE OR DEAD TUMOR FREE	Not Hispanic Or Latino	5/6/13	0.2365	EAS_ADMIX	NA	No	C50.9	2417967	C50.9	Yes	Yes	0.2898	0.05	54	No	ILC	64.20751553	0:LIVING	B0700958-5F90-4546-B35F-635CD506889B	M0	N0	T2	Tumor Free	64.20751553	0:CENSORED	Yes	No	Asian	Yes	0	1	Primary
brca_tcga_pan_can_atlas_2018	TCGA-PE-A5DE	TCGA-PE-A5DE-01	41	STAGE IIA	6TH	23	-25	Breast Cancer	BRCA	Breast Invasive Lobular Carcinoma	2645	-15216	0	NA	NA	86.95795115	0:ALIVE OR DEAD TUMOR FREE	NA	4/24/13	0.5284	EUR	NA	No	C50.9	2417967	C50.9	Yes	Yes	0.2918	0.01	386	No	ILC	86.95795115	0:LIVING	89C128B9-1C6B-4C04-A4AF-7066772E783C	M0	N0	T2	Tumor Free	86.95795115	0:CENSORED	Yes	No	White	Yes	-2	1	Primary
brca_tcga_pan_can_atlas_2018	TCGA-PL-A8LV	TCGA-PL-A8LV-01	54	STAGE IIIB	7TH	24	13	Breast Cancer	BRCA	Breast Invasive Ductal Carcinoma	-7	-19746	0	NA	NA	0	0:ALIVE OR DEAD TUMOR FREE	Not Hispanic Or Latino	3/25/14	0.7412	AFR	NA	No	C50.9	2414314	C50.9	Yes	Yes	0.3512	0.21	97	NA	IDC	0	0:LIVING	389E5B18-8F89-41A9-9FA5-EFD4172836E2	M0	N0	T4	With Tumor	0	0:CENSORED	No	No	Black or African American	NA	14	1	Primary
brca_tcga_pan_can_atlas_2018	TCGA-PL-A8LY	TCGA-PL-A8LY-01	30	STAGE IIB	7TH	0	-25	Breast Cancer	BRCA	Breast Invasive Ductal Carcinoma	8	-11199	0	NA	NA	0.263010816	0:ALIVE OR DEAD TUMOR FREE	Not Hispanic Or Latino	3/26/14	0.0001	AFR	NA	No	C50.9	2410662	C50.9	Yes	Yes	0.3461	0	4	NA	IDC	0.263010816	0:LIVING	9BA11EA8-97D3-464A-90A4-EC1151BE9088	M0	N0	T3	With Tumor	0.263010816	0:CENSORED	No	No	Black or African American	No	-14	1	Primary
brca_tcga_pan_can_atlas_2018	TCGA-S3-A6ZF	TCGA-S3-A6ZF-01	64	STAGE IIA	7TH	19	-13	Breast Cancer	BRCA	Breast Invasive Ductal Carcinoma	572	-23650	0	18.80527337	0:DiseaseFree	18.80527337	0:ALIVE OR DEAD TUMOR FREE	Not Hispanic Or Latino	11/12/13	0.6020	AFR	NA	No	C50.9	2410662	C50.9	Yes	Yes	0.3361	0.22	31	No	IDC	18.80527337	0:LIVING	FBEE40F1-D6D8-4156-8D42-36E09BB9F095	M0	N0	T2	Tumor Free	18.80527337	0:CENSORED	Yes	No	Black or African American	No	12	1	Primary
brca_tcga_pan_can_atlas_2018	TCGA-S3-AA10	TCGA-S3-AA10-01	65	STAGE IIA	7TH	22	15	Breast Cancer	BRCA	Breast Invasive Ductal Carcinoma	586	-24075	0	19.2655423	0:DiseaseFree	19.2655423	0:ALIVE OR DEAD TUMOR FREE	Not Hispanic Or Latino	4/18/14	0.5359	AFR	NA	No	C50.9	2410662	C50.9	Yes	Yes	0.3339	0.53	133	No	IDC	19.2655423	0:LIVING	23C31C2E-336C-4878-A476-CF8D811B4875	M0	N0	T2	Tumor Free	19.2655423	0:CENSORED	Yes	No	Black or African American	No	12	1	Primary
brca_tcga_pan_can_atlas_2018	TCGA-S3-AA11	TCGA-S3-AA11-01	67	STAGE IIA	7TH	1	-29	Breast Cancer	BRCA	Breast Invasive Ductal Carcinoma	421	-24813	0	13.84094421	0:DiseaseFree	13.84094421	0:ALIVE OR DEAD TUMOR FREE	Not Hispanic Or Latino	4/18/14	0.0560	AFR	NA	No	C50.9	2410662	C50.9	Yes	Yes	0.3311	0	59	No	IDC	13.84094421	0:LIVING	0DD8DBC1-C48B-4E7C-B401-57101F724967	M0	N0	T2	Tumor Free	13.84094421	0:CENSORED	Yes	No	Black or African American	Yes	-6	1	Primary
brca_tcga_pan_can_atlas_2018	TCGA-S3-AA14	TCGA-S3-AA14-01	47	STAGE I	7TH	2	-29	Breast Cancer	BRCA	Breast Invasive Ductal Carcinoma	529	-17352	0	17.39159023	0:DiseaseFree	17.39159023	0:ALIVE OR DEAD TUMOR FREE	Not Hispanic Or Latino	4/18/14	0.1821	AFR	NA	No	C50.9	2410662	C50.9	Yes	Yes	0.3335	0.22	16	No	IDC	17.39159023	0:LIVING	929ACC67-B8BF-4F65-9110-380E44AB66B7	CM0 (I+)	N0 (I+)	T1	Tumor Free	17.39159023	0:CENSORED	Yes	No	Black or African American	Yes	2	1	Primary
brca_tcga_pan_can_atlas_2018	TCGA-UL-AAZ6	TCGA-UL-AAZ6-01	73	STAGE IIA	7TH	19	21	Breast Cancer	BRCA	Breast Invasive Ductal Carcinoma	518	-26999	0	NA	NA	17.02995036	0:ALIVE OR DEAD TUMOR FREE	Not Hispanic Or Latino	8/28/14	0.5875	AFR	NA	No	C50.9	2410662	C50.9	Yes	Yes	0.3254	0.98	80	No	IDC	17.02995036	0:LIVING	4B54E06E-A280-4981-A4E1-9AEA154341B4	MX	N0	T2	Tumor Free	17.02995036	0:CENSORED	NA	No	Black or African American	No	18	1	Primary
brca_tcga_pan_can_atlas_2018	TCGA-W8-A86G	TCGA-W8-A86G-01	66	STAGE IIA	7TH	14	-31	Breast Cancer	BRCA	Breast Invasive Lobular Carcinoma	347	-24125	0	11.40809416	0:DiseaseFree	11.40809416	0:ALIVE OR DEAD TUMOR FREE	Not Hispanic Or Latino	1/29/14	0.0915	EUR	NA	No	C50.9	2417967	C50.9	Yes	Yes	0.3056	0	15	No	ILC	11.40809416	0:LIVING	90FF48C3-B14B-4A8B-94A1-98C0BAB0D27B	MX	N0 (I-)	T2A	Tumor Free	11.40809416	0:CENSORED	Yes	Yes	White	No	-22	1	Primary
brca_tcga_pan_can_atlas_2018	TCGA-WT-AB44	TCGA-WT-AB44-01	77	STAGE IA	7TH	18	-21	Breast Cancer	BRCA	Breast Invasive Lobular Carcinoma	883		0	29.02981885	0:DiseaseFree	29.02981885	0:ALIVE OR DEAD TUMOR FREE	Not Hispanic Or Latino	7/16/14	0.3436	EUR	NA	No	C50.9	2417967	C50.9	Yes	Yes	0.3186	0.24	31	No	ILC	29.02981885	0:LIVING	5CD79093-1571-4F71-8136-0D84CCABDCAC	MX	N0 (I-)	T1C	Tumor Free	29.02981885	0:CENSORED	Yes	No	White	Yes	-12	1	Primary
brca_tcga_pan_can_atlas_2018	TCGA-XX-A89A	TCGA-XX-A89A-01	68	STAGE IIB	7TH	32	-31	Breast Cancer	BRCA	Breast Invasive Lobular Carcinoma	488	-25000	0	16.0436598	0:DiseaseFree	16.0436598	0:ALIVE OR DEAD TUMOR FREE	Not Hispanic Or Latino	2/21/14	0.1764	EUR	NA	No	C50.9	2417967	C50.9	Yes	Yes	0.3036	0.01	151	No	ILC	16.0436598	0:LIVING	CA20249F-B7EA-4FD9-9ECB-34F74755AE35	MX	N0	T3	Tumor Free	16.0436598	0:CENSORED	Yes	No	White	Yes	-10	1	Primary
brca_tcga_pan_can_atlas_2018	TCGA-Z7-A8R6	TCGA-Z7-A8R6-01	46	STAGE I	6TH	14	21	Breast Cancer	BRCA	Breast Invasive Lobular Carcinoma	3256	-16955	0	107.0454022	0:DiseaseFree	107.0454022	0:ALIVE OR DEAD TUMOR FREE	Not Hispanic Or Latino	7/9/14	0.3367	EUR	NA	No	C50.8	2236076	C50.8	Yes	Yes	0.3434	0.15	64	No	ILC	107.0454022	0:LIVING	B1D44C81-747D-471F-9093-AEB262A17975	M0	N0	T1C	Tumor Free	107.0454022	0:CENSORED	Yes	No	White	No	26	1	Primary
[truncated: 12 more columns]
