# Supplementary material for: Exploring the role of the Rab network in epithelial-to-mesenchymal transition
Source: Bioinform Adv. 2024 Dec 14;5(1):vbae200. doi: 10.1093/bioadv/vbae200 (PMC11684074; doi:10.1093/bioadv/vbae200)
Supplement: vbae200_Supplementary_Data [file vbae200_supplementary_data.zip › kirc_met_IDs.txt]

Study ID	Patient ID	Sample ID	Diagnosis Age	Neoplasm American Joint Committee on Cancer Clinical Distant Metastasis M Stage	American Joint Committee on Cancer Metastasis Stage Code	Neoplasm Disease Lymph Node Stage American Joint Committee on Cancer Code	Neoplasm Disease Stage American Joint Committee on Cancer Code	American Joint Committee on Cancer Publication Version Type	American Joint Committee on Cancer Tumor Stage Code	Cancer Type	Cancer Type Detailed	Birth from Initial Pathologic Diagnosis Date	Death from Initial Pathologic Diagnosis Date	Last Alive Less Initial Pathologic Diagnosis Date Calculated Day Value	Disease Free (Months)	Disease Free Status	Performance Status	Ethnicity Category	Fraction Genome Altered	Neoadjuvant Therapy Type Administered Prior To Resection Text	Prior Cancer Diagnosis Occurence	ICD-10 Classification	International Classification of Diseases for Oncology, Third Edition ICD-O-3 Histology Code	International Classification of Diseases for Oncology, Third Edition ICD-O-3 Site Code	Idh level	Year Cancer Initial Diagnosis	Karnofsky Performance Score	Last Communication Contact	Primary Tumor Laterality	Primary Lymph Node Presentation Assessment Ind-3	Lymph Node(s) Examined Number	First Pathologic Diagnosis Biospecimen Acquisition Method Type	Mutation Count	New Neoplasm Event Post Initial Therapy Indicator	Oncotree Code	Overall Survival (Months)	Overall Survival Status	Specimen Collection Method	Performance Status Assessment Timepoint Category	Tissue Prospective Collection Indicator	Race Category	Did patient start adjuvant postoperative radiotherapy?	Tissue Retrospective Collection Indicator	Number of Samples Per Patient	Sample Type	Sex	Person Cigarette Smoking History Pack Year Value	Started Smoking Year	Stopped Smoking Year
kirc_tcga	TCGA-A3-3347	TCGA-A3-3347-01	76	NA	M0	N1	Stage III	NA	T1b	Renal Cell Carcinoma	Renal Clear Cell Carcinoma	NA	NA	0	20.04	1:Recurred/Progressed	NA	NOT HISPANIC OR LATINO	0.2437	No	No	C64.9	2341265	C64.9	NA	2005	NA	NA	Right	YES	1	NA	25	NA	CCRCC	52.89	1:DECEASED	NA	NA	NO	WHITE	NA	YES	1	Primary	Female	NA	NA	NA
kirc_tcga	TCGA-AK-3426	TCGA-AK-3426-01	37	NA	M0	N1	Stage III	7th	T3a	Renal Cell Carcinoma	Renal Clear Cell Carcinoma	NA	NA	0	8.41	1:Recurred/Progressed	NA	NOT HISPANIC OR LATINO	0	No	No	C64.9	2341265	C64.9	NA	2004	0	NA	Right	YES	10	NA	NA	NA	CCRCC	29.07	1:DECEASED	NA	NA	NO	WHITE	NA	YES	1	Primary	Male	NA	NA	NA
kirc_tcga	TCGA-AK-3430	TCGA-AK-3430-01	61	NA	M0	N1	Stage III	NA	T3b	Renal Cell Carcinoma	Renal Clear Cell Carcinoma	NA	NA	0	NA	NA	NA	NOT HISPANIC OR LATINO	0.4608	No	No	C64.9	2341265	C64.9	NA	2004	0	NA	Left	YES	8	NA	68	NA	CCRCC	15.77	1:DECEASED	NA	NA	NO	WHITE	NA	YES	1	Primary	Male	NA	NA	NA
kirc_tcga	TCGA-B0-4810	TCGA-B0-4810-01	47	NA	M0	N1	Stage III	NA	T3a	Renal Cell Carcinoma	Renal Clear Cell Carcinoma	NA	NA	0	6.73	1:Recurred/Progressed	NA	NOT HISPANIC OR LATINO	0.0869	No	No	C64.9	2341265	C64.9	NA	2001	NA	NA	Left	YES	6	NA	59	NA	CCRCC	15.7	1:DECEASED	NA	NA	NO	WHITE	NA	YES	1	Primary	Male	NA	NA	NA
kirc_tcga	TCGA-B0-5084	TCGA-B0-5084-01	33	NA	M1	N1	Stage IV	NA	T3a	Renal Cell Carcinoma	Renal Clear Cell Carcinoma	NA	NA	0	2.14	1:Recurred/Progressed	NA	NOT HISPANIC OR LATINO	0.891	No	No	C64.9	2341265	C64.9	NA	2006	NA	NA	Right	YES	1	NA	48	NA	CCRCC	7.29	1:DECEASED	NA	NA	NO	WHITE	NA	YES	1	Primary	Male	NA	NA	NA
kirc_tcga	TCGA-B0-5096	TCGA-B0-5096-01	72	NA	M0	N1	Stage III	5th	T3a	Renal Cell Carcinoma	Renal Clear Cell Carcinoma	NA	NA	0	NA	NA	NA	NOT HISPANIC OR LATINO	0.2001	No	No	C64.9	2341265	C64.9	NA	1998	NA	NA	Left	YES	1	NA	75	NA	CCRCC	2.23	1:DECEASED	NA	NA	NO	WHITE	NA	YES	1	Primary	Female	NA	NA	NA
kirc_tcga	TCGA-B0-5109	TCGA-B0-5109-01	69	NA	M0	N1	Stage III	NA	T3b	Renal Cell Carcinoma	Renal Clear Cell Carcinoma	NA	NA	0	2.3	1:Recurred/Progressed	NA	NOT HISPANIC OR LATINO	0.0283	No	No	C64.9	2341265	C64.9	NA	2009	NA	NA	Left	YES	1	NA	46	NA	CCRCC	19.28	1:DECEASED	NA	NA	NO	WHITE	NA	YES	1	Primary	Male	NA	NA	NA
kirc_tcga	TCGA-B4-5838	TCGA-B4-5838-01	52	NA	M0	N1	NA	7th	T3	Renal Cell Carcinoma	Renal Clear Cell Carcinoma	NA	NA	0	5.45	0:DiseaseFree	1	NOT HISPANIC OR LATINO	0.1174	No	No	C64.9	2341265	C64.9	NA	2010	80	NA	Left	YES	18	NA	68	NA	CCRCC	5.45	0:LIVING	NA	Preoperative	NO	WHITE	NA	YES	1	Primary	Male	NA	NA	NA
kirc_tcga	TCGA-B8-5158	TCGA-B8-5158-01	56	NA	M0	N1	Stage III	7th	T3a	Renal Cell Carcinoma	Renal Clear Cell Carcinoma	NA	NA	0	40.01	0:DiseaseFree	NA	NOT HISPANIC OR LATINO	0.0455	No	No	C64.9	2341265	C64.9	NA	2010	NA	NA	Left	YES	15	NA	51	NA	CCRCC	40.01	0:LIVING	NA	NA	NO	WHITE	NA	YES	1	Primary	Male	10	1996	NA
kirc_tcga	TCGA-BP-4354	TCGA-BP-4354-01	40	NA	M1	N1	Stage IV	NA	T4	Renal Cell Carcinoma	Renal Clear Cell Carcinoma	NA	NA	0	22.5	1:Recurred/Progressed	NA	NA	0.0004	Yes	No	C64.9	2341265	C64.9	Normal	2006	NA	NA	Left	YES	21	NA	22	NA	CCRCC	33.97	1:DECEASED	NA	NA	NO	WHITE	NA	YES	1	Primary	Male	NA	NA	NA
kirc_tcga	TCGA-BP-4761	TCGA-BP-4761-01	57	NA	M0	N1	Stage III	NA	T3a	Renal Cell Carcinoma	Renal Clear Cell Carcinoma	NA	NA	0	5.98	0:DiseaseFree	NA	NA	0.3761	No	No	C64.9	2341265	C64.9	NA	2004	NA	NA	Right	YES	16	NA	64	NA	CCRCC	5.98	0:LIVING	NA	NA	NO	WHITE	NA	YES	1	Primary	Male	NA	NA	NA
kirc_tcga	TCGA-BP-4970	TCGA-BP-4970-01	44	NA	M0	N1	Stage III	NA	T1a	Renal Cell Carcinoma	Renal Clear Cell Carcinoma	NA	NA	0	14.22	0:DiseaseFree	NA	NA	0.0676	No	No	C64.9	2341265	C64.9	NA	2006	NA	NA	Right	YES	2	NA	30	NA	CCRCC	14.22	0:LIVING	NA	NA	NO	ASIAN	NA	YES	1	Primary	Male	NA	NA	NA
kirc_tcga	TCGA-CJ-4638	TCGA-CJ-4638-01	46	NA	M1	N1	Stage IV	NA	T3a	Renal Cell Carcinoma	Renal Clear Cell Carcinoma	NA	NA	0	2.3	1:Recurred/Progressed	NA	NOT HISPANIC OR LATINO	0.1388	No	No	C64.9	2341265	C64.9	Normal	2004	NA	NA	Left	YES	3	NA	64	NA	CCRCC	14.16	1:DECEASED	NA	NA	NO	WHITE	NA	YES	1	Primary	Female	NA	NA	NA
kirc_tcga	TCGA-CJ-4869	TCGA-CJ-4869-01	49	NA	M0	N1	Stage III	NA	T2	Renal Cell Carcinoma	Renal Clear Cell Carcinoma	NA	NA	0	57.62	1:Recurred/Progressed	0	HISPANIC OR LATINO	0.0886	No	No	C64.9	2341265	C64.9	NA	2004	NA	NA	Right	YES	10	NA	77	NA	CCRCC	83.9	0:LIVING	NA	NA	NO	WHITE	NA	YES	1	Primary	Male	NA	NA	NA
kirc_tcga	TCGA-CJ-4900	TCGA-CJ-4900-01	69	NA	M1	N1	Stage IV	NA	T4	Renal Cell Carcinoma	Renal Clear Cell Carcinoma	NA	NA	0	NA	NA	0	NOT HISPANIC OR LATINO	0.0838	Yes	No	C64.9	2341265	C64.9	Normal	2006	NA	NA	Left	YES	14	NA	73	NA	CCRCC	56.31	1:DECEASED	NA	NA	NO	WHITE	NA	YES	1	Primary	Female	NA	NA	NA
kirc_tcga	TCGA-CW-5584	TCGA-CW-5584-01	74	NA	M0	N1	Stage III	NA	T3b	Renal Cell Carcinoma	Renal Clear Cell Carcinoma	NA	NA	0	3.35	1:Recurred/Progressed	0	NOT HISPANIC OR LATINO	0.0946	No	No	C64.9	2341265	C64.9	NA	2003	NA	NA	Right	YES	2	NA	NA	NA	CCRCC	5.39	1:DECEASED	NA	Preoperative	NA	WHITE	NA	NA	1	Primary	Male	NA	NA	NA
kirc_tcga	TCGA-CW-6087	TCGA-CW-6087-01	61	NA	M1	N1	Stage IV	NA	T3a	Renal Cell Carcinoma	Renal Clear Cell Carcinoma	NA	NA	0	NA	NA	1	NOT HISPANIC OR LATINO	0.0666	No	No	C64.9	2341265	C64.9	NA	2003	NA	NA	Right	YES	2	NA	47	NA	CCRCC	1.35	1:DECEASED	NA	Preoperative	NA	WHITE	NA	NA	1	Primary	Male	NA	NA	NA
[truncated: 44 more columns]
