# Supplementary material for: Exploring the role of the Rab network in epithelial-to-mesenchymal transition
Source: Bioinform Adv. 2024 Dec 14;5(1):vbae200. doi: 10.1093/bioadv/vbae200 (PMC11684074; doi:10.1093/bioadv/vbae200)
Supplement: vbae200_Supplementary_Data [file vbae200_supplementary_data.zip › F4.txt]

Hit	Cancer Type	Log2FC (Prim-to-Met)	P-value	Significance Category
SORBS1	Liver	2.5357486995604064	0.0005563060748643	High
SIKE1	Kidney (kich)	2.0790233976243626	0.0008441653887019	High
RAB3B	Kidney (kirc)	3.5977931361990287	0.0006274331394217	High
NCF1	Kidney (kirc)	3.59661085368706	0.0002652868395161	High
LRP8	Kidney (kirc)	3.055877557543972	0.0001170910016952	High
IL27	Kidney (kirc)	3.680526576037456	4.2351038114468255e-05	High
FGF5	Kidney (kirc)	3.634477682663604	0.000176025378422	High
EBI3	Kidney (kirc)	2.2653355735403826	0.0001321190948762	High
BAIAP2L1	Kidney (kirc)	3.2087980182745754	2.663576938592684e-05	High
ZFYVE21	Kidney (kirc)	2.1298886526008936	0.0469606299335804	Low
WIPI2	Kidney (kirc)	1.2701855460948168	0.0182820768777741	Low
WIPF3	Stomach	-1.1221400407103126	0.0482220461392587	Low
WIPF3	Kidney (kirc)	3.654430413984062	0.044034781256535	Low
VPS53	Prostate	1.0435098860919831	0.0222866656592538	Low
VPS45	Kidney (kirc)	1.1833277575907306	0.0397891856158499	Low
USP6NL	Kidney (kich)	1.9709816717801267	0.0472304769869382	Low
TSLP	Stomach	-1.131712331904193	0.0268719153473559	Low
TRAPPC2	Kidney (kirc)	1.193250674954448	0.0458656547553377	Low
TOLLIP	Kidney (kirc)	1.743476659459059	0.016201174666004	Low
SYN1	Kidney (kirc)	3.0733854315829414	0.0117257447947514	Low
STX6	Kidney (kirc)	1.4556349371634338	0.0317652303105813	Low
SOCS5	Liver	3.302190549148128	0.0325282093082073	Low
SLC38A9	Kidney (kich)	2.1478248199662096	0.0472489612239788	Low
SIKE1	Prostate	1.2857443130849784	0.043336720189052	Low
SHC2	Liver	2.0772343628956027	0.0123117148570658	Low
SHB	Kidney (kirc)	1.1258236664836072	0.0395592794337382	Low
SH3GL3	Kidney (kirc)	3.600162809325555	0.0117499980096908	Low
SH2B2	Prostate	1.0393382332057373	0.031107290645848	Low
SESN1	Kidney (kich)	1.8782013661182109	0.0446710054474225	Low
SEC24C	Liver	1.2602025180340946	0.0233971767564114	Low
SEC24A	Kidney (kirc)	1.6583560331255136	0.043253778826964	Low
SAR1A	Kidney (kich)	1.7574167231524274	0.019555137704981	Low
RRAGA	Liver	1.1406767970435308	0.0391433241692539	Low
RPGR	Kidney (kich)	1.891785880367428	0.0499117174068217	Low
RINL	Cervix	1.0111332683331888	0.0434723533988372	Low
RILPL1	Kidney (kich)	2.149943072234245	0.0221551339135586	Low
RGP1	Kidney (kirc)	1.3010470323955026	0.0212820369280057	Low
RABGAP1L	Kidney (kich)	1.8246570295859983	0.0142418545131332	Low
RAB8B	Liver	4.411321166546458	0.0355508728632834	Low
RAB6B	Prostate	1.3938289972417603	0.0384684417804304	Low
RAB6B	Cervix	1.0662865702522677	0.0498879027646442	Low
RAB6A	Liver	1.0241098020743051	0.0188159558610532	Low
RAB40A	Prostate	1.981307967191404	0.0144029721655077	Low
RAB3GAP2	Kidney (kich)	1.706462274354429	0.0377619526362397	Low
RAB3B	Kidney (kich)	2.0604275890966783	0.0195755521435563	Low
RAB3A	Liver	3.0819794132606715	0.0259246451534325	Low
RAB35	Kidney (kirc)	1.0086133459658884	0.0321544579133978	Low
RAB34	Liver	3.9515571816736808	0.0453145495913266	Low
RAB33B	Prostate	1.6935137051740867	0.011865920169179	Low
RAB11FIP4	Prostate	1.6170344700097072	0.0253560795744184	Low
RAB10	Liver	1.135381274449271	0.0144502379561219	Low
PRRT2	Prostate	1.733380179446532	0.0166748704724268	Low
PLCB3	Kidney (kirc)	1.314710784401231	0.0234554465237994	Low
PIK3R6	Stomach	-1.1076354899959178	0.0223705668770056	Low
PIK3C2G	Kidney (kirc)	3.590571792888597	0.012154520534044	Low
PELI1	Liver	4.32946312487006	0.0371505806635915	Low
OTUD7B	Kidney (kich)	2.1369619817724868	0.0208412332417347	Low
OCRL	Liver	1.8193343983185752	0.048891222684718	Low
NSMAF	Kidney (kirc)	1.24180555794824	0.048908982308499	Low
NRG3	Cervix	1.1063219056707256	0.0203079825356882	Low
NPRL3	Liver	1.813508817559568	0.0394817896237946	Low
NMI	Kidney (kirc)	1.0967834673721089	0.0110754666925324	Low
NGEF	Kidney (kirc)	2.704868285786421	0.0201991475738521	Low
NGEF	Kidney (kich)	2.1600944626748926	0.0299328056259857	Low
NCK2	Liver	2.2390081950215506	0.012312204701025	Low
NCF1	Prostate	2.0185935838112448	0.018745276203332	Low
MYH2	Thyroid	4.302645821652238	0.0289915445074807	Low
MYH2	Liver	4.964651803194835	0.0129454232268142	Low
MTMR2	Liver	3.426435453508029	0.0121880564660753	Low
MLST8	Liver	3.184812949515002	0.0430401115212701	Low
MICALL1	Kidney (kirc)	3.1431079988634303	0.0211407891931612	Low
LY96	Kidney (kich)	1.9636900175169496	0.0265776071911443	Low
LIN7B	Prostate	1.2675332599383575	0.0163338622074203	Low
LAMTOR3	Liver	1.7214141264946643	0.02866779652299	Low
KIF13A	Liver	3.96840566038134	0.023846079249656	Low
KCNMB4	Prostate	1.4530121396165738	0.0304777536862035	Low
KCNMB3	Liver	4.34186255749601	0.0484815513378077	Low
ITGAD	Prostate	1.8546868920629684	0.0177283836951506	Low
ITGA10	Bladder	1.3451652460074504	0.0440196099272839	Low
INPP5B	Kidney (kich)	1.6443095249098951	0.0282122511320925	Low
IL9R	Kidney (kirc)	3.309328838603356	0.0300487178061324	Low
IL27RA	Kidney (kirc)	1.852780982742296	0.0293025528761944	Low
IL17F	Liver	5.013499768806415	0.0477076918510023	Low
IFT20	Kidney (kirc)	2.59926700229468	0.0118035345441886	Low
HOOK3	Kidney (kich)	2.1352373178334507	0.0265902582762841	Low
GORASP2	Kidney (kirc)	1.1785556963541803	0.0294759055704707	Low
GNGT2	Kidney (kirc)	1.185235175317623	0.0381585667987895	Low
GCC2	Liver	3.082437212735784	0.0186367598717548	Low
GBF1	Liver	1.9872023272608543	0.0302662811024447	Low
FUZ	Kidney (kirc)	2.4827180254741648	0.0435061092515808	Low
FRAT2	Kidney (kirc)	2.991226659684875	0.0239171550108069	Low
FGF5	Liver	4.838156600088759	0.0191774750932789	Low
FGF3	Stomach	-2.0261020882658207	0.0480729179334829	Low
EHBP1	Kidney (kirc)	1.3215305323612934	0.0368028827673492	Low
DYNLL2	Kidney (kirc)	2.899720335265143	0.0307981164585533	Low
DTNBP1	Kidney (kirc)	2.523157825834615	0.0185262252653298	Low
DNM1	Liver	1.934107917785192	0.0215081953770319	Low
DAPP1	Kidney (kirc)	3.187072593727148	0.0113204691577621	Low
DAB1	Kidney (kich)	2.156867799325613	0.0316999863682531	Low
CSNK1G1	Kidney (kich)	2.1308458891026096	0.0422291419624192	Low
COG8	Prostate	1.356511177949037	0.0329074893041572	Low
CHMP7	Prostate	1.0803741167440553	0.0171017236547356	Low
CD300C	Kidney (kirc)	2.6358729349658576	0.0410109520346911	Low
CARD9	Prostate	1.9014833616932376	0.0276613359017689	Low
CAPZA3	Kidney (kirc)	3.684068652812417	0.0462455691071458	Low
CALCOCO2	Kidney (kich)	1.1488060033354368	0.0446888543161747	Low
BSN	Prostate	1.8855796020101472	0.022546668427995	Low
BLOC1S6	Liver	3.2262027640762883	0.0460799177822067	Low
BLOC1S2	Prostate	1.4515236242569256	0.0189613443502393	Low
BLOC1S2	Liver	4.393089581419817	0.0449072065148835	Low
BLNK	Liver	3.1645362970454087	0.0340129649521195	Low
BAIAP2L1	Kidney (kich)	1.789057201086838	0.0422463653120875	Low
ATG9A	Liver	3.4636028349513928	0.0398208136138603	Low
ATG9A	Kidney (kirc)	2.5158983354464044	0.019150393243926	Low
ATG3	Liver	3.269147032523988	0.0441611902365667	Low
ATG14	Kidney (kirc)	2.4962975653640607	0.0118883084545596	Low
ARFGAP1	Kidney (kirc)	2.0919363083768125	0.0393216281597645	Low
ARAP2	Bladder	1.2739514932310023	0.0409612696889723	Low
APH1B	Liver	4.631930072338198	0.0165902497963122	Low
AGTRAP	Kidney (kich)	1.9608543899050903	0.0317285263607624	Low
ADCY8	Kidney (kich)	2.0873541585408653	0.0244568363678305	Low
ACTN2	Kidney (kirc)	1.6138147515410142	0.0135722496258094	Low
A1BG	Liver	-1.525279071941979	0.0188202304441836	Low
ZWINT	Kidney (kirc)	1.873429947482912	0.0011077218326303	Medium
ZWINT	Kidney (kich)	2.02886845840134	0.0047373632797176	Medium
WAS	Kidney (kirc)	1.473371178375467	0.0007050883566622	Medium
VAMP4	Kidney (kich)	1.7966530351208705	0.0054708323179335	Medium
USP4	Kidney (kich)	1.1376320918759433	0.0037930365382183	Medium
UBE2D1	Kidney (kirc)	1.390195475943638	0.0047734004116935	Medium
SOCS4	Bladder	1.336047101435487	0.0016983282047559	Medium
SNAP29	Kidney (kich)	1.541824350637329	0.0050866168660782	Medium
SLC12A5	Kidney (kirc)	3.546936364507628	0.0020618318836993	Medium
SH2B2	Kidney (kirc)	2.52738355611299	0.0036630851277099	Medium
SEC24D	Kidney (kirc)	1.2754059692586652	0.0027910611981176	Medium
RIPK2	Kidney (kirc)	1.7109764803668386	8.361257414058873e-05	Medium
RINL	Prostate	1.8746685437099653	0.0065717951210163	Medium
RILPL1	Kidney (kirc)	3.549573594229575	0.0025524386633395	Medium
RHOQ	Kidney (kirc)	1.2506208992894616	0.0050770994317662	Medium
RFFL	Kidney (kirc)	3.114008615497569	0.0049993038536834	Medium
REP15	Stomach	-1.0629928628544996	0.0015381840853312	Medium
RAPSN	Prostate	1.7143255315247024	0.0056872989846465	Medium
RAB6B	Kidney (kirc)	2.9017571684851875	0.0028605445149536	Medium
RAB40A	Stomach	-1.1402093657922852	0.0007972401856426	Medium
RAB11FIP2	Prostate	1.0345367625616813	0.0028437074881774	Medium
PSENEN	Kidney (kirc)	1.5205545580088893	0.0007849093708683	Medium
PPP4R4	Bladder	1.4302957756977317	0.0008516321384234	Medium
PLCD4	Prostate	1.8627780886367005	0.0056411747902419	Medium
PIK3C2G	Prostate	1.86590942435133	0.0008853888367508	Medium
NGEF	Prostate	1.641364736028363	0.0044940895935512	Medium
MYRIP	Kidney (kirc)	3.183037116586949	0.0042520942117451	Medium
MYH2	Bladder	1.5170533680164604	1.849769617439502e-05	Medium
MTMR4	Kidney (kich)	1.718403335201499	0.0037901125453767	Medium
MAP1LC3C	Kidney (kirc)	3.677553774674682	0.0022028055144405	Medium
LY96	Prostate	1.2263626806490415	0.0045473423163895	Medium
LY96	Kidney (kirc)	1.8615347336029493	0.0098205914229157	Medium
LMO4	Kidney (kich)	1.371173492550483	0.0095590649522583	Medium
LILRB2	Kidney (kirc)	1.8755603452808511	0.0053983519275944	Medium
LBP	Kidney (kirc)	2.798770179527186	0.0027250219422101	Medium
LAT	Prostate	1.1631357115959982	0.002718525769762	Medium
LAT	Kidney (kirc)	2.531852444622666	0.0014601493873035	Medium
LAMTOR2	Kidney (kirc)	1.103580162435167	0.0082526400610189	Medium
KCNMB3	Prostate	1.3790012614205491	0.0005728488205949	Medium
INPP5E	Prostate	1.481025221969297	0.0003491374420729	Medium
IL9R	Prostate	1.8037338436151644	0.0045557869715093	Medium
IL37	Kidney (kirc)	3.677780568534756	0.0020873096384262	Medium
IL27	Prostate	2.0469920197436227	0.0014872298986675	Medium
IGLL5	Prostate	2.0488441203603447	0.0011347978401142	Medium
IGLL5	Kidney (kirc)	3.68268660550665	0.003722158907427	Medium
GOLGA5	Liver	1.4694038650074683	0.0097216644955586	Medium
GNG4	Kidney (kirc)	3.1120910475787724	0.0043857135492823	Medium
GNG3	Prostate	1.4575734039663442	0.0023566957454225	Medium
GNA15	Kidney (kirc)	1.6809259794565146	0.000117087973319	Medium
FGF22	Prostate	1.943233606496356	0.0076357366091421	Medium
FCGR1A	Kidney (kirc)	1.320809889937727	0.0001219352753678	Medium
EPB41L1	Kidney (kich)	-1.1825135048364694	0.0083486393586615	Medium
DYNC1LI1	Kidney (kich)	2.01475236651418	0.0037959618467441	Medium
DAB1	Prostate	1.244522557911092	0.0038513395649513	Medium
CSF2RB	Kidney (kirc)	1.1658614463418873	0.0027691248690854	Medium
COPG2	Kidney (kirc)	1.8740556697764537	0.0076708833582124	Medium
COG6	Prostate	1.2187775352105048	0.006020489343211	Medium
COG2	Kidney (kich)	1.918073567423601	0.0089183690353906	Medium
CNTF	Prostate	1.353947445745404	0.0019469909051203	Medium
CD72	Kidney (kirc)	1.043481805383354	0.0041865405837233	Medium
CARD9	Kidney (kirc)	3.469292393652587	0.0058686784200634	Medium
CACNA1D	Liver	2.155902950630444	0.0089472916639513	Medium
ATG12	Kidney (kich)	1.5801341171089656	0.0063098250215394	Medium
ATG10	Kidney (kich)	2.136260252427204	0.0016247852668078	Medium
ARR3	Prostate	1.6183234154315482	0.0003527205535185	Medium
AKAP5	Prostate	1.7094997873695437	5.652425692401969e-05	Medium
AKAP5	Kidney (kirc)	3.267741750141217	0.0084386278528425	Medium
AGTRAP	Kidney (kirc)	1.6451989474270745	0.0048861650498969	Medium
ADCY5	Kidney (kirc)	-1.16794676321844	0.0005881630936347	Medium
ACTR10	Kidney (kirc)	1.6290921884769505	0.002449435221049	Medium
