# Supplementary material for: Exploring the role of the Rab network in epithelial-to-mesenchymal transition
Source: Bioinform Adv. 2024 Dec 14;5(1):vbae200. doi: 10.1093/bioadv/vbae200 (PMC11684074; doi:10.1093/bioadv/vbae200)
Supplement: vbae200_Supplementary_Data [file vbae200_supplementary_data.zip › cesc_prim_IDs.txt]

Study ID	Patient ID	Sample ID	Diagnosis Age	Neoplasm Disease Stage American Joint Committee on Cancer Code	American Joint Committee on Cancer Publication Version Type	Aneuploidy Score	Buffa Hypoxia Score	Cancer Type	TCGA PanCanAtlas Cancer Type Acronym	Cancer Type Detailed	Last Communication Contact from Initial Pathologic Diagnosis Date	Birth from Initial Pathologic Diagnosis Date	Last Alive Less Initial Pathologic Diagnosis Date Calculated Day Value	Disease Free (Months)	Disease Free Status	Months of disease-specific survival	Disease-specific Survival status	Ethnicity Category	Form completion date	Fraction Genome Altered	Genetic Ancestry Label	Neoplasm Histologic Grade	Neoadjuvant Therapy Type Administered Prior To Resection Text	ICD-10 Classification	International Classification of Diseases for Oncology, Third Edition ICD-O-3 Histology Code	International Classification of Diseases for Oncology, Third Edition ICD-O-3 Site Code	Informed consent verified	In PanCan Pathway Analysis	MSI MANTIS Score	MSIsensor Score	Mutation Count	New Neoplasm Event Post Initial Therapy Indicator	Oncotree Code	Overall Survival (Months)	Overall Survival Status	Other Patient ID	American Joint Committee on Cancer Metastasis Stage Code	Neoplasm Disease Lymph Node Stage American Joint Committee on Cancer Code	American Joint Committee on Cancer Tumor Stage Code	Person Neoplasm Cancer Status	Progress Free Survival (Months)	Progression Free Status	Primary Lymph Node Presentation Assessment	Prior Diagnosis	Race Category	Radiation Therapy	Ragnum Hypoxia Score	Number of Samples Per Patient	Sample Type
cesc_tcga_pan_can_atlas_2018	TCGA-2W-A8YY	TCGA-2W-A8YY-01	51	NA	2009	0	33	Cervical Cancer	CESC	Cervical Squamous Cell Carcinoma	533	-18886	0	17.52309564	0:DiseaseFree	17.52309564	0:ALIVE OR DEAD TUMOR FREE	Not Hispanic Or Latino	5/15/14	0.0479	EUR	G3	No	C53.9	2432577	C53.9	Yes	Yes	0.6087	13.19	11307	No	CESC	17.52309564	0:LIVING	5AEAC31A-176A-4F93-A376-A93A670821BB	M0	N0	T2A2	Tumor Free	17.52309564	0:CENSORED	Yes	No	White	Yes	22	1	Primary
cesc_tcga_pan_can_atlas_2018	TCGA-4J-AA1J	TCGA-4J-AA1J-01	31	NA	2009	6	15	Cervical Cancer	CESC	Cervical Squamous Cell Carcinoma	542	-11611	0	17.81898281	0:DiseaseFree	17.81898281	0:ALIVE OR DEAD TUMOR FREE	Not Hispanic Or Latino	11/13/14	0.2485	EUR	G3	No	C53.9	2253608	C53.9	Yes	Yes	0.3319	0.27	134	No	CESC	17.81898281	0:LIVING	53EAC147-7EB8-4C54-A982-5E058D6749F8	M0	N0	T1B2	Tumor Free	17.81898281	0:CENSORED	Yes	No	White	Yes	22	1	Primary
cesc_tcga_pan_can_atlas_2018	TCGA-BI-A0VS	TCGA-BI-A0VS-01	48	NA	NA	24	37	Cervical Cancer	CESC	Cervical Squamous Cell Carcinoma	1735	-17839	0	57.04047079	0:DiseaseFree	57.04047079	0:ALIVE OR DEAD TUMOR FREE	Not Hispanic Or Latino	4/5/11	0.3079	EUR	G3	No	C53.9	2253608	C53.9	Yes	Yes	0.2912	0.07	110	No	CESC	57.04047079	0:LIVING	3923a64a-f8d7-4e3e-9218-cee642da21db	M0	N0	T1B1	Tumor Free	57.04047079	0:CENSORED	NA	No	White	No	20	1	Primary
cesc_tcga_pan_can_atlas_2018	TCGA-BI-A20A	TCGA-BI-A20A-01	49	NA	7TH	18	17	Cervical Cancer	CESC	Cervical Squamous Cell Carcinoma	720	-18215	0	23.67097347	0:DiseaseFree	23.67097347	0:ALIVE OR DEAD TUMOR FREE	Not Hispanic Or Latino	10/5/11	0.3175	EUR	G3	No	C53.9	2253608	C53.9	Yes	Yes	0.2866	0.05	49	No	CESC	23.67097347	0:LIVING	f40468de-3b86-4922-9951-f8ae28da6af0	M0	N0	T1B1	Tumor Free	23.67097347	0:CENSORED	Yes	No	White	No	14	1	Primary
cesc_tcga_pan_can_atlas_2018	TCGA-C5-A1BF	TCGA-C5-A1BF-01	46	NA	1995	4	39	Cervical Cancer	CESC	Cervical Squamous Cell Carcinoma	NA	-16975	0	3.05750074	1:Recurred/Progressed	18.73952066	1:DEAD WITH TUMOR	NA	9/12/11	0.1673	EUR	G1	No	C53.9	2253608	C53.9	Yes	Yes	0.2826	0.01	64	Yes	CESC	18.73952066	1:DECEASED	262311a0-7a10-4934-8fba-11ee581ad738	MX	N0	TX	With Tumor	3.05750074	1:PROGRESSION	Yes	No	White	Yes	14	1	Primary
cesc_tcga_pan_can_atlas_2018	TCGA-C5-A1BK	TCGA-C5-A1BK-01	36	NA	1988	6	9	Cervical Cancer	CESC	Cervical Squamous Cell Carcinoma	5385	-13297	0	177.0391557	0:DiseaseFree	177.0391557	0:ALIVE OR DEAD TUMOR FREE	Not Hispanic Or Latino	8/23/11	0.1829	AFR_ADMIX	G2	No	C53.9	2253608	C53.9	Yes	Yes	0.2916	0	154	No	CESC	177.0391557	0:LIVING	7df6c297-f2d6-43ef-973b-1f95676b0cc4	MX	N0	T1B	Tumor Free	177.0391557	0:CENSORED	Yes	No	Black or African American	No	10	1	Primary
cesc_tcga_pan_can_atlas_2018	TCGA-C5-A1M5	TCGA-C5-A1M5-01	53	NA	1995	3	7	Cervical Cancer	CESC	Cervical Squamous Cell Carcinoma	NA	-19672	0	22.78331196	1:Recurred/Progressed	67.46227439	1:DEAD WITH TUMOR	Not Hispanic Or Latino	9/19/11	0.1606	EUR	G2	No	C53.9	2253608	C53.9	Yes	Yes	0.2847	0.01	58	Yes	CESC	67.46227439	1:DECEASED	0fec73a1-8d3a-495b-8008-c52f190f4270	M0	N0	T1B	With Tumor	22.78331196	1:PROGRESSION	Yes	No	White	No	12	1	Primary
cesc_tcga_pan_can_atlas_2018	TCGA-C5-A1M7	TCGA-C5-A1M7-01	37	NA	1995	11	23	Cervical Cancer	CESC	Cervical Squamous Cell Carcinoma	1409	-13808	0	46.32278002	0:DiseaseFree	46.32278002	0:ALIVE OR DEAD TUMOR FREE	Not Hispanic Or Latino	1/24/12	0.1350	EUR	G2	No	C53.9	2253608	C53.9	Yes	Yes	0.2778	0	103	No	CESC	46.32278002	0:LIVING	e8e16aaf-3621-4ce8-b02a-7893dd656e4d	MX	N0	T1B	Tumor Free	46.32278002	0:CENSORED	Yes	No	White	No	14	1	Primary
cesc_tcga_pan_can_atlas_2018	TCGA-C5-A1M8	TCGA-C5-A1M8-01	43	NA	1995	8	29	Cervical Cancer	CESC	Cervical Squamous Cell Carcinoma	919	-15848	0	30.21336753	0:DiseaseFree	30.21336753	0:ALIVE OR DEAD TUMOR FREE	Not Hispanic Or Latino	9/19/11	0.7918	EUR	G2	No	C53.9	2253608	C53.9	Yes	Yes	0.2954	0.59	58	No	CESC	30.21336753	0:LIVING	110cd100-5730-4873-9fab-2ae6c8732062	MX	N0	T1B	Tumor Free	30.21336753	0:CENSORED	Yes	No	White	Yes	16	1	Primary
cesc_tcga_pan_can_atlas_2018	TCGA-C5-A1ME	TCGA-C5-A1ME-01	40	NA	1995	14	5	Cervical Cancer	CESC	Endocervical Adenocarcinoma	1756	-14970	0	57.73087418	0:DiseaseFree	57.73087418	0:ALIVE OR DEAD TUMOR FREE	Not Hispanic Or Latino	9/19/11	0.4112	EUR	G1	No	C53.9	2279175	C53.9	Yes	Yes	0.2908	0	62	No	ECAD	57.73087418	0:LIVING	a0598331-79e1-418d-b50c-fd945b843506	M0	N0	T1B1	Tumor Free	57.73087418	0:CENSORED	Yes	No	White	No	8	1	Primary
cesc_tcga_pan_can_atlas_2018	TCGA-C5-A1MF	TCGA-C5-A1MF-01	49	NA	1995	9	29	Cervical Cancer	CESC	Cervical Squamous Cell Carcinoma	1617	-17911	0	53.16106125	0:DiseaseFree	53.16106125	0:ALIVE OR DEAD TUMOR FREE	Not Hispanic Or Latino	1/25/12	0.3262	EUR	G2	No	C53.9	2253608	C53.9	Yes	Yes	0.2893	0.32	85	No	CESC	53.16106125	0:LIVING	4f514ed4-3be6-44bc-a531-210027846459	MX	N0	T1B2	Tumor Free	53.16106125	0:CENSORED	Yes	No	White	Yes	20	1	Primary
cesc_tcga_pan_can_atlas_2018	TCGA-C5-A1MJ	TCGA-C5-A1MJ-01	61	NA	1995	21	13	Cervical Cancer	CESC	Endocervical Adenocarcinoma	NA	-22308	0	NA	NA	0.460268929	0:ALIVE OR DEAD TUMOR FREE	NA	9/21/11	0.3365	EUR	G2	No	C53.9	2279175	C53.9	Yes	Yes	0.2916	0	82	NA	ECAD	0.460268929	1:DECEASED	23f011e2-c025-4494-8016-2140cc8d4bce	MX	N0	T1B1	Tumor Free	0.460268929	0:CENSORED	Yes	No	White	NA	14	1	Primary
cesc_tcga_pan_can_atlas_2018	TCGA-C5-A1MQ	TCGA-C5-A1MQ-01	35	NA	1995	NA	29	Cervical Cancer	CESC	Cervical Squamous Cell Carcinoma	1031	-12836	0	33.89551895	0:DiseaseFree	33.89551895	0:ALIVE OR DEAD TUMOR FREE	Not Hispanic Or Latino	10/21/11	NA	EUR	G2	No	C53.9	2253608	C53.9	Yes	No	0.3048	0	43	No	CESC	33.89551895	0:LIVING	eb59cf69-1997-41b9-bf69-69ad7da292a1	M0	N0	T2B	Tumor Free	33.89551895	0:CENSORED	Yes	No	White	Yes	16	1	Primary
cesc_tcga_pan_can_atlas_2018	TCGA-C5-A2LS	TCGA-C5-A2LS-01	37	NA	1995	4	-11	Cervical Cancer	CESC	Endocervical Adenocarcinoma	1345	-13857	0	44.21869349	0:DiseaseFree	44.21869349	0:ALIVE OR DEAD TUMOR FREE	Not Hispanic Or Latino	1/3/14	0.0954	EUR	G1	No	C53.9	2366833	C53.9	Yes	Yes	0.2856	0	46	No	ECAD	44.21869349	0:LIVING	185E1520-92EE-4AF5-AF15-FBEEFB352C99	M0	N0	T1B2	Tumor Free	44.21869349	0:CENSORED	Yes	No	White	No	8	1	Primary
cesc_tcga_pan_can_atlas_2018	TCGA-C5-A2LT	TCGA-C5-A2LT-01	38	NA	1995	27	27	Cervical Cancer	CESC	Cervical Squamous Cell Carcinoma	2226	-13966	0	73.18275964	0:DiseaseFree	73.18275964	0:ALIVE OR DEAD TUMOR FREE	Not Hispanic Or Latino	1/24/12	0.2440	EUR	G3	No	C53.9	2253973	C53.9	Yes	Yes	0.3178	0.06	36	No	CESC	73.18275964	0:LIVING	FB66B7F5-22CA-4D4D-97C2-30E6EDFFF781	M0	N0	T1B	Tumor Free	73.18275964	0:CENSORED	Yes	No	White	Yes	12	1	Primary
cesc_tcga_pan_can_atlas_2018	TCGA-C5-A2LY	TCGA-C5-A2LY-01	30	NA	1995	7	25	Cervical Cancer	CESC	Cervical Squamous Cell Carcinoma	2383	-11018	0	78.34434691	0:DiseaseFree	78.34434691	0:ALIVE OR DEAD TUMOR FREE	Not Hispanic Or Latino	1/25/12	0.2521	EUR	G2	No	C53.9	2253608	C53.9	Yes	Yes	0.3009	0.07	86	No	CESC	78.34434691	0:LIVING	E733F289-A0EC-478C-AAD9-1378AD26DDFA	M0	N0	T1B1	Tumor Free	78.34434691	0:CENSORED	Yes	No	White	Yes	12	1	Primary
cesc_tcga_pan_can_atlas_2018	TCGA-C5-A2M1	TCGA-C5-A2M1-01	37	NA	1995	5	17	Cervical Cancer	CESC	Endocervical Adenocarcinoma	1169	-13835	0	38.43245554	0:DiseaseFree	38.43245554	0:ALIVE OR DEAD TUMOR FREE	Not Hispanic Or Latino	2/8/12	0.1400	EUR	G2	No	C53.9	2368294	C53.9	Yes	Yes	0.3047	0.2	83	No	ECAD	38.43245554	0:LIVING	8911C80C-C903-48E4-AF5B-FFEDEF9ABC47	MX	N0	T1B1	Tumor Free	38.43245554	0:CENSORED	Yes	No	White	No	8	1	Primary
cesc_tcga_pan_can_atlas_2018	TCGA-C5-A3HE	TCGA-C5-A3HE-01	44	NA	1995	13	41	Cervical Cancer	CESC	Cervical Squamous Cell Carcinoma	548	-16139	0	NA	NA	18.01624092	0:ALIVE OR DEAD TUMOR FREE	Not Hispanic Or Latino	1/3/14	0.1098	EUR	G3	No	C53.9	2253608	C53.9	Yes	No	0.3057	0.01	NA	Yes	CESC	18.01624092	0:LIVING	BC63DD2A-B8F6-4B30-A8D7-CE193BCD17F1	M0	N0	T1B2	NA	8.284840714	1:PROGRESSION	No	No	White	Yes	18	1	Primary
cesc_tcga_pan_can_atlas_2018	TCGA-C5-A3HL	TCGA-C5-A3HL-01	76	NA	1995	0	35	Cervical Cancer	CESC	Cervical Squamous Cell Carcinoma	621	-27963	0	20.41621462	0:DiseaseFree	20.41621462	0:ALIVE OR DEAD TUMOR FREE	Not Hispanic Or Latino	4/17/12	0.0449	EUR	G2	No	C53.9	2253973	C53.9	Yes	No	0.291	0.01	NA	No	CESC	20.41621462	0:LIVING	09329A53-D58D-4480-95D8-32043E40DE6E	MX	N0	T1B2	Tumor Free	20.41621462	0:CENSORED	Yes	No	White	Yes	20	1	Primary
cesc_tcga_pan_can_atlas_2018	TCGA-C5-A7CG	TCGA-C5-A7CG-01	55	NA	1995	16	3	Cervical Cancer	CESC	Cervical Squamous Cell Carcinoma	6408	-20242	0	NA	NA	210.6716639	0:ALIVE OR DEAD TUMOR FREE	Not Hispanic Or Latino	1/3/14	0.2077	EUR	G2	No	C53.9	2253608	C53.9	Yes	Yes	0.3429	0	50	No	CESC	210.6716639	0:LIVING	F2C901D1-2039-4046-89B5-C2D45BCF10C3	MX	N0	T1B	Tumor Free	210.6716639	0:CENSORED	Yes	No	White	No	10	1	Primary
cesc_tcga_pan_can_atlas_2018	TCGA-C5-A7UC	TCGA-C5-A7UC-01	48	NA	1995	6	47	Cervical Cancer	CESC	Cervical Squamous Cell Carcinoma	NA	-17765	0	NA	NA	17.19433212	0:ALIVE OR DEAD TUMOR FREE	NA	1/3/14	0.1581	EUR	G3	No	C53.9	2254339	C53.9	Yes	Yes	0.3115	0.22	60	NA	CESC	17.19433212	1:DECEASED	5C326E9B-85E2-4673-9033-C11827467E1A	M0	N0	T1B	Tumor Free	17.19433212	0:CENSORED	Yes	No	White	No	24	1	Primary
cesc_tcga_pan_can_atlas_2018	TCGA-C5-A7UI	TCGA-C5-A7UI-01	42	NA	1995	9	35	Cervical Cancer	CESC	Cervical Squamous Cell Carcinoma	NA	-15349	0	NA	NA	94.94690469	0:ALIVE OR DEAD TUMOR FREE	Not Hispanic Or Latino	4/1/14	0.2984	AFR	G3	No	C53.9	2254339	C53.9	Yes	Yes	0.3423	0.04	107	No	CESC	94.94690469	1:DECEASED	CE5765FB-5221-4CBF-AA76-BB863803DF57	MX	N0	T1B1	Tumor Free	94.94690469	0:CENSORED	Yes	No	Black or African American	No	14	1	Primary
cesc_tcga_pan_can_atlas_2018	TCGA-C5-A7XC	TCGA-C5-A7XC-01	26	NA	1995	7	3	Cervical Cancer	CESC	Cervical Squamous Cell Carcinoma	1551	-9776	0	NA	NA	50.99122201	0:ALIVE OR DEAD TUMOR FREE	Not Hispanic Or Latino	5/7/14	0.2591	EUR	G2	No	C53.9	2253608	C53.9	Yes	Yes	0.3344	0	69	No	CESC	50.99122201	0:LIVING	DEDFD5FB-3C72-40F9-A7EF-52C2176BF662	M0	N0	T1B	Tumor Free	50.99122201	0:CENSORED	Yes	No	White	No	20	1	Primary
cesc_tcga_pan_can_atlas_2018	TCGA-C5-A8XH	TCGA-C5-A8XH-01	39	NA	2009	10	29	Cervical Cancer	CESC	Cervical Squamous Cell Carcinoma	NA	-14444	0	NA	NA	45.82963474	0:ALIVE OR DEAD TUMOR FREE	Not Hispanic Or Latino	4/17/14	0.5440	EUR	NA	No	C53.9	2253608	C53.9	Yes	Yes	0.3462	0.2	243	No	CESC	45.82963474	1:DECEASED	183E8D87-3476-46BC-A989-ED4B09809227	MX	N0	T1B1	Tumor Free	45.82963474	0:CENSORED	Yes	No	White	No	20	1	Primary
cesc_tcga_pan_can_atlas_2018	TCGA-C5-A8XI	TCGA-C5-A8XI-01	69	NA	1995	11	29	Cervical Cancer	CESC	Cervical Squamous Cell Carcinoma	254	-25220	0	NA	NA	8.350593418	0:ALIVE OR DEAD TUMOR FREE	NA	4/17/14	0.1402	AFR_ADMIX	G3	No	C53.9	2253608	C53.9	Yes	Yes	0.3397	0.05	52	No	CESC	8.350593418	0:LIVING	959FE574-054A-4FEF-9CBE-A801A9A355DE	MX	N0	T1B2	Tumor Free	8.350593418	0:CENSORED	Yes	No	Black or African American	Yes	16	1	Primary
cesc_tcga_pan_can_atlas_2018	TCGA-C5-A8YR	TCGA-C5-A8YR-01	56	NA	1988	20	47	Cervical Cancer	CESC	Cervical Squamous Cell Carcinoma	NA	-20672	0	NA	NA	27.51750666	NA	Not Hispanic Or Latino	4/1/14	0.5456	EUR	G3	No	C53.9	2254339	C53.9	Yes	Yes	0.3465	0.58	107	Yes	CESC	27.51750666	1:DECEASED	BE8B1C78-8CB1-4BFF-B1FE-71ECDC454C94	M0	N0	T1B	NA	8.942367755	1:PROGRESSION	Yes	No	White	No	20	1	Primary
cesc_tcga_pan_can_atlas_2018	TCGA-DG-A2KH	TCGA-DG-A2KH-01	25	NA	1995	19	21	Cervical Cancer	CESC	Cervical Squamous Cell Carcinoma	34	-9209	0	NA	NA	1.117795969	0:ALIVE OR DEAD TUMOR FREE	NA	10/11/13	0.3921	EUR	GX	No	C53.9	2279175	C53.9	Yes	No	0.2972	0.08	64	NA	CESC	1.117795969	0:LIVING	6248F2A3-0DA9-419F-AB77-C3F6F4353EB5	M0	N0	T1B1	NA	1.117795969	0:CENSORED	Yes	No	NA	NA	20	1	Primary
cesc_tcga_pan_can_atlas_2018	TCGA-DG-A2KL	TCGA-DG-A2KL-01	53	NA	1995	18	23	Cervical Cancer	CESC	Cervical Squamous Cell Carcinoma	1367	-19539	0	44.94197324	0:DiseaseFree	44.94197324	0:ALIVE OR DEAD TUMOR FREE	NA	6/20/14	0.4701	EUR	G1	No	C53.9	2253973	C53.9	Yes	Yes	0.3022	0.06	150	No	CESC	44.94197324	0:LIVING	2DA977FC-8B46-4C40-9636-B12FD36A98E4	M0	N0	T2A	Tumor Free	44.94197324	0:CENSORED	Yes	No	NA	Yes	16	1	Primary
cesc_tcga_pan_can_atlas_2018	TCGA-DR-A0ZL	TCGA-DR-A0ZL-01	53	NA	2009	11	27	Cervical Cancer	CESC	Cervical Squamous Cell Carcinoma	2669	-19384	0	87.7469836	0:DiseaseFree	87.7469836	0:ALIVE OR DEAD TUMOR FREE	Not Hispanic Or Latino	3/28/11	0.3906	EAS	G3	No	C53.9	2253608	C53.9	Yes	Yes	0.2868	0	62	No	CESC	87.7469836	0:LIVING	36605f5f-245c-41e5-a9db-705373da7923	M0	N0	T1B1	Tumor Free	87.7469836	0:CENSORED	Yes	No	Asian	No	12	1	Primary
cesc_tcga_pan_can_atlas_2018	TCGA-DR-A0ZM	TCGA-DR-A0ZM-01	61	NA	2009	1	15	Cervical Cancer	CESC	Cervical Squamous Cell Carcinoma	1791	-22464	0	58.8815465	0:DiseaseFree	58.8815465	0:ALIVE OR DEAD TUMOR FREE	Not Hispanic Or Latino	3/28/11	0.0348	EUR	G2	No	C53.9	2253608	C53.9	Yes	Yes	0.2744	0.01	1158	No	CESC	58.8815465	0:LIVING	748aada0-448f-4523-9893-3d9618fdbe18	M0	N0	T2B	Tumor Free	58.8815465	0:CENSORED	Yes	No	White	Yes	18	1	Primary
cesc_tcga_pan_can_atlas_2018	TCGA-DS-A0VL	TCGA-DS-A0VL-01	25	NA	NA	3	17	Cervical Cancer	CESC	Cervical Squamous Cell Carcinoma	81	-9186	0	2.662984515	0:DiseaseFree	2.662984515	0:ALIVE OR DEAD TUMOR FREE	NA	1/7/11	0.1676	NA	G2	No	C53.9	2253608	C53.9	Yes	Yes	0.2782	0.06	62	NA	CESC	2.662984515	0:LIVING	dfd30f94-19e3-4838-95df-14a3763419af	M0	N0	T1B1	Tumor Free	2.662984515	0:CENSORED	NA	No	White	No	16	1	Primary
cesc_tcga_pan_can_atlas_2018	TCGA-DS-A0VN	TCGA-DS-A0VN-01	47	NA	NA	18	43	Cervical Cancer	CESC	Cervical Squamous Cell Carcinoma	2910	-17433	0	118.6507545	0:DiseaseFree	118.6507545	0:ALIVE OR DEAD TUMOR FREE	Not Hispanic Or Latino	3/4/11	0.1381	EUR	G2	No	C53.9	2253608	C53.9	Yes	Yes	0.2834	0	121	No	CESC	118.6507545	0:LIVING	f8d342f5-9b92-42e1-8b0d-0876cc26965d	M0	N0	T1B2	Tumor Free	118.6507545	0:CENSORED	NA	No	White	Yes	16	1	Primary
cesc_tcga_pan_can_atlas_2018	TCGA-DS-A5RQ	TCGA-DS-A5RQ-01	80	NA	2009	3	25	Cervical Cancer	CESC	Cervical Squamous Cell Carcinoma	512	-29526	0	16.83269224	0:DiseaseFree	16.83269224	0:ALIVE OR DEAD TUMOR FREE	Not Hispanic Or Latino	5/15/13	0.1448	EUR	G2	No	C53.9	2253608	C53.9	Yes	Yes	0.3085	0	83	No	CESC	16.83269224	0:LIVING	B16469AF-A721-43E9-A4D7-C39B94D1139F	MX	N0	T1B1	Tumor Free	16.83269224	0:CENSORED	Yes	No	White	Yes	16	1	Primary
cesc_tcga_pan_can_atlas_2018	TCGA-DS-A7WF	TCGA-DS-A7WF-01	41	NA	1995	0	-7	Cervical Cancer	CESC	Cervical Squamous Cell Carcinoma	NA	-15319	0	NA	NA	16.1751652	1:DEAD WITH TUMOR	Hispanic Or Latino	12/23/13	0.0540	NA	G3	No	C53.9	2432577	C53.9	Yes	Yes	0.3273	0.02	42	Yes	CESC	16.1751652	1:DECEASED	D02FFAA9-0403-4A89-BE01-CCE35C80DD69	MX	N0	T1B2	With Tumor	10.55330901	1:PROGRESSION	Yes	No	NA	Yes	22	1	Primary
cesc_tcga_pan_can_atlas_2018	TCGA-DS-A7WH	TCGA-DS-A7WH-01	34	NA	2009	5	3	Cervical Cancer	CESC	Mucinous Carcinoma	533	-12644	0	17.52309564	0:DiseaseFree	17.52309564	0:ALIVE OR DEAD TUMOR FREE	Not Hispanic Or Latino	12/23/12	0.2309	EUR	G2	No	C53.9	2403358	C53.9	Yes	Yes	0.3269	0	93	No	CEMU	17.52309564	0:LIVING	DADCF6D5-03EB-4090-BCC3-B9E9DC3C7E08	MX	N0	T1B1	Tumor Free	17.52309564	0:CENSORED	Yes	No	White	Yes	8	1	Primary
cesc_tcga_pan_can_atlas_2018	TCGA-EA-A1QS	TCGA-EA-A1QS-01	46	NA	2009	9	11	Cervical Cancer	CESC	Cervical Squamous Cell Carcinoma	1203	-16923	0	39.5502515	0:DiseaseFree	39.5502515	0:ALIVE OR DEAD TUMOR FREE	Not Hispanic Or Latino	7/6/12	0.0572	EUR	G2	No	C53.9	2254339	C53.9	Yes	Yes	0.2805	0	60	No	CESC	39.5502515	0:LIVING	6F9D21C0-3B88-450D-A249-3E9BAFBA2DFA	M0	N0	T1B1	Tumor Free	39.5502515	0:CENSORED	Yes	No	White	No	10	1	Primary
cesc_tcga_pan_can_atlas_2018	TCGA-EA-A1QT	TCGA-EA-A1QT-01	47	NA	2009	8	31	Cervical Cancer	CESC	Cervical Squamous Cell Carcinoma	1243	-17475	0	40.86530559	0:DiseaseFree	40.86530559	0:ALIVE OR DEAD TUMOR FREE	Not Hispanic Or Latino	8/3/11	0.7237	EUR	G2	No	C53.9	2254339	C53.9	Yes	Yes	0.3046	0.42	65	No	CESC	40.86530559	0:LIVING	970b619f-2eb5-4557-a7b8-5def35943c58	M0	N0	T1B	NA	40.86530559	0:CENSORED	Yes	No	White	No	12	1	Primary
cesc_tcga_pan_can_atlas_2018	TCGA-EA-A3HQ	TCGA-EA-A3HQ-01	60	NA	2009	10	15	Cervical Cancer	CESC	Cervical Squamous Cell Carcinoma	1136	-21966	0	37.34753592	0:DiseaseFree	37.34753592	0:ALIVE OR DEAD TUMOR FREE	Not Hispanic Or Latino	2/17/12	0.2762	EUR	G2	No	C53.9	2253608	C53.9	Yes	Yes	0.2927	0.27	87	No	CESC	37.34753592	0:LIVING	6BF00B63-89F8-420C-8D36-F680FB0908B1	M0	N0	T2A	Tumor Free	37.34753592	0:CENSORED	Yes	No	White	No	12	1	Primary
cesc_tcga_pan_can_atlas_2018	TCGA-EA-A3HR	TCGA-EA-A3HR-01	57	NA	2009	8	21	Cervical Cancer	CESC	Cervical Squamous Cell Carcinoma	940	-20980	0	30.90377092	0:DiseaseFree	30.90377092	0:ALIVE OR DEAD TUMOR FREE	Not Hispanic Or Latino	12/20/11	0.2460	EUR	G2	No	C53.9	2253608	C53.9	Yes	Yes	0.2824	0.14	62	No	CESC	30.90377092	0:LIVING	638035F6-2909-4A44-980F-468AC5D74E18	M0	N0	T2A	Tumor Free	30.90377092	0:CENSORED	Yes	No	White	No	18	1	Primary
cesc_tcga_pan_can_atlas_2018	TCGA-EA-A3HS	TCGA-EA-A3HS-01	35	NA	2009	5	15	Cervical Cancer	CESC	Cervical Squamous Cell Carcinoma	959	-13117	0	31.52842161	0:DiseaseFree	31.52842161	0:ALIVE OR DEAD TUMOR FREE	Not Hispanic Or Latino	12/20/11	0.1394	EUR	G1	No	C53.9	2253608	C53.9	Yes	Yes	0.5382	4.1	707	No	CESC	31.52842161	0:LIVING	753EE373-FBCF-4349-B9B2-5A41936E27E9	M0	N0	T1B	Tumor Free	31.52842161	0:CENSORED	Yes	No	White	No	16	1	Primary
cesc_tcga_pan_can_atlas_2018	TCGA-EA-A3HT	TCGA-EA-A3HT-01	68	NA	2009	4	27	Cervical Cancer	CESC	Cervical Squamous Cell Carcinoma	954	-25138	0	31.36403985	0:DiseaseFree	31.36403985	0:ALIVE OR DEAD TUMOR FREE	Not Hispanic Or Latino	12/20/11	0.1606	EUR	G1	No	C53.9	2253608	C53.9	Yes	Yes	0.2917	0	91	No	CESC	31.36403985	0:LIVING	3C5B2452-014B-495F-B86A-F522ED84BC3B	M0	N0	T1B	Tumor Free	31.36403985	0:CENSORED	Yes	No	White	No	16	1	Primary
cesc_tcga_pan_can_atlas_2018	TCGA-EA-A3HU	TCGA-EA-A3HU-01	43	NA	2009	NA	35	Cervical Cancer	CESC	Cervical Squamous Cell Carcinoma	1013	-15909	0	33.30374462	0:DiseaseFree	33.30374462	0:ALIVE OR DEAD TUMOR FREE	Not Hispanic Or Latino	2/17/12	NA	EUR	G2	No	C53.9	2253608	C53.9	Yes	No	0.4804	3.83	972	No	CESC	33.30374462	0:LIVING	9912432E-74BC-4846-93B4-FA2BF8070BD1	M0	N0	T2A2	Tumor Free	33.30374462	0:CENSORED	Yes	No	White	No	20	1	Primary
cesc_tcga_pan_can_atlas_2018	TCGA-EA-A3QE	TCGA-EA-A3QE-01	45	NA	2009	4	11	Cervical Cancer	CESC	Cervical Squamous Cell Carcinoma	761	-16460	0	25.0189039	0:DiseaseFree	25.0189039	0:ALIVE OR DEAD TUMOR FREE	Not Hispanic Or Latino	5/9/12	0.2159	EUR	G2	No	C53.9	2254339	C53.9	Yes	Yes	0.2928	0	59	No	CESC	25.0189039	0:LIVING	A4E444B5-BBCA-4EF0-B92F-908D608CBB91	M0	N0	T1B	Tumor Free	25.0189039	0:CENSORED	Yes	No	White	No	14	1	Primary
cesc_tcga_pan_can_atlas_2018	TCGA-EA-A3Y4	TCGA-EA-A3Y4-01	40	NA	2009	4	37	Cervical Cancer	CESC	Cervical Squamous Cell Carcinoma	1122	-14706	0	36.88726699	0:DiseaseFree	36.88726699	0:ALIVE OR DEAD TUMOR FREE	Not Hispanic Or Latino	9/24/12	0.0908	EUR	G3	No	C53.9	2253608	C53.9	Yes	Yes	0.3042	0.01	118	No	CESC	36.88726699	0:LIVING	3AC62513-B5F4-4063-AABD-DAD08A1F56FB	M0	N0	T1B	Tumor Free	36.88726699	0:CENSORED	Yes	No	White	Yes	16	1	Primary
cesc_tcga_pan_can_atlas_2018	TCGA-EA-A410	TCGA-EA-A410-01	51	NA	2009	0	23	Cervical Cancer	CESC	Cervical Squamous Cell Carcinoma	803	-18720	0	26.39971069	0:DiseaseFree	26.39971069	0:ALIVE OR DEAD TUMOR FREE	Not Hispanic Or Latino	9/24/12	0.0004	EUR	G2	No	C53.9	2253608	C53.9	Yes	Yes	0.9845	19.31	1463	No	CESC	26.39971069	0:LIVING	7B356C12-B226-4E58-BE7F-44E50E3EEFBE	M0	N0	T2A2	Tumor Free	26.39971069	0:CENSORED	Yes	No	White	No	24	1	Primary
cesc_tcga_pan_can_atlas_2018	TCGA-EA-A411	TCGA-EA-A411-01	50	NA	2009	21	15	Cervical Cancer	CESC	Cervical Squamous Cell Carcinoma	747	-18561	0	24.55863497	0:DiseaseFree	24.55863497	0:ALIVE OR DEAD TUMOR FREE	Not Hispanic Or Latino	9/24/12	0.4816	EUR	G2	No	C53.9	2253608	C53.9	Yes	Yes	0.2726	0.02	50	No	CESC	24.55863497	0:LIVING	84CB84D0-7C7E-453C-8CC5-65B5AF941028	M0	N0	T1B1	Tumor Free	24.55863497	0:CENSORED	Yes	No	White	No	22	1	Primary
cesc_tcga_pan_can_atlas_2018	TCGA-EA-A439	TCGA-EA-A439-01	50	NA	2009	23	1	Cervical Cancer	CESC	Cervical Squamous Cell Carcinoma	965	-18529	0	10.38892725	1:Recurred/Progressed	31.72567972	0:ALIVE OR DEAD TUMOR FREE	Not Hispanic Or Latino	11/20/12	0.5284	EAS	G3	No	C53.9	2253608	C53.9	Yes	Yes	0.3028	0.09	88	No	CESC	31.72567972	0:LIVING	3EDB62C1-25AD-4DEB-A005-E881A887D06A	M0	N0	T2A1	Tumor Free	10.38892725	1:PROGRESSION	No	No	Asian	Yes	20	1	Primary
cesc_tcga_pan_can_atlas_2018	TCGA-EA-A43B	TCGA-EA-A43B-01	43	NA	2009	21	37	Cervical Cancer	CESC	Cervical Squamous Cell Carcinoma	791	-15871	0	26.00519446	0:DiseaseFree	26.00519446	0:ALIVE OR DEAD TUMOR FREE	Not Hispanic Or Latino	11/20/12	0.2200	EUR	G2	No	C53.9	2253973	C53.9	Yes	Yes	0.2851	0.03	190	No	CESC	26.00519446	0:LIVING	3265F9C1-7242-4C7D-B4AD-B6519EE94F84	M0	N0	T1B1	Tumor Free	26.00519446	0:CENSORED	Yes	No	White	Yes	16	1	Primary
cesc_tcga_pan_can_atlas_2018	TCGA-EA-A4BA	TCGA-EA-A4BA-01	49	NA	2009	1	23	Cervical Cancer	CESC	Endocervical Adenocarcinoma	755	-17995	0	24.82164579	0:DiseaseFree	24.82164579	0:ALIVE OR DEAD TUMOR FREE	Not Hispanic Or Latino	2/5/13	0.0380	EUR	G2	No	C53.9	2368294	C53.9	Yes	No	0.2828	0.05	NA	No	ECAD	24.82164579	0:LIVING	9E79059F-3453-4AA6-9849-55A267C711A4	M0	N0	T1B2	Tumor Free	24.82164579	0:CENSORED	Yes	No	White	Yes	20	1	Primary
cesc_tcga_pan_can_atlas_2018	TCGA-EA-A556	TCGA-EA-A556-01	38	NA	2009	8	27	Cervical Cancer	CESC	Endometrioid Carcinoma	453	-13988	0	14.89298747	0:DiseaseFree	14.89298747	0:ALIVE OR DEAD TUMOR FREE	Not Hispanic Or Latino	4/22/13	0.3635	EUR	G3	No	C53.9	2366833	C53.9	Yes	No	0.2958	0.06	NA	No	CEEN	14.89298747	0:LIVING	2D34E9A3-298C-4365-B7A1-A507C7F069CD	M0	N0	T1B1	Tumor Free	14.89298747	0:CENSORED	Yes	No	White	No	14	1	Primary
cesc_tcga_pan_can_atlas_2018	TCGA-EA-A5FO	TCGA-EA-A5FO-01	59	NA	2009	3	29	Cervical Cancer	CESC	Cervical Squamous Cell Carcinoma	815	-21561	0	26.79422691	0:DiseaseFree	26.79422691	0:ALIVE OR DEAD TUMOR FREE	Not Hispanic Or Latino	5/22/13	0.0627	EUR	G2	No	C53.9	2253608	C53.9	Yes	Yes	0.267	0.22	69	No	CESC	26.79422691	0:LIVING	ED17685C-B706-41E4-8A76-11CB0E6700CD	M0	N0	T1B1	Tumor Free	26.79422691	0:CENSORED	Yes	No	White	Yes	22	1	Primary
cesc_tcga_pan_can_atlas_2018	TCGA-EA-A5O9	TCGA-EA-A5O9-01	39	NA	2009	21	39	Cervical Cancer	CESC	Cervical Squamous Cell Carcinoma	788	-14472	0	25.90656541	0:DiseaseFree	25.90656541	0:ALIVE OR DEAD TUMOR FREE	Not Hispanic Or Latino	5/22/13	0.9271	EUR	G2	No	C53.1	2253608	C53.1	Yes	Yes	0.305	0.45	49	No	CESC	25.90656541	0:LIVING	1636242C-12DA-412E-A362-914A20ADD708	M0	N0	T1B2	Tumor Free	25.90656541	0:CENSORED	Yes	No	White	Yes	14	1	Primary
cesc_tcga_pan_can_atlas_2018	TCGA-EA-A5ZD	TCGA-EA-A5ZD-01	40	NA	2009	3	3	Cervical Cancer	CESC	Cervical Squamous Cell Carcinoma	830	-14629	0	27.28737219	0:DiseaseFree	27.28737219	0:ALIVE OR DEAD TUMOR FREE	Not Hispanic Or Latino	5/24/13	0.1234	EAS	G2	No	C53.9	2253608	C53.9	Yes	Yes	0.2864	0	21	No	CESC	27.28737219	0:LIVING	35D677B6-0487-44D3-BBBA-651EAC7E0635	M0	N0	T1B1	Tumor Free	27.28737219	0:CENSORED	No	No	Asian	No	12	1	Primary
cesc_tcga_pan_can_atlas_2018	TCGA-EA-A5ZE	TCGA-EA-A5ZE-01	54	NA	2009	6	5	Cervical Cancer	CESC	Cervical Squamous Cell Carcinoma	829	-19868	0	13.97244962	1:Recurred/Progressed	27.25449584	0:ALIVE OR DEAD TUMOR FREE	Not Hispanic Or Latino	5/24/13	0.1738	EAS	G3	No	C53.9	2253608	C53.9	Yes	Yes	0.2973	0.11	43	No	CESC	27.25449584	0:LIVING	5E39485A-AC6B-496D-9984-2EA8075F6A9B	M0	N0	T1B1	Tumor Free	13.97244962	1:PROGRESSION	No	No	Asian	No	10	1	Primary
cesc_tcga_pan_can_atlas_2018	TCGA-EA-A97N	TCGA-EA-A97N-01	38	NA	2009	22	17	Cervical Cancer	CESC	Cervical Squamous Cell Carcinoma	11	-13984	0	0.361639872	0:DiseaseFree	0.361639872	0:ALIVE OR DEAD TUMOR FREE	Not Hispanic Or Latino	4/18/14	0.7341	EUR	G2	No	C53.9	2253608	C53.9	Yes	Yes	0.3389	0.13	106	No	CESC	0.361639872	0:LIVING	87E701AB-ACFD-45F2-A12E-323C94E5F3D5	M0	N0	T1B2	Tumor Free	0.361639872	0:CENSORED	Yes	No	White	No	16	1	Primary
cesc_tcga_pan_can_atlas_2018	TCGA-EK-A2IP	TCGA-EK-A2IP-01	28	NA	1995	2	25	Cervical Cancer	CESC	Cervical Squamous Cell Carcinoma	202	-10347	0	NA	NA	6.641023112	0:ALIVE OR DEAD TUMOR FREE	NA	11/4/11	0.1756	EUR	G3	No	C53.9	2254339	C53.9	Yes	Yes	0.2902	0.08	111	No	CESC	6.641023112	0:LIVING	76B54726-D348-4A1B-AE26-5B08D2EFFC9D	MX	N0	T1B1	NA	6.641023112	0:CENSORED	Yes	No	White	No	16	1	Primary
cesc_tcga_pan_can_atlas_2018	TCGA-EK-A2R9	TCGA-EK-A2R9-01	58	NA	1988	8	21	Cervical Cancer	CESC	Cervical Squamous Cell Carcinoma	4	-21242	0	NA	NA	0.131505408	0:ALIVE OR DEAD TUMOR FREE	Not Hispanic Or Latino	12/7/11	0.1425	EUR	G3	No	C53.9	2254339	C53.9	Yes	Yes	0.3074	0.19	48	NA	CESC	0.131505408	0:LIVING	00AD0FFE-2105-4829-A495-1C2ACEB5BB31	NA	N0	T1B1	With Tumor	0.131505408	0:CENSORED	Yes	No	White	NA	14	1	Primary
cesc_tcga_pan_can_atlas_2018	TCGA-EK-A2RA	TCGA-EK-A2RA-01	74	NA	2009	33	15	Cervical Cancer	CESC	Cervical Squamous Cell Carcinoma	1246	-27209	0	NA	NA	40.96393464	0:ALIVE OR DEAD TUMOR FREE	Hispanic Or Latino	1/4/12	0.3502	AMR	G3	No	C53.9	2254339	C53.9	Yes	Yes	0.3202	0.17	189	No	CESC	40.96393464	0:LIVING	ADA77320-FD05-4E43-BE72-864391044B35	MX	N0	T2A2	With Tumor	40.96393464	0:CENSORED	Yes	No	NA	No	16	1	Primary
cesc_tcga_pan_can_atlas_2018	TCGA-EK-A2RD	TCGA-EK-A2RD-01	47	NA	1988	6	NA	Cervical Cancer	CESC	Cervical Squamous Cell Carcinoma	2	-17191	0	NA	NA	0.065752704	0:ALIVE OR DEAD TUMOR FREE	Not Hispanic Or Latino	12/5/11	0.1889	NA	G2	No	C53.9	2254339	C53.9	Yes	No	0.2949	0.01	161	NA	CESC	0.065752704	0:LIVING	16363EF7-899D-4927-A74B-E7C03B3D8AF1	MX	N0	T1B1	Tumor Free	0.065752704	0:CENSORED	Yes	No	American Indian or Alaska Native	NA	NA	1	Primary
cesc_tcga_pan_can_atlas_2018	TCGA-EK-A2RE	TCGA-EK-A2RE-01	26	NA	1988	5	39	Cervical Cancer	CESC	Cervical Squamous Cell Carcinoma	57	-9743	0	NA	NA	1.873952066	0:ALIVE OR DEAD TUMOR FREE	Not Hispanic Or Latino	12/5/11	0.1772	EUR	G2	No	C53.9	2253973	C53.9	Yes	Yes	0.3075	0.01	19	NA	CESC	1.873952066	0:LIVING	9AA36AC2-8418-4109-A3C1-63CA8742BAAB	MX	N0	T2A2	Tumor Free	1.873952066	0:CENSORED	Yes	No	White	NA	16	1	Primary
cesc_tcga_pan_can_atlas_2018	TCGA-EK-A2RJ	TCGA-EK-A2RJ-01	51	NA	1988	28	31	Cervical Cancer	CESC	Cervical Squamous Cell Carcinoma	53	-18664	0	NA	NA	1.742446658	0:ALIVE OR DEAD TUMOR FREE	Not Hispanic Or Latino	12/2/11	0.3037	EUR	G3	No	C53.9	2253608	C53.9	Yes	Yes	0.3104	0.02	337	NA	CESC	1.742446658	0:LIVING	CCD569E9-DCBE-4280-8C21-6BFE4CE60D7A	MX	N0	T1B2	Tumor Free	1.742446658	0:CENSORED	Yes	No	White	NA	8	1	Primary
cesc_tcga_pan_can_atlas_2018	TCGA-EK-A2RK	TCGA-EK-A2RK-01	67	NA	1988	17	31	Cervical Cancer	CESC	Cervical Squamous Cell Carcinoma	13	-24541	0	NA	NA	0.427392577	0:ALIVE OR DEAD TUMOR FREE	Not Hispanic Or Latino	12/2/11	0.9274	EUR	G3	No	C53.9	2254339	C53.9	Yes	Yes	0.2842	0.03	201	NA	CESC	0.427392577	0:LIVING	ACBFEB99-2B6B-4232-9AB5-A58549C6BC3A	MX	N0	T1B1	NA	0.427392577	0:CENSORED	Yes	No	White	NA	12	1	Primary
cesc_tcga_pan_can_atlas_2018	TCGA-EK-A3GJ	TCGA-EK-A3GJ-01	51	NA	1988	6	41	Cervical Cancer	CESC	Cervical Squamous Cell Carcinoma	3	-18630	0	NA	NA	0.098629056	0:ALIVE OR DEAD TUMOR FREE	NA	2/3/12	0.2528	NA	G3	No	C53.9	2253973	C53.9	Yes	Yes	0.2902	0.13	201	NA	CESC	0.098629056	0:LIVING	DEDA68DD-E9AD-45CC-9DBB-1C5836EF6519	NA	N0	T1B1	With Tumor	0.098629056	0:CENSORED	Yes	No	Native Hawaiian or Other Pacific Islander	NA	18	1	Primary
cesc_tcga_pan_can_atlas_2018	TCGA-EK-A3GK	TCGA-EK-A3GK-01	33	NA	1988	6	15	Cervical Cancer	CESC	Endocervical Adenocarcinoma	15	-12207	0	NA	NA	0.493145281	0:ALIVE OR DEAD TUMOR FREE	Not Hispanic Or Latino	2/2/12	0.2456	EUR	G3	No	C53.9	2368294	C53.9	Yes	Yes	0.2764	0.05	1112	NA	ECAD	0.493145281	0:LIVING	D07D0A56-A25E-426B-8384-9D49E6545527	MX	N0	T1B1	Tumor Free	0.493145281	0:CENSORED	Yes	No	White	NA	20	1	Primary
cesc_tcga_pan_can_atlas_2018	TCGA-EX-A1H6	TCGA-EX-A1H6-01	38	NA	2009	4	-7	Cervical Cancer	CESC	Endocervical Adenocarcinoma	241	-14214	0	7.923200842	0:DiseaseFree	7.923200842	0:ALIVE OR DEAD TUMOR FREE	NA	6/25/12	0.1432	EUR	G1	No	C53.9	2279175	C53.9	Yes	Yes	0.2887	0	92	No	ECAD	7.923200842	0:LIVING	1FE594D9-4240-49EE-8AFD-C7D16A377181	MX	N0	T1B1	Tumor Free	7.923200842	0:CENSORED	Yes	No	White	No	6	1	Primary
cesc_tcga_pan_can_atlas_2018	TCGA-EX-A3L1	TCGA-EX-A3L1-01	32	NA	2009	16	37	Cervical Cancer	CESC	Cervical Squamous Cell Carcinoma	463	-11943	0	15.221751	0:DiseaseFree	15.221751	0:ALIVE OR DEAD TUMOR FREE	Not Hispanic Or Latino	4/19/12	0.1579	NA	G3	No	C53.9	2253608	C53.9	Yes	Yes	0.3165	0	39	No	CESC	15.221751	0:LIVING	F5D90810-8C4B-4CED-9360-383E42CB54B3	M0	N0	T2A1	Tumor Free	15.221751	0:CENSORED	Yes	No	White	Yes	26	1	Primary
cesc_tcga_pan_can_atlas_2018	TCGA-EX-A69L	TCGA-EX-A69L-01	41	NA	2009	7	27	Cervical Cancer	CESC	Cervical Squamous Cell Carcinoma	602	-15121	0	19.79156393	0:DiseaseFree	19.79156393	0:ALIVE OR DEAD TUMOR FREE	Not Hispanic Or Latino	6/19/13	0.1721	EAS	G3	No	C53.9	2254339	C53.9	Yes	Yes	0.3416	0.02	53	No	CESC	19.79156393	0:LIVING	6DCA2A6F-7F2C-4524-B528-396A889B2A3F	M0	N0	T1B1	Tumor Free	19.79156393	0:CENSORED	Yes	No	Asian	No	14	1	Primary
cesc_tcga_pan_can_atlas_2018	TCGA-EX-A69M	TCGA-EX-A69M-01	62	NA	2009	8	5	Cervical Cancer	CESC	Cervical Squamous Cell Carcinoma	186	-22917	0	8.317717066	0:DiseaseFree	8.317717066	0:ALIVE OR DEAD TUMOR FREE	NA	6/19/13	0.3115	EUR	G3	No	C53.9	2254339	C53.9	Yes	Yes	0.3311	0	44	Yes	CESC	8.317717066	1:DECEASED	1E4D7755-B971-4C6E-A2B9-DD83D92BC4C9	M0	N0	T1B2	Tumor Free	2.531479107	1:PROGRESSION	Yes	Yes	White	No	18	1	Primary
cesc_tcga_pan_can_atlas_2018	TCGA-EX-A8YF	TCGA-EX-A8YF-01	44	NA	2009	13	1	Cervical Cancer	CESC	Cervical Squamous Cell Carcinoma	473	-16258	0	13.01903541	1:Recurred/Progressed	15.55051452	0:ALIVE OR DEAD TUMOR FREE	NA	3/13/14	0.2862	EUR	G3	No	C53.9	2253608	C53.9	Yes	Yes	0.3553	0	39	Yes	CESC	15.55051452	0:LIVING	1DFB4565-81E1-4A1B-BB59-9B5629D6C447	M0	N0	T2A1	Tumor Free	13.01903541	1:PROGRESSION	Yes	No	White	Yes	18	1	Primary
cesc_tcga_pan_can_atlas_2018	TCGA-FU-A23L	TCGA-FU-A23L-01	60	NA	2009	23	9	Cervical Cancer	CESC	Cervical Squamous Cell Carcinoma	725	-21962	0	23.83535523	0:DiseaseFree	23.83535523	0:ALIVE OR DEAD TUMOR FREE	NA	7/18/11	0.4216	EUR	G3	No	C53.9	2253608	C53.9	Yes	Yes	0.3109	0.01	152	No	CESC	23.83535523	0:LIVING	86731af9-2d33-4521-9cf9-5f6152ca15d7	MX	N0	T2A1	NA	23.83535523	0:CENSORED	Yes	No	White	Yes	16	1	Primary
cesc_tcga_pan_can_atlas_2018	TCGA-FU-A2QG	TCGA-FU-A2QG-01	29	NA	2009	5	23	Cervical Cancer	CESC	Cervical Squamous Cell Carcinoma	579	-10865	0	19.03540783	0:DiseaseFree	19.03540783	0:ALIVE OR DEAD TUMOR FREE	Not Hispanic Or Latino	10/18/11	0.1653	EUR	G2	No	C53.9	2253973	C53.9	Yes	Yes	0.3019	0.23	74	No	CESC	19.03540783	0:LIVING	D5D8A818-D689-4C6F-96B0-13F2CB10C3CA	NA	N0	T1B1	Tumor Free	19.03540783	0:CENSORED	Yes	No	White	No	16	1	Primary
cesc_tcga_pan_can_atlas_2018	TCGA-FU-A3EO	TCGA-FU-A3EO-01	55	NA	2009	4	11	Cervical Cancer	CESC	Endocervical Adenocarcinoma	490	-20207	0	16.1094125	0:DiseaseFree	16.1094125	0:ALIVE OR DEAD TUMOR FREE	Not Hispanic Or Latino	2/15/12	0.1276	EUR	G2	No	C53.9	2279175	C53.9	Yes	Yes	0.2869	0.04	47	No	ECAD	16.1094125	0:LIVING	B7F2958F-256E-4C30-9C61-11E76DDB36BA	MX	N0	T2B	Tumor Free	16.1094125	0:CENSORED	Yes	No	White	Yes	4	1	Primary
cesc_tcga_pan_can_atlas_2018	TCGA-FU-A3HZ	TCGA-FU-A3HZ-01	64	NA	2009	0	41	Cervical Cancer	CESC	Cervical Squamous Cell Carcinoma	1103	-23565	0	36.2626163	0:DiseaseFree	36.2626163	0:ALIVE OR DEAD TUMOR FREE	Not Hispanic Or Latino	4/16/12	0.0007	EUR	G3	No	C53.9	2254339	C53.9	Yes	No	0.3043	0.18	1891	No	CESC	36.2626163	0:LIVING	6FF12A54-10DA-4941-BFEA-7B66E19B4BE9	M0	N0	T2A2	Tumor Free	36.2626163	0:CENSORED	Yes	No	White	Yes	22	1	Primary
cesc_tcga_pan_can_atlas_2018	TCGA-FU-A3TX	TCGA-FU-A3TX-01	78	NA	2009	10	23	Cervical Cancer	CESC	Cervical Squamous Cell Carcinoma	45	-28825	0	NA	NA	1.479435842	0:ALIVE OR DEAD TUMOR FREE	NA	8/6/12	0.3228	EUR	G3	No	C53.9	2253608	C53.9	Yes	Yes	0.2909	0	58	No	CESC	1.479435842	0:LIVING	B75644C2-B515-41CE-9B03-842EF5208A17	M0	N0	T1B2	NA	1.479435842	0:CENSORED	Yes	Yes	NA	NA	12	1	Primary
cesc_tcga_pan_can_atlas_2018	TCGA-FU-A3WB	TCGA-FU-A3WB-01	43	NA	2009	3	17	Cervical Cancer	CESC	Cervical Squamous Cell Carcinoma	491	-15833	0	16.14228885	0:DiseaseFree	16.14228885	0:ALIVE OR DEAD TUMOR FREE	Not Hispanic Or Latino	9/24/12	0.1054	EUR	G2	No	C53.9	2253608	C53.9	Yes	Yes	0.2922	0.01	69	No	CESC	16.14228885	0:LIVING	6868BA1D-B612-454C-8146-74AF2F573D76	MX	N0	T2A2	Tumor Free	16.14228885	0:CENSORED	Yes	No	White	Yes	12	1	Primary
cesc_tcga_pan_can_atlas_2018	TCGA-FU-A3YQ	TCGA-FU-A3YQ-01	35	NA	2009	4	3	Cervical Cancer	CESC	Cervical Squamous Cell Carcinoma	861	-12816	0	28.30653911	0:DiseaseFree	28.30653911	0:ALIVE OR DEAD TUMOR FREE	Not Hispanic Or Latino	10/4/12	0.1353	EUR	G1	No	C53.9	2253608	C53.9	Yes	Yes	0.2853	0	68	No	CESC	28.30653911	0:LIVING	6E01248B-C551-4F52-8066-CB2D26EB6394	MX	N0	T1B1	NA	28.30653911	0:CENSORED	Yes	No	White	No	16	1	Primary
cesc_tcga_pan_can_atlas_2018	TCGA-FU-A57G	TCGA-FU-A57G-01	49	NA	2009	4	-3	Cervical Cancer	CESC	Endocervical Adenocarcinoma	1078	-17905	0	35.4407075	0:DiseaseFree	35.4407075	0:ALIVE OR DEAD TUMOR FREE	Not Hispanic Or Latino	5/31/13	0.1084	EUR	G2	No	C53.0	2368294	C53.0	Yes	No	0.3062	0	NA	No	ECAD	35.4407075	0:LIVING	968BD652-786C-4DDB-A937-DC480CB821FC	MX	N0	T1B2	Tumor Free	35.4407075	0:CENSORED	Yes	No	White	No	-4	1	Primary
cesc_tcga_pan_can_atlas_2018	TCGA-GH-A9DA	TCGA-GH-A9DA-01	27	NA	2009	12	27	Cervical Cancer	CESC	Cervical Squamous Cell Carcinoma	540	-10160	0	17.7532301	0:DiseaseFree	17.7532301	0:ALIVE OR DEAD TUMOR FREE	Not Hispanic Or Latino	5/7/14	0.3034	EUR	G3	No	C53.9	2253608	C53.9	Yes	Yes	0.3659	0.11	77	No	CESC	17.7532301	0:LIVING	67195401-9099-4CA9-9790-F42BCB815289	MX	N0	T1B	Tumor Free	17.7532301	0:CENSORED	Yes	No	White	No	12	1	Primary
cesc_tcga_pan_can_atlas_2018	TCGA-HG-A2PA	TCGA-HG-A2PA-01	38	NA	2009	7	3	Cervical Cancer	CESC	Cervical Squamous Cell Carcinoma	773	-14025	0	NA	NA	25.41342013	1:DEAD WITH TUMOR	Not Hispanic Or Latino	12/23/11	0.2336	EUR	G2	No	C53.9	2253608	C53.9	Yes	Yes	0.3047	0.16	62	Yes	CESC	25.41342013	1:DECEASED	E2FF7CFD-A101-45B9-895F-26F403E7BDFB	M0	N0	T1B2	With Tumor	25.41342013	1:PROGRESSION	Yes	No	White	No	22	1	Primary
cesc_tcga_pan_can_atlas_2018	TCGA-HG-A9SC	TCGA-HG-A9SC-01	49	NA	2009	9	NA	Cervical Cancer	CESC	Cervical Squamous Cell Carcinoma	504	-17963	0	16.56968143	0:DiseaseFree	16.56968143	0:ALIVE OR DEAD TUMOR FREE	Not Hispanic Or Latino	6/19/14	0.3110	EUR	G3	No	C53.9	2432577	C53.9	Yes	No	0.332	0.05	81	No	CESC	16.56968143	0:LIVING	CF87812F-6DB6-4592-9842-C62B3E4FF03F	MX	N0	T2B	Tumor Free	16.56968143	0:CENSORED	Yes	No	White	Yes	NA	1	Primary
cesc_tcga_pan_can_atlas_2018	TCGA-HM-A6W2	TCGA-HM-A6W2-01	34	NA	2009	5	23	Cervical Cancer	CESC	Cervical Squamous Cell Carcinoma	287	-12775	0	NA	NA	9.435513036	0:ALIVE OR DEAD TUMOR FREE	Not Hispanic Or Latino	10/18/13	0.1523	AFR_ADMIX	G3	No	C56.9	2253608	C56.9	Yes	Yes	0.3278	0.18	41	No	CESC	9.435513036	0:LIVING	929505F7-0270-475E-A9D6-00BF38DC78BA	M1	N0	T2A	NA	9.435513036	0:CENSORED	Yes	No	Black or African American	Yes	20	1	Primary
cesc_tcga_pan_can_atlas_2018	TCGA-IR-A3L7	TCGA-IR-A3L7-01	37	NA	2009	1	-7	Cervical Cancer	CESC	Cervical Squamous Cell Carcinoma	4483	-13559	0	147.3846862	0:DiseaseFree	147.3846862	0:ALIVE OR DEAD TUMOR FREE	NA	4/13/12	0.1009	EUR	G3	No	C53.9	2253608	C53.9	Yes	Yes	0.2696	0.17	21	No	CESC	147.3846862	0:LIVING	66229DD6-C771-4455-A90C-C66FB40CF7FE	M0	N0	T1B1	Tumor Free	147.3846862	0:CENSORED	Yes	No	White	Yes	16	1	Primary
cesc_tcga_pan_can_atlas_2018	TCGA-IR-A3LA	TCGA-IR-A3LA-01	60	NA	2009	3	-7	Cervical Cancer	CESC	Endometrioid Carcinoma	4172	-21949	0	137.1601407	0:DiseaseFree	137.1601407	0:ALIVE OR DEAD TUMOR FREE	NA	1/24/13	0.3128	EUR	G3	No	C53.9	2368294	C53.9	Yes	Yes	0.293	0.11	957	No	CEEN	137.1601407	0:LIVING	7B8C04D7-824D-493D-8F2C-9ED87A907192	M0	N0	T1B1	Tumor Free	137.1601407	0:CENSORED	Yes	No	White	Yes	10	1	Primary
cesc_tcga_pan_can_atlas_2018	TCGA-IR-A3LB	TCGA-IR-A3LB-01	53	NA	2009	6	5	Cervical Cancer	CESC	Endocervical Adenocarcinoma	NA	-19374	0	10.4218036	1:Recurred/Progressed	66.80474735	1:DEAD WITH TUMOR	Not Hispanic Or Latino	1/24/13	0.2486	EUR	G3	No	C53.9	2368294	C53.9	Yes	Yes	0.2895	0.11	47	Yes	ECAD	66.80474735	1:DECEASED	E7C7783C-1D0F-4F42-A4CF-518825E91D91	M0	N0	T1B1	With Tumor	10.4218036	1:PROGRESSION	Yes	No	White	Yes	20	1	Primary
cesc_tcga_pan_can_atlas_2018	TCGA-IR-A3LC	TCGA-IR-A3LC-01	40	NA	2009	4	17	Cervical Cancer	CESC	Cervical Squamous Cell Carcinoma	3935	-14697	0	129.3684453	0:DiseaseFree	129.3684453	0:ALIVE OR DEAD TUMOR FREE	NA	4/13/12	0.2278	EUR	G3	No	C53.9	2253608	C53.9	Yes	Yes	0.2742	0.02	37	No	CESC	129.3684453	0:LIVING	58BDCACE-0047-456E-A225-68953EDAFE5E	M0	N0	T1B1	Tumor Free	129.3684453	0:CENSORED	Yes	No	White	Yes	10	1	Primary
cesc_tcga_pan_can_atlas_2018	TCGA-IR-A3LF	TCGA-IR-A3LF-01	64	NA	2009	6	-15	Cervical Cancer	CESC	Endocervical Adenocarcinoma	2949	-23721	0	96.95236217	0:DiseaseFree	96.95236217	0:ALIVE OR DEAD TUMOR FREE	NA	1/24/13	0.0808	EUR	G2	No	C53.9	2368294	C53.9	Yes	Yes	0.3012	0	106	No	ECAD	96.95236217	0:LIVING	785DDEA1-399D-47D8-B2B0-39E95EAA24B5	M0	N0	T1B1	Tumor Free	96.95236217	0:CENSORED	Yes	No	White	Yes	6	1	Primary
cesc_tcga_pan_can_atlas_2018	TCGA-IR-A3LH	TCGA-IR-A3LH-01	49	NA	2009	10	23	Cervical Cancer	CESC	Cervical Squamous Cell Carcinoma	2394	-18118	0	78.70598678	0:DiseaseFree	78.70598678	0:ALIVE OR DEAD TUMOR FREE	NA	4/13/12	0.3751	AFR	G4	No	C53.9	2253608	C53.9	Yes	Yes	0.3014	0.01	761	No	CESC	78.70598678	0:LIVING	F24ED9C0-92BB-4003-86D2-42AB26617A05	M0	N0	T2A1	Tumor Free	78.70598678	0:CENSORED	Yes	No	Black or African American	Yes	18	1	Primary
cesc_tcga_pan_can_atlas_2018	TCGA-IR-A3LK	TCGA-IR-A3LK-01	69	NA	2009	6	35	Cervical Cancer	CESC	Cervical Squamous Cell Carcinoma	808	-25440	0	18.87102607	1:Recurred/Progressed	29.85172765	1:DEAD WITH TUMOR	NA	4/13/12	0.1877	EUR	G3	No	C53.9	2253608	C53.9	Yes	Yes	0.3007	0.19	1187	Yes	CESC	29.85172765	1:DECEASED	B79558C5-1DB2-4B1E-A7B8-EFBD19AA855E	M0	N0	T1B2	With Tumor	18.87102607	1:PROGRESSION	Yes	No	White	Yes	14	1	Primary
cesc_tcga_pan_can_atlas_2018	TCGA-IR-A3LL	TCGA-IR-A3LL-01	60	NA	2009	13	35	Cervical Cancer	CESC	Cervical Squamous Cell Carcinoma	1106	-22123	0	36.36124536	0:DiseaseFree	36.36124536	0:ALIVE OR DEAD TUMOR FREE	NA	4/13/12	0.0938	EUR	G2	No	C53.9	2253608	C53.9	Yes	Yes	0.2757	0.1	341	No	CESC	36.36124536	0:LIVING	7C4AB1CA-4BDD-4EF7-9A42-F6C0C7136D26	M0	N0	T1B1	Tumor Free	36.36124536	0:CENSORED	Yes	No	White	Yes	10	1	Primary
cesc_tcga_pan_can_atlas_2018	TCGA-JW-AAVH	TCGA-JW-AAVH-01	46	NA	2009	5	11	Cervical Cancer	CESC	Cervical Squamous Cell Carcinoma	552	-16894	0	18.14774633	0:DiseaseFree	18.14774633	0:ALIVE OR DEAD TUMOR FREE	Hispanic Or Latino	4/3/14	0.2001	NA	G2	No	C53.9	2254339	C53.9	Yes	Yes	0.3434	0.45	100	No	CESC	18.14774633	0:LIVING	1C0B5C18-8760-4483-A88C-1D1D89F61998	M0	N0	T1B1	Tumor Free	18.14774633	0:CENSORED	Yes	No	White	No	14	1	Primary
cesc_tcga_pan_can_atlas_2018	TCGA-JX-A3PZ	TCGA-JX-A3PZ-01	25	NA	1995	10	47	Cervical Cancer	CESC	Cervical Squamous Cell Carcinoma	NA	-9303	0	16.14228885	1:Recurred/Progressed	21.10661801	1:DEAD WITH TUMOR	NA	4/17/14	0.1645	EUR	G2	No	C53.9	2253973	C53.9	Yes	Yes	0.2881	0.01	42	Yes	CESC	21.10661801	1:DECEASED	3DF6ABE2-2123-4BFA-A4E4-88DF5F940C04	M0	N0	T1B	With Tumor	16.14228885	1:PROGRESSION	Yes	No	White	No	22	1	Primary
cesc_tcga_pan_can_atlas_2018	TCGA-JX-A3Q0	TCGA-JX-A3Q0-01	63	NA	1995	10	31	Cervical Cancer	CESC	Cervical Squamous Cell Carcinoma	6375	-23313	0	209.5867443	0:DiseaseFree	209.5867443	0:ALIVE OR DEAD TUMOR FREE	Not Hispanic Or Latino	4/17/14	0.2213	AFR	G2	No	C53.9	2253608	C53.9	Yes	Yes	0.2909	0.07	672	No	CESC	209.5867443	0:LIVING	20280122-A66A-4C83-8F25-0B9D97558DC2	M0	N0	T3	Tumor Free	209.5867443	0:CENSORED	No	No	Black or African American	NA|Yes	22	1	Primary
cesc_tcga_pan_can_atlas_2018	TCGA-JX-A3Q8	TCGA-JX-A3Q8-01	40	NA	2009	18	9	Cervical Cancer	CESC	Endocervical Adenocarcinoma	1357	-14839	0	44.61320972	0:DiseaseFree	44.61320972	0:ALIVE OR DEAD TUMOR FREE	Not Hispanic Or Latino	4/17/14	0.5675	EAS	G3	No	C53.9	2368294	C53.9	Yes	Yes	0.2921	0.26	56	No	ECAD	44.61320972	0:LIVING	34629EB8-0C5E-4910-8E13-BF7D6A1E337F	MX	N0	T1B1	Tumor Free	44.61320972	0:CENSORED	Yes	No	Asian	No	10	1	Primary
cesc_tcga_pan_can_atlas_2018	TCGA-JX-A5QV	TCGA-JX-A5QV-01	37	NA	2009	21	23	Cervical Cancer	CESC	Cervical Squamous Cell Carcinoma	636	-13667	0	20.9093599	0:DiseaseFree	20.9093599	0:ALIVE OR DEAD TUMOR FREE	Not Hispanic Or Latino	6/11/14	0.5321	EUR	G3	No	C53.9	2253973	C53.9	Yes	Yes	0.2794	0.05	43	No	CESC	20.9093599	0:LIVING	ACF5CBF3-09CA-4F4D-A44E-1792613190FC	M0	N0	T1B1	Tumor Free	20.9093599	0:CENSORED	Yes	No	White	NA|Yes	14	1	Primary
cesc_tcga_pan_can_atlas_2018	TCGA-LP-A4AV	TCGA-LP-A4AV-01	63	NA	2009	5	33	Cervical Cancer	CESC	Cervical Squamous Cell Carcinoma	0	NA	0	NA	NA	0	0:ALIVE OR DEAD TUMOR FREE	Not Hispanic Or Latino	3/12/13	0.2677	EAS	G2	No	C53.9	2253973	C53.9	Yes	Yes	0.269	0.08	356	No	CESC	0	0:LIVING	F241D6B1-2C32-4478-8F8D-8C746464F7D1	M0	N0	T1B	Tumor Free	0	0:CENSORED	Yes	No	Asian	No	6	1	Primary
cesc_tcga_pan_can_atlas_2018	TCGA-LP-A4AW	TCGA-LP-A4AW-01	52	NA	2009	5	33	Cervical Cancer	CESC	Cervical Squamous Cell Carcinoma	27	-19079	0	NA	NA	0.887661505	0:ALIVE OR DEAD TUMOR FREE	Not Hispanic Or Latino	3/12/13	0.2800	EAS	G1	No	C53.9	2253973	C53.9	Yes	Yes	0.2932	0	92	No	CESC	0.887661505	0:LIVING	74E47DED-2C00-4455-AAA6-CD662DFBF05E	M0	N0	T1B	Tumor Free	0.887661505	0:CENSORED	Yes	No	Asian	No	14	1	Primary
cesc_tcga_pan_can_atlas_2018	TCGA-LP-A4AX	TCGA-LP-A4AX-01	45	NA	2009	7	21	Cervical Cancer	CESC	Cervical Squamous Cell Carcinoma	380	-16544	0	12.49301378	0:DiseaseFree	12.49301378	0:ALIVE OR DEAD TUMOR FREE	Not Hispanic Or Latino	3/12/13	0.2537	EAS	G3	No	C53.9	2253608	C53.9	Yes	Yes	0.2771	0	38	No	CESC	12.49301378	0:LIVING	3223FEC6-1D35-419A-8EE9-7C5885B8BE1E	M0	N0	T1B1	Tumor Free	12.49301378	0:CENSORED	Yes	No	Asian	Yes|No	18	1	Primary
cesc_tcga_pan_can_atlas_2018	TCGA-LP-A5U3	TCGA-LP-A5U3-01	40	NA	2009	3	29	Cervical Cancer	CESC	Cervical Squamous Cell Carcinoma	25	-14698	0	0.821908801	0:DiseaseFree	0.821908801	0:ALIVE OR DEAD TUMOR FREE	Not Hispanic Or Latino	1/3/14	0.2557	EAS	G3	No	C53.9	2254339	C53.9	Yes	Yes	0.2845	0.1	39	No	CESC	0.821908801	0:LIVING	1399D31D-9D5E-441A-B400-8B8A92A6FF8B	M0	N0	T1B1	Tumor Free	0.821908801	0:CENSORED	No	No	Asian	NA	22	1	Primary
cesc_tcga_pan_can_atlas_2018	TCGA-LP-A7HU	TCGA-LP-A7HU-01	53	NA	2009	21	11	Cervical Cancer	CESC	Endocervical Adenocarcinoma	406	-19595	0	13.34779893	0:DiseaseFree	13.34779893	0:ALIVE OR DEAD TUMOR FREE	Not Hispanic Or Latino	1/3/14	0.4048	EAS	G3	No	C53.9	2368294	C53.9	Yes	Yes	0.3289	0.14	144	No	ECAD	13.34779893	0:LIVING	7067B7DA-FB1B-4827-8FE6-9433ED672D3B	M0	N0	T2	Tumor Free	13.34779893	0:CENSORED	Yes	No	Asian	Yes	6	1	Primary
cesc_tcga_pan_can_atlas_2018	TCGA-MA-AA3Y	TCGA-MA-AA3Y-01	48	NA	2009	5	49	Cervical Cancer	CESC	Cervical Squamous Cell Carcinoma	542	-17795	0	17.81898281	0:DiseaseFree	17.81898281	0:ALIVE OR DEAD TUMOR FREE	Hispanic Or Latino	7/16/14	0.1118	NA	G3	No	C53.9	2253973	C53.9	Yes	Yes	0.335	0	151	No	CESC	17.81898281	0:LIVING	2F261704-D600-4226-90D5-D51BA416B55C	M0	N0	T1B1	Tumor Free	17.81898281	0:CENSORED	Yes	No	White	No	20	1	Primary
cesc_tcga_pan_can_atlas_2018	TCGA-MA-AA3Z	TCGA-MA-AA3Z-01	43	NA	2009	3	21	Cervical Cancer	CESC	Cervical Squamous Cell Carcinoma	595	-15762	0	19.56142946	0:DiseaseFree	19.56142946	0:ALIVE OR DEAD TUMOR FREE	Hispanic Or Latino	7/16/14	0.1411	NA	GX	No	C53.9	2253608	C53.9	Yes	Yes	0.3356	0.04	156	No	CESC	19.56142946	0:LIVING	BC2003B9-D489-4559-8672-D9FD2D82F2E8	M0	N0	T1B2	Tumor Free	19.56142946	0:CENSORED	No	No	White	Yes	18	1	Primary
cesc_tcga_pan_can_atlas_2018	TCGA-MA-AA42	TCGA-MA-AA42-01	75	NA	2009	12	31	Cervical Cancer	CESC	Cervical Squamous Cell Carcinoma	259	-27460	0	8.514975178	0:DiseaseFree	8.514975178	0:ALIVE OR DEAD TUMOR FREE	Hispanic Or Latino	7/22/14	0.3492	NA	G3	No	C53.9	2253608	C53.9	Yes	Yes	0.4485	2.23	452	No	CESC	8.514975178	0:LIVING	DA5FCB99-16B4-4F9E-8602-D6A6192875EF	M0	N0	T2B	Tumor Free	8.514975178	0:CENSORED	No	No	White	Yes	12	1	Primary
cesc_tcga_pan_can_atlas_2018	TCGA-MU-A51Y	TCGA-MU-A51Y-01	27	NA	2009	2	9	Cervical Cancer	CESC	Cervical Squamous Cell Carcinoma	854	-10199	0	28.07640464	0:DiseaseFree	28.07640464	0:ALIVE OR DEAD TUMOR FREE	NA	9/14/12	0.1054	EUR	G2	No	C53.9	2254339	C53.9	Yes	No	0.288	0	NA	No	CESC	28.07640464	0:LIVING	77DA506B-E726-409F-B3EB-D41242862982	MX	N0	T2A1	Tumor Free	28.07640464	0:CENSORED	Yes	No	White	Yes|No	12	1	Primary
cesc_tcga_pan_can_atlas_2018	TCGA-MU-A8JM	TCGA-MU-A8JM-01	46	NA	2009	4	35	Cervical Cancer	CESC	Cervical Squamous Cell Carcinoma	607	-17156	0	19.95594569	0:DiseaseFree	19.95594569	0:ALIVE OR DEAD TUMOR FREE	Not Hispanic Or Latino	10/9/13	0.0972	EUR	G2	No	C53.9	2254339	C53.9	Yes	Yes	0.3113	0.02	90	No	CESC	19.95594569	0:LIVING	1D730565-FFA9-4CC7-A713-C4B5B7BBB29F	MX	N0	T1B	Tumor Free	19.95594569	0:CENSORED	Yes	No	White	No	16	1	Primary
cesc_tcga_pan_can_atlas_2018	TCGA-MY-A5BD	TCGA-MY-A5BD-01	62	NA	2009	2	27	Cervical Cancer	CESC	Cervical Squamous Cell Carcinoma	1667	-22901	0	NA	NA	54.80487885	0:ALIVE OR DEAD TUMOR FREE	Hispanic Or Latino	5/20/13	0.1840	EUR_ADMIX	G1	No	C53.9	2253608	C53.9	Yes	No	0.2969	0.27	NA	No	CESC	54.80487885	0:LIVING	CEF2EFB2-93CC-4BDF-A343-9965E7E0432C	M0	N0	T2B	Tumor Free	54.80487885	0:CENSORED	Yes	No	White	Yes|No	16	1	Primary
cesc_tcga_pan_can_atlas_2018	TCGA-MY-A5BE	TCGA-MY-A5BE-01	42	NA	2009	15	17	Cervical Cancer	CESC	Cervical Squamous Cell Carcinoma	1066	-15466	0	35.04619128	0:DiseaseFree	35.04619128	0:ALIVE OR DEAD TUMOR FREE	Not Hispanic Or Latino	5/20/13	0.0729	AFR	G3	No	C53.9	2253608	C53.9	Yes	No	0.2937	0	NA	No	CESC	35.04619128	0:LIVING	F8AB17EC-C365-41A6-A4BC-36653E84BCE5	MX	N0	T1B1	Tumor Free	35.04619128	0:CENSORED	Yes	No	Black or African American	No	14	1	Primary
cesc_tcga_pan_can_atlas_2018	TCGA-MY-A5BF	TCGA-MY-A5BF-01	68	NA	2009	7	47	Cervical Cancer	CESC	Cervical Squamous Cell Carcinoma	634	-25082	0	NA	NA	20.84360719	0:ALIVE OR DEAD TUMOR FREE	Not Hispanic Or Latino	5/20/13	0.3060	EUR	G1	No	C53.9	2253973	C53.9	Yes	No	0.3057	0.07	NA	No	CESC	20.84360719	0:LIVING	4F4E8834-A716-42E6-BD51-60D80A619202	MX	N0	T2A2	Tumor Free	20.84360719	0:CENSORED	Yes	No	White	Yes|No	18	1	Primary
cesc_tcga_pan_can_atlas_2018	TCGA-MY-A913	TCGA-MY-A913-01	28	NA	2009	17	41	Cervical Cancer	CESC	Cervical Squamous Cell Carcinoma	524	-10379	0	17.22720847	0:DiseaseFree	17.22720847	0:ALIVE OR DEAD TUMOR FREE	Hispanic Or Latino	4/23/14	0.2663	NA	G3	No	C53.9	2253608	C53.9	Yes	Yes	0.3546	0.07	151	No	CESC	17.22720847	0:LIVING	C9F519B6-73F1-4737-83CB-F5EF208592CD	M1	N0	TIS	Tumor Free	17.22720847	0:CENSORED	No	No	Black or African American	Yes	22	1	Primary
cesc_tcga_pan_can_atlas_2018	TCGA-PN-A8MA	TCGA-PN-A8MA-01	43	NA	2009	20	1	Cervical Cancer	CESC	Cervical Squamous Cell Carcinoma	90	-15918	0	NA	NA	2.958871684	0:ALIVE OR DEAD TUMOR FREE	Not Hispanic Or Latino	3/25/14	0.3679	AFR	G3	No	C53.9	2254339	C53.9	Yes	Yes	0.3559	1.06	139	NA	CESC	2.958871684	0:LIVING	55ADD854-E63F-4335-BEA9-23C3EB1E766A	M0	N0	T2B	With Tumor	2.958871684	0:CENSORED	No	No	Black or African American	Yes	20	1	Primary
cesc_tcga_pan_can_atlas_2018	TCGA-Q1-A5R1	TCGA-Q1-A5R1-01	32	NA	2009	1	1	Cervical Cancer	CESC	Mucinous Carcinoma	474	-11705	0	15.58339087	0:DiseaseFree	15.58339087	0:ALIVE OR DEAD TUMOR FREE	Not Hispanic Or Latino	4/26/13	0.1844	EUR	G2	No	C53.9	2404088	C53.9	Yes	Yes	0.2729	0	61	No	CEMU	15.58339087	0:LIVING	F93CCD2D-3C77-4BD3-8CAC-5203BD57735F	MX	N0	T1B1	Tumor Free	15.58339087	0:CENSORED	Yes	No	White	No	8	1	Primary
cesc_tcga_pan_can_atlas_2018	TCGA-Q1-A6DV	TCGA-Q1-A6DV-01	36	NA	2009	0	-3	Cervical Cancer	CESC	Mucinous Carcinoma	491	-13166	0	16.14228885	0:DiseaseFree	16.14228885	0:ALIVE OR DEAD TUMOR FREE	Not Hispanic Or Latino	8/20/13	0.0026	EAS	G2	No	C53.0	2404088	C53.0	Yes	Yes	0.3326	0	25	No	CEMU	16.14228885	0:LIVING	C80F777E-D150-40F3-9FA9-02EF9A6D7692	M0	N0	T1B1	NA	16.14228885	0:CENSORED	Yes	No	Asian	No	8	1	Primary
cesc_tcga_pan_can_atlas_2018	TCGA-Q1-A73P	TCGA-Q1-A73P-01	45	NA	2009	2	-9	Cervical Cancer	CESC	Endocervical Adenocarcinoma	483	-16450	0	15.87927804	0:DiseaseFree	15.87927804	0:ALIVE OR DEAD TUMOR FREE	Not Hispanic Or Latino	10/31/13	0.0568	EUR	G1	No	C53.9	2368294	C53.9	Yes	Yes	0.3348	0.04	222	No	ECAD	15.87927804	0:LIVING	3A3A9B5E-12A1-41F5-A54C-D4C1E0ECCB9E	MX	N0	T1B	NA	15.87927804	0:CENSORED	Yes	No	White	No	14	1	Primary
cesc_tcga_pan_can_atlas_2018	TCGA-R2-A69V	TCGA-R2-A69V-01	42	NA	2009	8	35	Cervical Cancer	CESC	Cervical Squamous Cell Carcinoma	596	-15479	0	19.59430582	0:DiseaseFree	19.59430582	0:ALIVE OR DEAD TUMOR FREE	Not Hispanic Or Latino	7/15/13	0.1085	EUR	G3	No	C53.9	2254339	C53.9	Yes	Yes	0.3338	0	88	No	CESC	19.59430582	0:LIVING	0E137272-A21C-4C5E-BFD1-A774B339A753	M0	N0	T1B	Tumor Free	19.59430582	0:CENSORED	Yes	No	White	Yes	14	1	Primary
cesc_tcga_pan_can_atlas_2018	TCGA-UC-A7PD	TCGA-UC-A7PD-01	21	NA	1995	1	43	Cervical Cancer	CESC	Cervical Squamous Cell Carcinoma	NA	-7855	0	6.641023112	1:Recurred/Progressed	11.67110497	1:DEAD WITH TUMOR	NA	2/4/14	0.1804	NA	G2	No	C53.9	2253973	C53.9	Yes	Yes	0.3306	0.03	31	Yes	CESC	11.67110497	1:DECEASED	0F18EF74-019B-478D-AECD-60CC715BFDB7	M0	N0	T1B	With Tumor	6.641023112	1:PROGRESSION	Yes	No	American Indian or Alaska Native	Yes	22	1	Primary
cesc_tcga_pan_can_atlas_2018	TCGA-UC-A7PI	TCGA-UC-A7PI-01	44	NA	2009	6	-7	Cervical Cancer	CESC	Endometrioid Carcinoma	2114	-16427	0	25.57780189	1:Recurred/Progressed	69.50060821	0:ALIVE OR DEAD TUMOR FREE	Not Hispanic Or Latino	7/17/14	0.1041	EUR	G1	No	C53.0	2366833	C53.0	Yes	Yes	0.3359	0.09	50	Yes	CEEN	69.50060821	0:LIVING	C659F1C9-F3B4-4CFE-8627-2BB716C62B96	MX	N0	T1B1	Tumor Free	25.57780189	1:PROGRESSION	Yes	No	White	No	14	1	Primary
cesc_tcga_pan_can_atlas_2018	TCGA-VS-A8Q8	TCGA-VS-A8Q8-01	26	NA	2009	10	15	Cervical Cancer	CESC	Cervical Squamous Cell Carcinoma	NA	-9571	0	NA	NA	32.1530723	1:DEAD WITH TUMOR	NA	3/31/14	0.3217	EUR	G2	No	C53.9	2253608	C53.9	Yes	Yes	0.3397	0.09	72	Yes	CESC	32.1530723	1:DECEASED	6C3C8219-74AB-4E54-81F5-84D4D5884252	MX	N0	T1B	With Tumor	16.0436598	1:PROGRESSION	Yes	No	White	Yes	12	1	Primary
cesc_tcga_pan_can_atlas_2018	TCGA-VS-A8QA	TCGA-VS-A8QA-01	44	NA	2009	8	31	Cervical Cancer	CESC	Cervical Squamous Cell Carcinoma	1099	-16072	0	36.13111089	0:DiseaseFree	36.13111089	0:ALIVE OR DEAD TUMOR FREE	NA	3/30/14	0.2386	NA	GX	No	C53.9	2253608	C53.9	Yes	Yes	0.3317	0.04	163	No	CESC	36.13111089	0:LIVING	1A3D5555-7013-4F06-878A-98944F075B63	MX	N0	T1B1	Tumor Free	36.13111089	0:CENSORED	Yes	No	NA	Yes	22	1	Primary
cesc_tcga_pan_can_atlas_2018	TCGA-VS-A952	TCGA-VS-A952-01	66	NA	2009	5	-5	Cervical Cancer	CESC	Mucinous Carcinoma	1778	-24345	0	58.45415393	0:DiseaseFree	58.45415393	0:ALIVE OR DEAD TUMOR FREE	NA	5/21/14	0.1539	EUR	G2	No	C53.9	2404088	C53.9	Yes	Yes	0.3351	0.11	107	No	CEMU	58.45415393	0:LIVING	9FA42FE6-CCD0-4850-B08B-97B20ECEB8DF	MX	N0	T1B	Tumor Free	58.45415393	0:CENSORED	Yes	No	White	No	14	1	Primary
cesc_tcga_pan_can_atlas_2018	TCGA-VS-A9UB	TCGA-VS-A9UB-01	54	NA	2009	11	27	Cervical Cancer	CESC	Cervical Squamous Cell Carcinoma	911	-19737	0	29.95035671	0:DiseaseFree	29.95035671	0:ALIVE OR DEAD TUMOR FREE	NA	10/1/14	0.1900	NA	G3	No	C53.9	2253608	C53.9	Yes	Yes	0.3529	0.29	94	No	CESC	29.95035671	0:LIVING	CA242B4C-B879-4E13-A1E7-84C984067189	MX	N0	T2B	Tumor Free	29.95035671	0:CENSORED	Yes	No	NA	Yes	16	1	Primary
cesc_tcga_pan_can_atlas_2018	TCGA-VS-A9UO	TCGA-VS-A9UO-01	43	NA	2009	5	3	Cervical Cancer	CESC	Mucinous Carcinoma	1456	-15813	0	47.86796857	0:DiseaseFree	47.86796857	0:ALIVE OR DEAD TUMOR FREE	NA	8/11/14	0.2730	EUR	G2	No	C53.9	2404088	C53.9	Yes	Yes	0.3477	0.24	50	No	CEMU	47.86796857	0:LIVING	4DA121DA-9193-4AC5-8206-03CB1F7C2C14	MX	N0	T2B	Tumor Free	47.86796857	0:CENSORED	Yes	No	White	Yes	14	1	Primary
cesc_tcga_pan_can_atlas_2018	TCGA-VS-A9UQ	TCGA-VS-A9UQ-01	32	NA	2009	2	-15	Cervical Cancer	CESC	Mucinous Carcinoma	1263	-11853	0	18.44363349	1:Recurred/Progressed	41.52283263	0:ALIVE OR DEAD TUMOR FREE	NA	8/11/14	0.1343	EUR	G2	No	C53.9	2404088	C53.9	Yes	Yes	0.3205	0.02	23	No	CEMU	41.52283263	0:LIVING	2C600A58-98ED-4572-9B6F-EDBA2719790C	MX	N0	T1B	Tumor Free	18.44363349	1:PROGRESSION	Yes	No	NA	Yes	14	1	Primary
cesc_tcga_pan_can_atlas_2018	TCGA-VS-A9UZ	TCGA-VS-A9UZ-01	61	NA	2009	1	-7	Cervical Cancer	CESC	Mucinous Carcinoma	2044	-22344	0	67.19926357	0:DiseaseFree	67.19926357	0:ALIVE OR DEAD TUMOR FREE	NA	8/20/14	0.0548	EUR	G2	No	C53.9	2404088	C53.9	Yes	Yes	0.3106	0.03	156	No	CEMU	67.19926357	0:LIVING	6817BB3E-1F8A-457C-9AB0-31CCDA8B6868	MX	N0	T1B	Tumor Free	67.19926357	0:CENSORED	Yes	No	White	Yes	10	1	Primary
cesc_tcga_pan_can_atlas_2018	TCGA-VS-A9V2	TCGA-VS-A9V2-01	29	NA	2009	6	1	Cervical Cancer	CESC	Cervical Squamous Cell Carcinoma	555	-10637	0	18.24637538	0:DiseaseFree	18.24637538	0:ALIVE OR DEAD TUMOR FREE	NA	9/5/14	0.2823	NA	G2	No	C53.9	2253608	C53.9	Yes	Yes	0.357	0.01	38	No	CESC	18.24637538	0:LIVING	03804F9B-DF7C-462C-8984-8EB3A5ED4999	MX	N0	T1B	Tumor Free	18.24637538	0:CENSORED	Yes	No	White	Yes	8	1	Primary
cesc_tcga_pan_can_atlas_2018	TCGA-ZJ-A8QQ	TCGA-ZJ-A8QQ-01	24	NA	1995	5	47	Cervical Cancer	CESC	Cervical Squamous Cell Carcinoma	2056	-8918	0	67.59377979	0:DiseaseFree	67.59377979	0:ALIVE OR DEAD TUMOR FREE	Not Hispanic Or Latino	2/25/14	NA	EUR	GX	No	C53.9	2254339	C53.9	Yes	No	0.3614	0.05	NA	No	CESC	67.59377979	0:LIVING	B12DEB95-6AA1-49CB-A3C5-A711D42D6FB9	M0	N0	T1B2	Tumor Free	67.59377979	0:CENSORED	No	No	White	Yes	18	1	Primary
cesc_tcga_pan_can_atlas_2018	TCGA-ZJ-AAX4	TCGA-ZJ-AAX4-01	85	NA	2009	16	21	Cervical Cancer	CESC	Cervical Squamous Cell Carcinoma	21	-31258	0	NA	NA	0.690403393	0:ALIVE OR DEAD TUMOR FREE	Not Hispanic Or Latino	12/19/14	0.4030	EUR	G3	No	C53.9	2254339	C53.9	Yes	Yes	0.3559	0.38	47	NA	CESC	0.690403393	0:LIVING	13D72130-604C-4D79-95CC-53C2E25D91B0	M0	N0	T2	NA	0.690403393	0:CENSORED	Yes	Yes	White	NA	12	1	Primary
cesc_tcga_pan_can_atlas_2018	TCGA-ZJ-AAXA	TCGA-ZJ-AAXA-01	64	NA	2009	17	27	Cervical Cancer	CESC	Cervical Squamous Cell Carcinoma	43	-23603	0	NA	NA	1.413683138	0:ALIVE OR DEAD TUMOR FREE	Not Hispanic Or Latino	12/30/14	0.5033	EUR	G2	No	C53.9	2254339	C53.9	Yes	Yes	0.338	0.68	58	NA	CESC	1.413683138	0:LIVING	E8DE2228-3AAA-48AD-A2E4-2940280AF6FD	MX	N0	T1B	NA	1.413683138	0:CENSORED	NA	No	White	NA	18	1	Primary
cesc_tcga_pan_can_atlas_2018	TCGA-ZJ-AAXB	TCGA-ZJ-AAXB-01	42	NA	2009	23	27	Cervical Cancer	CESC	Endocervical Adenocarcinoma	0	-15492	0	NA	NA	0	0:ALIVE OR DEAD TUMOR FREE	Not Hispanic Or Latino	12/31/14	0.6752	EUR	G3	No	C53.9	2368294	C53.9	Yes	Yes	0.3555	0.8	130	NA	ECAD	0	0:LIVING	88F0AA4A-6BFD-4573-B136-58F84F867F10	M0	N0	T1B2	NA	0	0:CENSORED	NA	No	White	NA	14	1	Primary
cesc_tcga_pan_can_atlas_2018	TCGA-ZJ-AAXD	TCGA-ZJ-AAXD-01	35	NA	2009	23	37	Cervical Cancer	CESC	Cervical Squamous Cell Carcinoma	0	-12968	0	NA	NA	0	0:ALIVE OR DEAD TUMOR FREE	NA	12/30/14	0.2773	EUR	G2	No	C53.9	2254339	C53.9	Yes	Yes	0.3529	0.03	82	NA	CESC	0	0:LIVING	AF33DF2E-9737-4F63-952C-858A70AA589C	M0	N0	T3B	NA	0	0:CENSORED	NA	No	NA	NA	16	1	Primary
cesc_tcga_pan_can_atlas_2018	TCGA-ZJ-AAXF	TCGA-ZJ-AAXF-01	62	NA	2009	21	19	Cervical Cancer	CESC	Cervical Squamous Cell Carcinoma	0	-22709	0	NA	NA	0	0:ALIVE OR DEAD TUMOR FREE	NA	1/28/15	0.0125	EUR	G3	No	C53.9	2253973	C53.9	Yes	Yes	0.315	0	49	NA	CESC	0	0:LIVING	0ACD1E47-1099-469B-A6D4-E00DB47F57A9	M0	N0	T2B	NA	0	0:CENSORED	NA	No	NA	NA	12	1	Primary
cesc_tcga_pan_can_atlas_2018	TCGA-ZJ-AAXJ	TCGA-ZJ-AAXJ-01	43	NA	2009	7	35	Cervical Cancer	CESC	Cervical Squamous Cell Carcinoma	0	-16007	0	NA	NA	0	0:ALIVE OR DEAD TUMOR FREE	NA	12/31/14	0.3078	EUR	NA	No	C53.9	2253973	C53.9	Yes	Yes	0.3354	0.23	87	NA	CESC	0	0:LIVING	6B60BF8E-29A1-4C6B-9EAD-AEA4DDC99064	MX	N0	T2B	NA	0	0:CENSORED	NA	No	NA	NA	20	1	Primary
cesc_tcga_pan_can_atlas_2018	TCGA-ZJ-AAXU	TCGA-ZJ-AAXU-01	51	NA	2009	9	39	Cervical Cancer	CESC	Cervical Squamous Cell Carcinoma	5	-18773	0	NA	NA	0.16438176	0:ALIVE OR DEAD TUMOR FREE	Not Hispanic Or Latino	12/19/14	0.2021	EUR	G2	No	C53.9	2254339	C53.9	Yes	Yes	0.3135	0.08	362	NA	CESC	0.16438176	0:LIVING	DDD4B6D2-5BE0-4EDD-977A-A795EEA3C738	M0	N0	T2B	NA	0.16438176	0:CENSORED	NA	No	White	NA	22	1	Primary
[truncated: 12 more columns]
