# Supplementary material for: Exploring the role of the Rab network in epithelial-to-mesenchymal transition
Source: Bioinform Adv. 2024 Dec 14;5(1):vbae200. doi: 10.1093/bioadv/vbae200 (PMC11684074; doi:10.1093/bioadv/vbae200)
Supplement: vbae200_Supplementary_Data [file vbae200_supplementary_data.zip › blca_met_IDs.txt]

Study ID	Patient ID	Sample ID	Diagnosis Age	Neoplasm Disease Stage American Joint Committee on Cancer Code	American Joint Committee on Cancer Publication Version Type	Aneuploidy Score	Buffa Hypoxia Score	Cancer Type	TCGA PanCanAtlas Cancer Type Acronym	Cancer Type Detailed	Last Communication Contact from Initial Pathologic Diagnosis Date	Birth from Initial Pathologic Diagnosis Date	Last Alive Less Initial Pathologic Diagnosis Date Calculated Day Value	Disease Free (Months)	Disease Free Status	Months of disease-specific survival	Disease-specific Survival status	Ethnicity Category	Form completion date	Fraction Genome Altered	Genetic Ancestry Label	Neoplasm Histologic Grade	Neoadjuvant Therapy Type Administered Prior To Resection Text	ICD-10 Classification	International Classification of Diseases for Oncology, Third Edition ICD-O-3 Histology Code	International Classification of Diseases for Oncology, Third Edition ICD-O-3 Site Code	Informed consent verified	In PanCan Pathway Analysis	MSI MANTIS Score	MSIsensor Score	Mutation Count	New Neoplasm Event Post Initial Therapy Indicator	Oncotree Code	Overall Survival (Months)	Overall Survival Status	Other Patient ID	American Joint Committee on Cancer Metastasis Stage Code	Neoplasm Disease Lymph Node Stage American Joint Committee on Cancer Code	American Joint Committee on Cancer Tumor Stage Code	Person Neoplasm Cancer Status	Progress Free Survival (Months)	Progression Free Status	Primary Lymph Node Presentation Assessment	Prior Diagnosis	Race Category	Radiation Therapy	Ragnum Hypoxia Score	Number of Samples Per Patient	Sample Type
blca_tcga_pan_can_atlas_2018	TCGA-2F-A9KP	TCGA-2F-A9KP-01	66	STAGE IV	7TH	10	15	Bladder Cancer	BLCA	Bladder Urothelial Carcinoma	NA	-24428	0	NA	NA	11.96699214	1:DEAD WITH TUMOR	Not Hispanic Or Latino	3/19/14	0.3409	EUR	High Grade	No	C67.2	8120/3	C67.2	Yes	Yes	0.3234	0.17	131	Yes	BLCA	11.96699214	1:DECEASED	65D1EAEC-28DB-4A41-A4DB-1A710FCB24AD	MX	N2	T3A	With Tumor	11.27658875	1:PROGRESSION	Yes	No	White	No	20	1	Primary
blca_tcga_pan_can_atlas_2018	TCGA-4Z-AA84	TCGA-4Z-AA84-01	61	STAGE IV	7TH	21	19	Bladder Cancer	BLCA	Bladder Urothelial Carcinoma	460	-22397	0	NA	NA	15.12312194	0:ALIVE OR DEAD TUMOR FREE	NA	9/21/14	0.4923	EUR	High Grade	No	C67.9	8120/3	C67.9	Yes	Yes	0.3257	0	423	NA	BLCA	15.12312194	0:LIVING	8B091AC3-D03A-4DD2-BDDE-F7F5C6987155	M1	N2	T3A	With Tumor	15.12312194	0:CENSORED	Yes	Yes	White	No	18	1	Primary
blca_tcga_pan_can_atlas_2018	TCGA-BT-A3PH	TCGA-BT-A3PH-01	76	STAGE IV	7TH	14	17	Bladder Cancer	BLCA	Bladder Urothelial Carcinoma	NA	-28030	0	NA	NA	4.66844199	1:DEAD WITH TUMOR	Not Hispanic Or Latino	41036	0.2398	EUR	High Grade	No	C67.9	8120/3	C67.9	Yes	Yes	0.3362	0.14	417	No	BLCA	4.66844199	1:DECEASED	932BCDD4-5145-49E8-9A95-8A546396F572	MX	N2	T3B	With Tumor	4.66844199	1:PROGRESSION	Yes	No	White	No	18	1	Primary
blca_tcga_pan_can_atlas_2018	TCGA-BT-A42B	TCGA-BT-A42B-01	59	STAGE IV	7TH	9	NA	Bladder Cancer	BLCA	Bladder Urothelial Carcinoma	469	-21788	0	NA	NA	17.55597199	1:DEAD WITH TUMOR	Not Hispanic Or Latino	41365	0.3172	EUR	High Grade	No	C67.2	8130/3	C67.2	Yes	No	0.3184	0.19	53	No	BLCA	17.55597199	1:DECEASED	DB84C62D-6904-4EA8-8E51-1262B8D6FF90	MX	N1	T3A	NA	17.55597199	1:PROGRESSION	Yes	No	White	No	NA	1	Primary
blca_tcga_pan_can_atlas_2018	TCGA-BT-A42F	TCGA-BT-A42F-01	64	STAGE IV	7TH	25	31	Bladder Cancer	BLCA	Bladder Urothelial Carcinoma	864	-23713	0	NA	NA	28.40516816	0:ALIVE OR DEAD TUMOR FREE	Not Hispanic Or Latino	41548	0.0197	EUR	High Grade	No	C67.4	8120/3	C67.4	Yes	Yes	0.3106	0	165	No	BLCA	28.40516816	0:LIVING	DA98BE9D-7ACF-43CE-AA24-38D1D2604506	MX	N1	T4A	Tumor Free	28.40516816	0:CENSORED	Yes	No	White	No	12	1	Primary
blca_tcga_pan_can_atlas_2018	TCGA-C4-A0EZ	TCGA-C4-A0EZ-01	69	STAGE IV	5TH	17	15	Bladder Cancer	BLCA	Bladder Urothelial Carcinoma	NA	-25202	0	NA	NA	8.975244107	1:DEAD WITH TUMOR	NA	8/19/10	0.4557	EUR	High Grade	No	C67.9	8120/3	C67.9	Yes	Yes	0.2845	0.34	172	No	BLCA	8.975244107	1:DECEASED	05935f1d-77c2-46ca-b87a-7a84bce38afd	M1	N1	T3A	With Tumor	8.975244107	1:PROGRESSION	NA	Yes	NA	No	8	1	Primary
blca_tcga_pan_can_atlas_2018	TCGA-CU-A0YO	TCGA-CU-A0YO-01	84	STAGE IV	6TH	15	-7	Bladder Cancer	BLCA	Bladder Urothelial Carcinoma	NA	-30817	0	NA	NA	4.898576454	1:DEAD WITH TUMOR	Not Hispanic Or Latino	40728	0.1541	EUR	High Grade	No	C67.9	8130/3	C67.9	Yes	Yes	0.2791	0.01	90	NA	BLCA	4.898576454	1:DECEASED	4a9ef220-922c-49cf-bbed-d173b214ed31	MX	N2	T3A	With Tumor	3.879409541	1:PROGRESSION	Yes	Yes	White	No	-2	1	Primary
blca_tcga_pan_can_atlas_2018	TCGA-DK-AA6L	TCGA-DK-AA6L-01	48	STAGE IV	7TH	16	11	Bladder Cancer	BLCA	Bladder Urothelial Carcinoma	NA	-17635	0	NA	NA	38.23519742	1:DEAD WITH TUMOR	Not Hispanic Or Latino	5/30/14	0.6373	EUR	High Grade	No	C67.1	8120/3	C67.1	Yes	Yes	0.3309	0.02	384	Yes	BLCA	38.23519742	1:DECEASED	CBE6C328-F7E1-44B2-B4E5-B495F46A7FB7	MX	N1	T3	With Tumor	30.24624388	1:PROGRESSION	Yes	Yes	White	No	8	1	Primary
blca_tcga_pan_can_atlas_2018	TCGA-E5-A2PC	TCGA-E5-A2PC-01	61	STAGE IV	6TH	24	25	Bladder Cancer	BLCA	Bladder Urothelial Carcinoma	1326	-22308	0	NA	NA	43.59404281	0:ALIVE OR DEAD TUMOR FREE	Not Hispanic Or Latino	12/21/11	0.6451	EUR	High Grade	No	C67.2	8120/3	C67.2	Yes	Yes	0.3096	0.05	206	No	BLCA	43.59404281	0:LIVING	4107AE6F-502C-4BDC-BF14-E4B3711CBA38	MX	N1	T2B	Tumor Free	43.59404281	0:CENSORED	Yes	No	White	No	22	1	Primary
blca_tcga_pan_can_atlas_2018	TCGA-E5-A4TZ	TCGA-E5-A4TZ-01	64	STAGE IV	7TH	25	3	Bladder Cancer	BLCA	Bladder Urothelial Carcinoma	NA	-23566	0	NA	NA	15.3532564	1:DEAD WITH TUMOR	Not Hispanic Or Latino	8/19/13	0.4505	EUR	High Grade	Yes	C67.9	8120/3	C67.9	Yes	Yes	0.3413	1.01	417	Yes	BLCA	15.3532564	1:DECEASED	CA6403DD-3BD5-4023-8EA1-9957EC44DBA5	MX	N2	T4B	With Tumor	14.30121314	1:PROGRESSION	Yes	Yes	White	No	10	1	Primary
blca_tcga_pan_can_atlas_2018	TCGA-E7-A7DV	TCGA-E7-A7DV-01	44	STAGE IV	7TH	16	35	Bladder Cancer	BLCA	Bladder Urothelial Carcinoma	37	-16145	0	NA	NA	1.216425026	0:ALIVE OR DEAD TUMOR FREE	Not Hispanic Or Latino	41406	0.1653	EUR	High Grade	No	C67.9	8130/3	C67.9	Yes	Yes	0.3199	0.02	493	No	BLCA	1.216425026	0:LIVING	3EFFD691-570C-478A-8903-3771A1B43F2E	MX	N3	T4	With Tumor	1.216425026	0:CENSORED	Yes	Yes	White	No	6	1	Primary
blca_tcga_pan_can_atlas_2018	TCGA-E7-A97Q	TCGA-E7-A97Q-01	60	STAGE IV	7TH	25	-9	Bladder Cancer	BLCA	Bladder Urothelial Carcinoma	82	-22249	0	NA	NA	8.087582602	1:DEAD WITH TUMOR	Not Hispanic Or Latino	4/18/14	0.5712	EUR	High Grade	No	C67.9	8120/3	C67.9	Yes	Yes	0.3288	0.01	63	No	BLCA	8.087582602	1:DECEASED	ADA19F65-5256-4C79-B3B9-7B9DA69BE437	MX	N3	T4A	With Tumor	8.087582602	1:PROGRESSION	Yes	No	White	No	6	1	Primary
blca_tcga_pan_can_atlas_2018	TCGA-FD-A3B5	TCGA-FD-A3B5-01	86	STAGE IV	7TH	16	41	Bladder Cancer	BLCA	Bladder Urothelial Carcinoma	NA	-31442	0	NA	NA	8.942367755	1:DEAD WITH TUMOR	Not Hispanic Or Latino	41244	0.3733	NA	High Grade	No	C67.4	8120/3	C67.4	Yes	Yes	0.3672	0.38	143	NA	BLCA	8.942367755	1:DECEASED	462D5A6B-9F39-4AAE-A35B-D06A7811D053	MX	N1	T2B	With Tumor	8.942367755	1:PROGRESSION	Yes	No	Black or African American	No	20	1	Primary
blca_tcga_pan_can_atlas_2018	TCGA-FD-A3SJ	TCGA-FD-A3SJ-01	59	STAGE IV	7TH	15	17	Bladder Cancer	BLCA	Bladder Urothelial Carcinoma	NA	-21615	0	NA	NA	24.29562416	1:DEAD WITH TUMOR	Not Hispanic Or Latino	41220	0.4746	EUR	High Grade	No	C67.2	8120/3	C67.2	Yes	Yes	0.3309	0.01	219	Yes	BLCA	24.29562416	1:DECEASED	6D8D8169-0C1A-4CDB-BE6F-9761C981A369	MX	N2	T2B	With Tumor	9.238254923	1:PROGRESSION	Yes	Yes	White	No	6	1	Primary
blca_tcga_pan_can_atlas_2018	TCGA-FD-A3SL	TCGA-FD-A3SL-01	60	STAGE IV	7TH	14	-13	Bladder Cancer	BLCA	Bladder Urothelial Carcinoma	683	-22020	0	NA	NA	23.40796265	1:DEAD WITH TUMOR	Not Hispanic Or Latino	41220	0.2824	EUR	High Grade	No	C67.4	8120/3	C67.4	Yes	Yes	0.3359	0.02	201	Yes	BLCA	23.40796265	1:DECEASED	4570B6E2-D430-41CA-AAB1-CE4D14C36463	M1	N2	T4A	With Tumor	8.54785153	1:PROGRESSION	Yes	Yes	White	No	2	1	Primary
blca_tcga_pan_can_atlas_2018	TCGA-FD-A3SM	TCGA-FD-A3SM-01	70	STAGE IV	7TH	7	21	Bladder Cancer	BLCA	Bladder Urothelial Carcinoma	186	-25852	0	NA	NA	17.98336457	1:DEAD WITH TUMOR	Not Hispanic Or Latino	7/16/12	0.201	EUR	High Grade	No	C67.2	8120/3	C67.2	Yes	Yes	0.3142	0	185	Yes	BLCA	17.98336457	1:DECEASED	474582F2-8DEC-4FBC-803F-4FD9BA2E0957	M1	N2	T3A	With Tumor	4.734194694	1:PROGRESSION	Yes	Yes	White	No	24	1	Primary
blca_tcga_pan_can_atlas_2018	TCGA-FD-A3SO	TCGA-FD-A3SO-01	68	STAGE IV	7TH	12	19	Bladder Cancer	BLCA	Bladder Urothelial Carcinoma	NA	-25147	0	NA	NA	5.523227143	1:DEAD WITH TUMOR	Not Hispanic Or Latino	7/16/12	0.2555	EUR	High Grade	No	C67.2	8120/3	C67.2	Yes	Yes	0.331	0	322	Yes	BLCA	5.523227143	1:DECEASED	94809FBF-4895-42C0-A7C6-F39EE1A41F1A	MX	N1	T3A	With Tumor	4.701318342	1:PROGRESSION	Yes	No	White	No	8	1	Primary
blca_tcga_pan_can_atlas_2018	TCGA-FD-A3SQ	TCGA-FD-A3SQ-01	62	STAGE IV	6TH	9	-27	Bladder Cancer	BLCA	Bladder Urothelial Carcinoma	NA	-22687	0	NA	NA	46.78304895	1:DEAD WITH TUMOR	Not Hispanic Or Latino	7/16/12	0.2063	EUR	High Grade	No	C67.2	8120/3	C67.2	Yes	Yes	0.3375	0	67	Yes	BLCA	46.78304895	1:DECEASED	3071CB51-DCF5-41F7-B047-AFC2DCBF0AAF	MX	N2	T3A	With Tumor	32.58046487	1:PROGRESSION	Yes	Yes	White	No	-12	1	Primary
blca_tcga_pan_can_atlas_2018	TCGA-FD-A3SR	TCGA-FD-A3SR-01	68	STAGE IV	7TH	14	-25	Bladder Cancer	BLCA	Bladder Urothelial Carcinoma	NA	-24979	0	NA	NA	19.79156393	1:DEAD WITH TUMOR	Not Hispanic Or Latino	7/16/12	0.5694	EUR	High Grade	No	C67.4	8120/3	C67.4	Yes	Yes	0.3293	0.07	133	Yes	BLCA	19.79156393	1:DECEASED	72D6E9AA-4A99-4FC9-A67B-4631E95FB043	MX	N2	T4A	With Tumor	12.23000296	1:PROGRESSION	Yes	Yes	White	No	6	1	Primary
blca_tcga_pan_can_atlas_2018	TCGA-FD-A3SS	TCGA-FD-A3SS-01	66	STAGE IV	7TH	8	23	Bladder Cancer	BLCA	Bladder Urothelial Carcinoma	60	-24408	0	NA	NA	12.85465365	1:DEAD WITH TUMOR	Not Hispanic Or Latino	7/16/12	0.4601	EUR	High Grade	No	C67.0	8120/3	C67.0	Yes	Yes	0.3313	0	441	Yes	BLCA	12.85465365	1:DECEASED	7B98B829-FDC7-4719-BEE9-C83F6154019C	MX	N3	T4	With Tumor	7.232797449	1:PROGRESSION	Yes	Yes	White	No	16	1	Primary
blca_tcga_pan_can_atlas_2018	TCGA-FD-A43U	TCGA-FD-A43U-01	70	STAGE IV	7TH	27	5	Bladder Cancer	BLCA	Bladder Urothelial Carcinoma	636	-25841	0	NA	NA	20.9093599	0:ALIVE OR DEAD TUMOR FREE	Not Hispanic Or Latino	11/29/12	0.0222	EUR	High Grade	No	C67.2	8120/3	C67.2	Yes	Yes	0.3	0.05	63	Yes	BLCA	20.9093599	0:LIVING	140B83DB-BADD-4B8D-B0F5-0F8C8060A228	MX	N2	T4A	Tumor Free	16.33954696	1:PROGRESSION	Yes	No	White	No	2	1	Primary
blca_tcga_pan_can_atlas_2018	TCGA-FD-A5BX	TCGA-FD-A5BX-01	82	STAGE IV	7TH	3	27	Bladder Cancer	BLCA	Bladder Urothelial Carcinoma	NA	-30276	0	NA	NA	5.687608903	1:DEAD WITH TUMOR	Not Hispanic Or Latino	41310	0.105	EUR	High Grade	No	C67.4	8120/3	C67.4	Yes	Yes	0.3172	0	322	Yes	BLCA	5.687608903	1:DECEASED	6BD85AE2-9D27-4285-A280-4469DD2A8B0A	MX	N1	T3B	With Tumor	3.254758852	1:PROGRESSION	Yes	Yes	White	No	-6	1	Primary
blca_tcga_pan_can_atlas_2018	TCGA-FD-A5BZ	TCGA-FD-A5BZ-01	77	STAGE IV	6TH	23	17	Bladder Cancer	BLCA	Bladder Urothelial Carcinoma	NA	-28451	0	NA	NA	27.45175395	1:DEAD WITH TUMOR	Not Hispanic Or Latino	41310	0.3508	EUR	High Grade	No	C67.3	8120/3	C67.3	Yes	Yes	0.3006	0.01	109	Yes	BLCA	27.45175395	1:DECEASED	AC187CD1-A5EF-47DA-88B2-1D4DF27E0E76	MX	N1	T3A	With Tumor	17.52309564	1:PROGRESSION	Yes	No	White	No	14	1	Primary
blca_tcga_pan_can_atlas_2018	TCGA-FD-A5C0	TCGA-FD-A5C0-01	61	STAGE IV	7TH	22	5	Bladder Cancer	BLCA	Bladder Urothelial Carcinoma	407	-22500	0	NA	NA	18.08199362	1:DEAD WITH TUMOR	Not Hispanic Or Latino	41310	0.6569	EUR	High Grade	No	C67.4	8120/3	C67.4	Yes	Yes	0.3211	0.06	110	Yes	BLCA	18.08199362	1:DECEASED	0628E443-3D7F-4A38-9D2A-EBC7F4F7E11D	MX	N2	T3A	Tumor Free	0.887661505	1:PROGRESSION	Yes	No	White	No	16	1	Primary
blca_tcga_pan_can_atlas_2018	TCGA-FD-A62O	TCGA-FD-A62O-01	74	STAGE IV	7TH	23	-1	Bladder Cancer	BLCA	Bladder Urothelial Carcinoma	147	-27310	0	NA	NA	7.101292041	0:ALIVE OR DEAD TUMOR FREE	Not Hispanic Or Latino	8/21/13	0.4327	EUR	High Grade	No	C67.0	8120/3	C67.0	Yes	Yes	0.3186	0.2	165	NA	BLCA	7.101292041	1:DECEASED	472502EB-AD99-4A1A-8445-1A11DC02A6D9	MX	N2	T3A	Tumor Free	7.101292041	0:CENSORED	Yes	No	White	No	6	1	Primary
blca_tcga_pan_can_atlas_2018	TCGA-FD-A6TA	TCGA-FD-A6TA-01	58	STAGE IV	7TH	10	7	Bladder Cancer	BLCA	Bladder Urothelial Carcinoma	1912	-21196	0	NA	NA	62.8595851	0:ALIVE OR DEAD TUMOR FREE	Not Hispanic Or Latino	41406	0.3027	EUR	High Grade	No	C67.2	8130/3	C67.2	Yes	Yes	0.3124	0	251	No	BLCA	62.8595851	0:LIVING	FCDA9873-3A93-40B2-913D-4DF1E6A27EFB	MX	N2	T3B	Tumor Free	62.8595851	0:CENSORED	Yes	No	White	No	24	1	Primary
blca_tcga_pan_can_atlas_2018	TCGA-FD-A6TE	TCGA-FD-A6TE-01	54	STAGE IV	7TH	26	31	Bladder Cancer	BLCA	Bladder Urothelial Carcinoma	376	-19874	0	NA	NA	12.36150837	0:ALIVE OR DEAD TUMOR FREE	Not Hispanic Or Latino	41406	0.4312	EUR	High Grade	No	C67.0	8120/3	C67.0	Yes	Yes	0.3385	0.34	252	Yes	BLCA	12.36150837	0:LIVING	5C771EE8-2AEA-498D-BA8C-CDBAEBFD57AC	MX	N2	T3A	Tumor Free	10.55330901	1:PROGRESSION	Yes	No	White	No	26	1	Primary
blca_tcga_pan_can_atlas_2018	TCGA-FD-A6TF	TCGA-FD-A6TF-01	80	STAGE IV	7TH	19	25	Bladder Cancer	BLCA	Bladder Urothelial Carcinoma	63	-29317	0	NA	NA	2.268468291	0:ALIVE OR DEAD TUMOR FREE	Not Hispanic Or Latino	41406	0.1643	EUR	High Grade	No	C67.2	8120/3	C67.2	Yes	Yes	0.3282	0	130	No	BLCA	2.268468291	1:DECEASED	6134F549-6876-4C07-8E58-49EC87EAF4C0	M1	N2	T3B	Tumor Free	2.268468291	0:CENSORED	Yes	No	White	No	12	1	Primary
blca_tcga_pan_can_atlas_2018	TCGA-FD-A6TG	TCGA-FD-A6TG-01	73	STAGE IV	7TH	23	5	Bladder Cancer	BLCA	Bladder Urothelial Carcinoma	81	-26893	0	NA	NA	3.05750074	0:ALIVE OR DEAD TUMOR FREE	Not Hispanic Or Latino	41406	0.3364	EUR	High Grade	No	C67.2	8120/3	C67.2	Yes	Yes	0.3202	0.02	359	NA	BLCA	3.05750074	1:DECEASED	0C890030-9BDB-4247-A3D5-A004F992F99C	MX	N2	T3A	Tumor Free	3.05750074	0:CENSORED	Yes	No	White	No	16	1	Primary
blca_tcga_pan_can_atlas_2018	TCGA-FD-A6TH	TCGA-FD-A6TH-01	63	STAGE IV	7TH	17	29	Bladder Cancer	BLCA	Bladder Urothelial Carcinoma	67	-23236	0	NA	NA	4.306802117	1:DEAD WITH TUMOR	Not Hispanic Or Latino	41406	0.4735	EUR	High Grade	Yes	C67.0	8120/3	C67.0	Yes	Yes	0.3428	0.24	147	Yes	BLCA	4.306802117	1:DECEASED	08D13748-0946-49A1-8EB3-5AFD1DEEBC84	MX	N2	T3	Tumor Free	4.142420357	1:PROGRESSION	Yes	Yes	White	No	24	1	Primary
blca_tcga_pan_can_atlas_2018	TCGA-FD-A6TI	TCGA-FD-A6TI-01	73	STAGE IV	7TH	27	-3	Bladder Cancer	BLCA	Bladder Urothelial Carcinoma	122	-26874	0	NA	NA	9.6656475	0:ALIVE OR DEAD TUMOR FREE	Not Hispanic Or Latino	41406	0.1297	EUR	High Grade	No	C67.3	8120/3	C67.3	Yes	Yes	0.3203	0	117	NA	BLCA	9.6656475	1:DECEASED	0F956645-35AA-4A68-98D3-EA589459BE00	MX	N1	T4B	Tumor Free	9.6656475	0:CENSORED	Yes	No	White	No	-8	1	Primary
blca_tcga_pan_can_atlas_2018	TCGA-FJ-A3Z7	TCGA-FJ-A3Z7-01	76	STAGE IV	7TH	14	-11	Bladder Cancer	BLCA	Bladder Urothelial Carcinoma	945	-28052	0	NA	NA	31.06815268	0:ALIVE OR DEAD TUMOR FREE	Not Hispanic Or Latino	9/27/12	0.3163	EUR	High Grade	Yes	C67.9	8120/3	C67.9	Yes	Yes	0.3483	0.25	296	No	BLCA	31.06815268	0:LIVING	6B2D63F2-F390-4601-9640-F769F6E91BF4	MX	N2	T4A	Tumor Free	31.06815268	0:CENSORED	Yes	Yes	White	No	-16	1	Primary
blca_tcga_pan_can_atlas_2018	TCGA-FJ-A3ZE	TCGA-FJ-A3ZE-01	65	STAGE IV	7TH	10	27	Bladder Cancer	BLCA	Bladder Urothelial Carcinoma	106	-23866	0	NA	NA	10.65193806	1:DEAD WITH TUMOR	Not Hispanic Or Latino	9/27/12	0.4201	EUR	High Grade	No	C67.9	8120/3	C67.9	Yes	Yes	0.356	0.25	374	Yes	BLCA	10.65193806	1:DECEASED	917961E2-78AD-4182-9CDB-5EFB09808111	M1	N3	NA	With Tumor	4.99720551	1:PROGRESSION	NA	No	White	Yes	20	1	Primary
blca_tcga_pan_can_atlas_2018	TCGA-FT-A61P	TCGA-FT-A61P-01	76	STAGE IV	7TH	21	39	Bladder Cancer	BLCA	Bladder Urothelial Carcinoma	337	-28082	0	NA	NA	11.07933064	0:ALIVE OR DEAD TUMOR FREE	Not Hispanic Or Latino	7/22/13	0.1083	EUR	High Grade	No	C67.9	8120/3	C67.9	Yes	Yes	0.308	0	145	No	BLCA	11.07933064	0:LIVING	7C698A35-7694-47F0-B681-F08840B95C02	MX	N2	T3B	Tumor Free	11.07933064	0:CENSORED	Yes	Yes	White	No	12	1	Primary
blca_tcga_pan_can_atlas_2018	TCGA-GC-A3YS	TCGA-GC-A3YS-01	61	STAGE IV	7TH	22	29	Bladder Cancer	BLCA	Bladder Urothelial Carcinoma	758	-22515	0	NA	NA	24.92027485	0:ALIVE OR DEAD TUMOR FREE	Not Hispanic Or Latino	41009	0.2881	EUR	High Grade	No	C67.9	8120/3	C67.9	Yes	Yes	0.3571	0.23	218	No	BLCA	24.92027485	0:LIVING	4D323B18-CE5A-4516-862D-7ED1FDF1F008	MX	N1	T3A	Tumor Free	24.92027485	0:CENSORED	Yes	No	White	No	18	1	Primary
blca_tcga_pan_can_atlas_2018	TCGA-GC-A6I3	TCGA-GC-A6I3-01	90	STAGE IV	7TH	18	19	Bladder Cancer	BLCA	Bladder Urothelial Carcinoma	423	-32873	0	NA	NA	13.90669691	0:ALIVE OR DEAD TUMOR FREE	Not Hispanic Or Latino	10/15/13	0.4105	NA	High Grade	No	C67.9	8120/3	C67.9	Yes	Yes	0.3265	0	205	No	BLCA	13.90669691	0:LIVING	ACF6BDF3-6349-49DC-B99A-4EDA648EEAC5	MX	N1	T3A	Tumor Free	13.90669691	0:CENSORED	Yes	No	Black or African American	No	4	1	Primary
blca_tcga_pan_can_atlas_2018	TCGA-GD-A2C5	TCGA-GD-A2C5-01	53	STAGE IV	7TH	17	-5	Bladder Cancer	BLCA	Bladder Urothelial Carcinoma	812	-19498	0	NA	NA	26.69559786	0:ALIVE OR DEAD TUMOR FREE	Not Hispanic Or Latino	10/20/11	0.4405	EUR	High Grade	No	C67.9	8120/3	C67.9	Yes	Yes	0.2946	0.16	258	No	BLCA	26.69559786	0:LIVING	5D54C742-5A8E-4C40-8D62-95E75E210AB8	MX	N2	T3A	NA	7.035539337	1:PROGRESSION	Yes	No	White	NA	20	1	Primary
blca_tcga_pan_can_atlas_2018	TCGA-GD-A3OP	TCGA-GD-A3OP-01	84	STAGE IV	7TH	16	-33	Bladder Cancer	BLCA	Bladder Urothelial Carcinoma	64	-30956	0	NA	NA	2.104086531	0:ALIVE OR DEAD TUMOR FREE	Not Hispanic Or Latino	40975	0.1257	EUR	High Grade	No	C67.9	8120/3	C67.9	Yes	Yes	0.3359	0	334	NA	BLCA	2.104086531	0:LIVING	31DA07BB-6752-49A3-A7EA-5427C04A9458	MX	N2	T4A	NA	2.104086531	0:CENSORED	Yes	No	White	NA	-16	1	Primary
blca_tcga_pan_can_atlas_2018	TCGA-GD-A3OQ	TCGA-GD-A3OQ-01	48	STAGE IV	7TH	0	29	Bladder Cancer	BLCA	Bladder Urothelial Carcinoma	95	-17682	0	NA	NA	3.123253444	0:ALIVE OR DEAD TUMOR FREE	Not Hispanic Or Latino	40975	0.027	EUR	High Grade	No	C67.9	8120/3	C67.9	Yes	Yes	0.3291	0.08	108	NA	BLCA	3.123253444	0:LIVING	2E85C30C-C4C4-4096-9EEF-4EB2C7D991A3	MX	N1	T4A	NA	3.123253444	0:CENSORED	Yes	No	White	NA	26	1	Primary
blca_tcga_pan_can_atlas_2018	TCGA-GU-A42R	TCGA-GU-A42R-01	68	STAGE IV	7TH	6	11	Bladder Cancer	BLCA	Bladder Urothelial Carcinoma	344	-25134	0	NA	NA	18.96965513	1:DEAD WITH TUMOR	Not Hispanic Or Latino	10/30/12	0.1864	EUR	High Grade	No	C67.9	8120/3	C67.9	Yes	Yes	0.3418	0.31	131	No	BLCA	18.96965513	1:DECEASED	0691B8C5-6244-407C-8601-FA1BDA01FF2A	MX	N2	T4A	With Tumor	2.991748036	1:PROGRESSION	Yes	No	White	No	14	1	Primary
blca_tcga_pan_can_atlas_2018	TCGA-GU-A762	TCGA-GU-A762-01	87	STAGE IV	7TH	18	21	Bladder Cancer	BLCA	Bladder Urothelial Carcinoma	62	-31812	0	NA	NA	7.627313673	1:DEAD WITH TUMOR	Not Hispanic Or Latino	2/19/14	0.3749	EUR	High Grade	No	C67.9	8120/3	C67.9	Yes	Yes	0.3248	0	108	No	BLCA	7.627313673	1:DECEASED	6A1EEE8D-CF62-47E9-9322-C18633CB3EE9	MX	N2	T4A	With Tumor	7.627313673	1:PROGRESSION	Yes	No	White	No	18	1	Primary
blca_tcga_pan_can_atlas_2018	TCGA-GU-A767	TCGA-GU-A767-01	81	STAGE IV	7TH	13	5	Bladder Cancer	BLCA	Bladder Urothelial Carcinoma	NA	-29739	0	NA	NA	4.734194694	1:DEAD WITH TUMOR	Not Hispanic Or Latino	2/19/14	0.2299	EUR	High Grade	No	C67.9	8120/3	C67.9	Yes	Yes	0.3258	0	365	No	BLCA	4.734194694	1:DECEASED	BFABA069-0914-46B4-927D-B5EA3A4A341F	MX	N2	T3B	With Tumor	4.734194694	1:PROGRESSION	Yes	No	White	No	6	1	Primary
blca_tcga_pan_can_atlas_2018	TCGA-GU-AATO	TCGA-GU-AATO-01	75	STAGE IV	7TH	24	19	Bladder Cancer	BLCA	Bladder Urothelial Carcinoma	NA	-27684	0	NA	NA	10.65193806	1:DEAD WITH TUMOR	Not Hispanic Or Latino	8/25/14	0.6561	EUR	High Grade	No	C67.9	8120/3	C67.9	Yes	Yes	0.3243	0.05	290	No	BLCA	10.65193806	1:DECEASED	CD20B968-B348-44EB-9CDB-F557AF8FB468	MX	N2	T4A	With Tumor	10.65193806	1:PROGRESSION	Yes	No	White	No	14	1	Primary
blca_tcga_pan_can_atlas_2018	TCGA-GU-AATP	TCGA-GU-AATP-01	74	STAGE IV	7TH	19	1	Bladder Cancer	BLCA	Bladder Urothelial Carcinoma	1003	-27049	0	NA	NA	32.9749811	0:ALIVE OR DEAD TUMOR FREE	Not Hispanic Or Latino	8/25/14	0.5599	EUR	High Grade	No	C67.2	8120/3	C67.2	Yes	Yes	0.3245	0.1	295	Yes	BLCA	32.9749811	0:LIVING	3B16881A-88C2-4048-B78F-E3E183503F70	MX	N2	T2	With Tumor	19.59430582	1:PROGRESSION	Yes	Yes	White	No	8	1	Primary
blca_tcga_pan_can_atlas_2018	TCGA-GV-A3JV	TCGA-GV-A3JV-01	66	STAGE IV	7TH	17	-11	Bladder Cancer	BLCA	Bladder Urothelial Carcinoma	134	-24243	0	NA	NA	14.26833679	1:DEAD WITH TUMOR	Not Hispanic Or Latino	41063	0.3894	EUR	High Grade	No	C67.9	8120/3	C67.9	Yes	Yes	0.3362	0.04	109	Yes	BLCA	14.26833679	1:DECEASED	01EE41EF-1894-4408-9E96-A22A1F068190	MX	N1	T3B	Tumor Free	4.405431173	1:PROGRESSION	Yes	No	White	No	12	1	Primary
blca_tcga_pan_can_atlas_2018	TCGA-GV-A3JZ	TCGA-GV-A3JZ-01	55	STAGE IV	7TH	16	23	Bladder Cancer	BLCA	Bladder Urothelial Carcinoma	603	-20420	0	NA	NA	19.82444028	0:ALIVE OR DEAD TUMOR FREE	Not Hispanic Or Latino	1/30/12	0.5703	EUR	High Grade	No	C67.9	8120/3	C67.9	Yes	Yes	0.2047	0.51	417	No	BLCA	19.82444028	0:LIVING	9CC92795-7A24-4875-87F0-3EFCCBFCC970	MX	N3	T4A	Tumor Free	19.82444028	0:CENSORED	Yes	Yes	White	No	18	1	Primary
blca_tcga_pan_can_atlas_2018	TCGA-GV-A3QF	TCGA-GV-A3QF-01	79	STAGE IV	7TH	21	21	Bladder Cancer	BLCA	Bladder Urothelial Carcinoma	232	-28890	0	NA	NA	20.28470921	0:ALIVE OR DEAD TUMOR FREE	Not Hispanic Or Latino	6/18/12	0.3999	EUR	High Grade	No	C67.3	8120/3	C67.3	Yes	Yes	0.332	0	128	No	BLCA	20.28470921	1:DECEASED	47990D5E-A0E1-4752-86F5-4F5B84E219DF	MX	N2	T3B	Tumor Free	20.28470921	0:CENSORED	Yes	No	White	No	20	1	Primary
blca_tcga_pan_can_atlas_2018	TCGA-GV-A3QG	TCGA-GV-A3QG-01	65	STAGE IV	7TH	2	3	Bladder Cancer	BLCA	Bladder Urothelial Carcinoma	NA	-23847	0	NA	NA	NA	1:DEAD WITH TUMOR	Not Hispanic Or Latino	6/18/12	0.1245	EUR	High Grade	No	C67.4	8120/3	C67.4	Yes	Yes	0.3365	0	89	Yes	BLCA	NA	1:DECEASED	79F23A0E-5AAE-4618-8191-7DD7C0552408	MX	N3	T3A	With Tumor	2.761613571	1:PROGRESSION	Yes	Yes	White	No	20	1	Primary
blca_tcga_pan_can_atlas_2018	TCGA-HQ-A2OE	TCGA-HQ-A2OE-01	69	NA	6TH	27	13	Bladder Cancer	BLCA	Bladder Urothelial Carcinoma	1174	NA	0	NA	NA	38.5968373	0:ALIVE OR DEAD TUMOR FREE	NA	40949	0.7354	EUR	NA	No	C67.9	8120/3	C67.9	Yes	Yes	0.3239	0.11	139	No	BLCA	38.5968373	0:LIVING	353C5FCC-9C6A-4AC6-99DC-FB4573B2AE6C	MX	N2	T2A	NA	38.5968373	0:CENSORED	Yes	No	NA	No	20	1	Primary
blca_tcga_pan_can_atlas_2018	TCGA-K4-A6MB	TCGA-K4-A6MB-01	64	STAGE IV	7TH	12	-11	Bladder Cancer	BLCA	Bladder Urothelial Carcinoma	469	-23664	0	NA	NA	15.41900911	0:ALIVE OR DEAD TUMOR FREE	Not Hispanic Or Latino	9/23/13	0.4375	EUR	High Grade	No	C67.0	8120/3	C67.0	Yes	Yes	0.336	0.3	304	No	BLCA	15.41900911	0:LIVING	661D7B4A-A2B2-4251-B464-292421665948	MX	N1	T3B	NA	15.41900911	0:CENSORED	Yes	No	White	No	12	1	Primary
blca_tcga_pan_can_atlas_2018	TCGA-K4-A83P	TCGA-K4-A83P-01	77	STAGE IV	7TH	29	-7	Bladder Cancer	BLCA	Bladder Urothelial Carcinoma	495	-28463	0	NA	NA	16.27379426	0:ALIVE OR DEAD TUMOR FREE	Not Hispanic Or Latino	41793	0.0134	EUR	NA	No	C67.9	8120/3	C67.9	Yes	Yes	0.3253	0	252	Yes	BLCA	16.27379426	0:LIVING	AA14FFB4-A715-4636-8251-73D019DDDD8C	MX	N1	T4A	With Tumor	2.301344643	1:PROGRESSION	Yes	No	White	No	-2	1	Primary
blca_tcga_pan_can_atlas_2018	TCGA-KQ-A41P	TCGA-KQ-A41P-01	76	STAGE IV	7TH	20	5	Bladder Cancer	BLCA	Bladder Urothelial Carcinoma	1094	-27816	0	NA	NA	35.96672913	0:ALIVE OR DEAD TUMOR FREE	Not Hispanic Or Latino	7/13/15	0.5547	EUR	High Grade	No	C67.0	8120/3	C67.0	Yes	Yes	0.3389	0.37	278	Yes	BLCA	35.96672913	0:LIVING	D7AF7E2C-F742-46ED-814B-1967D7E8C2D2	M1	N3	T3B	With Tumor	5.851990663	1:PROGRESSION	Yes	No	White	No	12	1	Primary
blca_tcga_pan_can_atlas_2018	TCGA-LC-A66R	TCGA-LC-A66R-01	78	STAGE IV	7TH	18	37	Bladder Cancer	BLCA	Bladder Urothelial Carcinoma	466	-28793	0	NA	NA	15.32038005	0:ALIVE OR DEAD TUMOR FREE	Not Hispanic Or Latino	6/27/13	0.2371	NA	High Grade	No	C67.9	8120/3	C67.9	Yes	Yes	0.3111	0.04	123	No	BLCA	15.32038005	0:LIVING	39FDC742-8BDB-4E77-B20B-0F967A75E659	MX	N2	T4A	Tumor Free	15.32038005	0:CENSORED	Yes	No	White	No	16	1	Primary
blca_tcga_pan_can_atlas_2018	TCGA-S5-A6DX	TCGA-S5-A6DX-01	83	STAGE IV	7TH	22	9	Bladder Cancer	BLCA	Bladder Urothelial Carcinoma	NA	-30594	0	NA	NA	1.841075714	1:DEAD WITH TUMOR	Not Hispanic Or Latino	8/20/13	0.2187	EUR	High Grade	No	C67.9	8120/3	C67.9	Yes	Yes	0.3246	0.06	594	No	BLCA	1.841075714	1:DECEASED	76400A3D-45C4-47F8-BD81-0A345A949A1F	MX	N2	T4A	With Tumor	1.841075714	1:PROGRESSION	Yes	No	White	No	6	1	Primary
blca_tcga_pan_can_atlas_2018	TCGA-UY-A78K	TCGA-UY-A78K-01	60	STAGE IV	6TH	27	-1	Bladder Cancer	BLCA	Bladder Urothelial Carcinoma	NA	-22020	0	NA	NA	17.62172469	NA	Not Hispanic Or Latino	7/15/14	0.321	EUR	High Grade	No	C67.9	8130/3	C67.9	Yes	Yes	0.3262	0.08	771	NA	BLCA	17.62172469	1:DECEASED	5F587F1B-F835-4869-9E6D-8CB3B9E0610B	MX	N2	NA	NA	17.62172469	0:CENSORED	Yes	No	White	NA	10	1	Primary
blca_tcga_pan_can_atlas_2018	TCGA-UY-A78L	TCGA-UY-A78L-01	62	STAGE IV	6TH	9	47	Bladder Cancer	BLCA	Bladder Urothelial Carcinoma	1127	-22717	0	NA	NA	37.05164875	0:ALIVE OR DEAD TUMOR FREE	Not Hispanic Or Latino	7/15/14	0.1953	EUR	High Grade	No	C67.9	8130/3	C67.9	Yes	Yes	0.3174	0.03	185	Yes	BLCA	37.05164875	0:LIVING	D46F7976-6061-4CA9-8294-6C215703662B	MX	N1	NA	With Tumor	11.67110497	1:PROGRESSION	Yes	No	White	No	20	1	Primary
blca_tcga_pan_can_atlas_2018	TCGA-UY-A78M	TCGA-UY-A78M-01	81	STAGE IV	6TH	6	29	Bladder Cancer	BLCA	Bladder Urothelial Carcinoma	NA	-29706	0	NA	NA	22.68468291	1:DEAD WITH TUMOR	Not Hispanic Or Latino	7/15/14	0.3458	NA	High Grade	No	C67.9	8120/3	C67.9	Yes	Yes	0.3309	0.03	146	NA	BLCA	22.68468291	1:DECEASED	069B6E47-012C-483E-BEE4-36A2A21A3486	MX	N2	T2	With Tumor	22.68468291	1:PROGRESSION	Yes	No	Asian	NA	20	1	Primary
blca_tcga_pan_can_atlas_2018	TCGA-UY-A78N	TCGA-UY-A78N-01	80	STAGE IV	6TH	21	17	Bladder Cancer	BLCA	Bladder Urothelial Carcinoma	NA	-29132	0	NA	NA	86.82644574	1:DEAD WITH TUMOR	Not Hispanic Or Latino	7/15/14	0.5468	EUR	High Grade	No	C67.9	8120/3	C67.9	Yes	Yes	0.3186	0.15	266	Yes	BLCA	86.82644574	1:DECEASED	573E124F-98CB-4014-B9D2-0499F7FBDB7A	MX	N1	T2	With Tumor	81.27034224	1:PROGRESSION	Yes	Yes	White	No	16	1	Primary
blca_tcga_pan_can_atlas_2018	TCGA-UY-A8OB	TCGA-UY-A8OB-01	63	STAGE IV	6TH	21	39	Bladder Cancer	BLCA	Bladder Urothelial Carcinoma	2109	-23360	0	NA	NA	69.33622645	0:ALIVE OR DEAD TUMOR FREE	Hispanic Or Latino	41646	0.5744	NA	High Grade	No	C67.9	8120/3	C67.9	Yes	Yes	0.3436	0.27	311	NA	BLCA	69.33622645	0:LIVING	FE33E5E0-A54D-481A-897C-E32B4708DA69	MX	N1	T3A	Tumor Free	69.33622645	0:CENSORED	NA	No	White	No	24	1	Primary
blca_tcga_pan_can_atlas_2018	TCGA-UY-A8OC	TCGA-UY-A8OC-01	90	STAGE IV	6TH	15	43	Bladder Cancer	BLCA	Bladder Urothelial Carcinoma	NA	-32918	0	NA	NA	3.024624388	1:DEAD WITH TUMOR	Not Hispanic Or Latino	7/15/14	0.3369	EUR	High Grade	No	C67.9	8120/3	C67.9	Yes	Yes	0.3411	0	88	Yes	BLCA	3.024624388	1:DECEASED	5A0E4DC3-4EC6-4D27-BB7E-1D2221D06D33	MX	N1	T4	NA	1.052043265	1:PROGRESSION	Yes	No	White	No	22	1	Primary
blca_tcga_pan_can_atlas_2018	TCGA-UY-A9PE	TCGA-UY-A9PE-01	86	STAGE IV	7TH	16	7	Bladder Cancer	BLCA	Bladder Urothelial Carcinoma	189	-31755	0	NA	NA	6.213630536	0:ALIVE OR DEAD TUMOR FREE	Not Hispanic Or Latino	41646	0.3599	NA	High Grade	No	C67.9	8120/3	C67.9	Yes	Yes	0.3299	0.05	201	Yes	BLCA	6.213630536	0:LIVING	FED69898-A229-4B81-BBD9-CDCB164DAE7B	MX	N2	T2B	With Tumor	15.55051452	1:PROGRESSION	NA	No	White	No	8	1	Primary
blca_tcga_pan_can_atlas_2018	TCGA-UY-A9PF	TCGA-UY-A9PF-01	77	STAGE IV	7TH	17	-15	Bladder Cancer	BLCA	Bladder Urothelial Carcinoma	117	-28470	0	NA	NA	3.846533189	0:ALIVE OR DEAD TUMOR FREE	Not Hispanic Or Latino	41646	0.2164	EUR	High Grade	No	C67.2	8130/3	C67.2	Yes	Yes	0.3126	0	413	NA	BLCA	3.846533189	0:LIVING	3BD918A8-3B92-4042-B4A1-F9DFCD6FE405	MX	N2	T3A	Tumor Free	3.846533189	0:CENSORED	NA	No	White	No	-4	1	Primary
blca_tcga_pan_can_atlas_2018	TCGA-XF-A8HC	TCGA-XF-A8HC-01	79	STAGE IV	6TH	15	-5	Bladder Cancer	BLCA	Bladder Urothelial Carcinoma	NA	-28996	0	NA	NA	6.575270408	NA	Not Hispanic Or Latino	3/13/14	0.5789	NA	High Grade	No	C67.9	8130/3	C67.9	Yes	Yes	0.3205	0.16	118	No	BLCA	6.575270408	1:DECEASED	17EE3278-DC2A-4021-A903-E4ED11E3218B	MX	N2	T3A	NA	6.575270408	0:CENSORED	Yes	No	Asian	No	8	1	Primary
blca_tcga_pan_can_atlas_2018	TCGA-XF-A8HI	TCGA-XF-A8HI-01	57	STAGE IV	6TH	3	7	Bladder Cancer	BLCA	Bladder Urothelial Carcinoma	NA	-21059	0	NA	NA	17.88473551	1:DEAD WITH TUMOR	Not Hispanic Or Latino	3/13/14	0.1163	EUR	High Grade	No	C67.9	8130/3	C67.9	Yes	Yes	0.3107	0	66	Yes	BLCA	17.88473551	1:DECEASED	EED3908F-F1BD-4254-BCA8-BC1A7427E95C	MX	N2	T2B	With Tumor	15.38613276	1:PROGRESSION	Yes	No	White	No	4	1	Primary
blca_tcga_pan_can_atlas_2018	TCGA-XF-A9SJ	TCGA-XF-A9SJ-01	83	STAGE IV	6TH	13	37	Bladder Cancer	BLCA	Bladder Urothelial Carcinoma	NA	-30362	0	NA	NA	3.2218825	1:DEAD WITH TUMOR	Not Hispanic Or Latino	41677	0.4537	EUR	High Grade	No	C67.9	8120/3	C67.9	Yes	Yes	0.3337	0	261	No	BLCA	3.2218825	1:DECEASED	B319798A-3F35-4902-8ECF-5BE529D99312	MX	N2	T3B	With Tumor	3.2218825	1:PROGRESSION	Yes	Yes	White	No	14	1	Primary
blca_tcga_pan_can_atlas_2018	TCGA-XF-A9SK	TCGA-XF-A9SK-01	65	STAGE IV	6TH	21	-9	Bladder Cancer	BLCA	Bladder Urothelial Carcinoma	NA	-24019	0	NA	NA	15.97790709	1:DEAD WITH TUMOR	Not Hispanic Or Latino	8/25/14	0.5351	EUR	High Grade	No	C67.9	8120/3	C67.9	Yes	Yes	0.3411	0	137	Yes	BLCA	15.97790709	1:DECEASED	03F588D6-832E-47D8-A9C4-AF6640A1A635	MX	N1	T3B	With Tumor	12.55876648	1:PROGRESSION	Yes	Yes	White	No	-12	1	Primary
blca_tcga_pan_can_atlas_2018	TCGA-XF-A9SL	TCGA-XF-A9SL-01	69	STAGE IV	6TH	NA	-5	Bladder Cancer	BLCA	Bladder Urothelial Carcinoma	NA	-25460	0	NA	NA	66.41023112	0:ALIVE OR DEAD TUMOR FREE	Not Hispanic Or Latino	41677	0.0003	EUR	High Grade	No	C67.9	8120/3	C67.9	Yes	Yes	0.3304	0	88	No	BLCA	66.41023112	1:DECEASED	51FDB034-5D05-427B-B6B8-B6EECD65D976	MX	N2	T3A	Tumor Free	66.41023112	0:CENSORED	Yes	No	White	No	-6	1	Primary
blca_tcga_pan_can_atlas_2018	TCGA-XF-A9SU	TCGA-XF-A9SU-01	74	STAGE IV	6TH	16	27	Bladder Cancer	BLCA	Bladder Urothelial Carcinoma	NA	-27068	0	NA	NA	5.983496071	1:DEAD WITH TUMOR	Not Hispanic Or Latino	8/28/14	0.1033	EUR	High Grade	No	C67.9	8130/3	C67.9	Yes	Yes	0.3239	0	55	Yes	BLCA	5.983496071	1:DECEASED	42BCF1A7-2F3A-4ED8-A41D-CDD67E65B928	MX	N1	T3B	With Tumor	3.38626426	1:PROGRESSION	Yes	No	White	No	12	1	Primary
blca_tcga_pan_can_atlas_2018	TCGA-XF-A9SV	TCGA-XF-A9SV-01	82	STAGE IV	6TH	16	-1	Bladder Cancer	BLCA	Bladder Urothelial Carcinoma	NA	-30265	0	NA	NA	12.75602459	1:DEAD WITH TUMOR	Not Hispanic Or Latino	41736	0.4846	EUR	High Grade	No	C67.9	8130/3	C67.9	Yes	Yes	0.3499	0.13	63	Yes	BLCA	12.75602459	1:DECEASED	CDFD86DB-15E2-4D38-A717-2207E8DE2D8F	M1	N2	T4A	With Tumor	7.791695434	1:PROGRESSION	Yes	Yes	White	No	22	1	Primary
blca_tcga_pan_can_atlas_2018	TCGA-XF-A9SW	TCGA-XF-A9SW-01	85	STAGE IV	6TH	11	5	Bladder Cancer	BLCA	Bladder Urothelial Carcinoma	NA	-31049	0	NA	NA	11.90123944	1:DEAD WITH TUMOR	Not Hispanic Or Latino	41766	0.063	EUR	High Grade	No	C67.9	8120/3	C67.9	Yes	Yes	0.3442	0	46	No	BLCA	11.90123944	1:DECEASED	F5E03536-26E1-480D-A7BB-010EB8210CD6	MX	N2	T3B	With Tumor	11.90123944	1:PROGRESSION	Yes	Yes	White	No	0	1	Primary
blca_tcga_pan_can_atlas_2018	TCGA-XF-A9SX	TCGA-XF-A9SX-01	63	STAGE IV	6TH	5	15	Bladder Cancer	BLCA	Bladder Urothelial Carcinoma	NA	-23349	0	NA	NA	23.63809712	1:DEAD WITH TUMOR	Not Hispanic Or Latino	41766	0.1517	EUR	High Grade	No	C67.9	8120/3	C67.9	Yes	Yes	0.3302	0.01	100	Yes	BLCA	23.63809712	1:DECEASED	A648D9BF-CF37-41FC-9515-E8F5AC85FCD4	MX	N2	T3B	With Tumor	15.61626722	1:PROGRESSION	Yes	No	White	No	6	1	Primary
blca_tcga_pan_can_atlas_2018	TCGA-XF-A9SY	TCGA-XF-A9SY-01	60	STAGE IV	6TH	21	39	Bladder Cancer	BLCA	Bladder Urothelial Carcinoma	640	-22212	0	NA	NA	21.04086531	0:ALIVE OR DEAD TUMOR FREE	Not Hispanic Or Latino	41766	0.0677	EUR	High Grade	No	C67.9	8120/3	C67.9	Yes	Yes	0.3446	0	400	Yes	BLCA	21.04086531	0:LIVING	8A83F744-8469-41EF-A4CD-E983F849383F	MX	N2	T3B	With Tumor	5.523227143	1:PROGRESSION	Yes	Yes	White	No	26	1	Primary
blca_tcga_pan_can_atlas_2018	TCGA-XF-A9SZ	TCGA-XF-A9SZ-01	79	STAGE IV	5TH	5	23	Bladder Cancer	BLCA	Bladder Urothelial Carcinoma	NA	-29100	0	NA	NA	28.2407864	1:DEAD WITH TUMOR	Not Hispanic Or Latino	6/27/14	0.2545	EUR	High Grade	No	C67.9	8120/3	C67.9	Yes	Yes	0.3208	0.03	201	Yes	BLCA	28.2407864	1:DECEASED	DC321B92-7275-48C9-ADEB-7670DB3195EF	MX	N2	T3B	With Tumor	28.07640464	1:PROGRESSION	Yes	No	White	No	8	1	Primary
blca_tcga_pan_can_atlas_2018	TCGA-XF-A9T3	TCGA-XF-A9T3-01	69	STAGE IV	4TH	14	25	Bladder Cancer	BLCA	Bladder Urothelial Carcinoma	68	-25532	0	NA	NA	2.235591939	0:ALIVE OR DEAD TUMOR FREE	Not Hispanic Or Latino	6/30/14	0.368	EUR	High Grade	No	C67.9	8120/3	C67.9	Yes	Yes	0.3388	0	362	NA	BLCA	2.235591939	0:LIVING	5F7C3B2D-9A5B-470F-BD12-9C7787A543F0	MX	N2	T3B	Tumor Free	2.235591939	0:CENSORED	Yes	Yes	White	NA	10	1	Primary
blca_tcga_pan_can_atlas_2018	TCGA-XF-A9T4	TCGA-XF-A9T4-01	48	STAGE IV	6TH	2	37	Bladder Cancer	BLCA	Bladder Urothelial Carcinoma	NA	-17728	0	NA	NA	16.27379426	1:DEAD WITH TUMOR	Not Hispanic Or Latino	41646	0.0339	EUR_ADMIX	High Grade	No	C67.9	8120/3	C67.9	Yes	Yes	0.3207	0	34	Yes	BLCA	16.27379426	1:DECEASED	F9A03EAA-A228-429C-99C5-8E877379DB0F	MX	N1	T2B	With Tumor	5.983496071	1:PROGRESSION	Yes	No	White	No	24	1	Primary
blca_tcga_pan_can_atlas_2018	TCGA-XF-A9T5	TCGA-XF-A9T5-01	78	STAGE IV	6TH	24	39	Bladder Cancer	BLCA	Bladder Urothelial Carcinoma	2027	-28578	0	NA	NA	66.64036559	0:ALIVE OR DEAD TUMOR FREE	Not Hispanic Or Latino	41766	0.6299	EUR	High Grade	No	C67.9	8120/3	C67.9	Yes	Yes	0.3398	0.02	630	Yes	BLCA	66.64036559	0:LIVING	F9A7AB94-70DF-4194-8102-66021D01DADD	MX	N1	T3A	Tumor Free	21.82989776	1:PROGRESSION	Yes	Yes	White	No	22	1	Primary
blca_tcga_pan_can_atlas_2018	TCGA-XF-AAMF	TCGA-XF-AAMF-01	68	STAGE IV	6TH	10	NA	Bladder Cancer	BLCA	Bladder Urothelial Carcinoma	NA	-25023	0	NA	NA	10.81631982	1:DEAD WITH TUMOR	Not Hispanic Or Latino	41980	0.3957	EUR	High Grade	No	C67.9	8120/3	C67.9	Yes	No	0.3395	0.12	71	Yes	BLCA	10.81631982	1:DECEASED	93FBE302-A2E0-4CF4-A638-312786F547C2	MX	N2	T4	With Tumor	5.16158727	1:PROGRESSION	Yes	Yes	White	No	NA	1	Primary
blca_tcga_pan_can_atlas_2018	TCGA-XF-AAMH	TCGA-XF-AAMH-01	80	STAGE IV	6TH	6	29	Bladder Cancer	BLCA	Bladder Urothelial Carcinoma	NA	-29547	0	NA	NA	11.3094651	1:DEAD WITH TUMOR	Not Hispanic Or Latino	41889	0.1474	EUR	High Grade	No	C67.9	8120/3	C67.9	Yes	Yes	0.3462	0.09	56	Yes	BLCA	11.3094651	1:DECEASED	0EC37C2C-8D90-48C1-9CBC-69FE6473C980	MX	N1	T3B	With Tumor	10.29029819	1:PROGRESSION	Yes	No	White	No	16	1	Primary
blca_tcga_pan_can_atlas_2018	TCGA-XF-AAMT	TCGA-XF-AAMT-01	75	STAGE IV	5TH	11	35	Bladder Cancer	BLCA	Bladder Urothelial Carcinoma	NA	-27397	0	NA	NA	2.958871684	1:DEAD WITH TUMOR	Not Hispanic Or Latino	7/13/14	0.3812	NA	High Grade	No	C67.9	8120/3	C67.9	Yes	Yes	0.3377	0.02	100	No	BLCA	2.958871684	1:DECEASED	ADA95115-275F-4229-AA00-F298A5FF931C	MX	N2	T3B	With Tumor	2.958871684	1:PROGRESSION	Yes	No	White	No	20	1	Primary
blca_tcga_pan_can_atlas_2018	TCGA-XF-AAMZ	TCGA-XF-AAMZ-01	81	STAGE IV	6TH	24	15	Bladder Cancer	BLCA	Bladder Urothelial Carcinoma	NA	-29667	0	NA	NA	44.31732255	1:DEAD WITH TUMOR	Not Hispanic Or Latino	7/15/14	0.3828	NA	High Grade	No	C67.9	8130/3	C67.9	Yes	Yes	0.3312	0.04	268	Yes	BLCA	44.31732255	1:DECEASED	ED36D054-53C4-465C-BD84-6EC5227097BF	MX	N2	T3A	With Tumor	44.18581714	1:PROGRESSION	Yes	Yes	White	No	16	1	Primary
blca_tcga_pan_can_atlas_2018	TCGA-XF-AAN3	TCGA-XF-AAN3-01	76	STAGE IV	6TH	18	21	Bladder Cancer	BLCA	Bladder Urothelial Carcinoma	2625	-27909	0	NA	NA	86.30042411	0:ALIVE OR DEAD TUMOR FREE	Not Hispanic Or Latino	7/20/14	0.288	EUR	High Grade	No	C67.9	8120/3	C67.9	Yes	Yes	0.323	0	128	No	BLCA	86.30042411	0:LIVING	24AD2168-B25A-4DE8-A021-DFE1C74FCC6E	MX	N2	T3B	Tumor Free	86.30042411	0:CENSORED	Yes	No	White	No	4	1	Primary
blca_tcga_pan_can_atlas_2018	TCGA-XF-AAN7	TCGA-XF-AAN7-01	60	STAGE IV	5TH	14	11	Bladder Cancer	BLCA	Bladder Urothelial Carcinoma	NA	-21951	0	NA	NA	18.5751389	1:DEAD WITH TUMOR	Not Hispanic Or Latino	7/21/14	0.4763	EUR	High Grade	No	C67.9	8120/3	C67.9	Yes	Yes	0.3503	0.19	133	Yes	BLCA	18.5751389	1:DECEASED	9D7FBDEB-EA3D-4E07-8527-23C5997D77CF	MX	N1	T3A	With Tumor	10.55330901	1:PROGRESSION	Yes	Yes	White	No	14	1	Primary
blca_tcga_pan_can_atlas_2018	TCGA-ZF-A9R9	TCGA-ZF-A9R9-01	58	STAGE IV	7TH	17	-19	Bladder Cancer	BLCA	Bladder Urothelial Carcinoma	NA	-21491	0	NA	NA	28.40516816	1:DEAD WITH TUMOR	Not Hispanic Or Latino	11/14/14	0.5018	EUR	High Grade	No	C67.9	8120/3	C67.9	Yes	Yes	0.3215	0.04	178	Yes	BLCA	28.40516816	1:DECEASED	EBAD8BC9-F196-4F53-BFEA-DE38488EB4E1	MX	N2	T3B	With Tumor	20.67922543	1:PROGRESSION	Yes	No	White	No	-6	1	Primary
blca_tcga_pan_can_atlas_2018	TCGA-ZF-A9RD	TCGA-ZF-A9RD-01	75	STAGE IV	6TH	18	39	Bladder Cancer	BLCA	Bladder Urothelial Carcinoma	NA	-27496	0	NA	NA	13.41355163	NA	Not Hispanic Or Latino	11/15/14	0.2964	EUR	High Grade	No	C67.4	8120/3	C67.4	Yes	Yes	0.3238	0.01	157	NA	BLCA	13.41355163	1:DECEASED	F57122DD-A6F1-484D-B08A-CB1194DE2F9D	MX	N2	T3A	NA	13.41355163	0:CENSORED	Yes	No	White	No	20	1	Primary
blca_tcga_pan_can_atlas_2018	TCGA-ZF-AA4R	TCGA-ZF-AA4R-01	67	STAGE IV	6TH	8	11	Bladder Cancer	BLCA	Bladder Urothelial Carcinoma	NA	-24537	0	NA	NA	34.05990071	1:DEAD WITH TUMOR	Not Hispanic Or Latino	11/15/14	0.3104	EUR	High Grade	No	C67.9	8120/3	C67.9	Yes	Yes	0.3355	0	62	Yes	BLCA	34.05990071	1:DECEASED	B36E3B5F-8904-4722-ADAE-B00812EFEC65	MX	N1	T3A	With Tumor	24.65726403	1:PROGRESSION	Yes	Yes	White	No	16	1	Primary
blca_tcga_pan_can_atlas_2018	TCGA-ZF-AA4T	TCGA-ZF-AA4T-01	65	STAGE IV	6TH	20	7	Bladder Cancer	BLCA	Bladder Urothelial Carcinoma	NA	-23974	0	NA	NA	19.69293487	1:DEAD WITH TUMOR	Not Hispanic Or Latino	11/15/14	0.5568	EUR	High Grade	No	C67.9	8120/3	C67.9	Yes	Yes	0.3218	0.05	88	Yes	BLCA	19.69293487	1:DECEASED	1859A4C5-78BC-4B1A-A26E-3D2B4CB221C2	MX	N2	T4	With Tumor	16.79981589	1:PROGRESSION	Yes	Yes	White	NA	4	1	Primary
blca_tcga_pan_can_atlas_2018	TCGA-ZF-AA58	TCGA-ZF-AA58-01	61	STAGE IV	7TH	10	43	Bladder Cancer	BLCA	Bladder Urothelial Carcinoma	1649	-22549	0	NA	NA	54.21310451	0:ALIVE OR DEAD TUMOR FREE	Not Hispanic Or Latino	11/15/14	0.1427	EUR	High Grade	No	C67.9	8120/3	C67.9	Yes	Yes	0.3394	0	205	No	BLCA	54.21310451	0:LIVING	0DA6502C-058D-47F5-9996-8AA1D511D7E4	MX	N2	T3A	Tumor Free	54.21310451	0:CENSORED	Yes	No	White	No	18	1	Primary
[truncated: 12 more columns]
