# Supplementary material for: Exploring the role of the Rab network in epithelial-to-mesenchymal transition
Source: Bioinform Adv. 2024 Dec 14;5(1):vbae200. doi: 10.1093/bioadv/vbae200 (PMC11684074; doi:10.1093/bioadv/vbae200)
Supplement: vbae200_Supplementary_Data [file vbae200_supplementary_data.zip › esca_met_IDs.txt]

Study ID	Patient ID	Sample ID	Diagnosis Age	Neoplasm Disease Stage American Joint Committee on Cancer Code	American Joint Committee on Cancer Publication Version Type	Aneuploidy Score	Cancer Type	TCGA PanCanAtlas Cancer Type Acronym	Cancer Type Detailed	Last Communication Contact from Initial Pathologic Diagnosis Date	Birth from Initial Pathologic Diagnosis Date	Last Alive Less Initial Pathologic Diagnosis Date Calculated Day Value	Disease Free (Months)	Disease Free Status	Months of disease-specific survival	Disease-specific Survival status	Ethnicity Category	Form completion date	Fraction Genome Altered	Genetic Ancestry Label	Neoplasm Histologic Grade	Neoadjuvant Therapy Type Administered Prior To Resection Text	ICD-10 Classification	International Classification of Diseases for Oncology, Third Edition ICD-O-3 Histology Code	International Classification of Diseases for Oncology, Third Edition ICD-O-3 Site Code	Informed consent verified	In PanCan Pathway Analysis	MSI MANTIS Score	MSIsensor Score	Mutation Count	New Neoplasm Event Post Initial Therapy Indicator	Oncotree Code	Overall Survival (Months)	Overall Survival Status	Other Patient ID	American Joint Committee on Cancer Metastasis Stage Code	Neoplasm Disease Lymph Node Stage American Joint Committee on Cancer Code	American Joint Committee on Cancer Tumor Stage Code	Person Neoplasm Cancer Status	Progress Free Survival (Months)	Progression Free Status	Primary Lymph Node Presentation Assessment	Prior Diagnosis	Race Category	Radiation Therapy	Number of Samples Per Patient	Sample Type	Sex	Somatic Status
esca_tcga_pan_can_atlas_2018	TCGA-2H-A9GF	TCGA-2H-A9GF-01	67	STAGE III	5TH	18	Esophagogastric Cancer	ESCA	Esophageal Adenocarcinoma	NA	-24487	0	NA	NA	25.77506	1:DEAD WITH TUMOR	NA	2/25/14	0.5418	EUR	G3	No	C15.5	2279175	C15.5	Yes	Yes	0.36	0.45	250	Yes	ESCA	25.77506	1:DECEASED	0500F1A6-A528-43F3-B035-12D3B7C99C0F	M0	N1	T3	With Tumor	5.654732551	1:PROGRESSION	Yes	No	NA	No	1	Primary	Male	Matched
esca_tcga_pan_can_atlas_2018	TCGA-2H-A9GH	TCGA-2H-A9GH-01	44	STAGE IIB	5TH	NA	Esophagogastric Cancer	ESCA	Esophageal Adenocarcinoma	NA	-16197	0	NA	NA	31.26541079	1:DEAD WITH TUMOR	NA	2/25/14	0.3645	NA	G2	No	C15.5	2279175	C15.5	Yes	Yes	0.3483	0.2	104	Yes	ESCA	31.26541079	1:DECEASED	606DC5B8-7625-42A6-A936-504EF25623A4	M0	N1	T1	With Tumor	26.30108163	1:PROGRESSION	Yes	No	NA	No	1	Primary	Male	Matched
esca_tcga_pan_can_atlas_2018	TCGA-2H-A9GI	TCGA-2H-A9GI-01	68	STAGE III	5TH	21	Esophagogastric Cancer	ESCA	Esophageal Adenocarcinoma	NA	-25097	0	NA	NA	14.30121314	1:DEAD WITH TUMOR	NA	2/25/14	0.4343	EUR	G2	No	C15.5	2279175	C15.5	Yes	Yes	0.3404	0.27	171	Yes	ESCA	14.30121314	1:DECEASED	CEAF98F8-517E-457A-BF29-ACFE22893D49	M0	N1	T3	With Tumor	13.15054082	1:PROGRESSION	Yes	No	NA	No	1	Primary	Male	Matched
esca_tcga_pan_can_atlas_2018	TCGA-2H-A9GK	TCGA-2H-A9GK-01	43	STAGE III	5TH	6	Esophagogastric Cancer	ESCA	Esophageal Adenocarcinoma	NA	-16067	0	NA	NA	7.627313673	1:DEAD WITH TUMOR	NA	2/25/14	0.2518	EUR	G3	No	C15.5	2279175	C15.5	Yes	Yes	0.3318	0.01	158	Yes	ESCA	7.627313673	1:DECEASED	61DF8A4B-95F8-40AB-A252-D00C4300C290	M0	N1	T3	With Tumor	3.715027781	1:PROGRESSION	Yes	No	NA	No	1	Primary	Male	Matched
esca_tcga_pan_can_atlas_2018	TCGA-2H-A9GL	TCGA-2H-A9GL-01	74	STAGE III	5TH	16	Esophagogastric Cancer	ESCA	Esophageal Adenocarcinoma	NA	-27115	0	NA	NA	5.917743367	1:DEAD WITH TUMOR	NA	2/25/14	0.3906	EUR	G3	No	C15.5	2279175	C15.5	Yes	Yes	0.3515	0.57	191	Yes	ESCA	5.917743367	1:DECEASED	AB2755D2-5BD9-4E2F-B255-E813AFC8D268	M0	N1	T3	With Tumor	3.583522372	1:PROGRESSION	Yes	No	NA	No	1	Primary	Male	Matched
esca_tcga_pan_can_atlas_2018	TCGA-2H-A9GM	TCGA-2H-A9GM-01	53	STAGE IIB	5TH	NA	Esophagogastric Cancer	ESCA	Esophageal Adenocarcinoma	NA	-19484	0	NA	NA	13.93957327	1:DEAD WITH TUMOR	NA	2/25/14	0.3813	EUR	G2	No	C15.5	2279175	C15.5	Yes	Yes	0.3463	0.52	101	Yes	ESCA	13.93957327	1:DECEASED	6584FA8F-B4F4-4844-A71E-3BFB731AD445	M0	N1	T1	With Tumor	12.0656212	1:PROGRESSION	Yes	No	NA	No	1	Primary	Male	Matched
esca_tcga_pan_can_atlas_2018	TCGA-2H-A9GN	TCGA-2H-A9GN-01	70	STAGE III	5TH	25	Esophagogastric Cancer	ESCA	Esophageal Adenocarcinoma	NA	-25664	0	NA	NA	8.942367755	1:DEAD WITH TUMOR	NA	2/25/14	0.6792	EUR	G3	No	C15.5	2279175	C15.5	Yes	Yes	0.3565	1.08	103	Yes	ESCA	8.942367755	1:DECEASED	078DC5F1-D2DC-4408-B785-27703C7813F1	M0	N1	T3	With Tumor	7.956077194	1:PROGRESSION	Yes	No	NA	No	1	Primary	Male	Matched
esca_tcga_pan_can_atlas_2018	TCGA-2H-A9GO	TCGA-2H-A9GO-01	58	STAGE IVA	5TH	13	Esophagogastric Cancer	ESCA	Esophageal Adenocarcinoma	NA	-21486	0	NA	NA	16.24091791	1:DEAD WITH TUMOR	NA	2/25/14	0.2881	EUR	G3	No	C15.5	2279175	C15.5	Yes	Yes	0.338	0.22	123	Yes	ESCA	16.24091791	1:DECEASED	CA400EA1-3E4E-437E-A54C-446431B741DA	M1A	N1	T3	With Tumor	11.90123944	1:PROGRESSION	Yes	No	NA	No	1	Primary	Male	Matched
esca_tcga_pan_can_atlas_2018	TCGA-2H-A9GQ	TCGA-2H-A9GQ-01	80	STAGE III	5TH	17	Esophagogastric Cancer	ESCA	Esophageal Adenocarcinoma	NA	-29497	0	NA	NA	4.208173061	1:DEAD WITH TUMOR	NA	2/25/14	0.4871	EUR	G3	No	C15.5	2279175	C15.5	Yes	No	0.3475	0.82	117	Yes	ESCA	4.208173061	1:DECEASED	F23794D7-35CC-4550-A03F-8E3CDE1A2BCD	M0	N1	T3	With Tumor	3.682151429	1:PROGRESSION	Yes	No	NA	No	1	Primary	Male	Matched
esca_tcga_pan_can_atlas_2018	TCGA-IC-A6RE	TCGA-IC-A6RE-01	59	STAGE IIB	7TH	8	Esophagogastric Cancer	ESCA	Esophageal Adenocarcinoma	234	-21640	0	7.693066377	0:DiseaseFree	7.693066377	0:ALIVE OR DEAD TUMOR FREE	Not Hispanic Or Latino	4/3/14	0.1599	EUR	G2	No	C15.5	2279175	C15.5	Yes	Yes	0.3375	0.38	430	No	ESCA	7.693066377	0:LIVING	64AA95B2-CCF7-4BFA-8D4F-98DE09F03E71	M0	N1	T1	With Tumor	7.693066377	0:CENSORED	Yes	No	White	No	1	Primary	Male	Matched
esca_tcga_pan_can_atlas_2018	TCGA-IG-A3YB	TCGA-IG-A3YB-01	61	STAGE IIIA	7TH	17	Esophagogastric Cancer	ESCA	Esophageal Squamous Cell Carcinoma	80	-22316	0	2.630108163	0:DiseaseFree	2.630108163	0:ALIVE OR DEAD TUMOR FREE	Not Hispanic Or Latino	9/25/12	0.5272	EUR	G2	No	C15.5	2253608	C15.5	Yes	Yes	0.2998	0.13	72	No	ESCC	2.630108163	0:LIVING	A1A233EA-5DDA-4EEB-BD92-6667E8B3EF57	M0	N1	T3	Tumor Free	2.630108163	0:CENSORED	Yes	No	White	Yes	1	Primary	Male	Matched
esca_tcga_pan_can_atlas_2018	TCGA-IG-A3YC	TCGA-IG-A3YC-01	62	STAGE IIIA	7TH	19	Esophagogastric Cancer	ESCA	Esophageal Squamous Cell Carcinoma	612	-22774	0	NA	NA	20.12032745	0:ALIVE OR DEAD TUMOR FREE	Not Hispanic Or Latino	9/25/12	0.1703	NA	G2	No	C15.5	2253608	C15.5	Yes	Yes	0.2809	0.01	49	Yes	ESCC	20.12032745	0:LIVING	6A05288E-D051-40A5-9F4E-864AB806A5DC	M0	N1	T3	Tumor Free	17.81898281	1:PROGRESSION	Yes	No	White	No	1	Primary	Male	Matched
esca_tcga_pan_can_atlas_2018	TCGA-IG-A4P3	TCGA-IG-A4P3-01	48	STAGE IIB	7TH	11	Esophagogastric Cancer	ESCA	Esophageal Squamous Cell Carcinoma	1	-17860	0	NA	NA	18.64089161	1:DEAD WITH TUMOR	Not Hispanic Or Latino	2/11/13	0.2992	EUR	G2	No	C15.4	2253608	C15.4	Yes	Yes	0.3342	0.04	220	No	ESCC	18.64089161	1:DECEASED	6594ACD5-4D2A-4CC5-8CF8-4064E252C5F6	M0	N1	T2	With Tumor	18.64089161	1:PROGRESSION	Yes	No	White	Yes	1	Primary	Male	Matched
esca_tcga_pan_can_atlas_2018	TCGA-IG-A4QS	TCGA-IG-A4QS-01	71	STAGE IIIB	7TH	21	Esophagogastric Cancer	ESCA	Esophageal Adenocarcinoma	8	-26273	0	3.879409541	0:DiseaseFree	3.879409541	0:ALIVE OR DEAD TUMOR FREE	Not Hispanic Or Latino	2/28/13	0.5873	EUR	G3	No	C15.9	2279175	C15.1	Yes	Yes	0.3519	0.4	214	No	ESCA	3.879409541	1:DECEASED	990C6412-6DC0-4DBA-A7C1-5BCB3751B1CC	M0	N2	T3	Tumor Free	3.879409541	0:CENSORED	Yes	No	White	No	1	Primary	Male	Matched
esca_tcga_pan_can_atlas_2018	TCGA-IG-A50L	TCGA-IG-A50L-01	58	STAGE IIIA	7TH	15	Esophagogastric Cancer	ESCA	Esophageal Squamous Cell Carcinoma	16	-21214	0	NA	NA	0.526021633	0:ALIVE OR DEAD TUMOR FREE	Not Hispanic Or Latino	3/1/13	0.5123	EAS	G2	No	C15.5	2253608	C15.5	Yes	Yes	0.328	0.09	107	NA	ESCC	0.526021633	0:LIVING	9E54A27F-D0FA-4A5B-91BC-13E27FED2A3D	M0	N1	T3	Tumor Free	0.526021633	0:CENSORED	Yes	No	Asian	NA	1	Primary	Male	Matched
esca_tcga_pan_can_atlas_2018	TCGA-IG-A51D	TCGA-IG-A51D-01	63	STAGE IIB	7TH	14	Esophagogastric Cancer	ESCA	Esophageal Squamous Cell Carcinoma	518	-23259	0	NA	NA	17.02995036	0:ALIVE OR DEAD TUMOR FREE	Not Hispanic Or Latino	3/1/13	0.2467	EUR	G2	No	C15.3	2253608	C15.3	Yes	Yes	0.3355	0.07	127	No	ESCC	17.02995036	0:LIVING	F8DBAB24-B9F4-4B8A-BFEA-57856CCF6364	M0	N1	T1	Tumor Free	17.02995036	0:CENSORED	Yes	No	White	No	1	Primary	Male	Matched
esca_tcga_pan_can_atlas_2018	TCGA-IG-A625	TCGA-IG-A625-01	60	STAGE IIIB	7TH	10	Esophagogastric Cancer	ESCA	Esophageal Squamous Cell Carcinoma	11	-22070	0	NA	NA	12.8217773	0:ALIVE OR DEAD TUMOR FREE	Not Hispanic Or Latino	5/28/13	0.3537	EAS	G2	No	C15.5	2253608	C15.5	Yes	Yes	0.3451	0.27	53	No	ESCC	12.8217773	1:DECEASED	5DA26BA5-297A-4D04-883D-32719DB3886A	M0	N2	T3	Tumor Free	12.8217773	0:CENSORED	Yes	No	Asian	NA	1	Primary	Male	Matched
esca_tcga_pan_can_atlas_2018	TCGA-IG-A6QS	TCGA-IG-A6QS-01	54	STAGE IIB	7TH	10	Esophagogastric Cancer	ESCA	Esophageal Squamous Cell Carcinoma	4	-19900	0	9.961534668	0:DiseaseFree	9.961534668	0:ALIVE OR DEAD TUMOR FREE	Not Hispanic Or Latino	10/21/13	0.3459	EUR	G1	No	C15.5	2253973	C15.5	Yes	Yes	0.3399	0.4	56	NA	ESCC	9.961534668	1:DECEASED	41B6C417-1EC1-4DB9-91A8-11AA4DBAD05D	M0	N1	T2	Tumor Free	9.961534668	0:CENSORED	Yes	No	White	No	1	Primary	Male	Matched
esca_tcga_pan_can_atlas_2018	TCGA-IG-A8O2	TCGA-IG-A8O2-01	62	STAGE IIIB	7TH	16	Esophagogastric Cancer	ESCA	Esophageal Squamous Cell Carcinoma	14	-22869	0	4.66844199	0:DiseaseFree	4.66844199	0:ALIVE OR DEAD TUMOR FREE	Not Hispanic Or Latino	2/13/14	0.6193	EAS	G3	No	C15.5	2253608	C15.5	Yes	Yes	0.3289	0.25	118	No	ESCC	4.66844199	1:DECEASED	A248BFE7-59AF-43EC-8129-692F44B2B218	M0	N2	T3	Tumor Free	4.66844199	0:CENSORED	Yes	No	Asian	NA	1	Primary	Male	Matched
esca_tcga_pan_can_atlas_2018	TCGA-JY-A6FA	TCGA-JY-A6FA-01	51	STAGE IIB	6TH	7	Esophagogastric Cancer	ESCA	Esophageal Squamous Cell Carcinoma	NA	-18978	0	NA	NA	44.74471513	1:DEAD WITH TUMOR	NA	12/16/13	0.429	EAS	G2	No	C15.5	2253608	C15.5	Yes	No	0.3518	0.66	103	Yes	ESCC	44.74471513	1:DECEASED	3633AEAB-A763-438F-AD03-1B4AC8B3A621	M0	N1	T2	With Tumor	15.68201992	1:PROGRESSION	Yes	No	Asian	No	1	Primary	Male	Matched
esca_tcga_pan_can_atlas_2018	TCGA-JY-A6FE	TCGA-JY-A6FE-01	49	STAGE III	6TH	24	Esophagogastric Cancer	ESCA	Esophageal Squamous Cell Carcinoma	NA	-18105	0	NA	NA	3.682151429	1:DEAD WITH TUMOR	NA	12/16/13	0.5545	EUR	G3	No	C15.5	2253608	C15.5	Yes	Yes	0.3773	1.26	57	Yes	ESCC	3.682151429	1:DECEASED	26E7F083-A91B-4C04-84FE-D43BE9722B18	M0	N1	T3	With Tumor	1.808199362	1:PROGRESSION	Yes	No	White	No	1	Primary	Male	Matched
esca_tcga_pan_can_atlas_2018	TCGA-JY-A6FG	TCGA-JY-A6FG-01	50	STAGE III	6TH	0	Esophagogastric Cancer	ESCA	Esophageal Squamous Cell Carcinoma	NA	-18348	0	NA	NA	41.52283263	0:ALIVE OR DEAD TUMOR FREE	NA	12/16/13	0.068	EUR	G2	No	C16.0	2253608	C16.0	Yes	Yes	0.3501	0.28	204	No	ESCC	41.52283263	1:DECEASED	517738F6-BA1C-43B0-8D68-81A7C34118EA	M0	N1	T3	Tumor Free	41.52283263	0:CENSORED	Yes	No	White	No	1	Primary	Male	Matched
esca_tcga_pan_can_atlas_2018	TCGA-JY-A6FH	TCGA-JY-A6FH-01	53	STAGE IIB	7TH	17	Esophagogastric Cancer	ESCA	Esophageal Adenocarcinoma	1441	-19549	0	NA	NA	47.37482329	0:ALIVE OR DEAD TUMOR FREE	NA	12/16/13	0.6563	EUR	G2	No	C15.5	2279175	C15.5	Yes	Yes	0.3398	0.7	118	No	ESCA	47.37482329	0:LIVING	BD1C3D3B-D174-4186-BB35-364E167A1D18	M0	N1	T2	Tumor Free	24.62438768	1:PROGRESSION	Yes	No	White	No	1	Primary	Male	Matched
esca_tcga_pan_can_atlas_2018	TCGA-JY-A939	TCGA-JY-A939-01	77	STAGE IIB	7TH	4	Esophagogastric Cancer	ESCA	Esophageal Adenocarcinoma	660	-28181	0	NA	NA	21.69839235	0:ALIVE OR DEAD TUMOR FREE	NA	6/20/14	0.0121	EUR	G3	No	C15.5	2279175	C15.5	Yes	No	0.3267	0	52	No	ESCA	21.69839235	0:LIVING	0EE03772-F38C-43C1-8484-3C4CB8459468	M0	N1	T1	With Tumor	21.69839235	0:CENSORED	Yes	No	White	No	1	Primary	Male	Matched
esca_tcga_pan_can_atlas_2018	TCGA-JY-A93C	TCGA-JY-A93C-01	47	STAGE IIIB	7TH	21	Esophagogastric Cancer	ESCA	Esophageal Adenocarcinoma	705	-17228	0	21.43538153	1:Recurred/Progressed	23.17782819	0:ALIVE OR DEAD TUMOR FREE	NA	6/20/14	0.5714	EAS	G3	No	C15.5	2279175	C15.5	Yes	Yes	0.3356	0.28	84	Yes	ESCA	23.17782819	0:LIVING	BCAB5381-C037-4723-904E-D01EA386B61E	M0	N2	T3	With Tumor	21.43538153	1:PROGRESSION	Yes	No	Asian	No	1	Primary	Male	Matched
esca_tcga_pan_can_atlas_2018	TCGA-JY-A93D	TCGA-JY-A93D-01	51	STAGE IIIC	7TH	10	Esophagogastric Cancer	ESCA	Esophageal Adenocarcinoma	769	-18813	0	24.06548969	1:Recurred/Progressed	31.56129796	1:DEAD WITH TUMOR	NA	7/3/14	0.1434	EUR	G3	No	C15.5	2279175	C15.5	Yes	Yes	0.3407	0.07	92	Yes	ESCA	31.56129796	1:DECEASED	7CD5ACE2-D340-487E-BEB2-1B576F6D751D	M0	N3	T2	With Tumor	24.06548969	1:PROGRESSION	Yes	No	White	Yes	1	Primary	Male	Matched
esca_tcga_pan_can_atlas_2018	TCGA-JY-A93E	TCGA-JY-A93E-01	61	STAGE IIIA	7TH	21	Esophagogastric Cancer	ESCA	Esophageal Adenocarcinoma	767	-22427	0	NA	NA	25.21616202	0:ALIVE OR DEAD TUMOR FREE	NA	6/20/14	0.1571	EUR	G3	No	C15.5	2279175	C15.5	Yes	Yes	0.3426	0.18	167	No	ESCA	25.21616202	0:LIVING	50F15B12-4DC4-403F-94B0-9D121306EE30	M0	N1	T3	With Tumor	25.21616202	0:CENSORED	Yes	No	White	No	1	Primary	Male	Matched
esca_tcga_pan_can_atlas_2018	TCGA-L5-A43H	TCGA-L5-A43H-01	75	STAGE III	7TH	12	Esophagogastric Cancer	ESCA	Esophageal Squamous Cell Carcinoma	NA	-27592	0	NA	NA	0.295887168	1:DEAD WITH TUMOR	NA	1/17/13	0.2139	EUR	GX	No	C15.4	2253608	C15.4	Yes	Yes	0.2804	0.02	82	No	ESCC	0.295887168	1:DECEASED	06CA7FC4-4AE0-47D5-9E83-F92BA42A957B	M0	N1	T3	With Tumor	0.295887168	1:PROGRESSION	Yes	No	White	No	1	Primary	Male	Matched
esca_tcga_pan_can_atlas_2018	TCGA-L5-A43I	TCGA-L5-A43I-01	77	STAGE IIIA	7TH	12	Esophagogastric Cancer	ESCA	Esophageal Adenocarcinoma	NA	-28367	0	18.27925173	0:DiseaseFree	18.27925173	0:ALIVE OR DEAD TUMOR FREE	NA	1/17/13	0.354	EUR	GX	No	C15.5	2279175	C15.5	Yes	Yes	0.3033	0.24	177	No	ESCA	18.27925173	1:DECEASED	22EE75E0-5D61-41F4-AACD-B4E09C70D2C3	MX	N1	T3	Tumor Free	18.27925173	0:CENSORED	Yes	Yes	White	Yes	1	Primary	Male	Matched
esca_tcga_pan_can_atlas_2018	TCGA-L5-A43M	TCGA-L5-A43M-01	84	NA	7TH	27	Esophagogastric Cancer	ESCA	Esophageal Adenocarcinoma	272	-30783	0	NA	NA	8.942367755	0:ALIVE OR DEAD TUMOR FREE	NA	1/17/13	0.3248	NA	GX	No	C15.5	2279175	C15.5	Yes	No	0.29	0.01	45	NA	ESCA	8.942367755	0:LIVING	29DA08F4-C9E2-4E7A-9733-B4EC5B9C5F13	MX	N2	T3	NA	8.942367755	0:CENSORED	Yes	Yes	NA	NA	1	Primary	Female	Matched
esca_tcga_pan_can_atlas_2018	TCGA-L5-A4OI	TCGA-L5-A4OI-01	79	STAGE IIIC	7TH	6	Esophagogastric Cancer	ESCA	Esophageal Adenocarcinoma	608	-29190	0	NA	NA	19.98882204	0:ALIVE OR DEAD TUMOR FREE	NA	2/12/13	0.1428	EUR	G2	No	C15.5	2279175	C15.5	Yes	Yes	1.3561	38.34	1707	Yes	ESCA	19.98882204	0:LIVING	CB2AF13B-CBED-4657-8FD4-FED8DB375CBA	MX	N3	T3	With Tumor	8.777985995	1:PROGRESSION	Yes	Yes	White	No	1	Primary	Male	Matched
esca_tcga_pan_can_atlas_2018	TCGA-L5-A4OO	TCGA-L5-A4OO-01	75	STAGE IIIC	7TH	9	Esophagogastric Cancer	ESCA	Esophageal Adenocarcinoma	101	-27757	0	NA	NA	3.320511556	0:ALIVE OR DEAD TUMOR FREE	NA	2/12/13	0.2338	EUR	G2	No	C15.5	2279175	C15.5	Yes	Yes	0.3449	0.01	91	NA	ESCA	3.320511556	0:LIVING	53990B20-16BD-4792-A4CA-4FD411C841F4	M0	N3	T3	NA	3.320511556	0:CENSORED	Yes	No	White	NA	1	Primary	Male	Matched
esca_tcga_pan_can_atlas_2018	TCGA-L5-A4OQ	TCGA-L5-A4OQ-01	75	STAGE IIIA	7TH	NA	Esophagogastric Cancer	ESCA	Esophageal Adenocarcinoma	NA	-27565	0	NA	NA	1.380806786	1:DEAD WITH TUMOR	NA	2/12/13	0.2742	EUR	GX	No	C15.5	2279175	C15.5	Yes	Yes	0.3449	0	55	Yes	ESCA	1.380806786	1:DECEASED	5530590B-8B5E-43A4-B2CA-877BFC6107F3	MX	N2	T2	With Tumor	0.953414209	1:PROGRESSION	Yes	No	White	No	1	Primary	Male	Matched
esca_tcga_pan_can_atlas_2018	TCGA-L5-A4OS	TCGA-L5-A4OS-01	86	STAGE IIB	7TH	8	Esophagogastric Cancer	ESCA	Esophageal Adenocarcinoma	1782	-31601	0	NA	NA	58.58565934	0:ALIVE OR DEAD TUMOR FREE	NA	2/12/13	0.2044	EUR	G3	No	C15.5	2279175	C15.5	Yes	Yes	0.2792	0	78	No	ESCA	58.58565934	0:LIVING	D5AC647F-0C6D-40D7-87A8-FAA1CC968C82	M0	N1	T2	Tumor Free	58.58565934	0:CENSORED	Yes	No	White	No	1	Primary	Female	Matched
esca_tcga_pan_can_atlas_2018	TCGA-L5-A4OT	TCGA-L5-A4OT-01	77	STAGE IV	6TH	22	Esophagogastric Cancer	ESCA	Esophageal Adenocarcinoma	NA	-28162	0	NA	NA	4.898576454	1:DEAD WITH TUMOR	NA	2/12/13	0.3357	EUR	GX	No	C15.5	2279175	C15.5	Yes	Yes	0.3075	0.21	212	No	ESCA	4.898576454	1:DECEASED	9559F579-5D9A-4C96-9836-8A039D394795	M1A	N1	T3	With Tumor	4.898576454	1:PROGRESSION	Yes	No	White	No	1	Primary	Male	Matched
esca_tcga_pan_can_atlas_2018	TCGA-L5-A4OW	TCGA-L5-A4OW-01	56	STAGE IIB	6TH	16	Esophagogastric Cancer	ESCA	Esophageal Adenocarcinoma	NA	-20796	0	7.134168393	0:DiseaseFree	7.134168393	0:ALIVE OR DEAD TUMOR FREE	NA	2/12/13	0.412	EUR	GX	No	C15.5	2279175	C15.5	Yes	Yes	0.3007	0.19	233	No	ESCA	7.134168393	1:DECEASED	10724958-D007-44FC-ADA2-D5874614DDBA	M0	N1	T2	Tumor Free	7.134168393	0:CENSORED	Yes	No	NA	No	1	Primary	Female	Matched
esca_tcga_pan_can_atlas_2018	TCGA-L5-A4OX	TCGA-L5-A4OX-01	60	STAGE IIB	6TH	7	Esophagogastric Cancer	ESCA	Esophageal Adenocarcinoma	NA	-22015	0	7.430055561	0:DiseaseFree	7.430055561	0:ALIVE OR DEAD TUMOR FREE	NA	2/12/13	0.2596	EUR	GX	No	C15.5	2279175	C15.5	Yes	Yes	0.2933	0.19	123	No	ESCA	7.430055561	1:DECEASED	80BFE92B-FB00-48BB-B659-8F8EF103BC29	M0	N1	T2	Tumor Free	7.430055561	0:CENSORED	Yes	No	White	No	1	Primary	Male	Matched
esca_tcga_pan_can_atlas_2018	TCGA-L5-A88V	TCGA-L5-A88V-01	60	STAGE III	6TH	24	Esophagogastric Cancer	ESCA	Esophageal Adenocarcinoma	79	-22066	0	NA	NA	2.597231811	0:ALIVE OR DEAD TUMOR FREE	NA	1/28/14	0.6786	EUR	GX	No	C15.5	2279175	C15.5	Yes	Yes	0.3377	0.82	151	NA	ESCA	2.597231811	0:LIVING	C61536A4-761C-4CA2-A1CD-AAD738DCD940	MX	N1	T3	Tumor Free	2.597231811	0:CENSORED	Yes	No	White	NA	1	Primary	Male	Matched
esca_tcga_pan_can_atlas_2018	TCGA-L5-A88Z	TCGA-L5-A88Z-01	70	STAGE IIA	6TH	6	Esophagogastric Cancer	ESCA	Esophageal Squamous Cell Carcinoma	225	-25890	0	NA	NA	7.397179209	0:ALIVE OR DEAD TUMOR FREE	NA	1/28/14	0.2036	EUR	GX	No	C15.4	2253608	C15.4	Yes	Yes	0.3335	0.18	66	NA	ESCC	7.397179209	0:LIVING	4D4E15D1-5D54-4EE3-808F-0B28DFC77871	M0	N1	T1	Tumor Free	7.397179209	0:CENSORED	Yes	No	White	NA	1	Primary	Female	Matched
esca_tcga_pan_can_atlas_2018	TCGA-L5-A891	TCGA-L5-A891-01	51	NA	6TH	14	Esophagogastric Cancer	ESCA	Esophageal Adenocarcinoma	114	-18925	0	NA	NA	3.747904133	0:ALIVE OR DEAD TUMOR FREE	NA	1/28/14	0.6233	EUR	GX	No	C15.5	2279175	C15.5	Yes	Yes	0.3342	0.57	152	NA	ESCA	3.747904133	0:LIVING	F28F37A0-8E24-4A36-90F0-83CF5A27BE10	M0	N1	T3	Tumor Free	3.747904133	0:CENSORED	Yes	No	White	NA	1	Primary	Male	Matched
esca_tcga_pan_can_atlas_2018	TCGA-L5-A8NE	TCGA-L5-A8NE-01	77	STAGE IIB	5TH	14	Esophagogastric Cancer	ESCA	Esophageal Adenocarcinoma	1688	-28243	0	NA	NA	55.49528224	0:ALIVE OR DEAD TUMOR FREE	NA	3/10/14	0.3072	EUR	GX	No	C15.5	2279175	C15.5	Yes	Yes	0.3507	0.32	220	NA	ESCA	55.49528224	0:LIVING	67FAE19C-3CE9-4F91-B01E-4B130ABF632E	M0	N1	T2	Tumor Free	55.49528224	0:CENSORED	Yes	No	White	NA	1	Primary	Male	Matched
esca_tcga_pan_can_atlas_2018	TCGA-L5-A8NG	TCGA-L5-A8NG-01	77	STAGE III	5TH	9	Esophagogastric Cancer	ESCA	Esophageal Adenocarcinoma	1094	-28219	0	NA	NA	35.96672913	0:ALIVE OR DEAD TUMOR FREE	NA	3/10/14	0.1832	EUR	GX	No	C15.5	2279175	C15.5	Yes	Yes	0.3239	0.01	121	NA	ESCA	35.96672913	0:LIVING	81BE56DA-BEA2-426B-9576-950A909CC153	M0	N1	T3	Tumor Free	35.96672913	0:CENSORED	Yes	Yes	White	NA	1	Primary	Male	Matched
esca_tcga_pan_can_atlas_2018	TCGA-L5-A8NI	TCGA-L5-A8NI-01	79	STAGE III	6TH	4	Esophagogastric Cancer	ESCA	Esophageal Adenocarcinoma	NA	-29135	0	NA	NA	13.47930434	1:DEAD WITH TUMOR	NA	3/10/14	0.3957	EUR	G3	No	C15.5	2279175	C15.5	Yes	Yes	0.3371	0.07	189	Yes	ESCA	13.47930434	1:DECEASED	4B0274A5-56BD-4E69-9616-F878392EDB13	M0	N1	T3	With Tumor	13.18341717	1:PROGRESSION	Yes	No	White	No	1	Primary	Male	Matched
esca_tcga_pan_can_atlas_2018	TCGA-L5-A8NJ	TCGA-L5-A8NJ-01	77	STAGE III	5TH	20	Esophagogastric Cancer	ESCA	Esophageal Adenocarcinoma	501	-28200	0	NA	NA	16.47105237	0:ALIVE OR DEAD TUMOR FREE	NA	3/10/14	0.5512	EUR	GX	No	C15.5	2279175	C15.5	Yes	Yes	0.3476	0.76	207	NA	ESCA	16.47105237	0:LIVING	9E02A368-8858-4EC5-8C27-9E0876D387A4	M0	N1	T3	With Tumor	13.01903541	1:PROGRESSION	Yes	No	White	NA	1	Primary	Male	Matched
esca_tcga_pan_can_atlas_2018	TCGA-L5-A8NL	TCGA-L5-A8NL-01	56	STAGE III	6TH	11	Esophagogastric Cancer	ESCA	Esophageal Adenocarcinoma	402	-20542	0	NA	NA	13.21629352	0:ALIVE OR DEAD TUMOR FREE	NA	3/10/14	0.214	EUR	GX	No	C15.5	2279175	C15.5	Yes	Yes	0.3341	0	92	NA	ESCA	13.21629352	0:LIVING	9C32A8F1-49A4-4662-A5FB-B99F955C3B1A	M0	N1	T3	Tumor Free	13.21629352	0:CENSORED	Yes	No	White	NA	1	Primary	Male	Matched
esca_tcga_pan_can_atlas_2018	TCGA-L5-A8NM	TCGA-L5-A8NM-01	84	STAGE IIB	6TH	2	Esophagogastric Cancer	ESCA	Esophageal Adenocarcinoma	NA	-30936	0	NA	NA	7.758819081	0:ALIVE OR DEAD TUMOR FREE	NA	3/10/14	0.0504	EUR	GX	No	C15.5	2279175	C15.5	Yes	Yes	0.8416	24.97	1429	No	ESCA	7.758819081	1:DECEASED	A9904356-F050-4BD8-B48A-50B64F6DC3A1	M0	N1	T2	Tumor Free	7.758819081	0:CENSORED	Yes	No	White	No	1	Primary	Female	Matched
esca_tcga_pan_can_atlas_2018	TCGA-L5-A8NN	TCGA-L5-A8NN-01	81	STAGE III	6TH	22	Esophagogastric Cancer	ESCA	Esophageal Adenocarcinoma	167	-29891	0	NA	NA	5.490350791	0:ALIVE OR DEAD TUMOR FREE	NA	3/10/14	0.2884	EUR	GX	No	C15.5	2279175	C15.5	Yes	Yes	0.3464	0.1	103	NA	ESCA	5.490350791	0:LIVING	90940FF1-C270-44F5-9949-F726838AAA57	M0	N1	T3	NA	5.490350791	0:CENSORED	Yes	No	White	NA	1	Primary	Male	Matched
esca_tcga_pan_can_atlas_2018	TCGA-L5-A8NR	TCGA-L5-A8NR-01	81	STAGE III	5TH	17	Esophagogastric Cancer	ESCA	Esophageal Adenocarcinoma	265	-29730	0	NA	NA	8.712233291	0:ALIVE OR DEAD TUMOR FREE	NA	3/10/14	0.4259	EUR	GX	No	C15.5	2279175	C15.5	Yes	Yes	0.3456	0.73	187	NA	ESCA	8.712233291	0:LIVING	DA33C637-E9DB-4A67-9198-2EDA750DEAD7	M0	N1	T3	With Tumor	8.712233291	1:PROGRESSION	Yes	No	NA	NA	1	Primary	Female	Matched
esca_tcga_pan_can_atlas_2018	TCGA-L5-A8NW	TCGA-L5-A8NW-01	55	STAGE IB	5TH	9	Esophagogastric Cancer	ESCA	Esophageal Adenocarcinoma	NA	-20194	0	NA	NA	46.09264556	1:DEAD WITH TUMOR	NA	3/10/14	0.3548	EUR	GX	No	C15.5	2279175	C15.5	Yes	Yes	0.36	0.78	137	Yes	ESCA	46.09264556	1:DECEASED	D30AB67A-A40C-49B4-8FBC-D7DD5442277D	M0	N1	T2	With Tumor	37.70917579	1:PROGRESSION	Yes	No	White	No	1	Primary	Male	Matched
esca_tcga_pan_can_atlas_2018	TCGA-L7-A6VZ	TCGA-L7-A6VZ-01	62	STAGE IIIC	7TH	NA	Esophagogastric Cancer	ESCA	Esophageal Adenocarcinoma	315	-22730	0	10.35605089	0:DiseaseFree	10.35605089	0:ALIVE OR DEAD TUMOR FREE	Not Hispanic Or Latino	11/29/13	0.397	EUR	G2	No	C15.4	2279175	C15.4	Yes	Yes	0.3545	0.63	118	No	ESCA	10.35605089	0:LIVING	DC4062D7-1C81-4B19-AABD-8307A0DF5029	MX	N3	T3	Tumor Free	10.35605089	0:CENSORED	Yes	No	White	Yes	1	Primary	Male	Matched
esca_tcga_pan_can_atlas_2018	TCGA-LN-A49N	TCGA-LN-A49N-01	50	STAGE IIB	6TH	13	Esophagogastric Cancer	ESCA	Esophageal Squamous Cell Carcinoma	378	-18503	0	12.42726107	0:DiseaseFree	12.42726107	0:ALIVE OR DEAD TUMOR FREE	Not Hispanic Or Latino	3/12/13	0.3851	EAS	G2	No	C15.4	2253608	C15.4	Yes	Yes	0.2953	0.03	49	No	ESCC	12.42726107	0:LIVING	AE404398-6544-4F3A-8830-44A4A227F8D5	M0	N1	T2	Tumor Free	12.42726107	0:CENSORED	Yes	No	Asian	No	1	Primary	Male	Matched
esca_tcga_pan_can_atlas_2018	TCGA-LN-A49R	TCGA-LN-A49R-01	46	STAGE III	6TH	23	Esophagogastric Cancer	ESCA	Esophageal Squamous Cell Carcinoma	407	-17109	0	13.38067528	0:DiseaseFree	13.38067528	0:ALIVE OR DEAD TUMOR FREE	Not Hispanic Or Latino	3/12/13	0.5854	EAS	G3	No	C15.5	2253608	C15.5	Yes	Yes	0.317	0.23	110	No	ESCC	13.38067528	0:LIVING	4C9FB311-0860-4A04-A2F6-79558AC1D98F	M0	N1	T3	Tumor Free	13.38067528	0:CENSORED	Yes	No	Asian	Yes	1	Primary	Male	Matched
esca_tcga_pan_can_atlas_2018	TCGA-LN-A49W	TCGA-LN-A49W-01	73	STAGE III	6TH	NA	Esophagogastric Cancer	ESCA	Esophageal Squamous Cell Carcinoma	403	-26910	0	13.24916987	0:DiseaseFree	13.24916987	0:ALIVE OR DEAD TUMOR FREE	NA	3/12/13	0.2258	EAS	G3	No	C15.4	2253608	C15.4	Yes	Yes	0.3361	0.02	75	No	ESCC	13.24916987	0:LIVING	DAF211F2-941E-4244-8CF5-D31492269443	M0	N1	T3	Tumor Free	13.24916987	0:CENSORED	Yes	No	Asian	Yes	1	Primary	Male	Matched
esca_tcga_pan_can_atlas_2018	TCGA-LN-A4A3	TCGA-LN-A4A3-01	61	STAGE III	6TH	20	Esophagogastric Cancer	ESCA	Esophageal Squamous Cell Carcinoma	388	-22313	0	12.75602459	0:DiseaseFree	12.75602459	0:ALIVE OR DEAD TUMOR FREE	Not Hispanic Or Latino	3/12/13	0.1999	EAS	G2	No	C15.4	2253608	C15.4	Yes	Yes	0.3314	0.02	59	No	ESCC	12.75602459	0:LIVING	3C0BB5E2-AD33-4D91-A31E-2A18F1C94D2D	M0	N1	T3	Tumor Free	12.75602459	0:CENSORED	Yes	No	Asian	Yes	1	Primary	Male	Matched
esca_tcga_pan_can_atlas_2018	TCGA-LN-A4A4	TCGA-LN-A4A4-01	36	STAGE III	6TH	26	Esophagogastric Cancer	ESCA	Esophageal Squamous Cell Carcinoma	383	-13419	0	12.59164283	0:DiseaseFree	12.59164283	0:ALIVE OR DEAD TUMOR FREE	Not Hispanic Or Latino	3/12/13	0.349	EAS	GX	No	C15.5	2253608	C15.5	Yes	Yes	0.3464	0.22	90	No	ESCC	12.59164283	0:LIVING	E89D7900-915D-4936-B1B2-CAC3670EA2F4	M0	N1	T3	Tumor Free	12.59164283	0:CENSORED	Yes	No	Asian	Yes	1	Primary	Male	Matched
esca_tcga_pan_can_atlas_2018	TCGA-LN-A4MQ	TCGA-LN-A4MQ-01	46	STAGE III	6TH	13	Esophagogastric Cancer	ESCA	Esophageal Squamous Cell Carcinoma	375	-16990	0	0.821908801	1:Recurred/Progressed	12.32863202	0:ALIVE OR DEAD TUMOR FREE	Not Hispanic Or Latino	3/13/13	0.4803	EAS	G3	No	C15.5	2253608	C15.5	Yes	Yes	0.3155	0.17	67	Yes	ESCC	12.32863202	0:LIVING	33C0199A-BE0C-46D1-BB1E-889BFAEDF20B	M0	N1	T3	Tumor Free	0.821908801	1:PROGRESSION	Yes	No	Asian	No	1	Primary	Male	Matched
esca_tcga_pan_can_atlas_2018	TCGA-LN-A5U5	TCGA-LN-A5U5-01	57	STAGE IV	6TH	NA	Esophagogastric Cancer	ESCA	Esophageal Squamous Cell Carcinoma	5	-20993	0	NA	NA	4.471183877	1:DEAD WITH TUMOR	Not Hispanic Or Latino	1/22/15	0.3595	EAS	G2	No	C15.5	2253608	C15.5	Yes	Yes	0.2999	0.26	48	No	ESCC	4.471183877	1:DECEASED	656E3C14-1FC6-473A-813E-719753E7B408	M1	N1	T3	With Tumor	4.471183877	1:PROGRESSION	Yes	No	Asian	No	1	Primary	Male	Matched
esca_tcga_pan_can_atlas_2018	TCGA-LN-A5U6	TCGA-LN-A5U6-01	54	STAGE IIB	6TH	17	Esophagogastric Cancer	ESCA	Esophageal Squamous Cell Carcinoma	375	-19840	0	12.32863202	0:DiseaseFree	12.32863202	0:ALIVE OR DEAD TUMOR FREE	Not Hispanic Or Latino	1/3/14	0.6458	EAS	G2	No	C15.5	2253608	C15.5	Yes	Yes	0.3092	0.81	99	No	ESCC	12.32863202	0:LIVING	4E7F0FFF-7B17-4DA9-95EA-F68797C427F5	M0	N1	T2	Tumor Free	12.32863202	0:CENSORED	Yes	No	Asian	Yes	1	Primary	Male	Matched
esca_tcga_pan_can_atlas_2018	TCGA-LN-A7HY	TCGA-LN-A7HY-01	50	STAGE III	6TH	16	Esophagogastric Cancer	ESCA	Esophageal Squamous Cell Carcinoma	366	-18296	0	2.89311898	1:Recurred/Progressed	12.03274485	0:ALIVE OR DEAD TUMOR FREE	Not Hispanic Or Latino	1/7/14	0.4447	EAS	G2	No	C15.3	2253608	C15.3	Yes	Yes	0.3308	0.3	136	Yes	ESCC	12.03274485	0:LIVING	7A32847F-69BB-4592-8FEB-CFD5D355ADA9	M0	N1	T3	Tumor Free	2.89311898	1:PROGRESSION	Yes	No	Asian	No	1	Primary	Male	Matched
esca_tcga_pan_can_atlas_2018	TCGA-LN-A9FR	TCGA-LN-A9FR-01	70	STAGE IIB	6TH	14	Esophagogastric Cancer	ESCA	Esophageal Squamous Cell Carcinoma	373	-25657	0	12.26287931	0:DiseaseFree	12.26287931	0:ALIVE OR DEAD TUMOR FREE	Not Hispanic Or Latino	12/30/14	0.5552	EAS	G2	No	C15.3	2253608	C15.3	Yes	Yes	0.3292	0.01	63	No	ESCC	12.26287931	0:LIVING	CFDC8F4D-A25B-4C63-9832-58444581A505	M0	N1	T2	Tumor Free	12.26287931	0:CENSORED	Yes	No	Asian	Yes	1	Primary	Male	Matched
esca_tcga_pan_can_atlas_2018	TCGA-Q9-A6FU	TCGA-Q9-A6FU-01	57	STAGE IIIB	7TH	8	Esophagogastric Cancer	ESCA	Esophageal Squamous Cell Carcinoma	NA	-21108	0	NA	NA	5.16158727	1:DEAD WITH TUMOR	Not Hispanic Or Latino	8/30/13	0.3296	EUR	G2	No	C15.5	2253608	C15.5	Yes	Yes	0.3461	0.04	144	Yes	ESCC	5.16158727	1:DECEASED	07B7DC7B-9407-4F11-9CD9-3B6DF8D1CF6C	M0	N2	T3	With Tumor	3.254758852	1:PROGRESSION	Yes	Yes	White	No	1	Primary	Female	Matched
esca_tcga_pan_can_atlas_2018	TCGA-Q9-A6FW	TCGA-Q9-A6FW-01	61	STAGE IIIB	7TH	5	Esophagogastric Cancer	ESCA	Esophageal Adenocarcinoma	238	-22586	0	7.824571786	0:DiseaseFree	7.824571786	0:ALIVE OR DEAD TUMOR FREE	Not Hispanic Or Latino	8/30/13	0.1595	EUR	G2	No	C15.5	2279175	C15.5	Yes	Yes	0.3415	0.04	190	No	ESCA	7.824571786	0:LIVING	C89F6EA5-786D-4D3C-AA93-681664A908F9	M0	N2	T3	Tumor Free	7.824571786	0:CENSORED	Yes	No	White	No	1	Primary	Male	Matched
esca_tcga_pan_can_atlas_2018	TCGA-R6-A8W5	TCGA-R6-A8W5-01	60	STAGE IVA	6TH	7	Esophagogastric Cancer	ESCA	Esophageal Adenocarcinoma	NA	-21917	0	NA	NA	15.78064898	1:DEAD WITH TUMOR	Not Hispanic Or Latino	11/24/14	0.1625	EUR	G2	No	C15.5	2279175	C15.5	Yes	Yes	0.3259	0	92	Yes	ESCA	15.78064898	1:DECEASED	1946F60D-51CA-48BA-8E94-79142594986E	M1A	N1	T3	With Tumor	11.04645429	1:PROGRESSION	NA	No	White	No	1	Primary	Male	Matched
esca_tcga_pan_can_atlas_2018	TCGA-RE-A7BO	TCGA-RE-A7BO-01	72	STAGE IIB	6TH	16	Esophagogastric Cancer	ESCA	Esophageal Adenocarcinoma	NA	-26348	0	NA	NA	7.002662985	0:ALIVE OR DEAD TUMOR FREE	Not Hispanic Or Latino	11/26/13	0.405	EUR	G3	No	C15.5	2279175	C15.5	Yes	Yes	0.3279	0.34	192	No	ESCA	7.002662985	1:DECEASED	9112A681-E5A2-4DC8-B5AF-0187D3BFC1D3	M0	N1	T1	Tumor Free	7.002662985	0:CENSORED	Yes	No	White	No	1	Primary	Female	Matched
esca_tcga_pan_can_atlas_2018	TCGA-S8-A6BV	TCGA-S8-A6BV-01	76	STAGE IIIA	7TH	19	Esophagogastric Cancer	ESCA	Esophageal Adenocarcinoma	609	-28111	0	NA	NA	20.02169839	0:ALIVE OR DEAD TUMOR FREE	Not Hispanic Or Latino	12/2/13	0.6034	EUR	G2	No	C15.5	2279175	C15.5	Yes	Yes	0.3356	0	109	Yes	ESCA	20.02169839	0:LIVING	48633BB8-C5F3-45AA-A406-E46C624391B4	MX	N1	T3	NA	8.777985995	1:PROGRESSION	Yes	No	White	No	1	Primary	Male	Matched
esca_tcga_pan_can_atlas_2018	TCGA-V5-A7RB	TCGA-V5-A7RB-01	59	NA	7TH	10	Esophagogastric Cancer	ESCA	Esophageal Adenocarcinoma	NA	-21654	0	NA	NA	5.293092678	0:ALIVE OR DEAD TUMOR FREE	Hispanic Or Latino	12/2/13	0.2655	EUR	GX	No	C15.5	2279175	C15.5	Yes	Yes	0.3371	0.17	210	No	ESCA	5.293092678	1:DECEASED	CD2F37A3-1912-4E64-89C5-A92A070EFD5B	MX	N1	T0	Tumor Free	5.293092678	0:CENSORED	Yes	No	NA	No	1	Primary	Male	Matched
esca_tcga_pan_can_atlas_2018	TCGA-VR-A8EP	TCGA-VR-A8EP-01	51	STAGE IIIB	7TH	23	Esophagogastric Cancer	ESCA	Esophageal Squamous Cell Carcinoma	824	-18942	0	NA	NA	27.09011408	0:ALIVE OR DEAD TUMOR FREE	NA	9/10/14	0.5586	EUR	G3	No	C15.4	2253608	C15.4	Yes	Yes	0.32	0.25	96	No	ESCC	27.09011408	0:LIVING	D86EAB07-8CB2-49A8-B00F-2986EFD7EA3B	M0	N2	T3	Tumor Free	7.956077194	1:PROGRESSION	Yes	No	White	No	1	Primary	Male	Matched
esca_tcga_pan_can_atlas_2018	TCGA-VR-A8EQ	TCGA-VR-A8EQ-01	73	STAGE III	6TH	21	Esophagogastric Cancer	ESCA	Esophageal Adenocarcinoma	NA	-26912	0	NA	NA	22.81618832	1:DEAD WITH TUMOR	NA	8/20/14	0.3771	EUR	G2	No	C15.5	2305106	C15.5	Yes	Yes	0.336	0.06	148	No	ESCA	22.81618832	1:DECEASED	49A3C7C6-81B0-4B14-8E13-03F6901171F8	M0	N1	T3	With Tumor	22.81618832	1:PROGRESSION	Yes	No	White	Yes	1	Primary	Male	Matched
esca_tcga_pan_can_atlas_2018	TCGA-VR-A8ER	TCGA-VR-A8ER-01	54	STAGE III	6TH	11	Esophagogastric Cancer	ESCA	Esophageal Squamous Cell Carcinoma	NA	-19951	0	NA	NA	12.42726107	1:DEAD WITH TUMOR	NA	6/16/14	0.3772	NA	GX	No	C15.5	2253608	C15.5	Yes	Yes	0.3531	0.18	52	NA	ESCC	12.42726107	1:DECEASED	54E45B43-363A-47A3-B43B-5E41FF589B47	M0	N1	T4	With Tumor	12.42726107	1:PROGRESSION	Yes	No	NA	Yes	1	Primary	Male	Matched
esca_tcga_pan_can_atlas_2018	TCGA-VR-A8EU	TCGA-VR-A8EU-01	51	STAGE IV	7TH	15	Esophagogastric Cancer	ESCA	Esophageal Squamous Cell Carcinoma	NA	-18711	0	NA	NA	18.31212809	1:DEAD WITH TUMOR	NA	6/16/14	0.468	NA	G2	No	C15.4	2253608	C15.4	Yes	Yes	0.3391	0.16	85	No	ESCC	18.31212809	1:DECEASED	B5FA3AC1-0691-4B6A-B6E4-765311B419ED	M1	N1	T1	With Tumor	18.31212809	1:PROGRESSION	Yes	No	White	Yes	1	Primary	Male	Matched
esca_tcga_pan_can_atlas_2018	TCGA-VR-A8EW	TCGA-VR-A8EW-01	57	STAGE IIIB	7TH	25	Esophagogastric Cancer	ESCA	Esophageal Squamous Cell Carcinoma	NA	-20902	0	NA	NA	8.120458954	1:DEAD WITH TUMOR	NA	6/16/14	0.4598	EAS	G2	No	C15.4	2253608	C15.4	Yes	Yes	0.3179	0.18	106	NA	ESCC	8.120458954	1:DECEASED	71F9F567-3687-4E3F-AD20-AED026A5B7E1	M0	N2	T3	With Tumor	8.120458954	1:PROGRESSION	Yes	No	Asian	No	1	Primary	Male	Matched
esca_tcga_pan_can_atlas_2018	TCGA-VR-A8EX	TCGA-VR-A8EX-01	63	STAGE IVA	6TH	6	Esophagogastric Cancer	ESCA	Esophageal Squamous Cell Carcinoma	NA	-23226	0	NA	NA	28.10928099	1:DEAD WITH TUMOR	NA	6/16/14	0.1114	EUR_ADMIX	G2	No	C15.4	2253608	C15.4	Yes	Yes	0.3245	0	120	NA	ESCC	28.10928099	1:DECEASED	0B831729-8C3F-472B-9D76-50BBB4AEAB0E	M1A	N1	T1	With Tumor	28.10928099	1:PROGRESSION	Yes	No	NA	No	1	Primary	Male	Matched
esca_tcga_pan_can_atlas_2018	TCGA-VR-A8EZ	TCGA-VR-A8EZ-01	47	STAGE IIIC	7TH	9	Esophagogastric Cancer	ESCA	Esophageal Squamous Cell Carcinoma	NA	-17449	0	NA	NA	18.18062268	1:DEAD WITH TUMOR	NA	8/20/14	0.5717	EUR	G2	No	C15.5	2253608	C15.5	Yes	Yes	0.3531	0.31	143	Yes	ESCC	18.18062268	1:DECEASED	FD62F7B4-A2DA-4ACD-8A85-8FA8F91521CB	M0	N3	T3	With Tumor	12.46013742	1:PROGRESSION	Yes	No	White	No	1	Primary	Male	Matched
esca_tcga_pan_can_atlas_2018	TCGA-VR-A8Q7	TCGA-VR-A8Q7-01	60	STAGE IIIA	7TH	23	Esophagogastric Cancer	ESCA	Esophageal Squamous Cell Carcinoma	1590	-22149	0	52.27339974	0:DiseaseFree	52.27339974	0:ALIVE OR DEAD TUMOR FREE	NA	6/16/14	0.3154	EUR	G3	No	C15.5	2253608	C15.5	Yes	No	0.3346	0.05	87	No	ESCC	52.27339974	0:LIVING	2795BADD-5C70-442D-8780-8F458539D506	M0	N1	T3	Tumor Free	52.27339974	0:CENSORED	Yes	No	White	No	1	Primary	Male	Matched
esca_tcga_pan_can_atlas_2018	TCGA-VR-AA4D	TCGA-VR-AA4D-01	53	STAGE IIB	7TH	19	Esophagogastric Cancer	ESCA	Esophageal Adenocarcinoma	1378	-19714	0	NA	NA	46.19127462	1:DEAD WITH TUMOR	NA	8/20/14	0.3748	EUR	G2	No	C15.5	2279175	C15.5	Yes	Yes	0.3457	0.19	89	No	ESCA	46.19127462	1:DECEASED	02D98B0A-8360-49B9-BBD6-B70C79CBD32D	M0	N1	T1	With Tumor	27.3531249	1:PROGRESSION	Yes	No	White	Yes	1	Primary	Male	Matched
esca_tcga_pan_can_atlas_2018	TCGA-VR-AA4G	TCGA-VR-AA4G-01	51	STAGE IIIA	7TH	NA	Esophagogastric Cancer	ESCA	Esophageal Squamous Cell Carcinoma	549	-18909	0	18.04911727	0:DiseaseFree	18.04911727	0:ALIVE OR DEAD TUMOR FREE	NA	8/20/14	0.2844	EUR	G2	No	C15.4	2253608	C15.4	Yes	Yes	0.3337	0	61	No	ESCC	18.04911727	0:LIVING	DF5BD25C-D70B-4126-89CB-6C838044AE3B	M0	N2	T2	Tumor Free	18.04911727	0:CENSORED	Yes	No	White	No	1	Primary	Female	Matched
esca_tcga_pan_can_atlas_2018	TCGA-VR-AA7B	TCGA-VR-AA7B-01	65	STAGE IV	7TH	17	Esophagogastric Cancer	ESCA	Esophageal Squamous Cell Carcinoma	342	-23915	0	NA	NA	11.2437124	0:ALIVE OR DEAD TUMOR FREE	NA	8/20/14	0.6316	EUR	G2	No	C15.4	2253608	C15.4	Yes	Yes	0.3285	0.76	160	NA	ESCC	11.2437124	0:LIVING	91F9AD2E-E32E-43BB-AEF8-5845C398606A	M1	N3	T3	With Tumor	6.805404872	1:PROGRESSION	Yes	No	White	No	1	Primary	Female	Matched
esca_tcga_pan_can_atlas_2018	TCGA-VR-AA7D	TCGA-VR-AA7D-01	58	STAGE IIIC	7TH	10	Esophagogastric Cancer	ESCA	Esophageal Squamous Cell Carcinoma	NA	-21468	0	NA	NA	9.172502219	1:DEAD WITH TUMOR	NA	9/10/14	0.2978	NA	G2	No	C15.4	2253608	C15.4	Yes	Yes	0.3158	0.61	85	Yes	ESCC	9.172502219	1:DECEASED	484B7B36-15DC-43A9-801D-580216A8CFCB	M0	N3	T3	With Tumor	8.021829898	1:PROGRESSION	Yes	No	NA	Yes	1	Primary	Male	Matched
esca_tcga_pan_can_atlas_2018	TCGA-XP-A8T6	TCGA-XP-A8T6-01	54	STAGE IIB	6TH	12	Esophagogastric Cancer	ESCA	Esophageal Squamous Cell Carcinoma	NA	-19886	0	25.08465661	0:DiseaseFree	25.08465661	0:ALIVE OR DEAD TUMOR FREE	Hispanic Or Latino	1/26/15	0.3663	NA	G2	No	C15.5	2253608	C15.5	Yes	Yes	0.3418	0.04	77	No	ESCC	25.08465661	1:DECEASED	F4CB24E9-E7FD-4245-9C9B-7E0934038446	M0	N1	T2	Tumor Free	25.08465661	0:CENSORED	Yes	No	Black or African American	No	1	Primary	Male	Matched
esca_tcga_pan_can_atlas_2018	TCGA-XP-A8T8	TCGA-XP-A8T8-01	49	STAGE IIB	7TH	23	Esophagogastric Cancer	ESCA	Esophageal Squamous Cell Carcinoma	437	-18048	0	14.36696584	0:DiseaseFree	14.36696584	0:ALIVE OR DEAD TUMOR FREE	Hispanic Or Latino	1/28/15	0.5844	AFR_ADMIX	G1	No	C15.5	2253608	C15.5	Yes	Yes	0.3567	0.24	97	No	ESCC	14.36696584	0:LIVING	8D3CCAF0-872A-4EE3-B4B7-847180FEC3AB	M0	N1	T1	Tumor Free	14.36696584	0:CENSORED	Yes	No	Black or African American	Yes	1	Primary	Male	Matched
esca_tcga_pan_can_atlas_2018	TCGA-Z6-A8JE	TCGA-Z6-A8JE-01	57	STAGE IIIA	7TH	14	Esophagogastric Cancer	ESCA	Esophageal Squamous Cell Carcinoma	64	-20855	0	2.104086531	0:DiseaseFree	2.104086531	0:ALIVE OR DEAD TUMOR FREE	Not Hispanic Or Latino	8/20/14	0.4499	EUR	G3	No	C15.3	2253608	C15.3	Yes	Yes	0.3569	0.77	166	No	ESCC	2.104086531	0:LIVING	1116DDAE-76B0-48D6-869C-BE65D8B09D35	M0	N1	T3	Tumor Free	2.104086531	0:CENSORED	Yes	No	White	No	1	Primary	Male	Matched
esca_tcga_pan_can_atlas_2018	TCGA-Z6-A9VB	TCGA-Z6-A9VB-01	53	STAGE IIIA	7TH	8	Esophagogastric Cancer	ESCA	Esophageal Squamous Cell Carcinoma	40	-19470	0	1.315054082	0:DiseaseFree	1.315054082	0:ALIVE OR DEAD TUMOR FREE	Not Hispanic Or Latino	11/13/14	0.4136	EUR	G2	No	C15.5	2253608	C15.5	Yes	Yes	0.3432	0.22	78	No	ESCC	1.315054082	0:LIVING	1C2837D4-BD2C-46F7-9E22-683B82A16350	M0	N1	T3	Tumor Free	1.315054082	0:CENSORED	NA	No	White	No	1	Primary	Male	Matched
esca_tcga_pan_can_atlas_2018	TCGA-ZR-A9CJ	TCGA-ZR-A9CJ-01	65	STAGE IIIC	7TH	18	Esophagogastric Cancer	ESCA	Esophageal Adenocarcinoma	551	-23752	0	NA	NA	19.72581122	1:DEAD WITH TUMOR	Not Hispanic Or Latino	4/30/14	0.337	EUR	G3	No	C15.5	2279175	C15.5	Yes	Yes	0.3399	0.06	122	Yes	ESCA	19.72581122	1:DECEASED	FDCDF592-66F1-4027-962F-A64D49BE474F	MX	N3	T3	NA	5.358845383	1:PROGRESSION	Yes	No	White	No	1	Primary	Male	Matched
[truncated: 9 more columns]
