# Supplementary material for: Exploring the role of the Rab network in epithelial-to-mesenchymal transition
Source: Bioinform Adv. 2024 Dec 14;5(1):vbae200. doi: 10.1093/bioadv/vbae200 (PMC11684074; doi:10.1093/bioadv/vbae200)
Supplement: vbae200_Supplementary_Data [file vbae200_supplementary_data.zip › stad_met_IDs.txt]

Study ID	Patient ID	Sample ID	Diagnosis Age	Neoplasm Disease Stage American Joint Committee on Cancer Code	American Joint Committee on Cancer Publication Version Type	Aneuploidy Score	Cancer Type	TCGA PanCanAtlas Cancer Type Acronym	Cancer Type Detailed	Last Communication Contact from Initial Pathologic Diagnosis Date	Birth from Initial Pathologic Diagnosis Date	Last Alive Less Initial Pathologic Diagnosis Date Calculated Day Value	Disease Free (Months)	Disease Free Status	Months of disease-specific survival	Disease-specific Survival status	Ethnicity Category	Form completion date	Fraction Genome Altered	Genetic Ancestry Label	Neoplasm Histologic Grade	Neoadjuvant Therapy Type Administered Prior To Resection Text	ICD-10 Classification	International Classification of Diseases for Oncology, Third Edition ICD-O-3 Histology Code	International Classification of Diseases for Oncology, Third Edition ICD-O-3 Site Code	Informed consent verified	In PanCan Pathway Analysis	MSI MANTIS Score	MSIsensor Score	Mutation Count	New Neoplasm Event Post Initial Therapy Indicator	Oncotree Code	Overall Survival (Months)	Overall Survival Status	Other Patient ID	American Joint Committee on Cancer Metastasis Stage Code	Neoplasm Disease Lymph Node Stage American Joint Committee on Cancer Code	American Joint Committee on Cancer Tumor Stage Code	Person Neoplasm Cancer Status	Progress Free Survival (Months)	Progression Free Status	Primary Lymph Node Presentation Assessment	Prior Diagnosis	Race Category	Radiation Therapy	Number of Samples Per Patient	Sample Type	Sex	Somatic Status
stad_tcga_pan_can_atlas_2018	TCGA-3M-AB47	TCGA-3M-AB47-01	51	STAGE IIIB	6TH	6	Esophagogastric Cancer	STAD	Stomach Adenocarcinoma	NA	NA	0	NA	NA	NA	1:DEAD WITH TUMOR	Not Hispanic Or Latino	7/16/14	0.1752	AFR	G3	No	C16.9	2279175	C16.9	Yes	Yes	0.3131	0	107	Yes	STAD	NA	1:DECEASED	85C11B74-9E50-4DA1-8C0B-D5677CC801B1	MX	N2	T3	With Tumor	12.98615906	1:PROGRESSION	Yes	No	White	Yes	1	Primary	Male	Matched
stad_tcga_pan_can_atlas_2018	TCGA-B7-A5TI	TCGA-B7-A5TI-01	52	STAGE IIIC	7TH	4	Esophagogastric Cancer	STAD	Diffuse Type Stomach Adenocarcinoma	595	-19014	0	19.56142946	0:DiseaseFree	19.56142946	0:ALIVE OR DEAD TUMOR FREE	Not Hispanic Or Latino	11/13/14	0.2297	EUR	G3	No	C16.1	2281001	C16.1	Yes	Yes	0.6811	13.82	551	No	DSTAD	19.56142946	0:LIVING	4310A287-5F01-4E0D-94E3-96C5379C3245	M0	N3	T4	Tumor Free	19.56142946	0:CENSORED	Yes	No	White	No	1	Primary	Male	Matched
stad_tcga_pan_can_atlas_2018	TCGA-BR-4183	TCGA-BR-4183-01	55	STAGE IIIA	6TH	15	Esophagogastric Cancer	STAD	Stomach Adenocarcinoma	0	-20420	0	NA	NA	6.60814676	NA	Not Hispanic Or Latino	6/6/11	0.2300	EUR	G3	No	C16.0	2279175	C16.0	Yes	No	0.2845	0	55	No	STAD	6.60814676	1:DECEASED	33503349-ba7a-43f4-bcb2-ac8d16808432	M0	N1	T3	NA	6.60814676	0:CENSORED	Yes	No	White	No	1	Primary	Female	Matched
stad_tcga_pan_can_atlas_2018	TCGA-BR-4184	TCGA-BR-4184-01	70	STAGE IIIA	6TH	5	Esophagogastric Cancer	STAD	Stomach Adenocarcinoma	0	-25816	0	NA	NA	6.969786633	NA	Not Hispanic Or Latino	6/6/11	0.0613	EUR	G2	No	C16.3	2279175	C16.3	Yes	No	1.1079	33.44	3124	No	STAD	6.969786633	1:DECEASED	0d4d23ba-066b-4244-a3a5-922cdcaaa28f	MX	N1	T3	NA	6.969786633	0:CENSORED	Yes	No	White	No	1	Primary	Male	Matched
stad_tcga_pan_can_atlas_2018	TCGA-BR-4188	TCGA-BR-4188-01	53	NA	6TH	0	Esophagogastric Cancer	STAD	Stomach Adenocarcinoma	0	-19585	0	NA	NA	7.430055561	NA	Not Hispanic Or Latino	6/2/11	0.0534	EUR	G3	No	C16.0	2279175	C16.0	Yes	No	0.2908	0	103	No	STAD	7.430055561	1:DECEASED	151257d7-ba5b-49a0-94f5-50e28f9f46f1	M0	N1	TX	NA	7.430055561	0:CENSORED	Yes	No	White	No	1	Primary	Female	Matched
stad_tcga_pan_can_atlas_2018	TCGA-BR-4191	TCGA-BR-4191-01	72	NA	6TH	5	Esophagogastric Cancer	STAD	Stomach Adenocarcinoma	0	-26562	0	NA	NA	18.34500444	NA	Not Hispanic Or Latino	6/2/11	0.4263	EUR	G2	No	C16.9	2279175	C16.9	Yes	Yes	0.284	0	196	No	STAD	18.34500444	1:DECEASED	74f859cf-6df5-4e96-ae6b-cfaab691d5fd	M0	N1	TX	NA	18.34500444	0:CENSORED	Yes	No	White	No	1	Primary	Male	Matched
stad_tcga_pan_can_atlas_2018	TCGA-BR-4253	TCGA-BR-4253-01	80	STAGE IIIA	6TH	2	Esophagogastric Cancer	STAD	Stomach Adenocarcinoma	0	-29397	0	NA	NA	4.076667653	NA	Not Hispanic Or Latino	6/6/11	0.0235	EUR	G3	No	C16.2	2279175	C16.2	Yes	Yes	0.2567	0	94	No	STAD	4.076667653	1:DECEASED	411257a4-a148-4606-8c8b-f9f1240e40ed	M0	N1	T3	NA	4.076667653	0:CENSORED	Yes	No	White	No	1	Primary	Female	Matched
stad_tcga_pan_can_atlas_2018	TCGA-BR-4255	TCGA-BR-4255-01	76	STAGE IIIA	6TH	22	Esophagogastric Cancer	STAD	Stomach Adenocarcinoma	0	-27893	0	NA	NA	4.076667653	NA	Not Hispanic Or Latino	6/6/11	0.0988	EUR	G3	No	C16.9	2279175	C16.9	Yes	Yes	0.2983	0.06	52	No	STAD	4.076667653	1:DECEASED	956017ba-5e4b-42c7-b93d-42316874ba93	M0	N1	T3	NA	4.076667653	0:CENSORED	Yes	No	White	No	1	Primary	Female	Matched
stad_tcga_pan_can_atlas_2018	TCGA-BR-4256	TCGA-BR-4256-01	80	NA	6TH	5	Esophagogastric Cancer	STAD	Stomach Adenocarcinoma	0	-29441	0	NA	NA	9.336883979	NA	Not Hispanic Or Latino	6/6/11	0.0000	EUR	G2	No	C16.3	2279175	C16.3	Yes	Yes	0.6331	11	955	No	STAD	9.336883979	1:DECEASED	7b0d69ca-13a6-46e0-839c-e433bbede3ad	M0	N1	TX	NA	9.336883979	0:CENSORED	Yes	No	White	No	1	Primary	Male	Matched
stad_tcga_pan_can_atlas_2018	TCGA-BR-4279	TCGA-BR-4279-01	43	STAGE II	6TH	5	Esophagogastric Cancer	STAD	Stomach Adenocarcinoma	0	-16065	0	NA	NA	9.567018444	NA	Not Hispanic Or Latino	6/13/11	0.1568	EUR	G3	No	C16.9	2279175	C16.9	Yes	Yes	0.2706	0.04	37	No	STAD	9.567018444	1:DECEASED	117eb38b-0c62-4336-a866-fa5bd013256a	M0	N1	T2A	NA	9.567018444	0:CENSORED	Yes	No	White	No	1	Primary	Male	Matched
stad_tcga_pan_can_atlas_2018	TCGA-BR-4280	TCGA-BR-4280-01	78	STAGE III	6TH	3	Esophagogastric Cancer	STAD	Stomach Adenocarcinoma	0	-28515	0	NA	NA	6.60814676	NA	Not Hispanic Or Latino	6/13/11	0.0585	EUR	G2	No	C16.9	2279175	C16.9	Yes	Yes	1.0028	22.22	705	No	STAD	6.60814676	1:DECEASED	e0916597-e489-45ef-a8f7-653a3c6591ef	M0	N1	T2B	NA	6.60814676	0:CENSORED	Yes	No	White	No	1	Primary	Female	Matched
stad_tcga_pan_can_atlas_2018	TCGA-BR-4362	TCGA-BR-4362-01	74	NA	6TH	10	Esophagogastric Cancer	STAD	Stomach Adenocarcinoma	0	-27179	0	NA	NA	0	0:ALIVE OR DEAD TUMOR FREE	Not Hispanic Or Latino	6/6/11	0.2669	EUR	G3	No	C16.9	2279175	C16.9	Yes	Yes	1.02	36.68	1469	NA	STAD	0	0:LIVING	b1f261e9-c896-46d2-93c7-0290970196f8	M0	N1	TX	NA	0	0:CENSORED	Yes	No	White	NA	1	Primary	Female	Matched
stad_tcga_pan_can_atlas_2018	TCGA-BR-4367	TCGA-BR-4367-01	78	NA	6TH	15	Esophagogastric Cancer	STAD	Stomach Adenocarcinoma	0	-28817	0	NA	NA	0	0:ALIVE OR DEAD TUMOR FREE	Not Hispanic Or Latino	6/6/11	0.3234	EUR	G3	No	C16.3	2279175	C16.3	Yes	No	NA	NA	NA	NA	STAD	0	0:LIVING	d139bd0c-2eeb-44ec-856b-e77cb03d294e	M0	N1	TX	NA	0	0:CENSORED	Yes	No	White	NA	1	Primary	Male	Matched
stad_tcga_pan_can_atlas_2018	TCGA-BR-4368	TCGA-BR-4368-01	78	STAGE IV	6TH	15	Esophagogastric Cancer	STAD	Stomach Adenocarcinoma	0	-28770	0	NA	NA	0	0:ALIVE OR DEAD TUMOR FREE	Not Hispanic Or Latino	6/6/11	0.0058	EUR	G3	No	C16.3	2279175	C16.3	Yes	Yes	0.8473	34.35	1158	NA	STAD	0	0:LIVING	449bf2be-b20e-4ad0-9ffb-910d83114018	M0	N2	T4	NA	0	0:CENSORED	Yes	No	White	NA	1	Primary	Female	Matched
stad_tcga_pan_can_atlas_2018	TCGA-BR-6453	TCGA-BR-6453-01	54	STAGE IIA	7TH	5	Esophagogastric Cancer	STAD	Stomach Adenocarcinoma	485	-20061	0	15.94503074	0:DiseaseFree	15.94503074	0:ALIVE OR DEAD TUMOR FREE	Not Hispanic Or Latino	6/21/11	0.0500	EUR	G3	No	C16.2	2279175	C16.2	Yes	Yes	0.3034	0	160	No	STAD	15.94503074	0:LIVING	ae633e83-303f-4a90-ac3b-34458fd9beef	M0	N1	T2	Tumor Free	15.94503074	0:CENSORED	Yes	No	White	No	1	Primary	Male	Matched
stad_tcga_pan_can_atlas_2018	TCGA-BR-6455	TCGA-BR-6455-01	59	STAGE IIB	7TH	6	Esophagogastric Cancer	STAD	Stomach Adenocarcinoma	399	-21865	0	NA	NA	13.87382056	1:DEAD WITH TUMOR	Not Hispanic Or Latino	8/19/11	0.1175	EUR	G3	No	C16.2	2279175	C16.2	Yes	Yes	0.2937	0.07	72	Yes	STAD	13.87382056	1:DECEASED	75a29059-4705-4a55-bc3d-f5923b24b358	M0	N1	T3	Tumor Free	12.65739554	1:PROGRESSION	Yes	No	White	No	1	Primary	Male	Matched
stad_tcga_pan_can_atlas_2018	TCGA-BR-6456	TCGA-BR-6456-01	74	STAGE IIB	7TH	24	Esophagogastric Cancer	STAD	Stomach Adenocarcinoma	308	-27288	0	17.29296117	0:DiseaseFree	17.29296117	0:ALIVE OR DEAD TUMOR FREE	Not Hispanic Or Latino	6/21/11	0.3867	EUR	G2	No	C16.2	2279175	C16.2	Yes	Yes	0.2941	0.02	83	No	STAD	17.29296117	1:DECEASED	1ca3c5e0-32b0-4467-8ec0-ca212e35d2b3	M0	N1	T3	NA	17.29296117	0:CENSORED	Yes	No	White	No	1	Primary	Female	Matched
stad_tcga_pan_can_atlas_2018	TCGA-BR-6458	TCGA-BR-6458-01	57	STAGE IIB	7TH	13	Esophagogastric Cancer	STAD	Stomach Adenocarcinoma	213	-21069	0	18.87102607	1:Recurred/Progressed	19.331295	1:DEAD WITH TUMOR	Not Hispanic Or Latino	6/21/11	0.4643	EUR	G3	No	C16.2	2279175	C16.2	Yes	Yes	0.3193	0.24	268	Yes	STAD	19.331295	1:DECEASED	e516880b-c4e5-43cd-a358-be0db88564d7	M0	N1	T3	Tumor Free	18.87102607	1:PROGRESSION	Yes	No	White	No	1	Primary	Female	Matched
stad_tcga_pan_can_atlas_2018	TCGA-BR-6563	TCGA-BR-6563-01	60	STAGE IIB	7TH	1	Esophagogastric Cancer	STAD	Stomach Adenocarcinoma	679	-21936	0	39.12285893	0:DiseaseFree	39.12285893	0:ALIVE OR DEAD TUMOR FREE	Not Hispanic Or Latino	8/23/11	0.0001	EUR	G3	No	C16.3	2279175	C16.3	Yes	Yes	0.342	0	67	Yes	STAD	39.12285893	0:LIVING	9d7305be-60a3-4ecf-856a-bd5321166590	M0	N1	T3	Tumor Free	4.865700102	1:PROGRESSION	Yes	No	White	No	1	Primary	Male	Matched
stad_tcga_pan_can_atlas_2018	TCGA-BR-6564	TCGA-BR-6564-01	46	STAGE IIIA	7TH	12	Esophagogastric Cancer	STAD	Diffuse Type Stomach Adenocarcinoma	25	-17129	0	26.10382352	0:DiseaseFree	26.10382352	0:ALIVE OR DEAD TUMOR FREE	Not Hispanic Or Latino	8/23/11	0.0356	EUR	G3	No	C16.2	2279175	C16.2	Yes	Yes	0.2962	0	29	No	DSTAD	26.10382352	1:DECEASED	af1086cc-b330-4ad6-ae1c-3b5c7259949a	M0	N2	T3	Tumor Free	26.10382352	0:CENSORED	Yes	No	White	No	1	Primary	Female	Matched
stad_tcga_pan_can_atlas_2018	TCGA-BR-6705	TCGA-BR-6705-01	68	STAGE IIIB	7TH	5	Esophagogastric Cancer	STAD	Stomach Adenocarcinoma	421	-25073	0	NA	NA	25.61067824	1:DEAD WITH TUMOR	Not Hispanic Or Latino	8/23/11	0.0195	EUR	G3	No	C16.2	2279175	C16.2	Yes	Yes	0.3058	0	82	NA	STAD	25.61067824	1:DECEASED	b14f2fcb-e869-475e-bc7c-adaf6e7e636f	M0	N3A	T3	Tumor Free	25.61067824	1:PROGRESSION	Yes	No	White	No	1	Primary	Female	Matched
stad_tcga_pan_can_atlas_2018	TCGA-BR-6706	TCGA-BR-6706-01	63	STAGE IIIA	6TH	4	Esophagogastric Cancer	STAD	Stomach Adenocarcinoma	402	-23053	0	13.21629352	1:Recurred/Progressed	18.04911727	1:DEAD WITH TUMOR	Not Hispanic Or Latino	8/23/11	0.0226	EUR	G3	No	C16.0	2279175	C16.0	Yes	Yes	0.3083	0	191	Yes	STAD	18.04911727	1:DECEASED	93aebbd4-19cf-495a-b8ce-3c4a3feba152	M0	N1	T3	Tumor Free	13.21629352	1:PROGRESSION	Yes	No	White	No	1	Primary	Male	Matched
stad_tcga_pan_can_atlas_2018	TCGA-BR-6709	TCGA-BR-6709-01	57	STAGE IIIB	7TH	7	Esophagogastric Cancer	STAD	Stomach Adenocarcinoma	38	-20935	0	NA	NA	12.16425026	1:DEAD WITH TUMOR	Not Hispanic Or Latino	8/23/11	0.1802	EUR	G3	No	C16.0	2279175	C16.0	Yes	No	0.2945	0.06	42	No	STAD	12.16425026	1:DECEASED	6f70e9f0-580b-4199-934b-dacd29fb28a0	M0	N3A	T3	With Tumor	12.16425026	1:PROGRESSION	Yes	No	White	No	1	Primary	Female	Matched
stad_tcga_pan_can_atlas_2018	TCGA-BR-6802	TCGA-BR-6802-01	65	STAGE IIIA	7TH	4	Esophagogastric Cancer	STAD	Stomach Adenocarcinoma	940	-23915	0	26.5312161	1:Recurred/Progressed	30.90377092	0:ALIVE OR DEAD TUMOR FREE	Not Hispanic Or Latino	8/25/11	0.0007	EUR	G3	No	C16.2	2279175	C16.2	Yes	Yes	0.478	4.27	425	Yes	STAD	30.90377092	0:LIVING	7c831a1d-3253-4af4-a0ff-7fe9ff9af1ce	M0	N2	T3	Tumor Free	26.5312161	1:PROGRESSION	Yes	No	White	No	1	Primary	Male	Matched
stad_tcga_pan_can_atlas_2018	TCGA-BR-7196	TCGA-BR-7196-01	64	STAGE IV	7TH	3	Esophagogastric Cancer	STAD	Stomach Adenocarcinoma	666	-23611	0	NA	NA	21.89565046	0:ALIVE OR DEAD TUMOR FREE	Not Hispanic Or Latino	1/20/12	0.0000	EUR	G3	No	C16.0	2279175	C16.0	Yes	Yes	0.3459	0	63	No	STAD	21.89565046	0:LIVING	1b641270-18f8-4257-821b-d26179e08e28	M1	N3A	T3	With Tumor	11.44097051	1:PROGRESSION	Yes	No	White	No	1	Primary	Male	Matched
stad_tcga_pan_can_atlas_2018	TCGA-BR-7716	TCGA-BR-7716-01	62	STAGE IIB	7TH	14	Esophagogastric Cancer	STAD	Stomach Adenocarcinoma	1210	-22829	0	39.78038597	0:DiseaseFree	39.78038597	0:ALIVE OR DEAD TUMOR FREE	Not Hispanic Or Latino	5/2/11	0.1730	EUR	G2	No	C16.2	2279175	C16.2	Yes	Yes	0.3409	0	145	No	STAD	39.78038597	0:LIVING	ca21c55f-45a7-42af-be07-430990d5445b	M0	N1	T3	Tumor Free	39.78038597	0:CENSORED	Yes	No	White	No	1	Primary	Female	Matched
stad_tcga_pan_can_atlas_2018	TCGA-BR-7717	TCGA-BR-7717-01	63	STAGE IV	6TH	22	Esophagogastric Cancer	STAD	Stomach Adenocarcinoma	21	-23102	0	NA	NA	18.14774633	0:ALIVE OR DEAD TUMOR FREE	Not Hispanic Or Latino	5/2/11	0.2040	EUR	G2	No	C16.0	2279175	C16.0	Yes	Yes	0.3507	0	122	No	STAD	18.14774633	1:DECEASED	93a337ae-2bd3-4464-b38f-93dff92d3fde	M0	N1	T4	NA	18.14774633	0:CENSORED	Yes	No	White	No	1	Primary	Male	Matched
stad_tcga_pan_can_atlas_2018	TCGA-BR-7722	TCGA-BR-7722-01	62	STAGE IIB	7TH	6	Esophagogastric Cancer	STAD	Stomach Adenocarcinoma	5	-22701	0	15.32038005	0:DiseaseFree	15.32038005	0:ALIVE OR DEAD TUMOR FREE	Not Hispanic Or Latino	4/25/12	0.1544	EUR	G3	No	C16.0	2279175	C16.0	Yes	Yes	0.3089	0.01	40	No	STAD	15.32038005	1:DECEASED	8d3e3d09-bc61-4d5e-b8d6-5aee6cb488ae	M0	N1	T3	Tumor Free	15.32038005	0:CENSORED	Yes	No	White	No	1	Primary	Male	Matched
stad_tcga_pan_can_atlas_2018	TCGA-BR-7723	TCGA-BR-7723-01	59	STAGE IIIB	7TH	20	Esophagogastric Cancer	STAD	Stomach Adenocarcinoma	564	-21839	0	18.37788079	1:Recurred/Progressed	28.73393168	1:DEAD WITH TUMOR	Not Hispanic Or Latino	12/21/11	0.4997	EUR	G3	No	C16.2	2279175	C16.2	Yes	Yes	0.341	0.2	146	Yes	STAD	28.73393168	1:DECEASED	bb3729fe-2fa2-47fc-afde-c14036cb84f5	M0	N3A	T3	Tumor Free	18.37788079	1:PROGRESSION	Yes	No	White	No	1	Primary	Male	Matched
stad_tcga_pan_can_atlas_2018	TCGA-BR-7901	TCGA-BR-7901-01	74	STAGE IIB	7TH	22	Esophagogastric Cancer	STAD	Stomach Adenocarcinoma	29	-27031	0	2.991748036	1:Recurred/Progressed	3.452016964	0:ALIVE OR DEAD TUMOR FREE	Not Hispanic Or Latino	12/20/11	0.2548	EUR	G2	No	C16.0	2279175	C16.0	Yes	Yes	0.3513	0.02	158	Yes	STAD	3.452016964	1:DECEASED	9b5e5122-8ea0-432c-bc64-932bf376fffd	M0	N1	T3	Tumor Free	2.991748036	1:PROGRESSION	Yes	No	White	No	1	Primary	Male	Matched
stad_tcga_pan_can_atlas_2018	TCGA-BR-7957	TCGA-BR-7957-01	50	STAGE IV	7TH	4	Esophagogastric Cancer	STAD	Intestinal Type Stomach Adenocarcinoma	21	-18517	0	NA	NA	9.073873163	0:ALIVE OR DEAD TUMOR FREE	Not Hispanic Or Latino	3/16/12	0.0000	EUR	GX	No	C16.2	2280636	C16.2	Yes	Yes	0.3117	0.08	47	No	ISTAD	9.073873163	1:DECEASED	0dfa566e-8fb2-4288-81ce-b4bcce674b06	M1	N3A	T3	Tumor Free	9.073873163	0:CENSORED	Yes	No	White	No	1	Primary	Female	Matched
stad_tcga_pan_can_atlas_2018	TCGA-BR-7959	TCGA-BR-7959-01	59	STAGE IIIA	7TH	19	Esophagogastric Cancer	STAD	Mucinous Stomach Adenocarcinoma	1010	-21730	0	33.20511556	0:DiseaseFree	33.20511556	0:ALIVE OR DEAD TUMOR FREE	Not Hispanic Or Latino	3/14/12	0.2752	EUR	G3	No	C16.0	2403358	C16.0	Yes	Yes	0.3082	0.17	92	No	MSTAD	33.20511556	0:LIVING	b16167d0-d7d7-408e-bd0e-ce429b7f828c	M0	N1	T4A	Tumor Free	33.20511556	0:CENSORED	Yes	No	White	No	1	Primary	Male	Matched
stad_tcga_pan_can_atlas_2018	TCGA-BR-8058	TCGA-BR-8058-01	53	STAGE IIIB	7TH	8	Esophagogastric Cancer	STAD	Stomach Adenocarcinoma	1133	-19658	0	37.24890686	0:DiseaseFree	37.24890686	0:ALIVE OR DEAD TUMOR FREE	Not Hispanic Or Latino	5/2/12	0.0252	EUR	G3	No	C16.3	2279175	C16.3	Yes	Yes	0.3223	0	46	No	STAD	37.24890686	0:LIVING	4685dc14-1809-47ea-aba9-9bde72f6661b	M0	N2	T4A	Tumor Free	2.925995332	1:PROGRESSION	Yes	No	White	No	1	Primary	Female	Matched
stad_tcga_pan_can_atlas_2018	TCGA-BR-8059	TCGA-BR-8059-01	72	STAGE III	7TH	4	Esophagogastric Cancer	STAD	Intestinal Type Stomach Adenocarcinoma	25	-26474	0	14.43271855	0:DiseaseFree	14.43271855	0:ALIVE OR DEAD TUMOR FREE	Not Hispanic Or Latino	5/9/12	0.0754	EUR	G3	No	C16.1	2280636	C16.1	Yes	Yes	0.5208	4.33	664	No	ISTAD	14.43271855	1:DECEASED	bae3c762-d894-4742-860c-43d18659b4bc	M0	N1	T4	Tumor Free	14.43271855	0:CENSORED	Yes	No	White	No	1	Primary	Male	Matched
stad_tcga_pan_can_atlas_2018	TCGA-BR-8060	TCGA-BR-8060-01	75	STAGE IIB	7TH	18	Esophagogastric Cancer	STAD	Stomach Adenocarcinoma	40	-27561	0	11.44097051	0:DiseaseFree	11.44097051	0:ALIVE OR DEAD TUMOR FREE	Not Hispanic Or Latino	5/2/12	0.3945	EUR	G3	No	C16.0	2279175	C16.0	Yes	No	0.3183	0.96	183	No	STAD	11.44097051	1:DECEASED	23ef21a0-3695-4ca2-99e2-274805f11892	M0	N2	T2	Tumor Free	11.44097051	0:CENSORED	Yes	No	White	No	1	Primary	Female	Matched
stad_tcga_pan_can_atlas_2018	TCGA-BR-8077	TCGA-BR-8077-01	58	STAGE IIIB	7TH	22	Esophagogastric Cancer	STAD	Intestinal Type Stomach Adenocarcinoma	21	-21413	0	0.690403393	0:DiseaseFree	0.690403393	0:ALIVE OR DEAD TUMOR FREE	Not Hispanic Or Latino	5/2/12	0.4778	EUR	G2	No	C16.2	2280636	C16.2	Yes	Yes	0.3482	0.3	109	No	ISTAD	0.690403393	0:LIVING	faed873e-a019-49c0-95a9-e9880fc23093	M0	N1	T4B	Tumor Free	0.690403393	0:CENSORED	Yes	No	White	NA	1	Primary	Female	Matched
stad_tcga_pan_can_atlas_2018	TCGA-BR-8080	TCGA-BR-8080-01	72	STAGE IIIC	7TH	19	Esophagogastric Cancer	STAD	Mucinous Stomach Adenocarcinoma	15	-26546	0	9.599894796	0:DiseaseFree	9.599894796	0:ALIVE OR DEAD TUMOR FREE	Not Hispanic Or Latino	5/2/12	0.0746	EUR	G3	No	C16.2	2403358	C16.2	Yes	Yes	0.3104	0.68	162	No	MSTAD	9.599894796	1:DECEASED	d0b78f02-2315-4c12-8b2a-ac1a110f882d	M0	N3A	T4	Tumor Free	9.599894796	0:CENSORED	Yes	No	White	No	1	Primary	Female	Matched
stad_tcga_pan_can_atlas_2018	TCGA-BR-8284	TCGA-BR-8284-01	72	STAGE IIIC	7TH	6	Esophagogastric Cancer	STAD	Intestinal Type Stomach Adenocarcinoma	22	-26526	0	8.05470625	0:DiseaseFree	8.05470625	0:ALIVE OR DEAD TUMOR FREE	Not Hispanic Or Latino	5/31/12	0.1733	EUR	G3	No	C16.3	2280636	C16.3	Yes	Yes	0.4474	0.63	289	No	ISTAD	8.05470625	1:DECEASED	a89e46f4-4808-41e5-a047-acebf8744eb7	M0	N3A	T4A	Tumor Free	8.05470625	0:CENSORED	Yes	No	White	No	1	Primary	Female	Matched
stad_tcga_pan_can_atlas_2018	TCGA-BR-8285	TCGA-BR-8285-01	57	STAGE IIIC	7TH	4	Esophagogastric Cancer	STAD	Intestinal Type Stomach Adenocarcinoma	8	-20849	0	0.558897985	0:DiseaseFree	0.558897985	0:ALIVE OR DEAD TUMOR FREE	Not Hispanic Or Latino	5/31/12	0.0019	EUR	G3	No	C16.3	2280636	C16.3	Yes	No	0.3042	0.07	88	No	ISTAD	0.558897985	1:DECEASED	9f4e471e-2397-4604-b0b9-c7e0c45a5d69	M0	N3A	T4A	Tumor Free	0.558897985	0:CENSORED	Yes	No	White	No	1	Primary	Female	Matched
stad_tcga_pan_can_atlas_2018	TCGA-BR-8289	TCGA-BR-8289-01	57	STAGE IV	7TH	19	Esophagogastric Cancer	STAD	Intestinal Type Stomach Adenocarcinoma	8	-20849	0	NA	NA	2.662984515	0:ALIVE OR DEAD TUMOR FREE	Not Hispanic Or Latino	6/7/12	0.3045	EUR	G3	No	C16.2	2280636	C16.2	Yes	Yes	0.3315	0.34	191	No	ISTAD	2.662984515	1:DECEASED	889cb779-36a5-4ac6-b2cf-ea7be0cc387d	M1	N3A	T4	Tumor Free	2.662984515	0:CENSORED	Yes	No	White	No	1	Primary	Male	Matched
stad_tcga_pan_can_atlas_2018	TCGA-BR-8291	TCGA-BR-8291-01	61	STAGE IIB	7TH	8	Esophagogastric Cancer	STAD	Diffuse Type Stomach Adenocarcinoma	496	-22552	0	19.95594569	0:DiseaseFree	19.95594569	0:ALIVE OR DEAD TUMOR FREE	Not Hispanic Or Latino	6/13/12	0.0280	EUR	GX	No	C16.3	2281001	C16.3	Yes	Yes	0.2811	0	26	No	DSTAD	19.95594569	1:DECEASED	264b781d-122b-433d-80d4-59fbec262f22	M0	N1	T3	Tumor Free	19.95594569	0:CENSORED	Yes	No	White	No	1	Primary	Male	Matched
stad_tcga_pan_can_atlas_2018	TCGA-BR-8296	TCGA-BR-8296-01	58	STAGE IIIC	7TH	27	Esophagogastric Cancer	STAD	Intestinal Type Stomach Adenocarcinoma	45	-21527	0	NA	NA	15.58339087	1:DEAD WITH TUMOR	Not Hispanic Or Latino	6/7/12	0.0703	EUR	G3	No	C16.2	2280636	C16.2	Yes	No	0.3298	0	63	Yes	ISTAD	15.58339087	1:DECEASED	2688d563-b052-440b-a810-873b1cd3666d	M0	N2	T4B	With Tumor	12.8217773	1:PROGRESSION	Yes	No	White	No	1	Primary	Female	Matched
stad_tcga_pan_can_atlas_2018	TCGA-BR-8297	TCGA-BR-8297-01	58	STAGE IIIC	7TH	14	Esophagogastric Cancer	STAD	Diffuse Type Stomach Adenocarcinoma	225	-21224	0	NA	NA	7.397179209	0:ALIVE OR DEAD TUMOR FREE	Not Hispanic Or Latino	6/13/12	0.1375	EUR	GX	No	C16.2	2281001	C16.2	Yes	Yes	0.2584	0.34	200	No	DSTAD	7.397179209	0:LIVING	304aab66-4a2a-4b9f-af87-4a591d518ca1	M0	N3A	T4B	With Tumor	7.397179209	0:CENSORED	Yes	No	White	No	1	Primary	Male	Matched
stad_tcga_pan_can_atlas_2018	TCGA-BR-8361	TCGA-BR-8361-01	71	STAGE IIIC	7TH	5	Esophagogastric Cancer	STAD	Stomach Adenocarcinoma	946	-25999	0	31.10102903	0:DiseaseFree	31.10102903	0:ALIVE OR DEAD TUMOR FREE	Not Hispanic Or Latino	7/17/12	0.2159	EUR	G3	No	C16.1	2279175	C16.1	Yes	Yes	1.1161	40.77	1423	No	STAD	31.10102903	0:LIVING	86cbca52-29bd-4b88-a203-e8b9a072bd4b	M0	N2	T4B	Tumor Free	31.10102903	0:CENSORED	Yes	No	White	No	1	Primary	Female	Matched
stad_tcga_pan_can_atlas_2018	TCGA-BR-8362	TCGA-BR-8362-01	65	STAGE IIIC	7TH	11	Esophagogastric Cancer	STAD	Stomach Adenocarcinoma	11	-23797	0	11.70398133	1:Recurred/Progressed	13.08478811	1:DEAD WITH TUMOR	Not Hispanic Or Latino	7/17/12	0.2174	EUR	G3	No	C16.1	2279175	C16.1	Yes	No	0.3427	0.03	NA	Yes	STAD	13.08478811	1:DECEASED	bdfd84fa-a8b9-46cd-b618-1267590da864	M0	N3A	T4B	Tumor Free	11.70398133	1:PROGRESSION	Yes	No	White	No	1	Primary	Male	Matched
stad_tcga_pan_can_atlas_2018	TCGA-BR-8364	TCGA-BR-8364-01	42	STAGE IIIC	7TH	4	Esophagogastric Cancer	STAD	Diffuse Type Stomach Adenocarcinoma	675	-15389	0	22.19153763	0:DiseaseFree	22.19153763	0:ALIVE OR DEAD TUMOR FREE	Not Hispanic Or Latino	8/31/12	0.0003	EUR	G3	No	C16.1	2281001	C16.1	Yes	Yes	0.2988	0	19	No	DSTAD	22.19153763	0:LIVING	632f51b3-8ef4-4b6e-a992-c81e554507ed	M0	N2	T4B	Tumor Free	22.19153763	0:CENSORED	Yes	No	White	No	1	Primary	Female	Matched
stad_tcga_pan_can_atlas_2018	TCGA-BR-8367	TCGA-BR-8367-01	55	STAGE IIIB	7TH	1	Esophagogastric Cancer	STAD	Stomach Adenocarcinoma	418	-20441	0	19.06828418	1:Recurred/Progressed	26.33395798	1:DEAD WITH TUMOR	Not Hispanic Or Latino	7/17/12	0.0241	EUR	G3	No	C16.1	2279175	C16.1	Yes	Yes	0.3266	0.17	56	Yes	STAD	26.33395798	1:DECEASED	b12d9857-9ae1-445b-a963-b630b27b254e	M0	N3A	T3	Tumor Free	19.06828418	1:PROGRESSION	Yes	No	White	No	1	Primary	Male	Matched
stad_tcga_pan_can_atlas_2018	TCGA-BR-8369	TCGA-BR-8369-01	76	STAGE IIIB	7TH	18	Esophagogastric Cancer	STAD	Stomach Adenocarcinoma	427	-28051	0	13.77519151	1:Recurred/Progressed	14.03820232	0:ALIVE OR DEAD TUMOR FREE	Not Hispanic Or Latino	7/17/12	0.2103	EUR	G3	No	C16.1	2279175	C16.1	Yes	Yes	0.3043	0.03	190	Yes	STAD	14.03820232	0:LIVING	f89ac782-e0b2-4e62-844d-2e00d10a1c65	M0	N3A	T3	Tumor Free	13.77519151	1:PROGRESSION	Yes	No	White	No	1	Primary	Female	Matched
stad_tcga_pan_can_atlas_2018	TCGA-BR-8370	TCGA-BR-8370-01	64	STAGE IIIB	7TH	7	Esophagogastric Cancer	STAD	Diffuse Type Stomach Adenocarcinoma	101	-23636	0	3.320511556	0:DiseaseFree	3.320511556	0:ALIVE OR DEAD TUMOR FREE	Not Hispanic Or Latino	7/17/12	0.1969	EUR	G3	No	C16.0	2279175	C16.0	Yes	No	0.3218	0.39	95	No	DSTAD	3.320511556	0:LIVING	cae32f61-6b84-4122-af33-d8cbf410d4c8	M0	N3A	T3	Tumor Free	3.320511556	0:CENSORED	Yes	No	White	No	1	Primary	Male	Matched
stad_tcga_pan_can_atlas_2018	TCGA-BR-8371	TCGA-BR-8371-01	62	STAGE IIIB	7TH	0	Esophagogastric Cancer	STAD	Stomach Adenocarcinoma	11	-22883	0	NA	NA	11.80261038	1:DEAD WITH TUMOR	Not Hispanic Or Latino	7/17/12	0.0001	EUR	G3	No	C16.0	2279175	C16.0	Yes	Yes	0.314	0.06	19	Yes	STAD	11.80261038	1:DECEASED	4020b1b1-576d-4869-9ff5-552e3afb3ab5	M0	N3A	T3	Tumor Free	11.73685768	1:PROGRESSION	Yes	No	White	No	1	Primary	Male	Matched
stad_tcga_pan_can_atlas_2018	TCGA-BR-8372	TCGA-BR-8372-01	63	STAGE IIIC	7TH	2	Esophagogastric Cancer	STAD	Stomach Adenocarcinoma	951	-23346	0	31.26541079	0:DiseaseFree	31.26541079	0:ALIVE OR DEAD TUMOR FREE	Not Hispanic Or Latino	7/17/12	0.0505	EUR	G3	No	C16.1	2280636	C16.1	Yes	Yes	1.0935	35.41	1162	No	STAD	31.26541079	0:LIVING	5b52f882-df12-42ec-a000-ff3b428ba05b	M0	N3A	T4B	Tumor Free	31.26541079	0:CENSORED	Yes	No	White	No	1	Primary	Male	Matched
stad_tcga_pan_can_atlas_2018	TCGA-BR-8373	TCGA-BR-8373-01	65	STAGE IIIA	7TH	19	Esophagogastric Cancer	STAD	Intestinal Type Stomach Adenocarcinoma	450	-23744	0	14.79435842	0:DiseaseFree	14.79435842	0:ALIVE OR DEAD TUMOR FREE	Not Hispanic Or Latino	7/17/12	0.4735	EUR	G2	No	C16.1	2280636	C16.1	Yes	Yes	0.343	0.83	73	No	ISTAD	14.79435842	0:LIVING	60879669-96c2-4710-82e0-0ae9d0e5b242	M0	N1	T4A	Tumor Free	14.79435842	0:CENSORED	Yes	No	White	No	1	Primary	Female	Matched
stad_tcga_pan_can_atlas_2018	TCGA-BR-8380	TCGA-BR-8380-01	55	STAGE IIIC	7TH	0	Esophagogastric Cancer	STAD	Stomach Adenocarcinoma	21	-20157	0	15.3532564	1:Recurred/Progressed	0.690403393	0:ALIVE OR DEAD TUMOR FREE	Not Hispanic Or Latino	7/17/12	0.0000	EUR	G3	No	C16.3	2279175	C16.3	Yes	Yes	0.3271	0.04	72	Yes	STAD	0.690403393	0:LIVING	9ebc8b58-363b-4638-8365-cfbde31a71ae	M0	N3A	T4A	With Tumor	15.3532564	1:PROGRESSION	Yes	No	White	No	1	Primary	Male	Matched
stad_tcga_pan_can_atlas_2018	TCGA-BR-8381	TCGA-BR-8381-01	51	STAGE IIB	7TH	8	Esophagogastric Cancer	STAD	Stomach Adenocarcinoma	224	-18843	0	7.364302857	0:DiseaseFree	7.364302857	0:ALIVE OR DEAD TUMOR FREE	Not Hispanic Or Latino	7/17/12	0.0823	EUR	G3	No	C16.1	2279175	C16.1	Yes	Yes	0.3109	0.03	103	No	STAD	7.364302857	0:LIVING	aef8d98f-7a1c-47f3-b5a7-a3cb299c70de	M0	N1	T3	Tumor Free	7.364302857	0:CENSORED	Yes	No	White	No	1	Primary	Male	Matched
stad_tcga_pan_can_atlas_2018	TCGA-BR-8382	TCGA-BR-8382-01	67	STAGE IIIC	7TH	3	Esophagogastric Cancer	STAD	Stomach Adenocarcinoma	482	-24737	0	25.05178025	0:DiseaseFree	25.05178025	0:ALIVE OR DEAD TUMOR FREE	Not Hispanic Or Latino	7/17/12	0.0501	EUR	G3	No	C16.3	2279175	C16.3	Yes	Yes	0.7208	14.27	829	No	STAD	25.05178025	1:DECEASED	e617b5c5-55ca-47a7-8497-854ab2844818	M0	N3A	T4B	Tumor Free	25.05178025	0:CENSORED	Yes	No	White	No	1	Primary	Female	Matched
stad_tcga_pan_can_atlas_2018	TCGA-BR-8384	TCGA-BR-8384-01	69	STAGE IIIC	7TH	0	Esophagogastric Cancer	STAD	Stomach Adenocarcinoma	113	-25281	0	3.715027781	0:DiseaseFree	3.715027781	0:ALIVE OR DEAD TUMOR FREE	Not Hispanic Or Latino	7/17/12	0.0106	EUR	G3	No	C16.3	2279175	C16.3	Yes	Yes	0.3284	0	45	No	STAD	3.715027781	0:LIVING	698a89d8-b4bc-48a8-80af-8414dbacf327	M0	N2	T4B	Tumor Free	3.715027781	0:CENSORED	Yes	No	White	No	1	Primary	Male	Matched
stad_tcga_pan_can_atlas_2018	TCGA-BR-8483	TCGA-BR-8483-01	59	STAGE IIIA	7TH	23	Esophagogastric Cancer	STAD	Intestinal Type Stomach Adenocarcinoma	164	-21731	0	NA	NA	5.391721735	0:ALIVE OR DEAD TUMOR FREE	Not Hispanic Or Latino	9/11/12	0.7048	EUR	G2	No	C16.3	2280636	C16.3	Yes	Yes	0.3424	0.36	111	NA	ISTAD	5.391721735	0:LIVING	e17cf9e9-0902-44e0-962b-af5492876f7d	M0	N2	T3	Tumor Free	5.391721735	0:CENSORED	Yes	No	White	No	1	Primary	Male	Matched
stad_tcga_pan_can_atlas_2018	TCGA-BR-8484	TCGA-BR-8484-01	61	STAGE IIIA	7TH	19	Esophagogastric Cancer	STAD	Stomach Adenocarcinoma	22	-22583	0	25.18328566	0:DiseaseFree	25.18328566	0:ALIVE OR DEAD TUMOR FREE	Not Hispanic Or Latino	8/31/12	0.2919	EUR	G2	No	C16.1	2279175	C16.1	Yes	Yes	0.3234	0.04	59	No	STAD	25.18328566	1:DECEASED	fa00a6a7-d5b0-40b9-8360-d56f7db64d34	M0	N1	T4A	Tumor Free	25.18328566	0:CENSORED	Yes	No	White	No	1	Primary	Male	Matched
stad_tcga_pan_can_atlas_2018	TCGA-BR-8485	TCGA-BR-8485-01	68	STAGE IIIC	7TH	23	Esophagogastric Cancer	STAD	Stomach Adenocarcinoma	280	-24845	0	9.205378571	0:DiseaseFree	9.205378571	0:ALIVE OR DEAD TUMOR FREE	Not Hispanic Or Latino	8/31/12	0.3001	EUR	G3	No	C16.1	2279175	C16.1	Yes	Yes	0.3294	0.42	278	No	STAD	9.205378571	0:LIVING	1a3e7ec6-c9be-4174-8799-72267eb8a7bf	M0	N3A	T4	Tumor Free	9.205378571	0:CENSORED	Yes	No	White	No	1	Primary	Female	Matched
stad_tcga_pan_can_atlas_2018	TCGA-BR-8589	TCGA-BR-8589-01	56	STAGE IIIB	7TH	5	Esophagogastric Cancer	STAD	Stomach Adenocarcinoma	825	-20727	0	27.12299043	0:DiseaseFree	27.12299043	0:ALIVE OR DEAD TUMOR FREE	Not Hispanic Or Latino	8/31/12	0.1537	EUR	G3	No	C16.1	2279175	C16.1	Yes	Yes	0.3369	0.04	1010	No	STAD	27.12299043	0:LIVING	a1867d3e-a006-4e04-8118-478792bdca4b	M0	N1	T4B	Tumor Free	27.12299043	0:CENSORED	Yes	No	White	No	1	Primary	Male	Matched
stad_tcga_pan_can_atlas_2018	TCGA-BR-8590	TCGA-BR-8590-01	62	STAGE IIIC	7TH	8	Esophagogastric Cancer	STAD	Stomach Adenocarcinoma	65	-22937	0	7.331426505	1:Recurred/Progressed	9.336883979	1:DEAD WITH TUMOR	Not Hispanic Or Latino	9/12/12	0.0046	EUR	G3	No	C16.1	2279175	C16.1	Yes	Yes	0.3137	0	117	Yes	STAD	9.336883979	1:DECEASED	d59824bd-816e-4ffc-8aae-1c3eff1f800e	M0	N2	T4B	Tumor Free	7.331426505	1:PROGRESSION	Yes	No	White	No	1	Primary	Male	Matched
stad_tcga_pan_can_atlas_2018	TCGA-BR-8591	TCGA-BR-8591-01	79	STAGE IIIC	7TH	2	Esophagogastric Cancer	STAD	Stomach Adenocarcinoma	856	-29054	0	28.14215735	0:DiseaseFree	28.14215735	0:ALIVE OR DEAD TUMOR FREE	Not Hispanic Or Latino	8/31/12	0.0525	EUR	G3	No	C16.3	2279175	C16.3	Yes	Yes	1.038	30.21	1365	No	STAD	28.14215735	0:LIVING	0f3e2f16-1c06-4128-af45-ee73de19ea69	M0	N3A	T4A	Tumor Free	28.14215735	0:CENSORED	Yes	No	White	No	1	Primary	Male	Matched
stad_tcga_pan_can_atlas_2018	TCGA-BR-8592	TCGA-BR-8592-01	63	STAGE IIIB	7TH	0	Esophagogastric Cancer	STAD	Diffuse Type Stomach Adenocarcinoma	6	-23133	0	6.27938324	0:DiseaseFree	6.27938324	0:ALIVE OR DEAD TUMOR FREE	Not Hispanic Or Latino	8/31/12	0.0011	EUR	G3	No	C16.1	2281001	C16.1	Yes	Yes	0.3026	0	32	No	DSTAD	6.27938324	1:DECEASED	a4cd4ff1-0c0e-488d-91d9-0ac8ef3e7bfd	M0	N1	T4B	Tumor Free	6.27938324	0:CENSORED	Yes	No	White	No	1	Primary	Female	Matched
stad_tcga_pan_can_atlas_2018	TCGA-BR-8676	TCGA-BR-8676-01	59	STAGE IIIB	7TH	4	Esophagogastric Cancer	STAD	Intestinal Type Stomach Adenocarcinoma	229	-21619	0	7.528684617	0:DiseaseFree	7.528684617	0:ALIVE OR DEAD TUMOR FREE	Not Hispanic Or Latino	9/11/12	0.0850	EUR	G3	No	C16.3	2280636	C16.3	Yes	No	0.3254	0.01	77	NA	ISTAD	7.528684617	0:LIVING	b604b620-cd32-4c87-ace3-00a68ab16973	M0	N3A	T3	Tumor Free	7.528684617	0:CENSORED	Yes	No	White	No	1	Primary	Male	Matched
stad_tcga_pan_can_atlas_2018	TCGA-BR-8677	TCGA-BR-8677-01	74	STAGE IIIB	7TH	3	Esophagogastric Cancer	STAD	Stomach Adenocarcinoma	813	-27223	0	26.72847421	0:DiseaseFree	26.72847421	0:ALIVE OR DEAD TUMOR FREE	Not Hispanic Or Latino	9/11/12	0.0169	EUR	G3	No	C16.3	2279175	C16.3	Yes	Yes	0.3203	0.17	58	No	STAD	26.72847421	0:LIVING	e7a3574b-1fcf-4366-adf8-f4330d9be6f8	M0	N3A	T3	Tumor Free	26.72847421	0:CENSORED	Yes	No	White	No	1	Primary	Female	Matched
stad_tcga_pan_can_atlas_2018	TCGA-BR-8680	TCGA-BR-8680-01	45	STAGE IV	7TH	2	Esophagogastric Cancer	STAD	Tubular Stomach Adenocarcinoma	972	-16637	0	NA	NA	31.95581418	0:ALIVE OR DEAD TUMOR FREE	Not Hispanic Or Latino	9/11/12	0.1205	EAS	G2	No	C16.3	2305106	C16.3	Yes	Yes	0.3262	0.26	5406	No	TSTAD	31.95581418	0:LIVING	ab76544e-df6a-4b05-9317-054812474d4c	M1	N2	T4B	Tumor Free	31.95581418	0:CENSORED	Yes	No	Asian	No	1	Primary	Male	Matched
stad_tcga_pan_can_atlas_2018	TCGA-BR-8683	TCGA-BR-8683-01	75	STAGE IIIB	7TH	14	Esophagogastric Cancer	STAD	Tubular Stomach Adenocarcinoma	18	-27549	0	9.862905612	0:DiseaseFree	9.862905612	0:ALIVE OR DEAD TUMOR FREE	Not Hispanic Or Latino	9/11/12	0.1741	EAS	G3	No	C16.3	2305106	C16.3	Yes	Yes	0.3169	0.01	130	No	TSTAD	9.862905612	1:DECEASED	84d32a4c-023b-4563-9eb5-e2f47818142a	M0	N2	T4A	Tumor Free	9.862905612	0:CENSORED	Yes	No	Asian	No	1	Primary	Male	Matched
stad_tcga_pan_can_atlas_2018	TCGA-BR-8686	TCGA-BR-8686-01	69	STAGE IIIB	7TH	13	Esophagogastric Cancer	STAD	Tubular Stomach Adenocarcinoma	477	-25372	0	20.87648355	0:DiseaseFree	20.87648355	0:ALIVE OR DEAD TUMOR FREE	Not Hispanic Or Latino	9/11/12	0.0674	EAS	G3	No	C16.3	2305106	C16.3	Yes	Yes	0.2837	0	100	No	TSTAD	20.87648355	1:DECEASED	7c7cef85-024c-48c0-8644-92c034432e8f	M0	N1	T4B	Tumor Free	20.87648355	0:CENSORED	Yes	No	Asian	No	1	Primary	Male	Matched
stad_tcga_pan_can_atlas_2018	TCGA-BR-8687	TCGA-BR-8687-01	67	STAGE IIIC	7TH	15	Esophagogastric Cancer	STAD	Stomach Adenocarcinoma	19	-24472	0	NA	NA	8.21908801	1:DEAD WITH TUMOR	Not Hispanic Or Latino	8/31/12	0.3310	EUR	G3	No	C16.0	2279175	C16.0	Yes	Yes	0.3334	0.04	157	No	STAD	8.21908801	1:DECEASED	621411ee-c1f2-4da4-b1c0-cbe0936060f6	M0	N2	T4B	With Tumor	8.21908801	1:PROGRESSION	Yes	No	White	No	1	Primary	Female	Matched
stad_tcga_pan_can_atlas_2018	TCGA-BR-8690	TCGA-BR-8690-01	54	STAGE IIIB	7TH	22	Esophagogastric Cancer	STAD	Stomach Adenocarcinoma	325	-19855	0	10.68481441	0:DiseaseFree	10.68481441	0:ALIVE OR DEAD TUMOR FREE	Not Hispanic Or Latino	9/11/12	0.1000	EUR	G2	No	C16.0	2279175	C16.0	Yes	No	0.3405	0.35	136	No	STAD	10.68481441	0:LIVING	337819d2-5281-4b41-9583-a476924bc837	M0	N3A	T3	Tumor Free	10.68481441	0:CENSORED	Yes	No	White	No	1	Primary	Female	Matched
stad_tcga_pan_can_atlas_2018	TCGA-BR-A44U	TCGA-BR-A44U-01	70	STAGE IIIB	7TH	11	Esophagogastric Cancer	STAD	Stomach Adenocarcinoma	35	-25577	0	13.87382056	0:DiseaseFree	13.87382056	0:ALIVE OR DEAD TUMOR FREE	Not Hispanic Or Latino	12/6/12	0.3073	EUR	G3	No	C16.3	2279175	C16.3	Yes	Yes	0.3418	0.21	78	No	STAD	13.87382056	1:DECEASED	7840D10B-4927-4731-8DDA-5F288DA21BEF	M0	N3A	T3	Tumor Free	13.87382056	0:CENSORED	Yes	No	White	No	1	Primary	Male	Matched
stad_tcga_pan_can_atlas_2018	TCGA-BR-A452	TCGA-BR-A452-01	57	STAGE IIIA	7TH	10	Esophagogastric Cancer	STAD	Tubular Stomach Adenocarcinoma	20	-21107	0	7.528684617	0:DiseaseFree	7.528684617	0:ALIVE OR DEAD TUMOR FREE	Not Hispanic Or Latino	12/6/12	0.3468	EAS	G3	No	C16.3	2305106	C16.3	Yes	Yes	0.3137	0.08	90	NA	TSTAD	7.528684617	1:DECEASED	722A3067-2B68-442F-A333-540AB085AF32	M0	N1	T4A	Tumor Free	7.528684617	0:CENSORED	Yes	No	Asian	No	1	Primary	Male	Matched
stad_tcga_pan_can_atlas_2018	TCGA-BR-A453	TCGA-BR-A453-01	51	STAGE IV	7TH	0	Esophagogastric Cancer	STAD	Signet Ring Cell Carcinoma of the Stomach	92	-18988	0	NA	NA	6.082125127	0:ALIVE OR DEAD TUMOR FREE	Not Hispanic Or Latino	12/6/12	0.0030	EAS	G3	No	C16.3	2407010	C16.3	Yes	Yes	0.33	0	58	NA	SSRCC	6.082125127	1:DECEASED	1A1D4702-254B-4FFF-9609-182442EDB83E	M1	N3A	T4A	Tumor Free	6.082125127	0:CENSORED	Yes	No	Asian	No	1	Primary	Male	Matched
stad_tcga_pan_can_atlas_2018	TCGA-BR-A4CQ	TCGA-BR-A4CQ-01	58	STAGE IIIA	7TH	16	Esophagogastric Cancer	STAD	Stomach Adenocarcinoma	1064	-21207	0	31.62705066	1:Recurred/Progressed	34.98043857	0:ALIVE OR DEAD TUMOR FREE	Not Hispanic Or Latino	12/6/12	0.6407	EUR	G3	No	C16.0	2279175	C16.0	Yes	No	0.3358	0.26	157	Yes	STAD	34.98043857	0:LIVING	10A83FCB-AD7E-48A4-A35B-6A2CBD250707	M0	N1	T4A	Tumor Free	31.62705066	1:PROGRESSION	Yes	No	White	No	1	Primary	Male	Matched
stad_tcga_pan_can_atlas_2018	TCGA-BR-A4CR	TCGA-BR-A4CR-01	70	STAGE IIIC	7TH	20	Esophagogastric Cancer	STAD	Stomach Adenocarcinoma	0	-25669	0	0	0:DiseaseFree	0	0:ALIVE OR DEAD TUMOR FREE	Not Hispanic Or Latino	12/6/12	0.5745	EUR	G3	No	C16.1	2279175	C16.1	Yes	Yes	0.3528	0.84	55	No	STAD	0	0:LIVING	794FBAD5-93CE-4F9A-AEE4-37A89A6719EC	M0	N3A	T4B	Tumor Free	0	0:CENSORED	Yes	No	White	No	1	Primary	Female	Matched
stad_tcga_pan_can_atlas_2018	TCGA-BR-A4CS	TCGA-BR-A4CS-01	77	STAGE IIIC	7TH	23	Esophagogastric Cancer	STAD	Stomach Adenocarcinoma	28	-28211	0	1.479435842	0:DiseaseFree	1.479435842	0:ALIVE OR DEAD TUMOR FREE	Not Hispanic Or Latino	12/6/12	0.5840	EUR	G3	No	C16.1	2279175	C16.1	Yes	Yes	0.3322	0.08	140	No	STAD	1.479435842	1:DECEASED	2A790F24-3563-4A7E-B445-56B71C70E685	M0	N3A	T4B	Tumor Free	1.479435842	0:CENSORED	Yes	No	White	No	1	Primary	Male	Matched
stad_tcga_pan_can_atlas_2018	TCGA-BR-A4IU	TCGA-BR-A4IU-01	34	STAGE IIIA	7TH	3	Esophagogastric Cancer	STAD	Diffuse Type Stomach Adenocarcinoma	838	-12601	0	27.55038301	0:DiseaseFree	27.55038301	0:ALIVE OR DEAD TUMOR FREE	Not Hispanic Or Latino	2/8/13	0.0001	EAS	G3	No	C16.3	2279175	C16.3	Yes	Yes	0.3091	0	24	No	DSTAD	27.55038301	0:LIVING	AF59B21E-2805-4C0B-8AAD-C99B26C79EE1	M0	N1	T4A	Tumor Free	27.55038301	0:CENSORED	Yes	No	Asian	No	1	Primary	Female	Matched
stad_tcga_pan_can_atlas_2018	TCGA-BR-A4IV	TCGA-BR-A4IV-01	47	STAGE IIIB	7TH	0	Esophagogastric Cancer	STAD	Diffuse Type Stomach Adenocarcinoma	411	-17515	0	24.22987145	1:Recurred/Progressed	28.56954992	1:DEAD WITH TUMOR	Not Hispanic Or Latino	2/8/13	0.0009	EAS	G3	No	C16.3	2281001	C16.3	Yes	Yes	0.3285	0	27	Yes	DSTAD	28.56954992	1:DECEASED	30425882-20D7-47ED-9630-60977BA62C72	M0	N2	T4A	Tumor Free	24.22987145	1:PROGRESSION	Yes	No	Asian	No	1	Primary	Male	Matched
stad_tcga_pan_can_atlas_2018	TCGA-BR-A4IZ	TCGA-BR-A4IZ-01	45	STAGE IIIB	7TH	0	Esophagogastric Cancer	STAD	Diffuse Type Stomach Adenocarcinoma	24	-16695	0	NA	NA	8.975244107	0:ALIVE OR DEAD TUMOR FREE	Not Hispanic Or Latino	2/8/13	0.0003	EAS	G3	No	C16.3	2281001	C16.3	Yes	Yes	0.3166	0	18	NA	DSTAD	8.975244107	1:DECEASED	CADC555E-E350-40CF-8674-3536942F3E02	M0	N2	T4A	Tumor Free	8.975244107	0:CENSORED	Yes	No	Asian	No	1	Primary	Female	Matched
stad_tcga_pan_can_atlas_2018	TCGA-BR-A4J1	TCGA-BR-A4J1-01	63	STAGE IIIA	7TH	26	Esophagogastric Cancer	STAD	Stomach Adenocarcinoma	NA	-23266	0	NA	NA	0.723279745	NA	Not Hispanic Or Latino	2/8/13	0.5331	EAS	G3	No	C16.3	2279175	C16.3	Yes	Yes	0.3484	0.63	58	NA	STAD	0.723279745	1:DECEASED	E9A98A44-83F2-490C-B053-1E953EBD4E7E	M0	N1	T4A	NA	0.723279745	0:CENSORED	Yes	No	Asian	NA	1	Primary	Male	Matched
stad_tcga_pan_can_atlas_2018	TCGA-BR-A4J4	TCGA-BR-A4J4-01	39	STAGE IIIB	7TH	9	Esophagogastric Cancer	STAD	Stomach Adenocarcinoma	16	-14459	0	NA	NA	0.526021633	0:ALIVE OR DEAD TUMOR FREE	Not Hispanic Or Latino	2/7/13	0.2632	EAS	G3	No	C16.3	2279175	C16.3	Yes	Yes	0.3257	1.71	78	NA	STAD	0.526021633	0:LIVING	8A24F1A3-4BAB-4591-9676-7BEE01D096C1	M0	N2	T4A	Tumor Free	0.526021633	0:CENSORED	Yes	No	Asian	NA	1	Primary	Male	Matched
stad_tcga_pan_can_atlas_2018	TCGA-BR-A4J5	TCGA-BR-A4J5-01	56	STAGE IIIA	7TH	2	Esophagogastric Cancer	STAD	Mucinous Stomach Adenocarcinoma	862	-20714	0	28.33941546	0:DiseaseFree	28.33941546	0:ALIVE OR DEAD TUMOR FREE	Not Hispanic Or Latino	2/7/13	0.0002	EAS	G3	No	C16.3	2403358	C16.3	Yes	Yes	0.3275	0	83	No	MSTAD	28.33941546	0:LIVING	5A12857B-4132-4089-A7B7-E706366102DB	M0	N1	T4A	Tumor Free	28.33941546	0:CENSORED	Yes	No	Asian	No	1	Primary	Male	Matched
stad_tcga_pan_can_atlas_2018	TCGA-BR-A4J8	TCGA-BR-A4J8-01	71	STAGE IIIB	7TH	27	Esophagogastric Cancer	STAD	Stomach Adenocarcinoma	411	-26048	0	13.51218069	0:DiseaseFree	13.51218069	0:ALIVE OR DEAD TUMOR FREE	Not Hispanic Or Latino	2/8/13	0.3625	EUR	G3	No	C16.0	2279175	C16.0	Yes	Yes	0.3452	0.24	73	No	STAD	13.51218069	0:LIVING	1EB2038D-3B4F-4DA2-964B-E629EA068215	M0	N3A	T3	Tumor Free	13.51218069	0:CENSORED	Yes	No	White	No	1	Primary	Female	Matched
stad_tcga_pan_can_atlas_2018	TCGA-BR-A4PF	TCGA-BR-A4PF-01	72	STAGE IIIB	7TH	23	Esophagogastric Cancer	STAD	Stomach Adenocarcinoma	35	-26412	0	1.150672321	0:DiseaseFree	1.150672321	0:ALIVE OR DEAD TUMOR FREE	Not Hispanic Or Latino	2/21/13	0.2781	EUR	G3	No	C16.3	2279175	C16.3	Yes	Yes	0.3275	0	101	No	STAD	1.150672321	0:LIVING	0F6B5086-4BC0-4CE3-84E7-EF8EA0356D1C	M0	N2	T4A	Tumor Free	1.150672321	0:CENSORED	Yes	No	White	No	1	Primary	Male	Matched
stad_tcga_pan_can_atlas_2018	TCGA-BR-A4QL	TCGA-BR-A4QL-01	75	STAGE IIIB	7TH	2	Esophagogastric Cancer	STAD	Stomach Adenocarcinoma	352	-27668	0	16.14228885	0:DiseaseFree	16.14228885	0:ALIVE OR DEAD TUMOR FREE	Not Hispanic Or Latino	3/19/13	0.0567	EUR	G2	No	C16.3	2279175	C16.3	Yes	No	1.3389	36.73	1705	No	STAD	16.14228885	1:DECEASED	AA2C5D29-2764-4804-9181-5870C0956904	M0	N3A	T3	Tumor Free	16.14228885	0:CENSORED	Yes	No	White	No	1	Primary	Female	Matched
stad_tcga_pan_can_atlas_2018	TCGA-BR-A4QM	TCGA-BR-A4QM-01	65	STAGE IIIA	7TH	1	Esophagogastric Cancer	STAD	Stomach Adenocarcinoma	156	-23999	0	4.175296709	1:Recurred/Progressed	5.128710918	0:ALIVE OR DEAD TUMOR FREE	Not Hispanic Or Latino	3/28/13	0.0356	EUR	G3	No	C16.0	2279175	C16.0	Yes	No	0.2973	0	79	Yes	STAD	5.128710918	0:LIVING	0E99C305-C69F-4FB4-84D6-29CAC1CC9D39	M0	N2	T3	Tumor Free	4.175296709	1:PROGRESSION	Yes	No	White	No	1	Primary	Male	Matched
stad_tcga_pan_can_atlas_2018	TCGA-CD-5799	TCGA-CD-5799-01	45	STAGE II	6TH	23	Esophagogastric Cancer	STAD	Intestinal Type Stomach Adenocarcinoma	396	-16533	0	13.01903541	0:DiseaseFree	13.01903541	0:ALIVE OR DEAD TUMOR FREE	Not Hispanic Or Latino	6/8/11	0.4482	EAS	G3	No	C16.3	2280636	C16.3	Yes	Yes	0.2765	0.66	35	No	ISTAD	13.01903541	0:LIVING	c991697f-77f9-412a-9bd1-0e47f7387cb2	M0	N1	T2	Tumor Free	13.01903541	0:CENSORED	No	No	Asian	No	1	Primary	Male	Matched
stad_tcga_pan_can_atlas_2018	TCGA-CD-5801	TCGA-CD-5801-01	69	STAGE IIIA	6TH	29	Esophagogastric Cancer	STAD	Stomach Adenocarcinoma	15	NA	0	NA	NA	13.18341717	1:DEAD WITH TUMOR	Not Hispanic Or Latino	6/8/11	0.3353	EAS	G3	No	C16.3	2279175	C16.3	Yes	Yes	0.264	0.01	389	No	STAD	13.18341717	1:DECEASED	df822ea3-e0e6-4ad3-a228-e20e3a737dac	M0	N1	T3	NA	13.18341717	1:PROGRESSION	Yes	No	Asian	No	1	Primary	Male	Matched
stad_tcga_pan_can_atlas_2018	TCGA-CD-5804	TCGA-CD-5804-01	90	NA	7TH	11	Esophagogastric Cancer	STAD	Stomach Adenocarcinoma	368	-32872	0	12.09849755	0:DiseaseFree	12.09849755	0:ALIVE OR DEAD TUMOR FREE	Not Hispanic Or Latino	3/6/12	0.2338	EAS	G2	No	C16.0	2279175	C16.0	Yes	Yes	0.3361	0	70	No	STAD	12.09849755	0:LIVING	9fa752b7-9873-4bad-9eba-8cc113705fed	M0	N1	T3	NA	12.09849755	0:CENSORED	Yes	No	Asian	No	1	Primary	Male	Matched
stad_tcga_pan_can_atlas_2018	TCGA-CD-8525	TCGA-CD-8525-01	82	STAGE IIIA	6TH	17	Esophagogastric Cancer	STAD	Mucinous Stomach Adenocarcinoma	383	-30004	0	12.59164283	0:DiseaseFree	12.59164283	0:ALIVE OR DEAD TUMOR FREE	Not Hispanic Or Latino	4/15/13	0.1139	EAS	G3	No	C16.3	2403358	C16.3	Yes	No	0.3272	0.02	73	No	MSTAD	12.59164283	0:LIVING	39acb803-f282-422e-ac56-a3a50693d203	M0	N1	T3	Tumor Free	12.59164283	0:CENSORED	Yes	No	Asian	Yes	1	Primary	Female	Matched
stad_tcga_pan_can_atlas_2018	TCGA-CD-8526	TCGA-CD-8526-01	73	STAGE IIIA	6TH	21	Esophagogastric Cancer	STAD	Intestinal Type Stomach Adenocarcinoma	381	-26840	0	12.52589013	0:DiseaseFree	12.52589013	0:ALIVE OR DEAD TUMOR FREE	Not Hispanic Or Latino	4/15/13	0.2079	EAS	G3	No	C16.1	2280636	C16.1	Yes	Yes	0.3214	0.01	48	No	ISTAD	12.52589013	0:LIVING	6a9b3d65-ae15-4e3c-84ed-468e2196372b	M0	N1	T3	Tumor Free	12.52589013	0:CENSORED	Yes	No	Asian	No	1	Primary	Female	Matched
stad_tcga_pan_can_atlas_2018	TCGA-CD-8527	TCGA-CD-8527-01	72	STAGE II	6TH	16	Esophagogastric Cancer	STAD	Intestinal Type Stomach Adenocarcinoma	2	-26503	0	5.227339974	1:Recurred/Progressed	7.167044745	1:DEAD WITH TUMOR	Not Hispanic Or Latino	4/15/13	0.5297	EAS	G2	No	C16.3	2280636	C16.3	Yes	No	0.3529	1.71	211	Yes	ISTAD	7.167044745	1:DECEASED	1b98b2da-c5bf-422f-bb73-1190841fbec4	M0	N1	T2	Tumor Free	5.227339974	1:PROGRESSION	Yes	No	Asian	No	1	Primary	Female	Matched
stad_tcga_pan_can_atlas_2018	TCGA-CD-8531	TCGA-CD-8531-01	66	STAGE IIIA	6TH	1	Esophagogastric Cancer	STAD	Diffuse Type Stomach Adenocarcinoma	383	-24453	0	12.59164283	0:DiseaseFree	12.59164283	0:ALIVE OR DEAD TUMOR FREE	Not Hispanic Or Latino	4/15/13	0.0474	EAS	G3	No	C16.1	2281001	C16.1	Yes	Yes	0.3421	0.47	232	No	DSTAD	12.59164283	0:LIVING	efe8b105-b170-4679-8b97-c1142fefe069	M0	N1	T3	Tumor Free	12.59164283	0:CENSORED	Yes	No	Asian	Yes	1	Primary	Female	Matched
stad_tcga_pan_can_atlas_2018	TCGA-CD-8535	TCGA-CD-8535-01	59	STAGE IIIA	6TH	21	Esophagogastric Cancer	STAD	Stomach Adenocarcinoma	390	-21559	0	12.8217773	0:DiseaseFree	12.8217773	0:ALIVE OR DEAD TUMOR FREE	Not Hispanic Or Latino	4/15/13	0.5519	EAS	G3	No	C16.1	2279175	C16.1	Yes	Yes	0.3635	1.44	238	No	STAD	12.8217773	0:LIVING	569dd23a-d0d7-409c-bc83-7340512f4195	M0	N1	T3	Tumor Free	12.8217773	0:CENSORED	Yes	No	Asian	No	1	Primary	Male	Matched
stad_tcga_pan_can_atlas_2018	TCGA-CD-A487	TCGA-CD-A487-01	51	STAGE IIB	7TH	13	Esophagogastric Cancer	STAD	Diffuse Type Stomach Adenocarcinoma	284	-18694	0	12.29575566	0:DiseaseFree	12.29575566	0:ALIVE OR DEAD TUMOR FREE	Not Hispanic Or Latino	3/11/13	0.0975	EAS	G3	No	C16.3	2281001	C16.3	Yes	Yes	0.3342	0.02	160	No	DSTAD	12.29575566	0:LIVING	B7D2401E-7D64-4C89-A74C-16D634CAFE7F	M0	N1	T3	Tumor Free	12.29575566	0:CENSORED	Yes	No	Asian	No	1	Primary	Male	Matched
stad_tcga_pan_can_atlas_2018	TCGA-CD-A48C	TCGA-CD-A48C-01	79	STAGE IIB	7TH	23	Esophagogastric Cancer	STAD	Stomach Adenocarcinoma	4	-29203	0	7.561560969	1:Recurred/Progressed	11.60535227	1:DEAD WITH TUMOR	Not Hispanic Or Latino	3/11/13	0.4601	EAS	G3	No	C16.3	2279175	C16.3	Yes	Yes	0.3513	0.55	190	Yes	STAD	11.60535227	1:DECEASED	EC02B33C-8094-45E8-B679-B14DBE75D66F	M0	N1	T3	Tumor Free	7.561560969	1:PROGRESSION	No	No	Asian	No	1	Primary	Female	Matched
stad_tcga_pan_can_atlas_2018	TCGA-CD-A4MI	TCGA-CD-A4MI-01	62	STAGE IIIA	6TH	2	Esophagogastric Cancer	STAD	Stomach Adenocarcinoma	3	-22721	0	8.909491403	1:Recurred/Progressed	11.76973403	1:DEAD WITH TUMOR	Not Hispanic Or Latino	3/13/13	0.0000	EAS	G1	No	C16.3	2279175	C16.3	Yes	Yes	0.5973	9.39	918	Yes	STAD	11.76973403	1:DECEASED	CDA6D95C-BE6A-485E-BA9A-C57F3EB3F99A	M0	N1	T3	Tumor Free	8.909491403	1:PROGRESSION	No	No	Asian	No	1	Primary	Male	Matched
stad_tcga_pan_can_atlas_2018	TCGA-CG-4300	TCGA-CG-4300-01	79	STAGE IIIB	6TH	NA	Esophagogastric Cancer	STAD	Stomach Adenocarcinoma	NA	-29128	0	NA	NA	20.02169839	NA	NA	7/22/10	0.4384	EUR	G2	No	C16.3	2279175	C16.3	Yes	No	0.2847	0.22	115	NA	STAD	20.02169839	1:DECEASED	8ed901f6-d1bc-48b1-8514-6e8c066dc160	M0	N2	T3	NA	20.02169839	0:CENSORED	NA	No	NA	NA	1	Primary	Male	Matched
stad_tcga_pan_can_atlas_2018	TCGA-CG-4301	TCGA-CG-4301-01	75	STAGE IV	5TH	7	Esophagogastric Cancer	STAD	Stomach Adenocarcinoma	92	-27516	0	NA	NA	3.024624388	0:ALIVE OR DEAD TUMOR FREE	NA	7/22/10	0.3591	EUR	G3	No	C16.0	2279175	C16.0	Yes	Yes	0.2763	0.03	50	NA	STAD	3.024624388	0:LIVING	7e13fe2a-3d6e-487f-900d-f5891d986aa2	M1	N1	T4	With Tumor	3.024624388	0:CENSORED	Yes	No	NA	NA	1	Primary	Female	Matched
stad_tcga_pan_can_atlas_2018	TCGA-CG-4305	TCGA-CG-4305-01	69	STAGE II	6TH	8	Esophagogastric Cancer	STAD	Stomach Adenocarcinoma	485	-25295	0	NA	NA	15.94503074	0:ALIVE OR DEAD TUMOR FREE	NA	7/22/10	0.0893	EUR	G3	No	C16.3	2279175	C16.3	Yes	Yes	0.79	30	1091	Yes	STAD	15.94503074	0:LIVING	e0e35051-fbb4-4389-aedb-87bde84d21ad	M0	N1	T2A	Tumor Free	15.02449288	1:PROGRESSION	Yes	No	NA	No	1	Primary	Male	Matched
stad_tcga_pan_can_atlas_2018	TCGA-CG-4306	TCGA-CG-4306-01	90	STAGE IV	5TH	0	Esophagogastric Cancer	STAD	Stomach Adenocarcinoma	NA	-32871	0	NA	NA	1.019166913	NA	NA	7/22/10	0.0021	EUR	G3	No	C16.3	2279175	C16.3	Yes	Yes	0.8153	27.53	1044	NA	STAD	1.019166913	1:DECEASED	73d177f7-8c0a-42f6-a73d-8073c0e6142b	M1	N2	T3	NA	1.019166913	0:CENSORED	NA	No	NA	NA	1	Primary	Male	Matched
stad_tcga_pan_can_atlas_2018	TCGA-CG-4437	TCGA-CG-4437-01	83	STAGE II	5TH	8	Esophagogastric Cancer	STAD	Intestinal Type Stomach Adenocarcinoma	245	-30467	0	8.05470625	0:DiseaseFree	8.05470625	0:ALIVE OR DEAD TUMOR FREE	NA	7/22/10	0.2072	EUR	G2	No	C16.0	2280636	C16.0	Yes	Yes	0.2984	0.05	481	No	ISTAD	8.05470625	0:LIVING	6244e506-d163-4d34-8fec-6158191679cb	M0	N1	T2	Tumor Free	8.05470625	0:CENSORED	Yes	No	NA	No	1	Primary	Male	Matched
stad_tcga_pan_can_atlas_2018	TCGA-CG-4438	TCGA-CG-4438-01	56	STAGE IV	5TH	20	Esophagogastric Cancer	STAD	Intestinal Type Stomach Adenocarcinoma	1645	-20574	0	NA	NA	54.08159911	0:ALIVE OR DEAD TUMOR FREE	NA	NA	0.6274	EUR	G3	No	C16.3	2280636	C16.3	Yes	Yes	0.2947	0.99	127	NA	ISTAD	54.08159911	0:LIVING	0246823f-99f4-4a46-b2b1-27f81179584c	M0	N2	T4	NA	54.08159911	0:CENSORED	Yes	No	NA	NA	1	Primary	Male	Matched
stad_tcga_pan_can_atlas_2018	TCGA-CG-4440	TCGA-CG-4440-01	68	STAGE IV	5TH	16	Esophagogastric Cancer	STAD	Intestinal Type Stomach Adenocarcinoma	NA	-25171	0	NA	NA	4.010914949	NA	NA	7/22/10	0.2424	EUR	G3	No	C16.2	2280636	C16.2	Yes	Yes	0.2976	0.44	117	NA	ISTAD	4.010914949	1:DECEASED	8ca597db-ac21-43d1-9329-586b2eaf6982	M1	N3	T3	NA	4.010914949	0:CENSORED	Yes	No	NA	NA	1	Primary	Female	Matched
stad_tcga_pan_can_atlas_2018	TCGA-CG-4441	TCGA-CG-4441-01	83	STAGE IIIA	5TH	4	Esophagogastric Cancer	STAD	Intestinal Type Stomach Adenocarcinoma	NA	-30528	0	NA	NA	14.00532597	NA	NA	7/22/10	0.1073	EUR	G2	No	C16.2	2280636	C16.2	Yes	Yes	0.2985	0.08	94	NA	ISTAD	14.00532597	1:DECEASED	37e22429-efd7-4d6a-b79a-9d8c7be2170c	M0	N2	T2	NA	14.00532597	0:CENSORED	Yes	No	NA	NA	1	Primary	Male	Matched
stad_tcga_pan_can_atlas_2018	TCGA-CG-4444	TCGA-CG-4444-01	76	STAGE IIIA	6TH	18	Esophagogastric Cancer	STAD	Diffuse Type Stomach Adenocarcinoma	1431	-27912	0	47.04605977	0:DiseaseFree	47.04605977	0:ALIVE OR DEAD TUMOR FREE	NA	7/22/10	0.3337	EUR	G3	No	C16.2	2280636	C16.2	Yes	Yes	0.2991	0.48	151	No	DSTAD	47.04605977	0:LIVING	5c087d33-0bd3-407d-8350-fabba6aec597	M0	N2	T2B	Tumor Free	47.04605977	0:CENSORED	Yes	Yes	NA	Yes	1	Primary	Male	Matched
stad_tcga_pan_can_atlas_2018	TCGA-CG-4449	TCGA-CG-4449-01	81	STAGE II	5TH	9	Esophagogastric Cancer	STAD	Mucinous Stomach Adenocarcinoma	580	-29705	0	NA	NA	19.06828418	0:ALIVE OR DEAD TUMOR FREE	NA	7/22/10	0.4025	EUR	G2	No	C16.3	2403358	C16.3	Yes	Yes	0.2768	0.35	89	Yes	MSTAD	19.06828418	0:LIVING	10b5774d-7079-4b4b-b824-f4745f5598c7	M0	N1	T2	With Tumor	11.04645429	1:PROGRESSION	Yes	No	NA	No	1	Primary	Male	Matched
stad_tcga_pan_can_atlas_2018	TCGA-CG-4455	TCGA-CG-4455-01	72	STAGE II	6TH	21	Esophagogastric Cancer	STAD	Mucinous Stomach Adenocarcinoma	366	-26421	0	12.03274485	0:DiseaseFree	12.03274485	0:ALIVE OR DEAD TUMOR FREE	NA	7/22/10	0.2483	EUR	G3	No	C16.0	2403358	C16.0	Yes	No	0.2781	0.01	35	No	MSTAD	12.03274485	0:LIVING	8a173d98-20a1-4c84-86c1-97818e1c665a	M0	N1	T2B	Tumor Free	12.03274485	0:CENSORED	Yes	No	NA	No	1	Primary	Male	Matched
stad_tcga_pan_can_atlas_2018	TCGA-CG-4462	TCGA-CG-4462-01	72	STAGE IV	6TH	4	Esophagogastric Cancer	STAD	Diffuse Type Stomach Adenocarcinoma	NA	-26511	0	NA	NA	0	1:DEAD WITH TUMOR	NA	7/22/10	0.0044	EUR	G3	No	C16.9	2281001	C16.9	Yes	Yes	0.2745	0	60	NA	DSTAD	0	1:DECEASED	e9ea3687-0db3-47f3-8099-b4fc054397f1	M1	N3	T3	With Tumor	0	1:PROGRESSION	Yes	No	NA	NA	1	Primary	Female	Matched
stad_tcga_pan_can_atlas_2018	TCGA-CG-4465	TCGA-CG-4465-01	69	STAGE IV	6TH	0	Esophagogastric Cancer	STAD	Diffuse Type Stomach Adenocarcinoma	NA	-25233	0	NA	NA	9.008120459	NA	NA	7/22/10	0.0038	EUR	G3	No	C16.3	2281001	C16.3	Yes	Yes	0.7884	23.3	581	NA	DSTAD	9.008120459	1:DECEASED	c9ab5bf4-092a-420f-9b90-87deea58104c	M1	N3	T4	NA	9.008120459	0:CENSORED	Yes	No	NA	NA	1	Primary	Female	Matched
stad_tcga_pan_can_atlas_2018	TCGA-CG-4469	TCGA-CG-4469-01	70	STAGE IV	6TH	11	Esophagogastric Cancer	STAD	Intestinal Type Stomach Adenocarcinoma	NA	-25598	0	NA	NA	7.068415689	NA	NA	7/22/10	0.2877	EUR	G3	No	C16.9	2280636	C16.9	Yes	Yes	0.283	0.42	279	NA	ISTAD	7.068415689	1:DECEASED	2ac986f6-cd6f-4ca5-90cc-7a105cfe85ea	M0	N3	T3	NA	7.068415689	0:CENSORED	Yes	No	NA	NA	1	Primary	Male	Matched
stad_tcga_pan_can_atlas_2018	TCGA-CG-4472	TCGA-CG-4472-01	49	STAGE IV	6TH	22	Esophagogastric Cancer	STAD	Stomach Adenocarcinoma	365	-18110	0	NA	NA	11.9998685	0:ALIVE OR DEAD TUMOR FREE	NA	7/22/10	0.2055	EUR	G3	No	C16.3	2321177	C16.3	Yes	No	NA	NA	NA	Yes	STAD	11.9998685	0:LIVING	306f0222-8734-44ca-9a31-86e4e62b0a1b	M0	N1	T4	With Tumor	4.010914949	1:PROGRESSION	Yes	No	NA	No	1	Primary	Male	Matched
stad_tcga_pan_can_atlas_2018	TCGA-CG-4474	TCGA-CG-4474-01	67	STAGE IV	7TH	6	Esophagogastric Cancer	STAD	Diffuse Type Stomach Adenocarcinoma	0	-24686	0	NA	NA	0	0:ALIVE OR DEAD TUMOR FREE	NA	7/22/10	0.0090	EUR	G3	No	C16.3	2281001	C16.3	Yes	Yes	0.2816	0.17	82	NA	DSTAD	0	0:LIVING	39dd61a8-cd17-4df3-ae17-61e239eb00bd	M1	N2	T4A	With Tumor	0	0:CENSORED	Yes	No	NA	NA	1	Primary	Female	Matched
stad_tcga_pan_can_atlas_2018	TCGA-CG-4475	TCGA-CG-4475-01	76	STAGE IIB	7TH	15	Esophagogastric Cancer	STAD	Stomach Adenocarcinoma	699	-28065	0	NA	NA	22.98057008	0:ALIVE OR DEAD TUMOR FREE	NA	7/22/10	0.5056	EUR	G3	No	C16.9	2321177	C16.9	Yes	Yes	0.2809	0.3	48	No	STAD	22.98057008	0:LIVING	cad2adc1-0f41-4651-9c80-ae9961e2dc8d	M0	N1	T3	Tumor Free	22.98057008	0:CENSORED	Yes	Yes	NA	No	1	Primary	Male	Matched
stad_tcga_pan_can_atlas_2018	TCGA-CG-4476	TCGA-CG-4476-01	69	STAGE IIIC	7TH	18	Esophagogastric Cancer	STAD	Diffuse Type Stomach Adenocarcinoma	0	-25506	0	NA	NA	0	0:ALIVE OR DEAD TUMOR FREE	NA	7/22/10	0.1715	EUR	G3	No	C16.2	2281001	C16.2	Yes	Yes	0.2808	0	113	NA	DSTAD	0	0:LIVING	442d7415-d095-4962-8296-a14390bad40a	M0	N3A	T4B	Tumor Free	0	0:CENSORED	Yes	Yes	NA	NA	1	Primary	Male	Matched
stad_tcga_pan_can_atlas_2018	TCGA-CG-5717	TCGA-CG-5717-01	58	STAGE II	6TH	4	Esophagogastric Cancer	STAD	Stomach Adenocarcinoma	NA	-21458	0	NA	NA	6.969786633	1:DEAD WITH TUMOR	NA	3/22/11	0.0147	EUR	G3	No	C16.0	2280636	C16.0	Yes	Yes	0.2652	0	116	Yes	STAD	6.969786633	1:DECEASED	bdc3899e-15ae-421f-829b-0e07fbd27c60	M0	N1	T2B	With Tumor	3.945162245	1:PROGRESSION	Yes	No	NA	No	1	Primary	Male	Matched
stad_tcga_pan_can_atlas_2018	TCGA-CG-5718	TCGA-CG-5718-01	78	STAGE II	6TH	11	Esophagogastric Cancer	STAD	Intestinal Type Stomach Adenocarcinoma	31	-28763	0	NA	NA	35.99960548	0:ALIVE OR DEAD TUMOR FREE	NA	3/22/11	0.4649	EUR	G2	No	C16.2	2280636	C16.2	Yes	Yes	0.2846	0.3	77	NA	ISTAD	35.99960548	1:DECEASED	d5c58161-05ed-4472-81ed-176216f49929	M0	N1	T2B	Tumor Free	35.99960548	0:CENSORED	Yes	No	NA	No	1	Primary	Female	Matched
stad_tcga_pan_can_atlas_2018	TCGA-CG-5721	TCGA-CG-5721-01	58	STAGE IV	5TH	0	Esophagogastric Cancer	STAD	Intestinal Type Stomach Adenocarcinoma	183	-21244	0	NA	NA	6.016372423	0:ALIVE OR DEAD TUMOR FREE	NA	3/22/11	0.0015	EUR	G3	No	C16.3	2280636	C16.3	Yes	Yes	0.93	44.68	3723	No	ISTAD	6.016372423	0:LIVING	588abaea-ab16-42f4-9457-5901ee791b5f	M0	N1	T4	Tumor Free	6.016372423	0:CENSORED	Yes	No	NA	No	1	Primary	Male	Matched
stad_tcga_pan_can_atlas_2018	TCGA-CG-5722	TCGA-CG-5722-01	67	STAGE IV	5TH	17	Esophagogastric Cancer	STAD	Intestinal Type Stomach Adenocarcinoma	30	-24472	0	NA	NA	0.986290561	0:ALIVE OR DEAD TUMOR FREE	NA	3/22/11	0.0203	EUR	G3	No	C16.2	2280636	C16.2	Yes	Yes	0.2726	0	76	NA	ISTAD	0.986290561	0:LIVING	f35e8fef-f61d-4614-b73f-f7e1d0f21f52	M1	N2	T3	With Tumor	0.986290561	0:CENSORED	Yes	No	NA	NA	1	Primary	Female	Matched
stad_tcga_pan_can_atlas_2018	TCGA-CG-5723	TCGA-CG-5723-01	83	STAGE II	5TH	0	Esophagogastric Cancer	STAD	Stomach Adenocarcinoma	3196	-30376	0	NA	NA	105.0728211	0:ALIVE OR DEAD TUMOR FREE	NA	3/22/11	0.0158	EUR	G3	No	C16.0	2279175	C16.0	Yes	Yes	0.8342	8.26	1601	NA	STAD	105.0728211	0:LIVING	0f00ad32-e4be-49d4-a02a-d233bfc913c5	M0	N1	T2	NA	105.0728211	0:CENSORED	Yes	No	NA	No	1	Primary	Male	Matched
stad_tcga_pan_can_atlas_2018	TCGA-CG-5724	TCGA-CG-5724-01	59	STAGE IV	5TH	15	Esophagogastric Cancer	STAD	Diffuse Type Stomach Adenocarcinoma	NA	-21762	0	NA	NA	12.03274485	1:DEAD WITH TUMOR	NA	3/22/11	0.4396	EUR	G3	No	C16.3	2281001	C16.3	Yes	Yes	0.2936	1.86	93	Yes	DSTAD	12.03274485	1:DECEASED	0b4e8d73-459d-4930-9d1a-abb8d53e1844	M1	N3	T3	With Tumor	4.010914949	1:PROGRESSION	Yes	No	NA	No	1	Primary	Male	Matched
stad_tcga_pan_can_atlas_2018	TCGA-CG-5730	TCGA-CG-5730-01	80	STAGE IV	5TH	15	Esophagogastric Cancer	STAD	Intestinal Type Stomach Adenocarcinoma	122	-29432	0	NA	NA	4.010914949	0:ALIVE OR DEAD TUMOR FREE	NA	3/22/11	0.4437	EUR	G2	No	C16.0	2280636	C16.0	Yes	No	0.2808	0.15	130	NA	ISTAD	4.010914949	0:LIVING	09587f1c-5c99-4102-bc49-84d50fa8d0ce	M1	N1	T2	Tumor Free	4.010914949	0:CENSORED	Yes	No	NA	NA	1	Primary	Female	Matched
stad_tcga_pan_can_atlas_2018	TCGA-CG-5732	TCGA-CG-5732-01	66	STAGE IV	5TH	7	Esophagogastric Cancer	STAD	Intestinal Type Stomach Adenocarcinoma	1674	-24379	0	NA	NA	69.04033928	1:DEAD WITH TUMOR	NA	3/22/11	0.2420	EUR	G2	No	C16.0	2280636	C16.0	Yes	Yes	0.2721	0	52	Yes	ISTAD	69.04033928	1:DECEASED	e62d5f3c-0a99-4932-a589-bff4fa02b1d3	M0	N3	T2	Tumor Free	64.07601013	1:PROGRESSION	Yes	No	NA	No	1	Primary	Male	Matched
stad_tcga_pan_can_atlas_2018	TCGA-CG-5733	TCGA-CG-5733-01	83	STAGE IIIA	5TH	4	Esophagogastric Cancer	STAD	Intestinal Type Stomach Adenocarcinoma	NA	-30650	0	NA	NA	21.07374166	1:DEAD WITH TUMOR	NA	3/22/11	0.1181	EUR	G3	No	C16.3	2280636	C16.3	Yes	No	1.009	39.98	1035	Yes	ISTAD	21.07374166	1:DECEASED	8a9afa5e-63ce-41eb-aafb-b0b03653da5a	M0	N2	T2	With Tumor	14.03820232	1:PROGRESSION	Yes	No	NA	No	1	Primary	Female	Matched
stad_tcga_pan_can_atlas_2018	TCGA-CG-5734	TCGA-CG-5734-01	68	STAGE IIIA	5TH	19	Esophagogastric Cancer	STAD	Intestinal Type Stomach Adenocarcinoma	NA	-25079	0	NA	NA	7.988953546	NA	NA	3/22/11	0.0034	EUR	G3	No	C16.2	2280636	C16.2	Yes	Yes	0.2714	0.01	76	NA	ISTAD	7.988953546	1:DECEASED	2a227292-c73d-45fc-ab68-cdfaf7aef9e7	M0	N1	T3	NA	7.988953546	0:CENSORED	Yes	No	NA	NA	1	Primary	Male	Matched
stad_tcga_pan_can_atlas_2018	TCGA-D7-5577	TCGA-D7-5577-01	53	STAGE IIIA	7TH	4	Esophagogastric Cancer	STAD	Tubular Stomach Adenocarcinoma	376	-19668	0	NA	NA	25.7093073	1:DEAD WITH TUMOR	Not Hispanic Or Latino	2/8/11	0.0939	EUR	G2	No	C16.0	2305106	C16.0	Yes	Yes	0.2673	0.1	114	Yes	TSTAD	25.7093073	1:DECEASED	2dc154aa-c478-404b-a92e-86abcc8dbdb7	M0	N3	T2	Tumor Free	12.36150837	1:PROGRESSION	Yes	No	White	No	1	Primary	Female	Matched
stad_tcga_pan_can_atlas_2018	TCGA-D7-5578	TCGA-D7-5578-01	80	STAGE IIIA	7TH	3	Esophagogastric Cancer	STAD	Tubular Stomach Adenocarcinoma	385	-29390	0	NA	NA	12.65739554	0:ALIVE OR DEAD TUMOR FREE	Not Hispanic Or Latino	2/6/11	0.1962	EUR	G3	No	C16.2	2305106	C16.2	Yes	Yes	0.2715	0.33	190	No	TSTAD	12.65739554	0:LIVING	a3c1f9a2-9174-48cf-81dc-2afcfdc4ba9c	M0	N2	T3	Tumor Free	12.65739554	0:CENSORED	Yes	No	White	No	1	Primary	Male	Matched
stad_tcga_pan_can_atlas_2018	TCGA-D7-5579	TCGA-D7-5579-01	74	STAGE IIIA	7TH	23	Esophagogastric Cancer	STAD	Mucinous Stomach Adenocarcinoma	636	-27175	0	20.9093599	0:DiseaseFree	20.9093599	0:ALIVE OR DEAD TUMOR FREE	Not Hispanic Or Latino	2/6/11	0.2370	EUR	G3	No	C16.2	2403358	C16.2	Yes	No	0.2769	0.01	137	NA	MSTAD	20.9093599	0:LIVING	8b5746f9-dbee-40bd-9141-1081960cf286	M0	N2	T3	Tumor Free	20.9093599	0:CENSORED	Yes	No	White	No	1	Primary	Male	Matched
stad_tcga_pan_can_atlas_2018	TCGA-D7-6518	TCGA-D7-6518-01	75	STAGE IIIA	7TH	12	Esophagogastric Cancer	STAD	Diffuse Type Stomach Adenocarcinoma	582	-27594	0	19.13403689	0:DiseaseFree	19.13403689	0:ALIVE OR DEAD TUMOR FREE	Not Hispanic Or Latino	5/23/11	0.1758	EUR	G3	No	C16.0	2281001	C16.0	Yes	Yes	0.2918	0.68	77	No	DSTAD	19.13403689	0:LIVING	40e507fb-e285-424b-a98b-362e47a53e4a	M0	N3	T2	With Tumor	19.13403689	0:CENSORED	Yes	No	White	No	1	Primary	Male	Matched
stad_tcga_pan_can_atlas_2018	TCGA-D7-6519	TCGA-D7-6519-01	64	STAGE IIIB	7TH	27	Esophagogastric Cancer	STAD	Diffuse Type Stomach Adenocarcinoma	625	-23413	0	NA	NA	20.54772003	0:ALIVE OR DEAD TUMOR FREE	Not Hispanic Or Latino	9/15/11	0.8674	EUR	G3	No	C16.0	2281001	C16.0	Yes	Yes	0.3235	0.26	48	Yes	DSTAD	20.54772003	0:LIVING	e37cae9e-0656-4b89-b326-739a5cc859e0	M0	N1	T2	With Tumor	14.10395503	1:PROGRESSION	Yes	No	White	Yes	1	Primary	Female	Matched
stad_tcga_pan_can_atlas_2018	TCGA-D7-6520	TCGA-D7-6520-01	53	STAGE IIIA	6TH	11	Esophagogastric Cancer	STAD	Tubular Stomach Adenocarcinoma	573	-19467	0	NA	NA	18.83814972	0:ALIVE OR DEAD TUMOR FREE	Not Hispanic Or Latino	5/13/11	0.3462	EUR	G3	No	C16.3	2305106	C16.3	Yes	Yes	0.2972	0.2	53	Yes	TSTAD	18.83814972	0:LIVING	3c573af6-6298-49de-8de0-6a7f9ce9b000	M0	N2	T2B	Tumor Free	1.512312194	1:PROGRESSION	Yes	No	White	No	1	Primary	Male	Matched
stad_tcga_pan_can_atlas_2018	TCGA-D7-6521	TCGA-D7-6521-01	65	STAGE IIIA	7TH	30	Esophagogastric Cancer	STAD	Diffuse Type Stomach Adenocarcinoma	564	-23776	0	NA	NA	18.54226255	0:ALIVE OR DEAD TUMOR FREE	Not Hispanic Or Latino	5/13/11	0.1272	EUR	G3	No	C16.2	2281001	C16.2	Yes	Yes	0.3057	0.03	71	Yes	DSTAD	18.54226255	0:LIVING	6de6b8e2-03eb-4f32-b5a3-bea73fc632b4	M0	N2	T2B	Tumor Free	6.312259592	1:PROGRESSION	Yes	No	White	No	1	Primary	Male	Matched
stad_tcga_pan_can_atlas_2018	TCGA-D7-6524	TCGA-D7-6524-01	53	STAGE II	6TH	3	Esophagogastric Cancer	STAD	Diffuse Type Stomach Adenocarcinoma	543	-19532	0	NA	NA	17.85185916	0:ALIVE OR DEAD TUMOR FREE	Not Hispanic Or Latino	5/13/11	0.0003	EUR	G3	No	C16.3	2281001	C16.3	Yes	Yes	0.2937	0	86	Yes	DSTAD	17.85185916	0:LIVING	7ef3f065-1928-4a58-b5a6-76dddb8488cf	M0	N1	T2	Tumor Free	17.85185916	1:PROGRESSION	Yes	No	White	No	1	Primary	Male	Matched
stad_tcga_pan_can_atlas_2018	TCGA-D7-6525	TCGA-D7-6525-01	58	STAGE IIIA	6TH	8	Esophagogastric Cancer	STAD	Diffuse Type Stomach Adenocarcinoma	181	-21223	0	NA	NA	13.34779893	1:DEAD WITH TUMOR	Not Hispanic Or Latino	5/13/11	0.3156	EUR	G3	No	C16.0	2281001	C16.0	Yes	Yes	0.2897	0.04	142	Yes	DSTAD	13.34779893	1:DECEASED	82f9a197-040d-4c5e-89d9-d87a7aa0168d	M0	N2	T2	With Tumor	5.621856199	1:PROGRESSION	Yes	No	White	No	1	Primary	Male	Matched
stad_tcga_pan_can_atlas_2018	TCGA-D7-6526	TCGA-D7-6526-01	67	STAGE IIIA	7TH	20	Esophagogastric Cancer	STAD	Tubular Stomach Adenocarcinoma	523	-24477	0	17.19433212	0:DiseaseFree	17.19433212	0:ALIVE OR DEAD TUMOR FREE	Not Hispanic Or Latino	5/13/11	0.4772	EUR	G2	No	C16.2	2305106	C16.2	Yes	Yes	0.2892	0.33	185	No	TSTAD	17.19433212	0:LIVING	a28e57e2-9071-4558-856a-162f7a837380	M0	N2	T3	Tumor Free	17.19433212	0:CENSORED	Yes	No	White	No	1	Primary	Female	Matched
stad_tcga_pan_can_atlas_2018	TCGA-D7-6527	TCGA-D7-6527-01	62	STAGE II	6TH	25	Esophagogastric Cancer	STAD	Papillary Stomach Adenocarcinoma	126	-22793	0	NA	NA	10.25742184	1:DEAD WITH TUMOR	Not Hispanic Or Latino	5/16/11	0.3358	EUR	G2	No	C16.0	2323004	C16.0	Yes	Yes	0.2931	0.5	198	Yes	PSTAD	10.25742184	1:DECEASED	cb622cd6-776d-4681-8a67-4addd61c66b8	M0	N1	T2	Tumor Free	2.465726403	1:PROGRESSION	Yes	No	White	Yes	1	Primary	Male	Matched
stad_tcga_pan_can_atlas_2018	TCGA-D7-6815	TCGA-D7-6815-01	70	STAGE IIB	7TH	4	Esophagogastric Cancer	STAD	Tubular Stomach Adenocarcinoma	486	-25811	0	15.97790709	0:DiseaseFree	15.97790709	0:ALIVE OR DEAD TUMOR FREE	Not Hispanic Or Latino	7/20/11	0.3860	EUR	G2	No	C16.2	2305106	C16.2	Yes	Yes	0.3186	0.09	119	No	TSTAD	15.97790709	0:LIVING	53086e20-a727-40d6-b42d-8030109b5130	M0	N2	T2	Tumor Free	15.97790709	0:CENSORED	Yes	No	White	No	1	Primary	Female	Matched
stad_tcga_pan_can_atlas_2018	TCGA-D7-6817	TCGA-D7-6817-01	63	STAGE IIIA	7TH	19	Esophagogastric Cancer	STAD	Tubular Stomach Adenocarcinoma	389	-23142	0	NA	NA	12.78890094	0:ALIVE OR DEAD TUMOR FREE	Not Hispanic Or Latino	9/18/11	0.4694	EUR	G3	No	C16.2	2305106	C16.2	Yes	Yes	0.3049	0	75	No	TSTAD	12.78890094	0:LIVING	6ffefb3f-3919-4fef-ab15-5d32d8f51d57	M0	N3	T2B	Tumor Free	12.78890094	0:CENSORED	Yes	No	White	Yes	1	Primary	Male	Matched
stad_tcga_pan_can_atlas_2018	TCGA-D7-6818	TCGA-D7-6818-01	53	STAGE IIIA	7TH	13	Esophagogastric Cancer	STAD	Diffuse Type Stomach Adenocarcinoma	376	-19391	0	NA	NA	12.36150837	1:DEAD WITH TUMOR	Not Hispanic Or Latino	7/18/11	0.1036	EUR	G3	No	C16.2	2281001	C16.2	Yes	Yes	0.2916	0.11	147	Yes	DSTAD	12.36150837	1:DECEASED	aa2934f9-8783-428e-88a6-1d04b93fa1fd	M0	N3	T2	Tumor Free	8.120458954	1:PROGRESSION	Yes	No	White	Yes	1	Primary	Male	Matched
stad_tcga_pan_can_atlas_2018	TCGA-D7-6820	TCGA-D7-6820-01	64	STAGE IIB	6TH	16	Esophagogastric Cancer	STAD	Tubular Stomach Adenocarcinoma	344	-23486	0	11.3094651	0:DiseaseFree	11.3094651	0:ALIVE OR DEAD TUMOR FREE	Not Hispanic Or Latino	7/18/11	0.3619	EUR	G2	No	C16.2	2305106	C16.2	Yes	Yes	0.3126	0.12	79	No	TSTAD	11.3094651	0:LIVING	1142251c-28eb-48bf-9c54-7126d4557605	M0	N1	T2	Tumor Free	11.3094651	0:CENSORED	Yes	No	White	No	1	Primary	Male	Matched
stad_tcga_pan_can_atlas_2018	TCGA-D7-8570	TCGA-D7-8570-01	44	STAGE IIIB	7TH	8	Esophagogastric Cancer	STAD	Tubular Stomach Adenocarcinoma	752	-16150	0	24.72301673	0:DiseaseFree	24.72301673	0:ALIVE OR DEAD TUMOR FREE	Not Hispanic Or Latino	7/23/12	0.1613	EUR	G3	No	C16.0	2305106	C16.0	Yes	Yes	0.3246	0.65	103	No	TSTAD	24.72301673	0:LIVING	1e1cdf72-820f-48a4-8fb6-89575d07cde9	M0	N3A	T3	Tumor Free	24.72301673	0:CENSORED	Yes	No	White	No	1	Primary	Male	Matched
stad_tcga_pan_can_atlas_2018	TCGA-D7-8572	TCGA-D7-8572-01	57	STAGE IIB	7TH	0	Esophagogastric Cancer	STAD	Stomach Adenocarcinoma	511	-20870	0	16.79981589	0:DiseaseFree	16.79981589	0:ALIVE OR DEAD TUMOR FREE	Not Hispanic Or Latino	7/23/12	0.0229	EUR	G2	No	C16.1	2279175	C16.1	Yes	Yes	0.3207	0	157	No	STAD	16.79981589	0:LIVING	8097fddc-c7b9-4192-89d7-6bcceb7465b5	M0	N2	T2	Tumor Free	16.79981589	0:CENSORED	Yes	No	White	No	1	Primary	Male	Matched
stad_tcga_pan_can_atlas_2018	TCGA-D7-8574	TCGA-D7-8574-01	72	STAGE IIIA	7TH	1	Esophagogastric Cancer	STAD	Stomach Adenocarcinoma	523	-26586	0	17.19433212	0:DiseaseFree	17.19433212	0:ALIVE OR DEAD TUMOR FREE	Not Hispanic Or Latino	7/23/12	0.0001	EUR	G3	No	C16.3	2279175	C16.3	Yes	Yes	0.3248	0	33	No	STAD	17.19433212	0:LIVING	a873475c-b2c7-4c84-bd89-5b9ee6060ce1	M0	N3A	T2	Tumor Free	17.19433212	0:CENSORED	Yes	No	White	No	1	Primary	Male	Matched
stad_tcga_pan_can_atlas_2018	TCGA-D7-8575	TCGA-D7-8575-01	75	STAGE IIIA	7TH	9	Esophagogastric Cancer	STAD	Tubular Stomach Adenocarcinoma	7	-27712	0	14.03820232	1:Recurred/Progressed	18.21349903	1:DEAD WITH TUMOR	Not Hispanic Or Latino	7/23/12	0.3057	EUR	G3	No	C16.1	2305106	C16.1	Yes	Yes	0.2944	0.3	48	Yes	TSTAD	18.21349903	1:DECEASED	00ee3098-1b32-4e7a-81ea-993773587c41	M0	N2	T3	Tumor Free	14.03820232	1:PROGRESSION	Yes	No	White	No	1	Primary	Male	Matched
stad_tcga_pan_can_atlas_2018	TCGA-D7-8576	TCGA-D7-8576-01	54	STAGE IIIB	7TH	14	Esophagogastric Cancer	STAD	Tubular Stomach Adenocarcinoma	212	-20014	0	6.706775816	1:Recurred/Progressed	14.66285301	1:DEAD WITH TUMOR	Not Hispanic Or Latino	7/23/12	0.2837	EUR	G3	No	C16.3	2305106	C16.3	Yes	Yes	0.3331	0.04	46	Yes	TSTAD	14.66285301	1:DECEASED	ec8268c7-943d-451a-9036-f0196078b6c5	M0	N3A	T3	Tumor Free	6.706775816	1:PROGRESSION	Yes	No	White	No	1	Primary	Female	Matched
stad_tcga_pan_can_atlas_2018	TCGA-D7-8579	TCGA-D7-8579-01	66	STAGE IIB	7TH	2	Esophagogastric Cancer	STAD	Intestinal Type Stomach Adenocarcinoma	636	-24120	0	20.9093599	0:DiseaseFree	20.9093599	0:ALIVE OR DEAD TUMOR FREE	Not Hispanic Or Latino	7/24/12	0.0033	EUR	G2	No	C16.3	2280636	C16.3	Yes	Yes	0.2966	0.01	98	No	ISTAD	20.9093599	0:LIVING	81a7f6a2-e44c-43d6-b687-01158eaf44ee	M0	N2	T2	Tumor Free	20.9093599	0:CENSORED	Yes	No	White	Yes	1	Primary	Female	Matched
stad_tcga_pan_can_atlas_2018	TCGA-D7-A4YT	TCGA-D7-A4YT-01	56	STAGE IIIA	7TH	3	Esophagogastric Cancer	STAD	Tubular Stomach Adenocarcinoma	434	-20742	0	14.26833679	0:DiseaseFree	14.26833679	0:ALIVE OR DEAD TUMOR FREE	Not Hispanic Or Latino	1/24/13	0.3872	EUR	G2	No	C16.0	2305106	C16.0	Yes	Yes	0.3193	0.13	247	No	TSTAD	14.26833679	0:LIVING	6D5DF29C-F2CC-43CE-8D2F-DF1DA313AD52	M0	N3A	T2	Tumor Free	14.26833679	0:CENSORED	Yes	No	White	No	1	Primary	Male	Matched
stad_tcga_pan_can_atlas_2018	TCGA-D7-A4YU	TCGA-D7-A4YU-01	73	STAGE IIIB	7TH	29	Esophagogastric Cancer	STAD	Tubular Stomach Adenocarcinoma	500	-26781	0	NA	NA	16.43817602	0:ALIVE OR DEAD TUMOR FREE	Not Hispanic Or Latino	1/24/13	0.3339	EUR	G3	No	C16.1	2305106	C16.1	Yes	Yes	0.3163	0.03	220	No	TSTAD	16.43817602	0:LIVING	32B44138-64E2-4BBF-AA2F-93A3B07EC670	M0	N3A	T3	Tumor Free	16.43817602	0:CENSORED	Yes	No	White	No	1	Primary	Male	Matched
stad_tcga_pan_can_atlas_2018	TCGA-D7-A4YV	TCGA-D7-A4YV-01	69	STAGE IIB	7TH	6	Esophagogastric Cancer	STAD	Tubular Stomach Adenocarcinoma	180	-25421	0	5.917743367	0:DiseaseFree	5.917743367	0:ALIVE OR DEAD TUMOR FREE	Not Hispanic Or Latino	2/1/13	0.1178	EUR	G3	No	C16.3	2305106	C16.3	Yes	Yes	0.7456	20.24	820	No	TSTAD	5.917743367	1:DECEASED	47FD3741-28EA-427B-9C2A-8CB39153C8AB	M0	N1	T3	Tumor Free	5.917743367	0:CENSORED	Yes	No	White	No	1	Primary	Female	Matched
stad_tcga_pan_can_atlas_2018	TCGA-D7-A4YX	TCGA-D7-A4YX-01	63	STAGE IIB	7TH	7	Esophagogastric Cancer	STAD	Stomach Adenocarcinoma	1108	-23249	0	36.42699806	0:DiseaseFree	36.42699806	0:ALIVE OR DEAD TUMOR FREE	Not Hispanic Or Latino	1/24/13	0.1477	EUR	G3	No	C16.1	2279175	C16.1	Yes	Yes	0.3062	0.02	72	No	STAD	36.42699806	0:LIVING	2B4F014F-74E9-4DDA-A1AD-ABCBD124FC44	M0	N1	T3	Tumor Free	36.42699806	0:CENSORED	Yes	No	White	No	1	Primary	Male	Matched
stad_tcga_pan_can_atlas_2018	TCGA-D7-A4YY	TCGA-D7-A4YY-01	61	STAGE IIIB	7TH	2	Esophagogastric Cancer	STAD	Stomach Adenocarcinoma	419	-22287	0	NA	NA	13.77519151	0:ALIVE OR DEAD TUMOR FREE	Not Hispanic Or Latino	2/1/13	0.1351	EUR	G3	No	C16.3	2279175	C16.3	Yes	Yes	0.6292	9.34	417	No	STAD	13.77519151	0:LIVING	17F63789-2EE3-4CD9-9273-5FA73662DB39	M0	N3A	T3	Tumor Free	13.77519151	0:CENSORED	Yes	No	White	Yes	1	Primary	Male	Matched
stad_tcga_pan_can_atlas_2018	TCGA-D7-A4Z0	TCGA-D7-A4Z0-01	60	STAGE IIB	7TH	4	Esophagogastric Cancer	STAD	Mucinous Stomach Adenocarcinoma	449	-22129	0	14.76148207	0:DiseaseFree	14.76148207	0:ALIVE OR DEAD TUMOR FREE	Not Hispanic Or Latino	2/1/13	0.0378	EUR	G3	No	C16.3	2403358	C16.3	Yes	Yes	0.3229	0	276	No	MSTAD	14.76148207	0:LIVING	DCE21359-004F-4E8B-89E4-9E1A30FAFFDF	M0	N2	T2	Tumor Free	14.76148207	0:CENSORED	Yes	No	White	Yes	1	Primary	Female	Matched
stad_tcga_pan_can_atlas_2018	TCGA-D7-A6ET	TCGA-D7-A6ET-01	76	STAGE IIIB	7TH	0	Esophagogastric Cancer	STAD	Tubular Stomach Adenocarcinoma	804	-27928	0	25.54492554	1:Recurred/Progressed	26.43258704	0:ALIVE OR DEAD TUMOR FREE	Not Hispanic Or Latino	3/28/14	0.0001	EUR	G2	No	C16.1	2305106	C16.1	Yes	No	0.3156	0.03	21	Yes	TSTAD	26.43258704	0:LIVING	25C4448F-F3C5-41BF-854E-1AEB60696C78	M0	N3A	T3	Tumor Free	25.54492554	1:PROGRESSION	Yes	No	White	No	1	Primary	Male	Matched
stad_tcga_pan_can_atlas_2018	TCGA-D7-A6EV	TCGA-D7-A6EV-01	71	STAGE IIB	7TH	22	Esophagogastric Cancer	STAD	Stomach Adenocarcinoma	342	-26226	0	11.2437124	0:DiseaseFree	11.2437124	0:ALIVE OR DEAD TUMOR FREE	Not Hispanic Or Latino	3/28/14	0.2922	EUR	G3	No	C16.3	2279175	C16.3	Yes	Yes	0.3307	0.31	147	No	STAD	11.2437124	0:LIVING	72B10481-7B16-469F-B133-464609569ADF	M0	N2	T2	Tumor Free	11.2437124	0:CENSORED	Yes	No	White	No	1	Primary	Female	Matched
stad_tcga_pan_can_atlas_2018	TCGA-D7-A6EX	TCGA-D7-A6EX-01	72	STAGE IIIA	7TH	25	Esophagogastric Cancer	STAD	Tubular Stomach Adenocarcinoma	86	-26525	0	11.3094651	0:DiseaseFree	11.3094651	0:ALIVE OR DEAD TUMOR FREE	Not Hispanic Or Latino	3/28/14	0.7030	EUR	G3	No	C16.3	2305106	C16.3	Yes	Yes	0.3312	0.3	111	NA	TSTAD	11.3094651	0:LIVING	1B391187-1D9A-4428-BA9A-EF1800F17D3E	M0	N2	T3	Tumor Free	11.3094651	0:CENSORED	Yes	No	White	No	1	Primary	Female	Matched
stad_tcga_pan_can_atlas_2018	TCGA-D7-A6EY	TCGA-D7-A6EY-01	72	STAGE IIIB	7TH	2	Esophagogastric Cancer	STAD	Tubular Stomach Adenocarcinoma	NA	-26526	0	NA	NA	11.44097051	1:DEAD WITH TUMOR	Not Hispanic Or Latino	3/28/14	0.0580	EUR	G3	No	C16.3	2305106	C16.3	Yes	Yes	0.7433	24.01	1279	No	TSTAD	11.44097051	1:DECEASED	73BD696B-0F35-4F70-8888-8153B1BA9EE4	M0	N3A	T3	With Tumor	11.44097051	1:PROGRESSION	Yes	No	White	No	1	Primary	Female	Matched
stad_tcga_pan_can_atlas_2018	TCGA-D7-A6EZ	TCGA-D7-A6EZ-01	66	STAGE IIIA	7TH	3	Esophagogastric Cancer	STAD	Intestinal Type Stomach Adenocarcinoma	618	-24425	0	NA	NA	20.31758556	1:DEAD WITH TUMOR	Not Hispanic Or Latino	3/28/14	0.2055	EUR	G3	No	C16.1	2280636	C16.1	Yes	Yes	0.3176	0.15	252	NA	ISTAD	20.31758556	1:DECEASED	263B18E1-5722-4650-B16B-DAC1961A3AF8	M0	N2	T3	Tumor Free	20.31758556	1:PROGRESSION	Yes	No	White	No	1	Primary	Male	Matched
stad_tcga_pan_can_atlas_2018	TCGA-D7-A747	TCGA-D7-A747-01	57	STAGE IIB	7TH	10	Esophagogastric Cancer	STAD	Diffuse Type Stomach Adenocarcinoma	NA	-20923	0	NA	NA	8.38346977	1:DEAD WITH TUMOR	Not Hispanic Or Latino	4/7/14	0.0001	EUR	G3	No	C16.3	2281001	C16.3	Yes	Yes	0.3423	0	97	NA	DSTAD	8.38346977	1:DECEASED	37F93D19-C78F-4FBC-AFFB-5A2CCC84BE1B	M0	N1	T3	With Tumor	8.38346977	1:PROGRESSION	Yes	No	White	No	1	Primary	Male	Matched
stad_tcga_pan_can_atlas_2018	TCGA-D7-A748	TCGA-D7-A748-01	41	STAGE IV	7TH	2	Esophagogastric Cancer	STAD	Diffuse Type Stomach Adenocarcinoma	NA	-15190	0	NA	NA	4.339678469	1:DEAD WITH TUMOR	Not Hispanic Or Latino	4/7/14	0.0217	EUR	G3	No	C16.1	2281001	C16.1	Yes	Yes	0.3184	0.04	36	Yes	DSTAD	4.339678469	1:DECEASED	BF0F1735-F94D-4B82-8F91-2FD2BAC80E32	M1	N3	T4A	With Tumor	3.254758852	1:PROGRESSION	Yes	No	White	Yes	1	Primary	Female	Matched
stad_tcga_pan_can_atlas_2018	TCGA-D7-A74A	TCGA-D7-A74A-01	61	STAGE IIIA	7TH	23	Esophagogastric Cancer	STAD	Tubular Stomach Adenocarcinoma	607	-22435	0	19.95594569	0:DiseaseFree	19.95594569	0:ALIVE OR DEAD TUMOR FREE	Not Hispanic Or Latino	3/31/14	0.5775	EUR	G2	No	C16.0	2280636	C16.0	Yes	Yes	0.3441	0.75	129	No	TSTAD	19.95594569	0:LIVING	40837A4D-7931-497C-A6BF-6A661813C443	M0	N2	T3	Tumor Free	19.95594569	0:CENSORED	Yes	No	White	No	1	Primary	Female	Matched
stad_tcga_pan_can_atlas_2018	TCGA-D7-A74B	TCGA-D7-A74B-01	52	STAGE IIIB	7TH	NA	Esophagogastric Cancer	STAD	Diffuse Type Stomach Adenocarcinoma	NA	-19066	0	NA	NA	7.134168393	1:DEAD WITH TUMOR	Not Hispanic Or Latino	3/31/14	0.0029	EUR	G3	No	C16.1	2281001	C16.1	Yes	No	0.3308	0.03	31	Yes	DSTAD	7.134168393	1:DECEASED	ED3BF1DD-50E4-4ABF-8E04-BC1A97C493B3	M0	N3	T3	With Tumor	5.720485255	1:PROGRESSION	Yes	No	White	No	1	Primary	Female	Matched
stad_tcga_pan_can_atlas_2018	TCGA-EQ-5647	TCGA-EQ-5647-01	86	STAGE IV	7TH	22	Esophagogastric Cancer	STAD	Stomach Adenocarcinoma	NA	-31431	0	NA	NA	0.624650689	1:DEAD WITH TUMOR	Not Hispanic Or Latino	5/6/11	0.5804	EUR	G2	No	C16.3	2279175	C16.3	Yes	No	0.2844	0.95	77	No	STAD	0.624650689	1:DECEASED	2d291fa3-f0fd-4bc1-91a6-783863714190	M1	N3	T4	With Tumor	0.624650689	1:PROGRESSION	Yes	No	White	No	1	Primary	Female	Matched
stad_tcga_pan_can_atlas_2018	TCGA-EQ-8122	TCGA-EQ-8122-01	71	STAGE IIB	7TH	23	Esophagogastric Cancer	STAD	Intestinal Type Stomach Adenocarcinoma	237	-26289	0	NA	NA	7.988953546	NA	Not Hispanic Or Latino	6/13/12	0.6235	EUR	G3	No	C16.3	2280636	C16.3	Yes	Yes	0.3079	0.52	160	NA	ISTAD	7.988953546	1:DECEASED	4e921bc8-df5d-4f54-93d1-d5a433f91bdb	MX	N1	T3	NA	7.988953546	0:CENSORED	Yes	No	White	Yes	1	Primary	Female	Matched
stad_tcga_pan_can_atlas_2018	TCGA-EQ-A4SO	TCGA-EQ-A4SO-01	70	STAGE IIIB	7TH	7	Esophagogastric Cancer	STAD	Stomach Adenocarcinoma	494	-25897	0	16.24091791	0:DiseaseFree	16.24091791	0:ALIVE OR DEAD TUMOR FREE	Not Hispanic Or Latino	2/20/13	0.3299	EUR	G2	No	C16.3	2280636	C16.3	Yes	Yes	0.3099	0.17	165	No	STAD	16.24091791	0:LIVING	FE1AD544-3189-4495-86BE-0C68F3234238	MX	N1	T4B	Tumor Free	16.24091791	0:CENSORED	Yes	Yes	White	Yes	1	Primary	Male	Matched
stad_tcga_pan_can_atlas_2018	TCGA-F1-6177	TCGA-F1-6177-01	90	STAGE I	6TH	4	Esophagogastric Cancer	STAD	Stomach Adenocarcinoma	200	-32873	0	6.575270408	0:DiseaseFree	6.575270408	0:ALIVE OR DEAD TUMOR FREE	Not Hispanic Or Latino	7/8/11	0.1034	AFR_ADMIX	G2	No	C16.3	2279175	C16.3	Yes	Yes	1.3951	16.78	1197	No	STAD	6.575270408	0:LIVING	c3cba26e-38c2-4569-afd6-6b045e604808	MX	N1	T1B	Tumor Free	6.575270408	0:CENSORED	Yes	Yes	Black or African American	No	1	Primary	Male	Matched
stad_tcga_pan_can_atlas_2018	TCGA-F1-A448	TCGA-F1-A448-01	70	STAGE IIIB	7TH	4	Esophagogastric Cancer	STAD	Mucinous Stomach Adenocarcinoma	647	-25846	0	21.27099977	0:DiseaseFree	21.27099977	0:ALIVE OR DEAD TUMOR FREE	Hispanic Or Latino	10/31/12	0.0500	NA	G3	No	C16.3	2403358	C16.3	Yes	Yes	0.5973	6.71	543	No	MSTAD	21.27099977	0:LIVING	CCA74404-CD91-4A69-AE09-BFB5D9142D3D	M0	N3B	T3	Tumor Free	21.27099977	0:CENSORED	Yes	No	White	Yes	1	Primary	Male	Matched
stad_tcga_pan_can_atlas_2018	TCGA-FP-7829	TCGA-FP-7829-01	69	STAGE IIB	7TH	16	Esophagogastric Cancer	STAD	Mucinous Stomach Adenocarcinoma	594	-25534	0	19.52855311	0:DiseaseFree	19.52855311	0:ALIVE OR DEAD TUMOR FREE	Not Hispanic Or Latino	3/9/12	0.5793	EUR	G2	No	C16.0	2403358	C16.0	Yes	Yes	0.3325	0.42	216	No	MSTAD	19.52855311	0:LIVING	45aacbb4-0fd8-431c-a57b-279ea57a19fc	M0	N1	T3	Tumor Free	19.52855311	0:CENSORED	Yes	No	White	Yes	1	Primary	Male	Matched
stad_tcga_pan_can_atlas_2018	TCGA-FP-7916	TCGA-FP-7916-01	77	STAGE IIIC	7TH	21	Esophagogastric Cancer	STAD	Diffuse Type Stomach Adenocarcinoma	92	-28475	0	NA	NA	14.07107867	1:DEAD WITH TUMOR	Not Hispanic Or Latino	4/20/12	0.0410	NA	G3	No	C16.3	2281001	C16.3	Yes	Yes	0.2908	0.2	88	No	DSTAD	14.07107867	1:DECEASED	d384dd0c-1947-4ffc-bee9-de38311d8249	MX	N3A	T4A	With Tumor	14.07107867	1:PROGRESSION	Yes	No	Asian	No	1	Primary	Male	Matched
stad_tcga_pan_can_atlas_2018	TCGA-FP-7998	TCGA-FP-7998-01	77	STAGE IIIC	7TH	6	Esophagogastric Cancer	STAD	Diffuse Type Stomach Adenocarcinoma	678	-28302	0	22.29016668	0:DiseaseFree	22.29016668	0:ALIVE OR DEAD TUMOR FREE	Hispanic Or Latino	5/7/12	0.0231	NA	G3	No	C16.2	2281001	C16.2	Yes	Yes	0.329	0	61	No	DSTAD	22.29016668	0:LIVING	b2e2d35c-7a79-4165-97a5-82d5c37d94f2	MX	N3A	T4A	NA	22.29016668	0:CENSORED	Yes	No	White	No	1	Primary	Male	Matched
stad_tcga_pan_can_atlas_2018	TCGA-FP-8210	TCGA-FP-8210-01	48	STAGE IIIA	6TH	0	Esophagogastric Cancer	STAD	Diffuse Type Stomach Adenocarcinoma	NA	-17562	0	NA	NA	5.030081862	1:DEAD WITH TUMOR	Not Hispanic Or Latino	6/16/12	0.0000	EAS	G3	No	C16.3	2281001	C16.3	Yes	Yes	0.2895	0	5	No	DSTAD	5.030081862	1:DECEASED	92654ad8-156c-4dd1-862e-dc339240d721	M0	N1	T3	With Tumor	5.030081862	1:PROGRESSION	Yes	No	Asian	Yes	1	Primary	Male	Matched
stad_tcga_pan_can_atlas_2018	TCGA-FP-8211	TCGA-FP-8211-01	62	STAGE IIB	7TH	5	Esophagogastric Cancer	STAD	Stomach Adenocarcinoma	413	-22957	0	13.57793339	0:DiseaseFree	13.57793339	0:ALIVE OR DEAD TUMOR FREE	Not Hispanic Or Latino	12/3/12	0.4034	EUR	G2	No	C16.0	2279175	C16.0	Yes	Yes	0.3271	0.17	92	No	STAD	13.57793339	0:LIVING	0b1663fc-6a7e-4698-951d-a8c90fdf2411	MX	N1	T3	With Tumor	13.57793339	0:CENSORED	Yes	No	White	Yes	1	Primary	Male	Matched
stad_tcga_pan_can_atlas_2018	TCGA-FP-8631	TCGA-FP-8631-01	68	STAGE IIIA	7TH	20	Esophagogastric Cancer	STAD	Intestinal Type Stomach Adenocarcinoma	17	-24898	0	NA	NA	0.558897985	0:ALIVE OR DEAD TUMOR FREE	Not Hispanic Or Latino	12/28/12	0.5254	EUR	G2	No	C16.0	2280636	C16.0	Yes	Yes	0.3333	0.36	85	No	ISTAD	0.558897985	0:LIVING	1a4313e7-a770-4a0e-93f1-c10562f521e3	MX	N2	T3	Tumor Free	0.558897985	0:CENSORED	Yes	No	White	NA	1	Primary	Male	Matched
stad_tcga_pan_can_atlas_2018	TCGA-FP-A4BF	TCGA-FP-A4BF-01	68	STAGE IIIA	7TH	21	Esophagogastric Cancer	STAD	Signet Ring Cell Carcinoma of the Stomach	47	-25030	0	NA	NA	5.523227143	1:DEAD WITH TUMOR	Not Hispanic Or Latino	1/25/13	0.1467	EUR	G3	No	C16.0	2407010	C16.0	Yes	Yes	0.3299	0.06	93	Yes	SSRCC	5.523227143	1:DECEASED	0AE2B51D-AADE-4D24-8D0B-6990123D9074	M0	N2	T3	With Tumor	5.227339974	1:PROGRESSION	Yes	No	White	No	1	Primary	Male	Matched
stad_tcga_pan_can_atlas_2018	TCGA-FP-A8CX	TCGA-FP-A8CX-01	60	STAGE IIIC	7TH	18	Esophagogastric Cancer	STAD	Signet Ring Cell Carcinoma of the Stomach	7	-22000	0	NA	NA	0.230134464	0:ALIVE OR DEAD TUMOR FREE	Not Hispanic Or Latino	3/29/14	0.1481	EUR	G3	No	C16.2	2407010	C16.2	Yes	Yes	0.3355	0.04	85	No	SSRCC	0.230134464	0:LIVING	FEB5CCF3-395F-415A-85D3-DB637FCD514F	MX	N3A	T4B	Tumor Free	0.230134464	0:CENSORED	Yes	Yes	White	NA	1	Primary	Male	Matched
stad_tcga_pan_can_atlas_2018	TCGA-FP-A9TM	TCGA-FP-A9TM-01	77	STAGE IIB	7TH	12	Esophagogastric Cancer	STAD	Stomach Adenocarcinoma	189	-28376	0	6.213630536	0:DiseaseFree	6.213630536	0:ALIVE OR DEAD TUMOR FREE	Not Hispanic Or Latino	4/16/15	0.0666	EUR	G2	No	C16.0	2279175	C16.0	Yes	Yes	0.3299	0.14	151	No	STAD	6.213630536	0:LIVING	36ABEAF9-CC0F-43DD-9C55-B9347D826529	M0	N1	T1B	Tumor Free	6.213630536	0:CENSORED	Yes	No	White	Yes	1	Primary	Male	Matched
stad_tcga_pan_can_atlas_2018	TCGA-HF-7132	TCGA-HF-7132-01		STAGE II	6TH	5	Esophagogastric Cancer	STAD	Mucinous Stomach Adenocarcinoma	2351	NA		77.29230365	0:DiseaseFree	77.29230365	0:ALIVE OR DEAD TUMOR FREE	NA	11/17/11	0.0219	AFR	G2	No	C16.3	2403358	C16.3	Yes	Yes	0.747	9.54	1144	No	MSTAD	77.29230365	0:LIVING	6c3687fd-0761-477d-95ab-73e11d66dbd6	M0	N1	T2B	Tumor Free	77.29230365	0:CENSORED	Yes	No	NA	Yes	1	Primary	Male	Matched
stad_tcga_pan_can_atlas_2018	TCGA-HF-7133	TCGA-HF-7133-01		STAGE IV	6TH	10	Esophagogastric Cancer	STAD	Mucinous Stomach Adenocarcinoma	1918	NA		NA	NA	63.05684321	0:ALIVE OR DEAD TUMOR FREE	NA	11/18/11	0.4933	EUR	G2	No	C16.9	2403358	C16.9	Yes	Yes	0.3686	0.31	68	No	MSTAD	63.05684321	0:LIVING	5d33895e-a959-4d5e-8850-c49c7fa49a22	M0	N3	T2B	Tumor Free	63.05684321	0:CENSORED	Yes	No	NA	Yes	1	Primary	Female	Matched
stad_tcga_pan_can_atlas_2018	TCGA-HF-7136	TCGA-HF-7136-01		STAGE IIIA	6TH	17	Esophagogastric Cancer	STAD	Stomach Adenocarcinoma	NA	NA		NA	NA	NA	0:ALIVE OR DEAD TUMOR FREE	NA	11/17/11	0.4912	EUR	G2	No	C16.0	2279175	C16.0	Yes	Yes	0.3651	0.23	79	Yes	STAD	NA	0:LIVING	647dc54f-a51b-40ea-9d97-c93598c2af71	M0	N1	T3	With Tumor	NA	0:CENSORED	Yes	No	NA	Yes	1	Primary	Male	Matched
stad_tcga_pan_can_atlas_2018	TCGA-HF-A5NB	TCGA-HF-A5NB-01	75	STAGE IIIC	7TH	2	Esophagogastric Cancer	STAD	Mucinous Stomach Adenocarcinoma	928	-27676		30.50925469	0:DiseaseFree	30.50925469	0:ALIVE OR DEAD TUMOR FREE	NA	9/26/13	0.0944	EUR	G3	No	C16.3	2403358	C16.3	Yes	Yes	1.4405	39.22	1305	No	MSTAD	30.50925469	0:LIVING	A58B6CD2-48F8-47D0-B97A-02A376F83E5C	M0	N3A	T4A	Tumor Free	30.50925469	0:CENSORED	Yes	No	NA	Yes	1	Primary	Female	Matched
stad_tcga_pan_can_atlas_2018	TCGA-HU-8238	TCGA-HU-8238-01	56	NA	7TH	15	Esophagogastric Cancer	STAD	Tubular Stomach Adenocarcinoma	46	-20708	0	1.512312194	0:DiseaseFree	1.512312194	0:ALIVE OR DEAD TUMOR FREE	Not Hispanic Or Latino	3/11/13	0.3270	EAS	G2	No	C16.3	2305106	C16.3	Yes	No	0.3392	0.2	150	No	TSTAD	1.512312194	0:LIVING	ac77e22d-42c0-4e06-b904-0dd5b31eb0d8	M0	N2	T3	Tumor Free	1.512312194	0:CENSORED	Yes	No	Asian	No	1	Primary	Male	Matched
stad_tcga_pan_can_atlas_2018	TCGA-HU-8243	TCGA-HU-8243-01	66	STAGE IIIC	7TH	16	Esophagogastric Cancer	STAD	Tubular Stomach Adenocarcinoma	NA	-24187	0	NA	NA	5.917743367	1:DEAD WITH TUMOR	Not Hispanic Or Latino	3/14/13	0.3699	EAS	G2	No	C16.2	2305106	C16.2	Yes	No	0.3261	0.14	112	Yes	TSTAD	5.917743367	1:DECEASED	77a8eab6-f6a1-4739-9031-75ead40d68cb	M0	N3B	T4A	With Tumor	4.339678469	1:PROGRESSION	Yes	No	Asian	No	1	Primary	Male	Matched
stad_tcga_pan_can_atlas_2018	TCGA-HU-8249	TCGA-HU-8249-01	76	STAGE IIIA	7TH	19	Esophagogastric Cancer	STAD	Tubular Stomach Adenocarcinoma	881	-28012	0	28.96406615	0:DiseaseFree	28.96406615	0:ALIVE OR DEAD TUMOR FREE	Not Hispanic Or Latino	3/17/13	0.4620	EAS	G2	No	C16.2	2305106	C16.2	Yes	Yes	0.3019	0.45	125	No	TSTAD	28.96406615	0:LIVING	e302f643-eed3-4f07-a7fb-c32ee2031a1c	M0	N2	T3	Tumor Free	28.96406615	0:CENSORED	Yes	No	Asian	No	1	Primary	Male	Matched
stad_tcga_pan_can_atlas_2018	TCGA-HU-8608	TCGA-HU-8608-01	70	STAGE IIIB	7TH	3	Esophagogastric Cancer	STAD	Diffuse Type Stomach Adenocarcinoma	641	-25789	0	9.106749515	1:Recurred/Progressed	21.07374166	0:ALIVE OR DEAD TUMOR FREE	Not Hispanic Or Latino	3/20/13	0.0438	EAS	G3	No	C16.2	2281001	C16.2	Yes	Yes	0.3244	0.07	82	No	DSTAD	21.07374166	0:LIVING	c6316fb5-99a7-4adf-832f-dce44ddcd3aa	M0	N2	T4A	With Tumor	9.106749515	1:PROGRESSION	Yes	No	Asian	Yes	1	Primary	Male	Matched
stad_tcga_pan_can_atlas_2018	TCGA-HU-A4G2	TCGA-HU-A4G2-01	45	STAGE IIB	7TH	10	Esophagogastric Cancer	STAD	Diffuse Type Stomach Adenocarcinoma	739	-16791	0	24.29562416	0:DiseaseFree	24.29562416	0:ALIVE OR DEAD TUMOR FREE	Not Hispanic Or Latino	3/14/13	0.1951	EAS	G3	No	C16.3	2281001	C16.3	Yes	Yes	0.3137	0.01	42	No	DSTAD	24.29562416	0:LIVING	3B17C66A-34AE-4B10-B907-4464D6D58383	M0	N1	T3	Tumor Free	24.29562416	0:CENSORED	Yes	No	Asian	No	1	Primary	Male	Matched
stad_tcga_pan_can_atlas_2018	TCGA-HU-A4G3	TCGA-HU-A4G3-01	54	STAGE IIB	7TH	NA	Esophagogastric Cancer	STAD	Tubular Stomach Adenocarcinoma	170	-20064	0	NA	NA	5.588979847	0:ALIVE OR DEAD TUMOR FREE	Not Hispanic Or Latino	3/10/13	0.0081	EAS	G2	No	C16.3	2305106	C16.3	Yes	Yes	0.3077	0	94	No	TSTAD	5.588979847	0:LIVING	6EEEE564-1057-42E4-BFCE-B6FE17D58D10	M0	N2	T2	Tumor Free	5.588979847	0:CENSORED	Yes	No	Asian	No	1	Primary	Male	Matched
stad_tcga_pan_can_atlas_2018	TCGA-HU-A4G8	TCGA-HU-A4G8-01	71	STAGE IIB	7TH	4	Esophagogastric Cancer	STAD	Diffuse Type Stomach Adenocarcinoma	690	-26254	0	22.68468291	0:DiseaseFree	22.68468291	0:ALIVE OR DEAD TUMOR FREE	Not Hispanic Or Latino	3/14/13	0.1150	EAS	G3	No	C16.3	2281001	C16.3	Yes	Yes	0.9146	20.6	1371	No	DSTAD	22.68468291	0:LIVING	16286EBD-6811-4E53-B4D5-82E1E825BC7A	M0	N1	T3	Tumor Free	22.68468291	0:CENSORED	Yes	No	Asian	No	1	Primary	Female	Matched
stad_tcga_pan_can_atlas_2018	TCGA-HU-A4GC	TCGA-HU-A4GC-01	74	STAGE IIIB	7TH	13	Esophagogastric Cancer	STAD	Diffuse Type Stomach Adenocarcinoma	99	-27267	0	NA	NA	3.254758852	0:ALIVE OR DEAD TUMOR FREE	Not Hispanic Or Latino	3/11/13	0.1615	EAS	G3	No	C16.3	2281001	C16.3	Yes	Yes	0.3074	0.03	115	No	DSTAD	3.254758852	0:LIVING	13E5A0AD-6D0C-4FB4-BF62-325F5C8ED329	M0	N2	T4A	Tumor Free	3.254758852	0:CENSORED	Yes	No	Asian	No	1	Primary	Male	Matched
stad_tcga_pan_can_atlas_2018	TCGA-HU-A4GD	TCGA-HU-A4GD-01	56	STAGE IIB	7TH	11	Esophagogastric Cancer	STAD	Tubular Stomach Adenocarcinoma	692	-20700	0	NA	NA	22.75043561	0:ALIVE OR DEAD TUMOR FREE	Not Hispanic Or Latino	3/11/13	0.6763	EAS	G3	No	C16.3	2305106	C16.3	Yes	Yes	0.3428	0.34	76	NA	TSTAD	22.75043561	0:LIVING	AA88CE53-8439-40BD-8D93-E1D903D1C7FB	M0	N1	T3	With Tumor	13.11766446	1:PROGRESSION	Yes	No	Asian	No	1	Primary	Male	Matched
stad_tcga_pan_can_atlas_2018	TCGA-HU-A4GJ	TCGA-HU-A4GJ-01	60	STAGE IIIC	7TH	NA	Esophagogastric Cancer	STAD	Diffuse Type Stomach Adenocarcinoma	650	-22079	0	NA	NA	21.36962883	0:ALIVE OR DEAD TUMOR FREE	Not Hispanic Or Latino	3/11/13	0.0001	EAS	G3	No	C16.3	2281001	C16.3	Yes	No	0.3054	0	3	Yes	DSTAD	21.36962883	0:LIVING	05C4D180-A571-4ABB-BBDC-7363269DC0A6	M0	N3A	T4	With Tumor	17.98336457	1:PROGRESSION	Yes	No	Asian	No	1	Primary	Female	Matched
stad_tcga_pan_can_atlas_2018	TCGA-HU-A4GN	TCGA-HU-A4GN-01	61	STAGE IIA	7TH	0	Esophagogastric Cancer	STAD	Tubular Stomach Adenocarcinoma	912	-22288	0	5.523227143	1:Recurred/Progressed	29.98323306	0:ALIVE OR DEAD TUMOR FREE	Not Hispanic Or Latino	3/11/13	0.0002	EAS	G2	No	C16.3	2305106	C16.3	Yes	Yes	0.8134	27.6	1084	NA	TSTAD	29.98323306	0:LIVING	F8A32CB0-8C3D-4BC2-8E53-561B89000BE7	M0	N1	T2	Tumor Free	5.523227143	1:PROGRESSION	Yes	No	Asian	No	1	Primary	Male	Matched
stad_tcga_pan_can_atlas_2018	TCGA-HU-A4GP	TCGA-HU-A4GP-01	62	STAGE IIA	7TH	9	Esophagogastric Cancer	STAD	Diffuse Type Stomach Adenocarcinoma	273	-22711	0	8.975244107	0:DiseaseFree	8.975244107	0:ALIVE OR DEAD TUMOR FREE	Not Hispanic Or Latino	3/11/13	0.2756	EAS	G2	No	C16.3	2281001	C16.3	Yes	Yes	0.3302	0	174	No	DSTAD	8.975244107	0:LIVING	C46FF2BB-BDD0-48CD-B2AE-7EF421B4B91A	M0	N1	T2	Tumor Free	8.975244107	0:CENSORED	Yes	No	Asian	No	1	Primary	Female	Matched
stad_tcga_pan_can_atlas_2018	TCGA-HU-A4GQ	TCGA-HU-A4GQ-01	71	STAGE IIIC	7TH	6	Esophagogastric Cancer	STAD	Tubular Stomach Adenocarcinoma	NA	-26200	0	0.098629056	0:DiseaseFree	0.098629056	1:DEAD WITH TUMOR	Not Hispanic Or Latino	3/11/13	0.1513	EAS	G2	No	C16.3	2305106	C16.3	Yes	Yes	1.0162	32.12	1676	No	TSTAD	0.098629056	1:DECEASED	7739F659-0E25-4404-AD25-EE52FBBCFD44	M0	N2	T4B	Tumor Free	0.098629056	0:CENSORED	Yes	No	Asian	No	1	Primary	Male	Matched
stad_tcga_pan_can_atlas_2018	TCGA-HU-A4GU	TCGA-HU-A4GU-01	73	STAGE IIB	7TH	15	Esophagogastric Cancer	STAD	Diffuse Type Stomach Adenocarcinoma	200	-27024	0	6.575270408	0:DiseaseFree	6.575270408	0:ALIVE OR DEAD TUMOR FREE	Not Hispanic Or Latino	3/11/13	0.5761	EAS	G3	No	C16.3	2281001	C16.3	Yes	Yes	0.8149	21.34	1310	No	DSTAD	6.575270408	0:LIVING	B93221BA-2076-4DD4-9931-179571B7E16C	M0	N1	T3	Tumor Free	6.575270408	0:CENSORED	Yes	No	Asian	No	1	Primary	Male	Matched
stad_tcga_pan_can_atlas_2018	TCGA-HU-A4GX	TCGA-HU-A4GX-01	70	STAGE IIIC	7TH	6	Esophagogastric Cancer	STAD	Diffuse Type Stomach Adenocarcinoma	616	-25913	0	20.25183286	0:DiseaseFree	20.25183286	0:ALIVE OR DEAD TUMOR FREE	Not Hispanic Or Latino	3/11/13	0.1312	EAS	G3	No	C16.3	2281001	C16.3	Yes	Yes	0.8213	17.96	1162	No	DSTAD	20.25183286	0:LIVING	75915370-0895-4933-8875-8A31C65C3D50	M0	N2	T4B	Tumor Free	20.25183286	0:CENSORED	Yes	No	Asian	No	1	Primary	Female	Matched
stad_tcga_pan_can_atlas_2018	TCGA-HU-A4GY	TCGA-HU-A4GY-01	76	STAGE IIIA	7TH	12	Esophagogastric Cancer	STAD	Diffuse Type Stomach Adenocarcinoma	8	-28113	0	NA	NA	0.263010816	0:ALIVE OR DEAD TUMOR FREE	Not Hispanic Or Latino	3/11/13	0.0459	EAS	G3	No	C16.3	2281001	C16.3	Yes	Yes	0.3164	0	60	No	DSTAD	0.263010816	0:LIVING	41327AAC-1228-435A-8DE5-B26886BDBCE0	M0	N1	T4	Tumor Free	0.263010816	0:CENSORED	Yes	No	Asian	No	1	Primary	Female	Matched
stad_tcga_pan_can_atlas_2018	TCGA-HU-A4H0	TCGA-HU-A4H0-01	72	STAGE IIIC	7TH	21	Esophagogastric Cancer	STAD	Diffuse Type Stomach Adenocarcinoma	64	-26317	0	2.104086531	0:DiseaseFree	2.104086531	0:ALIVE OR DEAD TUMOR FREE	Not Hispanic Or Latino	3/17/13	0.2129	EAS	G3	No	C16.2	2281001	C16.2	Yes	Yes	0.3043	0	159	No	DSTAD	2.104086531	0:LIVING	FE45EAEE-FF0C-4D52-B18C-04DC2D64D3B4	M0	N3B	T4A	Tumor Free	2.104086531	0:CENSORED	Yes	No	Asian	No	1	Primary	Male	Matched
stad_tcga_pan_can_atlas_2018	TCGA-HU-A4H2	TCGA-HU-A4H2-01	58	STAGE IIIB	7TH	17	Esophagogastric Cancer	STAD	Tubular Stomach Adenocarcinoma	394	-21496	0	12.9532827	0:DiseaseFree	12.9532827	0:ALIVE OR DEAD TUMOR FREE	Not Hispanic Or Latino	3/10/13	0.3570	EAS	G2	No	C16.3	2305106	C16.3	Yes	Yes	0.3178	0.01	153	No	TSTAD	12.9532827	0:LIVING	7B594344-573D-46A0-B735-6727F6F15585	M0	N3B	T3	Tumor Free	12.9532827	0:CENSORED	Yes	No	Asian	No	1	Primary	Female	Matched
stad_tcga_pan_can_atlas_2018	TCGA-HU-A4H3	TCGA-HU-A4H3-01	56	STAGE IIIC	7TH	4	Esophagogastric Cancer	STAD	Diffuse Type Stomach Adenocarcinoma	882	-20790	0	NA	NA	28.9969425	0:ALIVE OR DEAD TUMOR FREE	Not Hispanic Or Latino	3/10/13	0.1390	EAS	G3	No	C16.2	2281001	C16.2	Yes	Yes	1.0313	27.51	829	Yes	DSTAD	28.9969425	0:LIVING	39FA91BD-DFFD-4B2C-AF7D-7FD914730B08	M0	N3B	T4A	With Tumor	13.47930434	1:PROGRESSION	Yes	No	Asian	NA	1	Primary	Female	Matched
stad_tcga_pan_can_atlas_2018	TCGA-HU-A4H4	TCGA-HU-A4H4-01	53	STAGE IIB	7TH	12	Esophagogastric Cancer	STAD	Tubular Stomach Adenocarcinoma	725	-19665	0	23.83535523	0:DiseaseFree	23.83535523	0:ALIVE OR DEAD TUMOR FREE	Not Hispanic Or Latino	3/10/13	0.1637	EAS	G3	No	C16.3	2305106	C16.3	Yes	Yes	0.5242	4.36	576	No	TSTAD	23.83535523	0:LIVING	00FDF96D-C48A-47E0-B91D-576C52E6819C	M0	N2	T2	Tumor Free	23.83535523	0:CENSORED	Yes	No	Asian	No	1	Primary	Female	Matched
stad_tcga_pan_can_atlas_2018	TCGA-HU-A4H6	TCGA-HU-A4H6-01	72	STAGE IIIA	7TH	24	Esophagogastric Cancer	STAD	Tubular Stomach Adenocarcinoma	644	-26445	0	21.17237071	0:DiseaseFree	21.17237071	0:ALIVE OR DEAD TUMOR FREE	Not Hispanic Or Latino	3/17/13	0.0639	EAS	G2	No	C16.3	2305106	C16.3	Yes	Yes	0.3205	0	98	No	TSTAD	21.17237071	0:LIVING	416FD59B-A4F8-4610-9F8B-473CB5C04A4A	M0	N2	T3	With Tumor	21.17237071	0:CENSORED	Yes	No	Asian	No	1	Primary	Female	Matched
stad_tcga_pan_can_atlas_2018	TCGA-HU-A4H8	TCGA-HU-A4H8-01	77	STAGE IB	7TH	2	Esophagogastric Cancer	STAD	Tubular Stomach Adenocarcinoma	428	-28292	0	11.63822862	1:Recurred/Progressed	14.07107867	NA	Not Hispanic Or Latino	3/11/13	0.0506	EAS	G2	No	C16.3	2305106	C16.3	Yes	Yes	1.0766	30.22	1056	Yes	TSTAD	14.07107867	0:LIVING	98760B3E-3075-4444-9A01-8F11935069D4	M0	N1	T1B	Tumor Free	11.63822862	1:PROGRESSION	Yes	No	Asian	No	1	Primary	Male	Matched
stad_tcga_pan_can_atlas_2018	TCGA-HU-A4HB	TCGA-HU-A4HB-01	68	STAGE IIB	7TH	0	Esophagogastric Cancer	STAD	Diffuse Type Stomach Adenocarcinoma	268	-25131	0	12.8217773	1:Recurred/Progressed	15.68201992	1:DEAD WITH TUMOR	Not Hispanic Or Latino	3/11/13	0.0013	EAS	G3	No	C16.3	2281001	C16.3	Yes	No	0.2811	0.08	9	Yes	DSTAD	15.68201992	1:DECEASED	36E36773-1D03-4ED0-AE31-1C0CA55577A4	M0	N2	T2	Tumor Free	12.8217773	1:PROGRESSION	Yes	No	Asian	No	1	Primary	Male	Matched
stad_tcga_pan_can_atlas_2018	TCGA-HU-A4HD	TCGA-HU-A4HD-01	73	STAGE IIIA	7TH	22	Esophagogastric Cancer	STAD	Tubular Stomach Adenocarcinoma	1016	-26699	0	NA	NA	33.40237367	0:ALIVE OR DEAD TUMOR FREE	Not Hispanic Or Latino	3/10/13	0.6166	EAS	G2	No	C16.3	2305106	C16.3	Yes	Yes	0.3402	0.14	160	No	TSTAD	33.40237367	0:LIVING	D807A1C0-F586-4F13-B8EF-3F79AB3D4B70	M0	N2	T3	Tumor Free	33.40237367	0:CENSORED	Yes	No	Asian	No	1	Primary	Male	Matched
stad_tcga_pan_can_atlas_2018	TCGA-IN-7806	TCGA-IN-7806-01	50	STAGE IIB	7TH	11	Esophagogastric Cancer	STAD	Diffuse Type Stomach Adenocarcinoma	1106	-18404	0	36.36124536	0:DiseaseFree	36.36124536	0:ALIVE OR DEAD TUMOR FREE	Not Hispanic Or Latino	3/29/12	0.3103	EUR	G3	No	C16.0	2281001	C16.0	Yes	Yes	0.3257	0.04	71	No	DSTAD	36.36124536	0:LIVING	87c217d4-66f4-46ca-8244-7856ce658fd3	M0	N1	T3	Tumor Free	36.36124536	0:CENSORED	Yes	No	White	No	1	Primary	Male	Matched
stad_tcga_pan_can_atlas_2018	TCGA-IN-7808	TCGA-IN-7808-01	59	NA	7TH	31	Esophagogastric Cancer	STAD	Diffuse Type Stomach Adenocarcinoma	NA	-21569	0	NA	NA	3.452016964	1:DEAD WITH TUMOR	Not Hispanic Or Latino	3/29/12	0.1729	EUR	G3	No	C16.0	2281001	C16.0	Yes	Yes	0.3538	0.04	101	Yes	DSTAD	3.452016964	1:DECEASED	8f9be4e3-a1e5-4fa3-8d31-a53de781ed97	M1	N3	T3	With Tumor	3.452016964	1:PROGRESSION	Yes	No	White	No	1	Primary	Male	Matched
stad_tcga_pan_can_atlas_2018	TCGA-IN-8462	TCGA-IN-8462-01	80	STAGE IIB	7TH	7	Esophagogastric Cancer	STAD	Stomach Adenocarcinoma	572	-29242	0	NA	NA	18.80527337	0:ALIVE OR DEAD TUMOR FREE	Not Hispanic Or Latino	10/15/12	0.3165	EUR	G2	No	C16.0	2279175	C16.0	Yes	Yes	0.3387	0.02	106	Yes	STAD	18.80527337	0:LIVING	ba3911e6-2208-4a04-8891-b5cba9fda6bf	M0	N1	T2	With Tumor	8.876615051	1:PROGRESSION	Yes	No	White	No	1	Primary	Male	Matched
stad_tcga_pan_can_atlas_2018	TCGA-IN-8663	TCGA-IN-8663-01	68	STAGE IIB	7TH	18	Esophagogastric Cancer	STAD	Stomach Adenocarcinoma	NA	-25172	0	NA	NA	3.38626426	0:ALIVE OR DEAD TUMOR FREE	Not Hispanic Or Latino	1/24/13	0.5599	EUR	G3	No	C16.0	2279175	C16.0	Yes	Yes	0.338	0.42	139	No	STAD	3.38626426	1:DECEASED	d5550422-dc4b-4ebf-acb5-aa5243fff49f	M0	N2	T2	Tumor Free	3.38626426	0:CENSORED	Yes	No	White	No	1	Primary	Male	Matched
stad_tcga_pan_can_atlas_2018	TCGA-IN-A6RL	TCGA-IN-A6RL-01	84	STAGE IIIA	7TH	5	Esophagogastric Cancer	STAD	Stomach Adenocarcinoma	158	-30783	0	10.09304008	1:Recurred/Progressed	13.34779893	1:DEAD WITH TUMOR	Not Hispanic Or Latino	3/10/14	0.3573	EUR	G2	No	C16.0	2279175	C16.0	Yes	Yes	0.335	0.1	398	Yes	STAD	13.34779893	1:DECEASED	D8DAF273-5334-4BE0-B9E0-CC0004552544	M0	N1	T2	Tumor Free	10.09304008	1:PROGRESSION	Yes	No	White	No	1	Primary	Male	Matched
stad_tcga_pan_can_atlas_2018	TCGA-IN-A6RN	TCGA-IN-A6RN-01	72	STAGE IIA	7TH	5	Esophagogastric Cancer	STAD	Stomach Adenocarcinoma	594	-26409	0	19.52855311	0:DiseaseFree	19.52855311	0:ALIVE OR DEAD TUMOR FREE	Not Hispanic Or Latino	3/10/14	0.2206	EUR	G2	No	C16.0	2279175	C16.0	Yes	Yes	0.3363	0.11	94	No	STAD	19.52855311	0:LIVING	D2E49FE3-FC7C-47C5-AA1F-B6B06D10951A	M0	N2	T1B	Tumor Free	19.52855311	0:CENSORED	Yes	No	White	No	1	Primary	Female	Matched
stad_tcga_pan_can_atlas_2018	TCGA-IN-A6RP	TCGA-IN-A6RP-01	63	STAGE IIIC	7TH	11	Esophagogastric Cancer	STAD	Stomach Adenocarcinoma	196	-23282	0	NA	NA	6.443765	0:ALIVE OR DEAD TUMOR FREE	Not Hispanic Or Latino	3/10/14	0.2595	EUR	G3	No	C16.0	2279175	C16.0	Yes	No	0.3367	0.08	149	Yes	STAD	6.443765	0:LIVING	DBC29B1B-42B8-4249-A1D1-3BA117EFEA43	M0	N3	T1B	With Tumor	4.931452806	1:PROGRESSION	Yes	No	White	Yes	1	Primary	Male	Matched
stad_tcga_pan_can_atlas_2018	TCGA-IN-A6RR	TCGA-IN-A6RR-01	84	STAGE IIIA	7TH	5	Esophagogastric Cancer	STAD	Stomach Adenocarcinoma	NA	-30734	0	NA	NA	6.739652168	0:ALIVE OR DEAD TUMOR FREE	Not Hispanic Or Latino	3/10/14	0.4727	EUR	G3	No	C16.0	2279175	C16.0	Yes	Yes	0.3336	0.34	130	No	STAD	6.739652168	1:DECEASED	7AB5A708-803F-4D8C-9B25-645F06851A26	M0	N1	T3	Tumor Free	6.739652168	0:CENSORED	Yes	No	White	No	1	Primary	Male	Matched
stad_tcga_pan_can_atlas_2018	TCGA-IN-A7NR	TCGA-IN-A7NR-01	64	STAGE IV	7TH	9	Esophagogastric Cancer	STAD	Stomach Adenocarcinoma	198	-23415	0	NA	NA	6.509517704	0:ALIVE OR DEAD TUMOR FREE	Not Hispanic Or Latino	7/1/14	0.0035	EUR	G3	No	C16.0	2279175	C16.0	Yes	Yes	0.3199	0	80	No	STAD	6.509517704	0:LIVING	F74DF45F-8CFD-4DA8-BF84-7B1C80DC57EB	M1	N3	T3	Tumor Free	6.509517704	0:CENSORED	Yes	No	White	No	1	Primary	Female	Matched
stad_tcga_pan_can_atlas_2018	TCGA-IN-A7NT	TCGA-IN-A7NT-01	73	STAGE IIB	7TH	22	Esophagogastric Cancer	STAD	Stomach Adenocarcinoma	323	-26727	0	10.61906171	0:DiseaseFree	10.61906171	0:ALIVE OR DEAD TUMOR FREE	Not Hispanic Or Latino	3/11/14	0.3228	EUR	G3	No	C16.0	2279175	C16.0	Yes	Yes	0.3342	0.05	98	No	STAD	10.61906171	0:LIVING	53108D62-6B7C-429F-9FEC-474781174968	M0	N1	T3	Tumor Free	10.61906171	0:CENSORED	Yes	No	White	No	1	Primary	Female	Matched
stad_tcga_pan_can_atlas_2018	TCGA-IN-A7NU	TCGA-IN-A7NU-01	69	STAGE IIIB	7TH	12	Esophagogastric Cancer	STAD	Stomach Adenocarcinoma	356	-25515	0	NA	NA	11.70398133	0:ALIVE OR DEAD TUMOR FREE	Not Hispanic Or Latino	3/11/14	0.2248	EUR	G3	No	C16.0	2279175	C16.0	Yes	Yes	0.3325	0.06	81	Yes	STAD	11.70398133	0:LIVING	26A5E389-8EC2-4316-BEEA-F9A63D455B73	M0	N3	T3	NA	11.07933064	1:PROGRESSION	Yes	No	White	No	1	Primary	Male	Matched
stad_tcga_pan_can_atlas_2018	TCGA-IP-7968	TCGA-IP-7968-01	74	STAGE IIIB	7TH	5	Esophagogastric Cancer	STAD	Stomach Adenocarcinoma	77	-27114	0	NA	NA	2.531479107	0:ALIVE OR DEAD TUMOR FREE	Not Hispanic Or Latino	4/10/12	0.1837	EUR	G2	No	C16.0	2407010	C16.0	Yes	Yes	0.3258	0.17	104	NA	STAD	2.531479107	0:LIVING	faf5f1e3-9f7d-4a9d-a005-6cad5e4becf7	MX	N2	T3	Tumor Free	2.531479107	0:CENSORED	Yes	No	White	NA	1	Primary	Male	Matched
stad_tcga_pan_can_atlas_2018	TCGA-KB-A6F5	TCGA-KB-A6F5-01	73	STAGE IIIA	7TH	23	Esophagogastric Cancer	STAD	Intestinal Type Stomach Adenocarcinoma	169	-26881	0	5.556103495	0:DiseaseFree	5.556103495	0:ALIVE OR DEAD TUMOR FREE	NA	12/16/13	0.3675	NA	G3	No	C16.0	2280636	C16.0	Yes	No	NA	0.02	53	NA	ISTAD	5.556103495	0:LIVING	E44B2FFD-7E1E-4C89-805F-F68E67C3DC9B	M0	N2	T3	Tumor Free	5.556103495	0:CENSORED	Yes	No	NA	No	1	Primary	Male	Matched
stad_tcga_pan_can_atlas_2018	TCGA-KB-A6F7	TCGA-KB-A6F7-01	54	STAGE IB	6TH	9	Esophagogastric Cancer	STAD	Intestinal Type Stomach Adenocarcinoma	1935	-19765	0	63.6157412	0:DiseaseFree	63.6157412	0:ALIVE OR DEAD TUMOR FREE	NA	12/19/13	0.2326	NA	G3	No	C16.2	2280636	C16.2	Yes	Yes	0.3227	0.1	94	No	ISTAD	63.6157412	0:LIVING	197D01A5-321C-461E-9B45-B359288B959A	M0	N1	T1	Tumor Free	63.6157412	0:CENSORED	Yes	No	NA	Yes	1	Primary	Female	Matched
stad_tcga_pan_can_atlas_2018	TCGA-KB-A93H	TCGA-KB-A93H-01	79	STAGE IIB	7TH	30	Esophagogastric Cancer	STAD	Tubular Stomach Adenocarcinoma	1145	-28966	0	37.64342309	0:DiseaseFree	37.64342309	0:ALIVE OR DEAD TUMOR FREE	NA	6/20/14	0.5326	EAS	G1	No	C16.2	2305106	C16.2	Yes	No	0.3513	0.02	193	No	TSTAD	37.64342309	0:LIVING	DE865002-4938-4120-AA15-254FD40F2039	M0	N1	T3	Tumor Free	37.64342309	0:CENSORED	Yes	No	Asian	No	1	Primary	Female	Matched
stad_tcga_pan_can_atlas_2018	TCGA-KB-A93J	TCGA-KB-A93J-01	78	STAGE II	6TH	6	Esophagogastric Cancer	STAD	Diffuse Type Stomach Adenocarcinoma	1124	-28599	0	36.95301969	0:DiseaseFree	36.95301969	0:ALIVE OR DEAD TUMOR FREE	NA	6/20/14	0.7329	EUR	G3	No	C16.0	2281001	C16.0	Yes	Yes	0.3311	0.2	135	NA	DSTAD	36.95301969	0:LIVING	5F263B2C-3385-4D07-99C2-D7B613C4A470	M0	N1	T2B	NA	36.95301969	0:CENSORED	Yes	No	White	Yes	1	Primary	Male	Matched
stad_tcga_pan_can_atlas_2018	TCGA-MX-A5UG	TCGA-MX-A5UG-01	78	STAGE IIIA	6TH	0	Esophagogastric Cancer	STAD	Diffuse Type Stomach Adenocarcinoma	NA	-28714	0	NA	NA	3.715027781	1:DEAD WITH TUMOR	Not Hispanic Or Latino	5/10/13	0.0001	EAS	G3	No	C16.3	2281001	C16.3	Yes	Yes	0.3066	0	40	No	DSTAD	3.715027781	1:DECEASED	F72A26E8-7F96-4D86-B37B-7DC35F681133	M0	N1	T3	Tumor Free	3.715027781	0:CENSORED	Yes	No	Asian	No	1	Primary	Male	Matched
stad_tcga_pan_can_atlas_2018	TCGA-MX-A5UJ	TCGA-MX-A5UJ-01	86	STAGE IIIA	7TH	2	Esophagogastric Cancer	STAD	Tubular Stomach Adenocarcinoma	600	-31517	0	19.72581122	0:DiseaseFree	19.72581122	0:ALIVE OR DEAD TUMOR FREE	Not Hispanic Or Latino	5/10/13	0.0609	EUR	G3	No	C16.3	2305106	C16.3	Yes	Yes	0.8436	24.76	1295	No	TSTAD	19.72581122	0:LIVING	43E3FBF3-7812-45FB-BF4C-CE22A2AA1EEE	M0	N2	T3	Tumor Free	19.72581122	0:CENSORED	Yes	No	White	No	1	Primary	Female	Matched
stad_tcga_pan_can_atlas_2018	TCGA-R5-A7O7	TCGA-R5-A7O7-01	51	STAGE IV	7TH	24	Esophagogastric Cancer	STAD	Tubular Stomach Adenocarcinoma	1389	-18984	0	NA	NA	45.66525298	0:ALIVE OR DEAD TUMOR FREE	Hispanic Or Latino	11/24/14	0.1778	NA	G2	No	C16.0	2305106	C16.0	Yes	Yes	0.3273	0.03	104	No	TSTAD	45.66525298	0:LIVING	3BFA8069-6CA3-4405-9E32-11AA16B010AC	M1	N1	T3	Tumor Free	45.66525298	0:CENSORED	NA	No	White	No	1	Primary	Male	Matched
stad_tcga_pan_can_atlas_2018	TCGA-R5-A7ZE	TCGA-R5-A7ZE-01	66	STAGE IIIA	7TH	27	Esophagogastric Cancer	STAD	Tubular Stomach Adenocarcinoma	NA	-24328	0	NA	NA	18.21349903	1:DEAD WITH TUMOR	Not Hispanic Or Latino	11/24/14	0.4774	EUR	G2	No	C16.0	2305106	C16.0	Yes	Yes	0.3338	0.08	150	No	TSTAD	18.21349903	1:DECEASED	7BEF9122-0FB4-4F2E-BB6E-67EDDC3EA9AF	M0	N2	T3	With Tumor	18.21349903	1:PROGRESSION	NA	No	White	No	1	Primary	Female	Matched
stad_tcga_pan_can_atlas_2018	TCGA-R5-A7ZF	TCGA-R5-A7ZF-01	65	STAGE IV	7TH	22	Esophagogastric Cancer	STAD	Tubular Stomach Adenocarcinoma	NA	-23908	0	NA	NA	8.514975178	1:DEAD WITH TUMOR	Not Hispanic Or Latino	11/24/14	0.1371	AFR	G2	No	C16.3	2280636	C16.3	Yes	Yes	0.3348	0	61	No	TSTAD	8.514975178	1:DECEASED	9745F1CA-D663-458A-86DD-024EBBF6A863	M1	N1	T4A	With Tumor	8.514975178	1:PROGRESSION	NA	No	Black or African American	No	1	Primary	Female	Matched
stad_tcga_pan_can_atlas_2018	TCGA-R5-A7ZI	TCGA-R5-A7ZI-01	44	STAGE IV	6TH	15	Esophagogastric Cancer	STAD	Diffuse Type Stomach Adenocarcinoma	2267	-16396	0	NA	NA	74.53069008	0:ALIVE OR DEAD TUMOR FREE	Hispanic Or Latino	11/24/14	0.0848	NA	G3	No	C16.9	2281001	C16.9	Yes	Yes	0.6014	9.54	766	No	DSTAD	74.53069008	0:LIVING	B4376DA2-05CA-448F-A4BB-E7B62695491A	M1	N1	T4	With Tumor	74.53069008	0:CENSORED	Yes	No	White	No	1	Primary	Female	Matched
stad_tcga_pan_can_atlas_2018	TCGA-R5-A804	TCGA-R5-A804-01	54	STAGE IV	6TH	0	Esophagogastric Cancer	STAD	Diffuse Type Stomach Adenocarcinoma	NA	-20026	0	NA	NA	4.602689286	1:DEAD WITH TUMOR	Not Hispanic Or Latino	11/24/14	0.0146	AFR	G3	No	C16.9	2281001	C16.9	Yes	No	0.326	0	68	No	DSTAD	4.602689286	1:DECEASED	17722000-AB3C-4B58-979F-EDAA3CA46E3C	M1	N2	T3	With Tumor	4.602689286	1:PROGRESSION	NA	No	Black or African American	No	1	Primary	Male	Matched
stad_tcga_pan_can_atlas_2018	TCGA-R5-A805	TCGA-R5-A805-01	71	STAGE IIIB	6TH	10	Esophagogastric Cancer	STAD	Intestinal Type Stomach Adenocarcinoma	NA	-26122	0	NA	NA	9.238254923	1:DEAD WITH TUMOR	Not Hispanic Or Latino	11/24/14	0.3357	EUR	G3	No	C16.0	2280636	C16.0	Yes	Yes	0.3097	0	117	NA	ISTAD	9.238254923	1:DECEASED	7059EA66-93D7-4941-A35C-8A324D1AB94A	M0	N2	T3	With Tumor	9.238254923	1:PROGRESSION	NA	No	White	NA	1	Primary	Male	Matched
stad_tcga_pan_can_atlas_2018	TCGA-RD-A7BS	TCGA-RD-A7BS-01	46	STAGE IIIA	6TH	8	Esophagogastric Cancer	STAD	Diffuse Type Stomach Adenocarcinoma	NA	-16847	0	8.021829898	1:Recurred/Progressed	11.04645429	1:DEAD WITH TUMOR	Not Hispanic Or Latino	12/29/13	0.0175	EUR	G3	No	C16.0	2281001	C16.0	Yes	Yes	0.3256	0.02	44	Yes	DSTAD	11.04645429	1:DECEASED	AA3D2D17-19E3-4B76-8235-98550F49DC91	M0	N1	T3	With Tumor	8.021829898	1:PROGRESSION	Yes	No	White	Yes	1	Primary	Male	Matched
stad_tcga_pan_can_atlas_2018	TCGA-RD-A7BT	TCGA-RD-A7BT-01	66	STAGE IV	6TH	26	Esophagogastric Cancer	STAD	Intestinal Type Stomach Adenocarcinoma	NA	-24107	0	NA	NA	8.613604235	1:DEAD WITH TUMOR	Not Hispanic Or Latino	12/29/13	0.3697	EAS	G3	No	C16.1	2280636	C16.1	Yes	No	0.3355	0	214	Yes	ISTAD	8.613604235	1:DECEASED	018F93AD-92EF-4BBB-A0FB-DC407A289DAA	M0	N3	T3	With Tumor	4.043791301	1:PROGRESSION	Yes	No	Native Hawaiian or Other Pacific Islander	No	1	Primary	Male	Matched
stad_tcga_pan_can_atlas_2018	TCGA-RD-A8MV	TCGA-RD-A8MV-01	56	STAGE IIIB	6TH	6	Esophagogastric Cancer	STAD	Intestinal Type Stomach Adenocarcinoma	3720	-20771	0	122.3000296	0:DiseaseFree	122.3000296	0:ALIVE OR DEAD TUMOR FREE	Not Hispanic Or Latino	1/28/14	0.1598	EUR	G3	No	C16.2	2280636	C16.2	Yes	Yes	0.3316	0	75	No	ISTAD	122.3000296	0:LIVING	17638F77-3D0A-4B7F-8801-D807AAD6BBD4	M0	N2	T3	Tumor Free	122.3000296	0:CENSORED	Yes	No	White	Yes	1	Primary	Male	Matched
stad_tcga_pan_can_atlas_2018	TCGA-RD-A8MW	TCGA-RD-A8MW-01	72	STAGE IIIB	6TH	14	Esophagogastric Cancer	STAD	Intestinal Type Stomach Adenocarcinoma	1153	-26590	0	3.2218825	1:Recurred/Progressed	37.9064339	1:DEAD WITH TUMOR	Not Hispanic Or Latino	1/30/14	0.1063	EUR	G3	No	C16.3	2280636	C16.3	Yes	Yes	0.3411	0.02	68	Yes	ISTAD	37.9064339	1:DECEASED	0B787BDB-949D-499C-AECE-7A3977FCD198	M0	N2	T3	With Tumor	3.2218825	1:PROGRESSION	Yes	No	White	Yes	1	Primary	Male	Matched
stad_tcga_pan_can_atlas_2018	TCGA-RD-A8N0	TCGA-RD-A8N0-01	53	STAGE IIIB	6TH	NA	Esophagogastric Cancer	STAD	Diffuse Type Stomach Adenocarcinoma	1236	-19491	0	40.63517112	0:DiseaseFree	40.63517112	0:ALIVE OR DEAD TUMOR FREE	Not Hispanic Or Latino	1/28/14	0.0001	EUR	G3	No	C16.1	2281001	C16.1	Yes	Yes	0.3159	0	2	No	DSTAD	40.63517112	0:LIVING	2360C1E2-90F5-4737-9486-3F4590C37322	M0	N2	T3	Tumor Free	40.63517112	0:CENSORED	Yes	No	White	Yes	1	Primary	Female	Matched
stad_tcga_pan_can_atlas_2018	TCGA-RD-A8N1	TCGA-RD-A8N1-01	70	STAGE IIIB	6TH	17	Esophagogastric Cancer	STAD	Diffuse Type Stomach Adenocarcinoma	3519	-25737	0	115.6918828	0:DiseaseFree	115.6918828	0:ALIVE OR DEAD TUMOR FREE	Not Hispanic Or Latino	1/30/14	0.1144	EUR	G3	No	C16.2	2281001	C16.2	Yes	Yes	0.3334	0	98	No	DSTAD	115.6918828	0:LIVING	46D7489A-CFE6-440E-9D50-919D0EAD8018	M0	N2	T3	Tumor Free	115.6918828	0:CENSORED	Yes	No	White	Yes	1	Primary	Male	Matched
stad_tcga_pan_can_atlas_2018	TCGA-RD-A8N4	TCGA-RD-A8N4-01	58	STAGE IIIA	6TH	0	Esophagogastric Cancer	STAD	Diffuse Type Stomach Adenocarcinoma	2171	-21324	0	71.37456028	0:DiseaseFree	71.37456028	0:ALIVE OR DEAD TUMOR FREE	Not Hispanic Or Latino	1/30/14	0.0023	EUR	G3	No	C16.3	2281001	C16.3	Yes	Yes	0.3183	0	4	No	DSTAD	71.37456028	0:LIVING	26BBEAFA-6923-4C23-8D5F-AA33FBA92E82	M0	N1	T3	Tumor Free	71.37456028	0:CENSORED	Yes	No	White	Yes	1	Primary	Female	Matched
stad_tcga_pan_can_atlas_2018	TCGA-RD-A8N5	TCGA-RD-A8N5-01	78	STAGE IIIA	6TH	29	Esophagogastric Cancer	STAD	Mucinous Stomach Adenocarcinoma	NA	-28589	0	57.43498701	0:DiseaseFree	57.43498701	0:ALIVE OR DEAD TUMOR FREE	Not Hispanic Or Latino	1/28/14	0.0143	EUR	G2	No	C16.1	2403358	C16.1	Yes	Yes	0.3092	0	33	No	MSTAD	57.43498701	1:DECEASED	6E2ECC9D-DC68-4922-A36E-E8BBAF9EAFB3	M0	N1	T3	Tumor Free	57.43498701	0:CENSORED	Yes	No	White	Yes	1	Primary	Male	Matched
stad_tcga_pan_can_atlas_2018	TCGA-RD-A8N6	TCGA-RD-A8N6-01	78	STAGE IIIA	6TH	20	Esophagogastric Cancer	STAD	Intestinal Type Stomach Adenocarcinoma	NA	-28834	0	5.358845383	1:Recurred/Progressed	8.942367755	1:DEAD WITH TUMOR	Not Hispanic Or Latino	1/30/14	0.4601	EUR	G3	No	C16.3	2280636	C16.3	Yes	Yes	0.3348	0.1	142	Yes	ISTAD	8.942367755	1:DECEASED	F8557247-91FA-4772-AE14-958D709D9815	M0	N2	T2	With Tumor	5.358845383	1:PROGRESSION	Yes	No	White	No	1	Primary	Female	Matched
stad_tcga_pan_can_atlas_2018	TCGA-RD-A8N9	TCGA-RD-A8N9-01	63	STAGE II	6TH	18	Esophagogastric Cancer	STAD	Diffuse Type Stomach Adenocarcinoma	1083	-23059	0	35.60508926	0:DiseaseFree	35.60508926	0:ALIVE OR DEAD TUMOR FREE	Not Hispanic Or Latino	1/30/14	0.1952	EAS	G3	No	C16.0	2281001	C16.0	Yes	Yes	0.3374	0.01	100	No	DSTAD	35.60508926	0:LIVING	8CE63594-BF4A-4B8D-9A48-49CB92B98EA9	M0	N1	T2	Tumor Free	35.60508926	0:CENSORED	Yes	No	Asian	Yes	1	Primary	Female	Matched
stad_tcga_pan_can_atlas_2018	TCGA-RD-A8NB	TCGA-RD-A8NB-01	80	STAGE IIIA	6TH	NA	Esophagogastric Cancer	STAD	Diffuse Type Stomach Adenocarcinoma	NA	-29503	0	NA	NA	16.8655686	1:DEAD WITH TUMOR	Not Hispanic Or Latino	1/30/14	0.0001	EUR	G3	No	C16.0	2281001	C16.0	Yes	Yes	0.5579	16.29	570	Yes	DSTAD	16.8655686	1:DECEASED	FDB40436-A545-40DA-8C6B-2F8AFF359FF6	M0	N1	T3	With Tumor	7.561560969	1:PROGRESSION	Yes	No	White	No	1	Primary	Female	Matched
stad_tcga_pan_can_atlas_2018	TCGA-SW-A7EB	TCGA-SW-A7EB-01	45	STAGE IIIA	7TH	21	Esophagogastric Cancer	STAD	Mucinous Stomach Adenocarcinoma	176	-16475	0	NA	NA	5.786237959	0:ALIVE OR DEAD TUMOR FREE	Not Hispanic Or Latino	1/24/14	0.0798	EUR	G2	No	C16.3	2403358	C16.3	Yes	Yes	0.3303	0.01	128	No	MSTAD	5.786237959	0:LIVING	BFDCC333-1B9D-44D2-90A4-C1720BA712E9	M0	N2	T3	NA	5.786237959	0:CENSORED	Yes	No	White	No	1	Primary	Male	Matched
stad_tcga_pan_can_atlas_2018	TCGA-VQ-A8DT	TCGA-VQ-A8DT-01	43	STAGE IIIB	7TH	3	Esophagogastric Cancer	STAD	Intestinal Type Stomach Adenocarcinoma	1484	-15937	0	45.23786041	1:Recurred/Progressed	48.78850643	0:ALIVE OR DEAD TUMOR FREE	NA	4/23/14	0.3530	NA	G3	No	C16.2	2280636	C16.2	Yes	Yes	0.3379	0.02	177	Yes	ISTAD	48.78850643	0:LIVING	8027ADC9-4918-45F0-A7DA-5767DA0B999E	M0	N3A	T3	Tumor Free	45.23786041	1:PROGRESSION	Yes	No	NA	Yes	1	Primary	Male	Matched
stad_tcga_pan_can_atlas_2018	TCGA-VQ-A8DU	TCGA-VQ-A8DU-01	63	STAGE IIIA	7TH	20	Esophagogastric Cancer	STAD	Tubular Stomach Adenocarcinoma	NA	-23042	0	NA	NA	5.457474439	1:DEAD WITH TUMOR	NA	4/22/14	0.5466	NA	G2	No	C16.3	2305106	C16.3	Yes	Yes	0.3273	0.21	136	Yes	TSTAD	5.457474439	1:DECEASED	6FA6ACE1-4B39-44DB-9413-73EB21588AA1	M0	N2	T3	With Tumor	5.194463622	1:PROGRESSION	Yes	No	White	No	1	Primary	Male	Matched
stad_tcga_pan_can_atlas_2018	TCGA-VQ-A8DZ	TCGA-VQ-A8DZ-01	70	STAGE IV	7TH	25	Esophagogastric Cancer	STAD	Signet Ring Cell Carcinoma of the Stomach	NA	-25863	0	NA	NA	13.01903541	1:DEAD WITH TUMOR	NA	4/22/14	0.4464	AFR_ADMIX	G3	No	C16.3	2407010	C16.3	Yes	Yes	0.3321	0.02	75	No	SSRCC	13.01903541	1:DECEASED	A8A9B061-B33C-4C69-BD4C-7F430474CDFD	M1	N3	T4	With Tumor	13.01903541	1:PROGRESSION	Yes	No	Black or African American	No	1	Primary	Male	Matched
stad_tcga_pan_can_atlas_2018	TCGA-VQ-A8E0	TCGA-VQ-A8E0-01	68	STAGE IIIA	7TH	22	Esophagogastric Cancer	STAD	Intestinal Type Stomach Adenocarcinoma	NA	-24848	0	NA	NA	18.47650985	1:DEAD WITH TUMOR	NA	9/9/14	0.4643	AFR_ADMIX	G3	No	C16.2	2280636	C16.2	Yes	Yes	0.3237	0.2	87	Yes	ISTAD	18.47650985	1:DECEASED	EB9A558C-39EF-42C0-8DFC-64D01B729426	M0	N2	T3	With Tumor	17.45734293	1:PROGRESSION	Yes	No	Black or African American	Yes	1	Primary	Male	Matched
stad_tcga_pan_can_atlas_2018	TCGA-VQ-A8E2	TCGA-VQ-A8E2-01	57	STAGE IIIB	6TH	18	Esophagogastric Cancer	STAD	Tubular Stomach Adenocarcinoma	1319	-21112	0	43.36390834	0:DiseaseFree	43.36390834	0:ALIVE OR DEAD TUMOR FREE	NA	4/23/14	0.3256	EAS	G2	No	C16.2	2305106	C16.2	Yes	Yes	0.3343	0.07	112	No	TSTAD	43.36390834	0:LIVING	C16EED96-8DA8-4D01-B87D-660F46172777	M0	N2	T3	Tumor Free	43.36390834	0:CENSORED	Yes	No	Asian	Yes	1	Primary	Male	Matched
stad_tcga_pan_can_atlas_2018	TCGA-VQ-A8E7	TCGA-VQ-A8E7-01	59	STAGE IV	7TH	8	Esophagogastric Cancer	STAD	Tubular Stomach Adenocarcinoma	1138	-21664	0	NA	NA	37.41328862	0:ALIVE OR DEAD TUMOR FREE	NA	8/20/14	0.2697	EUR	G2	No	C16.0	2305106	C16.0	Yes	Yes	0.3457	0.07	90	Yes	TSTAD	37.41328862	0:LIVING	7DA1A098-73F7-40C1-8C9D-E0423C15009C	M1	N1	T3	With Tumor	34.45441694	1:PROGRESSION	Yes	No	White	No	1	Primary	Male	Matched
stad_tcga_pan_can_atlas_2018	TCGA-VQ-A8P2	TCGA-VQ-A8P2-01	68	STAGE IIIA	7TH	2	Esophagogastric Cancer	STAD	Mucinous Stomach Adenocarcinoma	1160	-25129	0	38.13656837	0:DiseaseFree	38.13656837	0:ALIVE OR DEAD TUMOR FREE	NA	3/26/14	0.0500	EUR	G2	No	C16.2	2403358	C16.2	Yes	Yes	1.1667	31	6364	NA	MSTAD	38.13656837	0:LIVING	A0D35A25-3500-46F3-874F-1A0820200473	M0	N1	T4A	Tumor Free	38.13656837	0:CENSORED	Yes	No	White	Yes	1	Primary	Male	Matched
stad_tcga_pan_can_atlas_2018	TCGA-VQ-A8P3	TCGA-VQ-A8P3-01	72	STAGE IIIA	7TH	0	Esophagogastric Cancer	STAD	Tubular Stomach Adenocarcinoma	1132	-26582	0	37.21603051	0:DiseaseFree	37.21603051	0:ALIVE OR DEAD TUMOR FREE	NA	3/26/14	0.0217	NA	G2	No	C16.2	2305106	C16.2	Yes	Yes	0.3276	0.01	261	No	TSTAD	37.21603051	0:LIVING	5C68E3E4-58F7-4699-989D-80D2E4996794	M0	N1	T4	Tumor Free	37.21603051	0:CENSORED	Yes	No	White	Yes	1	Primary	Male	Matched
stad_tcga_pan_can_atlas_2018	TCGA-VQ-A8PC	TCGA-VQ-A8PC-01	65	STAGE IIIA	6TH	13	Esophagogastric Cancer	STAD	Signet Ring Cell Carcinoma of the Stomach	NA	-23912	0	NA	NA	46.25702732	1:DEAD WITH TUMOR	NA	3/26/14	0.0810	NA	G3	No	C16.3	2407010	C16.3	Yes	Yes	0.3266	0	120	Yes	SSRCC	46.25702732	1:DECEASED	26F3EE89-7F74-4C4E-AD6F-FAB29A5460F9	M0	N1	T3	With Tumor	42.31186508	1:PROGRESSION	Yes	No	White	No	1	Primary	Male	Matched
stad_tcga_pan_can_atlas_2018	TCGA-VQ-A8PD	TCGA-VQ-A8PD-01	69	STAGE IIIC	7TH	3	Esophagogastric Cancer	STAD	Stomach Adenocarcinoma	NA	-25244	0	NA	NA	16.30667061	1:DEAD WITH TUMOR	NA	3/30/14	0.0397	NA	G2	No	C16.2	2279175	C16.2	Yes	Yes	0.3268	0	76	Yes	STAD	16.30667061	1:DECEASED	76DF6303-A635-410B-A4D9-DB5DCE72FCBC	M0	N3	T4A	With Tumor	4.405431173	1:PROGRESSION	Yes	No	White	No	1	Primary	Male	Matched
stad_tcga_pan_can_atlas_2018	TCGA-VQ-A8PE	TCGA-VQ-A8PE-01	78	STAGE IIIB	7TH	13	Esophagogastric Cancer	STAD	Tubular Stomach Adenocarcinoma	422	-28755	0	NA	NA	22.19153763	1:DEAD WITH TUMOR	NA	3/30/14	0.2209	EUR	G3	No	C16.0	2305106	C16.0	Yes	Yes	0.3455	0.17	115	No	TSTAD	22.19153763	1:DECEASED	32B1F9FF-DBAD-47F5-9580-13F4120F5891	M0	N3A	T3	With Tumor	8.712233291	1:PROGRESSION	Yes	No	White	No	1	Primary	Male	Matched
stad_tcga_pan_can_atlas_2018	TCGA-VQ-A8PF	TCGA-VQ-A8PF-01	76	STAGE IIIB	7TH	4	Esophagogastric Cancer	STAD	Tubular Stomach Adenocarcinoma	NA	-28116	0	2.498602755	0:DiseaseFree	2.498602755	0:ALIVE OR DEAD TUMOR FREE	NA	9/9/14	0.0760	NA	G3	No	C16.2	2305106	C16.2	Yes	Yes	0.3189	0	105	No	TSTAD	2.498602755	1:DECEASED	94037C4F-7ACC-436B-8433-7213A385539A	M0	N3B	T3	Tumor Free	2.498602755	0:CENSORED	Yes	No	NA	No	1	Primary	Male	Matched
stad_tcga_pan_can_atlas_2018	TCGA-VQ-A8PH	TCGA-VQ-A8PH-01	62	STAGE IIIB	7TH	22	Esophagogastric Cancer	STAD	Tubular Stomach Adenocarcinoma	NA	-22940	0	NA	NA	12.78890094	1:DEAD WITH TUMOR	NA	3/30/14	0.5204	NA	G2	No	C16.3	2305106	C16.3	Yes	Yes	0.3339	0.07	183	Yes	TSTAD	12.78890094	1:DECEASED	52849C60-7E30-4BA4-9DAE-BE4ADF031120	M0	N3	T3	With Tumor	12.39438472	1:PROGRESSION	Yes	No	White	Yes	1	Primary	Male	Matched
stad_tcga_pan_can_atlas_2018	TCGA-VQ-A8PJ	TCGA-VQ-A8PJ-01	53	STAGE IV	6TH	25	Esophagogastric Cancer	STAD	Tubular Stomach Adenocarcinoma	NA	-19390	0	NA	NA	2.695860867	1:DEAD WITH TUMOR	NA	3/30/14	0.5631	NA	GX	No	C16.2	2305106	C16.2	Yes	Yes	0.3449	0.2	129	No	TSTAD	2.695860867	1:DECEASED	0CD4B4A2-D3CE-4FC4-B899-BBCECB2B3D55	M1	N2	T4	With Tumor	2.695860867	1:PROGRESSION	Yes	No	NA	No	1	Primary	Male	Matched
stad_tcga_pan_can_atlas_2018	TCGA-VQ-A8PK	TCGA-VQ-A8PK-01	58	STAGE IIIB	7TH	18	Esophagogastric Cancer	STAD	Intestinal Type Stomach Adenocarcinoma	NA	-21419	0	NA	NA	17.85185916	1:DEAD WITH TUMOR	NA	3/30/14	0.8474	EUR	G2	No	C16.0	2280636	C16.0	Yes	Yes	0.3476	0.04	86	Yes	ISTAD	17.85185916	1:DECEASED	56BCB686-5010-439F-819F-95DDA9885CA5	M0	N3A	T3	With Tumor	8.646480587	1:PROGRESSION	Yes	No	White	No	1	Primary	Male	Matched
stad_tcga_pan_can_atlas_2018	TCGA-VQ-A8PM	TCGA-VQ-A8PM-01	56	STAGE IV	6TH	9	Esophagogastric Cancer	STAD	Signet Ring Cell Carcinoma of the Stomach	NA	-20665	0	NA	NA	1.873952066	0:ALIVE OR DEAD TUMOR FREE	NA	3/30/14	0.0566	NA	G3	No	C16.0	2407010	C16.0	Yes	Yes	0.3288	0.01	48	No	SSRCC	1.873952066	1:DECEASED	BAB53C56-82F1-4D63-98F5-4608EA7B5F4E	M0	N3	T4	With Tumor	1.873952066	1:PROGRESSION	Yes	No	White	No	1	Primary	Male	Matched
stad_tcga_pan_can_atlas_2018	TCGA-VQ-A8PP	TCGA-VQ-A8PP-01	76	STAGE IV	6TH	6	Esophagogastric Cancer	STAD	Tubular Stomach Adenocarcinoma	NA	-27774	0	NA	NA	23.40796265	1:DEAD WITH TUMOR	NA	3/30/14	0.1527	NA	G2	No	C16.2	2305106	C16.2	Yes	Yes	1.0333	31.8	1330	Yes	TSTAD	23.40796265	1:DECEASED	E181474C-1585-4AED-BA90-BAE5324569D5	M0	N1	T4	With Tumor	16.50392872	1:PROGRESSION	Yes	No	NA	No	1	Primary	Male	Matched
stad_tcga_pan_can_atlas_2018	TCGA-VQ-A8PQ	TCGA-VQ-A8PQ-01	50	STAGE IV	6TH	0	Esophagogastric Cancer	STAD	Tubular Stomach Adenocarcinoma	NA	-18318	0	NA	NA	15.64914357	1:DEAD WITH TUMOR	NA	3/30/14	0.0001	NA	G2	No	C16.0	2305106	C16.0	Yes	Yes	0.3265	0	11	Yes	TSTAD	15.64914357	1:DECEASED	7136D33F-6109-4D86-AD76-A02EF5C3808A	M1	N1	T4	With Tumor	2.991748036	1:PROGRESSION	Yes	No	White	No	1	Primary	Female	Matched
stad_tcga_pan_can_atlas_2018	TCGA-VQ-A8PS	TCGA-VQ-A8PS-01	76	STAGE IIIA	6TH	7	Esophagogastric Cancer	STAD	Intestinal Type Stomach Adenocarcinoma	NA	-28035	0	NA	NA	13.34779893	1:DEAD WITH TUMOR	NA	3/30/14	0.4103	EUR	G2	No	C16.9	2280636	C16.9	Yes	No	0.3187	0.01	35	Yes	ISTAD	13.34779893	1:DECEASED	1F505FFA-B551-44A5-8813-C44C2BFCB4D5	M0	N1	T3	With Tumor	4.306802117	1:PROGRESSION	Yes	No	White	No	1	Primary	Male	Matched
stad_tcga_pan_can_atlas_2018	TCGA-VQ-A8PU	TCGA-VQ-A8PU-01	72	STAGE IIIA	7TH	14	Esophagogastric Cancer	STAD	Tubular Stomach Adenocarcinoma	820	-26625	0	27.3531249	0:DiseaseFree	27.3531249	0:ALIVE OR DEAD TUMOR FREE	NA	9/9/14	0.4839	EUR	G3	No	C16.2	2305106	C16.2	Yes	Yes	0.3183	0.14	103	No	TSTAD	27.3531249	1:DECEASED	CB4394EC-1991-460D-B823-B74E005E3DA7	M0	N1	T4A	Tumor Free	27.3531249	0:CENSORED	Yes	Yes	White	Yes	1	Primary	Female	Matched
stad_tcga_pan_can_atlas_2018	TCGA-VQ-A8PY	TCGA-VQ-A8PY-01	47	STAGE IIIB	6TH	18	Esophagogastric Cancer	STAD	Tubular Stomach Adenocarcinoma	NA	-17230	0	14.33408949	0:DiseaseFree	14.33408949	1:DEAD WITH TUMOR	NA	3/30/14	0.3463	NA	G2	No	C16.3	2305106	C16.3	Yes	No	0.3112	0.03	79	No	TSTAD	14.33408949	1:DECEASED	AC359B60-1977-4AA9-99D3-8D17D7D66E11	M0	N2	T3	Tumor Free	14.33408949	0:CENSORED	Yes	No	White	Yes	1	Primary	Female	Matched
stad_tcga_pan_can_atlas_2018	TCGA-VQ-A91A	TCGA-VQ-A91A-01	67	STAGE IIIB	7TH	15	Esophagogastric Cancer	STAD	Mucinous Stomach Adenocarcinoma	1200	-24670	0	39.45162245	0:DiseaseFree	39.45162245	0:ALIVE OR DEAD TUMOR FREE	NA	4/23/14	0.5025	EUR	G1	No	C16.2	2403358	C16.2	Yes	Yes	0.3199	0.02	120	NA	MSTAD	39.45162245	0:LIVING	3ED0D746-AB57-4097-94D5-5E89985B8F31	M0	N3A	T3	Tumor Free	4.241049413	1:PROGRESSION	Yes	No	White	Yes	1	Primary	Male	Matched
stad_tcga_pan_can_atlas_2018	TCGA-VQ-A91D	TCGA-VQ-A91D-01	70	STAGE IIIC	7TH	0	Esophagogastric Cancer	STAD	Intestinal Type Stomach Adenocarcinoma	NA	-25686	0	NA	NA	11.70398133	1:DEAD WITH TUMOR	NA	9/9/14	0.0679	EUR	G2	No	C16.2	2280636	C16.2	Yes	Yes	1.1786	34.68	2141	Yes	ISTAD	11.70398133	1:DECEASED	33A9F48E-75E5-4EC5-8E4A-7C6D91A98656	M0	N2	T4B	With Tumor	11.53959957	1:PROGRESSION	Yes	No	White	No	1	Primary	Male	Matched
stad_tcga_pan_can_atlas_2018	TCGA-VQ-A91K	TCGA-VQ-A91K-01	69	STAGE IIIA	6TH	1	Esophagogastric Cancer	STAD	Intestinal Type Stomach Adenocarcinoma	1862	-25424	0	61.2157675	0:DiseaseFree	61.2157675	0:ALIVE OR DEAD TUMOR FREE	NA	4/23/14	0.0401	EUR	G2	No	C16.3	2280636	C16.3	Yes	Yes	1.1046	29.46	1205	No	ISTAD	61.2157675	0:LIVING	2983F08C-3B32-4FB3-9D7E-5B34F9C2F741	M0	N1	T3	Tumor Free	61.2157675	0:CENSORED	Yes	No	White	Yes	1	Primary	Male	Matched
stad_tcga_pan_can_atlas_2018	TCGA-VQ-A91N	TCGA-VQ-A91N-01	59	STAGE IV	6TH	16	Esophagogastric Cancer	STAD	Tubular Stomach Adenocarcinoma	NA	-21753	0	NA	NA	18.73952066	1:DEAD WITH TUMOR	NA	10/23/14	0.4945	NA	G2	No	C16.3	2305106	C16.3	Yes	Yes	0.3642	0.38	98	Yes	TSTAD	18.73952066	1:DECEASED	CBE05333-3185-4878-B6E6-977A0E1400E4	M0	N3	T4	With Tumor	14.39984219	1:PROGRESSION	Yes	No	NA	No	1	Primary	Female	Matched
stad_tcga_pan_can_atlas_2018	TCGA-VQ-A91Q	TCGA-VQ-A91Q-01	61	STAGE IV	6TH	8	Esophagogastric Cancer	STAD	Tubular Stomach Adenocarcinoma	NA	-22303	0	NA	NA	20.81073084	1:DEAD WITH TUMOR	NA	4/22/14	0.4563	NA	G3	No	C16.0	2305106	C16.0	Yes	Yes	0.3244	0.19	97	Yes	TSTAD	20.81073084	1:DECEASED	C60E89A7-A8BA-458E-8F10-785C3F562FD6	M0	N3	T3	With Tumor	18.11486997	1:PROGRESSION	Yes	No	NA	Yes	1	Primary	Male	Matched
stad_tcga_pan_can_atlas_2018	TCGA-VQ-A91S	TCGA-VQ-A91S-01	63	STAGE IIIB	7TH	8	Esophagogastric Cancer	STAD	Tubular Stomach Adenocarcinoma	1000	-23187	0	32.87635204	0:DiseaseFree	32.87635204	0:ALIVE OR DEAD TUMOR FREE	NA	8/20/14	0.3003	AFR_ADMIX	GX	No	C16.2	2305106	C16.2	Yes	Yes	0.3356	0.07	230	No	TSTAD	32.87635204	0:LIVING	D22DE643-5F93-42D0-9199-1F55405241D6	M0	N1	T4B	Tumor Free	32.87635204	0:CENSORED	Yes	No	Black or African American	Yes	1	Primary	Male	Matched
stad_tcga_pan_can_atlas_2018	TCGA-VQ-A91U	TCGA-VQ-A91U-01	78	STAGE IIIA	6TH	24	Esophagogastric Cancer	STAD	Intestinal Type Stomach Adenocarcinoma	NA	-28791	0	NA	NA	1.709570306	NA	NA	4/22/14	0.4033	EAS	G2	No	C16.0	2280636	C16.0	Yes	Yes	0.3371	0.08	131	NA	ISTAD	1.709570306	1:DECEASED	37B64809-C4FD-412D-9A7F-FAD6BF036AAF	M0	N1	T3	NA	1.709570306	0:CENSORED	Yes	No	Asian	No	1	Primary	Male	Matched
stad_tcga_pan_can_atlas_2018	TCGA-VQ-A91V	TCGA-VQ-A91V-01	58	STAGE IIIA	7TH	9	Esophagogastric Cancer	STAD	Tubular Stomach Adenocarcinoma	1297	-21505	0	NA	NA	42.6406286	0:ALIVE OR DEAD TUMOR FREE	NA	9/9/14	0.3676	NA	G2	No	C16.0	2305106	C16.0	Yes	Yes	0.3271	0.36	213	Yes	TSTAD	42.6406286	0:LIVING	4A00CA75-D23A-4642-BEE8-DB4182517724	M0	N2	T3	With Tumor	16.56968143	1:PROGRESSION	Yes	No	NA	Yes	1	Primary	Male	Matched
stad_tcga_pan_can_atlas_2018	TCGA-VQ-A91W	TCGA-VQ-A91W-01	30	STAGE IIIA	6TH	6	Esophagogastric Cancer	STAD	Intestinal Type Stomach Adenocarcinoma	1851	-10963	0	60.85412763	0:DiseaseFree	60.85412763	0:ALIVE OR DEAD TUMOR FREE	NA	4/23/14	0.1255	EUR	G2	No	C16.2	2280636	C16.2	Yes	Yes	0.3325	0	38	No	ISTAD	60.85412763	0:LIVING	7861DCA2-BADC-4575-A388-621D3614A8E4	M0	N1	T3	NA	60.85412763	0:CENSORED	Yes	No	White	Yes	1	Primary	Male	Matched
stad_tcga_pan_can_atlas_2018	TCGA-VQ-A91X	TCGA-VQ-A91X-01	74	STAGE IIIB	6TH	21	Esophagogastric Cancer	STAD	Intestinal Type Stomach Adenocarcinoma	NA	-27314	0	9.50126574	0:DiseaseFree	9.50126574	0:ALIVE OR DEAD TUMOR FREE	NA	4/23/14	0.5692	NA	G3	No	C16.3	2280636	C16.3	Yes	Yes	0.354	0.2	192	No	ISTAD	9.50126574	1:DECEASED	4B56B93E-934C-45FF-9D24-B4B6812A790B	M0	N2	T3	Tumor Free	9.50126574	0:CENSORED	Yes	No	White	No	1	Primary	Male	Matched
stad_tcga_pan_can_atlas_2018	TCGA-VQ-A91Y	TCGA-VQ-A91Y-01	67	STAGE IIIC	6TH	8	Esophagogastric Cancer	STAD	Tubular Stomach Adenocarcinoma	NA	-24774	0	NA	NA	9.731400204	1:DEAD WITH TUMOR	NA	4/22/14	0.2467	NA	G3	No	C16.3	2305106	C16.3	Yes	Yes	0.3025	0	39	Yes	TSTAD	9.731400204	1:DECEASED	807BEA1D-975A-4D01-98C5-2748D832235B	M0	N3B	T4A	With Tumor	8.482098826	1:PROGRESSION	Yes	No	White	No	1	Primary	Male	Matched
stad_tcga_pan_can_atlas_2018	TCGA-VQ-A91Z	TCGA-VQ-A91Z-01	67	STAGE IIIA	6TH	24	Esophagogastric Cancer	STAD	Tubular Stomach Adenocarcinoma	1690	-24652	0	43.06802117	1:Recurred/Progressed	55.56103495	0:ALIVE OR DEAD TUMOR FREE	NA	4/22/14	0.7122	EUR	G2	No	C16.3	2305106	C16.3	Yes	Yes	0.3473	0.17	124	NA	TSTAD	55.56103495	0:LIVING	CAFBAE18-12A5-40FB-9DBE-C1D0598B9091	M0	N1	T3	With Tumor	43.06802117	1:PROGRESSION	Yes	No	White	No	1	Primary	Female	Matched
stad_tcga_pan_can_atlas_2018	TCGA-VQ-A922	TCGA-VQ-A922-01	70	STAGE IV	6TH	15	Esophagogastric Cancer	STAD	Tubular Stomach Adenocarcinoma	262	-25700	0	NA	NA	9.040996811	1:DEAD WITH TUMOR	NA	4/22/14	0.5488	NA	G2	No	C16.3	2305106	C16.3	Yes	Yes	0.3257	0.54	145	Yes	TSTAD	9.040996811	1:DECEASED	8BD783A3-D6C9-4C87-A2A1-09F903B9C7CA	M0	N1	T4	NA	8.284840714	1:PROGRESSION	Yes	No	NA	No	1	Primary	Male	Matched
stad_tcga_pan_can_atlas_2018	TCGA-VQ-A923	TCGA-VQ-A923-01	90	STAGE IIIA	6TH	14	Esophagogastric Cancer	STAD	Tubular Stomach Adenocarcinoma	NA	-32873	0	2.005457474	0:DiseaseFree	2.005457474	0:ALIVE OR DEAD TUMOR FREE	NA	9/9/14	0.2521	NA	G3	No	C16.2	2305106	C16.2	Yes	Yes	0.3315	0	84	No	TSTAD	2.005457474	1:DECEASED	4BAE9C20-74A4-4AD3-8CF3-76E41217F389	M0	N1	T3	Tumor Free	2.005457474	0:CENSORED	Yes	No	White	No	1	Primary	Male	Matched
stad_tcga_pan_can_atlas_2018	TCGA-VQ-A925	TCGA-VQ-A925-01	66	STAGE IIIA	7TH	21	Esophagogastric Cancer	STAD	Tubular Stomach Adenocarcinoma	NA	-24230	0	NA	NA	4.536936582	1:DEAD WITH TUMOR	NA	4/22/14	0.4479	EUR	G2	No	C16.3	2305106	C16.3	Yes	Yes	0.3248	0.05	109	No	TSTAD	4.536936582	1:DECEASED	012921DA-962C-462C-9C36-D0F21B23C028	M0	N2	T3	With Tumor	4.536936582	1:PROGRESSION	Yes	No	White	No	1	Primary	Male	Matched
stad_tcga_pan_can_atlas_2018	TCGA-VQ-A927	TCGA-VQ-A927-01	81	STAGE IIIB	7TH	NA	Esophagogastric Cancer	STAD	Diffuse Type Stomach Adenocarcinoma	NA	-29676	0	NA	NA	6.575270408	1:DEAD WITH TUMOR	NA	4/23/14	0.0003	NA	G1	No	C16.2	2281001	C16.2	Yes	Yes	0.3124	0	48	No	DSTAD	6.575270408	1:DECEASED	76A4E24E-E645-47C5-836A-6A029E97A4C8	M0	N3	T3	With Tumor	6.575270408	1:PROGRESSION	Yes	No	White	No	1	Primary	Male	Matched
stad_tcga_pan_can_atlas_2018	TCGA-VQ-A928	TCGA-VQ-A928-01	49	STAGE IV	6TH	5	Esophagogastric Cancer	STAD	Papillary Stomach Adenocarcinoma	NA	-18058	0	NA	NA	5.720485255	1:DEAD WITH TUMOR	NA	4/22/14	0.1040	NA	G2	No	C16.2	2323004	C16.2	Yes	Yes	0.3082	0	51	Yes	PSTAD	5.720485255	1:DECEASED	43B7A790-35A2-4786-B375-C3847D2AEC62	M0	N3	T3	With Tumor	4.865700102	1:PROGRESSION	Yes	No	White	No	1	Primary	Male	Matched
stad_tcga_pan_can_atlas_2018	TCGA-VQ-A94O	TCGA-VQ-A94O-01	74	STAGE IIIC	7TH	22	Esophagogastric Cancer	STAD	Intestinal Type Stomach Adenocarcinoma	NA	-27306	0	NA	NA	21.04086531	1:DEAD WITH TUMOR	NA	8/20/14	0.5354	AFR	G2	No	C16.3	2280636	C16.3	Yes	Yes	0.3229	0.05	53	Yes	ISTAD	21.04086531	1:DECEASED	E12D142E-7339-48FC-B17A-9E311B65327F	M0	N3	T4A	With Tumor	6.082125127	1:PROGRESSION	Yes	No	Black or African American	No	1	Primary	Male	Matched
stad_tcga_pan_can_atlas_2018	TCGA-VQ-A94R	TCGA-VQ-A94R-01	63	STAGE IV	7TH	9	Esophagogastric Cancer	STAD	Intestinal Type Stomach Adenocarcinoma	NA	-23246	0	NA	NA	42.54199954	1:DEAD WITH TUMOR	NA	8/20/14	0.4654	NA	G2	No	C16.3	2280636	C16.3	Yes	Yes	0.3368	0.46	263	Yes	ISTAD	42.54199954	1:DECEASED	95EDFABE-0B35-4CDD-AED4-E2234D806F35	M0	N2	T4A	With Tumor	33.46812638	1:PROGRESSION	Yes	No	White	Yes	1	Primary	Male	Matched
stad_tcga_pan_can_atlas_2018	TCGA-VQ-A94T	TCGA-VQ-A94T-01	73	STAGE IIIB	6TH	22	Esophagogastric Cancer	STAD	Diffuse Type Stomach Adenocarcinoma	NA	-26702	0	NA	NA	11.2437124	1:DEAD WITH TUMOR	NA	8/26/14	0.5612	EAS	G3	No	C16.0	2281001	C16.0	Yes	Yes	0.3302	0.09	65	Yes	DSTAD	11.2437124	1:DECEASED	E6DAA4FA-DCF7-4698-B13F-FDFA4EDA6943	M0	N2	T3	With Tumor	9.731400204	1:PROGRESSION	Yes	No	NA	No	1	Primary	Male	Matched
stad_tcga_pan_can_atlas_2018	TCGA-VQ-AA64	TCGA-VQ-AA64-01	68	STAGE IIIB	7TH	3	Esophagogastric Cancer	STAD	Intestinal Type Stomach Adenocarcinoma	NA	-25109	0	NA	NA	18.41075714	1:DEAD WITH TUMOR	NA	8/26/14	0.3983	EUR	G2	No	C16.0	2280636	C16.0	Yes	Yes	0.3336	0.04	229	NA	ISTAD	18.41075714	1:DECEASED	FB143117-C3AD-4F4B-8F39-7586279E8EAA	M0	N2	T3	With Tumor	18.41075714	1:PROGRESSION	Yes	No	White	Yes	1	Primary	Male	Matched
stad_tcga_pan_can_atlas_2018	TCGA-VQ-AA68	TCGA-VQ-AA68-01	52	STAGE IIIC	7TH	23	Esophagogastric Cancer	STAD	Tubular Stomach Adenocarcinoma	1328	-19304	0	43.65979551	0:DiseaseFree	43.65979551	0:ALIVE OR DEAD TUMOR FREE	NA	9/9/14	0.4773	NA	G2	No	C16.0	2305106	C16.0	Yes	Yes	0.3479	0.17	153	No	TSTAD	43.65979551	0:LIVING	3FF9B46B-325F-4655-AB40-953154753DAE	M0	N3	T4A	Tumor Free	43.65979551	0:CENSORED	Yes	No	White	Yes	1	Primary	Female	Matched
stad_tcga_pan_can_atlas_2018	TCGA-VQ-AA69	TCGA-VQ-AA69-01	35	STAGE IIIA	7TH	0	Esophagogastric Cancer	STAD	Intestinal Type Stomach Adenocarcinoma	864	-13087	0	28.40516816	0:DiseaseFree	28.40516816	0:ALIVE OR DEAD TUMOR FREE	NA	8/20/14	0.0005	NA	G2	No	C16.0	2279175	C16.0	Yes	Yes	0.3322	0.08	57	No	ISTAD	28.40516816	0:LIVING	46874009-4B32-43FF-A36A-236A3CA28FEF	M0	N2	T3	Tumor Free	28.40516816	0:CENSORED	Yes	No	White	Yes	1	Primary	Male	Matched
stad_tcga_pan_can_atlas_2018	TCGA-VQ-AA6A	TCGA-VQ-AA6A-01	56	STAGE IIIC	7TH	14	Esophagogastric Cancer	STAD	Intestinal Type Stomach Adenocarcinoma	1184	-20764	0	38.92560082	0:DiseaseFree	38.92560082	0:ALIVE OR DEAD TUMOR FREE	NA	8/26/14	0.5801	NA	G2	No	C16.0	2280636	C16.0	Yes	Yes	0.3402	0.17	85	No	ISTAD	38.92560082	0:LIVING	EB7E9AAD-95D3-4EFC-A706-E2C986D17055	M0	N3A	T4	Tumor Free	38.92560082	0:CENSORED	Yes	No	White	Yes	1	Primary	Male	Matched
stad_tcga_pan_can_atlas_2018	TCGA-VQ-AA6B	TCGA-VQ-AA6B-01	48	STAGE IIIB	7TH	25	Esophagogastric Cancer	STAD	Intestinal Type Stomach Adenocarcinoma	1002	-17852	0	32.94210474	0:DiseaseFree	32.94210474	0:ALIVE OR DEAD TUMOR FREE	NA	9/9/14	0.6122	EUR	G2	No	C16.0	2280636	C16.0	Yes	Yes	0.3429	0.27	81	No	ISTAD	32.94210474	0:LIVING	40CB6F49-3D68-45DC-9BFA-B4D724DE7DFE	M0	N2	T3	Tumor Free	32.94210474	0:CENSORED	Yes	No	White	Yes	1	Primary	Male	Matched
stad_tcga_pan_can_atlas_2018	TCGA-VQ-AA6D	TCGA-VQ-AA6D-01	52	STAGE IIIA	7TH	8	Esophagogastric Cancer	STAD	Tubular Stomach Adenocarcinoma	521	-19090	0	17.12857941	0:DiseaseFree	17.12857941	0:ALIVE OR DEAD TUMOR FREE	NA	9/9/14	0.2396	NA	G2	No	C16.3	2305106	C16.3	Yes	Yes	0.5611	8.35	697	No	TSTAD	17.12857941	0:LIVING	5779F7A7-05D7-4972-BD4F-AACB32420510	M0	N1	T4A	Tumor Free	17.12857941	0:CENSORED	Yes	No	NA	Yes	1	Primary	Female	Matched
stad_tcga_pan_can_atlas_2018	TCGA-VQ-AA6F	TCGA-VQ-AA6F-01	57	STAGE IIB	7TH	13	Esophagogastric Cancer	STAD	Intestinal Type Stomach Adenocarcinoma	1646	-21170	0	NA	NA	54.11447546	0:ALIVE OR DEAD TUMOR FREE	NA	9/9/14	0.0940	EUR	G2	No	C16.0	2279175	C16.0	Yes	Yes	0.3181	0.01	50	No	ISTAD	54.11447546	0:LIVING	DCCD3854-8865-4452-9F1C-97283509B553	M0	N1	T3	Tumor Free	17.95048821	1:PROGRESSION	Yes	No	White	Yes	1	Primary	Male	Matched
stad_tcga_pan_can_atlas_2018	TCGA-VQ-AA6I	TCGA-VQ-AA6I-01	68	STAGE IIIB	7TH	15	Esophagogastric Cancer	STAD	Intestinal Type Stomach Adenocarcinoma	NA	-25091	0	NA	NA	16.14228885	1:DEAD WITH TUMOR	NA	9/9/14	0.4952	NA	G3	No	C16.0	2279175	C16.0	Yes	Yes	0.335	0.09	87	Yes	ISTAD	16.14228885	1:DECEASED	3CCBE7C7-C779-4A98-B495-FF020D3E9E55	M0	N3	T3	With Tumor	15.61626722	1:PROGRESSION	Yes	No	White	No	1	Primary	Male	Matched
stad_tcga_pan_can_atlas_2018	TCGA-VQ-AA6J	TCGA-VQ-AA6J-01	75	STAGE IIIB	7TH	9	Esophagogastric Cancer	STAD	Intestinal Type Stomach Adenocarcinoma	838	-27506	0	27.55038301	0:DiseaseFree	27.55038301	0:ALIVE OR DEAD TUMOR FREE	NA	9/10/14	0.0961	AFR_ADMIX	G3	No	C16.0	2280636	C16.0	Yes	Yes	0.3303	0	126	No	ISTAD	27.55038301	0:LIVING	A267DDB4-B2D9-4292-B120-6E13E70D01F8	M0	N2	T4A	Tumor Free	27.55038301	0:CENSORED	Yes	No	Black or African American	No	1	Primary	Male	Matched
stad_tcga_pan_can_atlas_2018	TCGA-VQ-AA6K	TCGA-VQ-AA6K-01	59	STAGE IIIC	6TH	14	Esophagogastric Cancer	STAD	Signet Ring Cell Carcinoma of the Stomach	NA	-21901	0	NA	NA	12.42726107	1:DEAD WITH TUMOR	NA	8/26/14	0.4656	EUR	G3	No	C16.0	2407010	C16.0	Yes	Yes	0.3231	0.08	75	Yes	SSRCC	12.42726107	1:DECEASED	83A0F9EF-4BF0-4EFE-8713-F8B6AB4F5773	M0	N3A	T4A	With Tumor	10.91494888	1:PROGRESSION	Yes	No	White	Yes	1	Primary	Male	Matched
stad_tcga_pan_can_atlas_2018	TCGA-ZQ-A9CR	TCGA-ZQ-A9CR-01	79	STAGE IIIC	7TH	19	Esophagogastric Cancer	STAD	Tubular Stomach Adenocarcinoma	NA	-29107	0	NA	NA	0.789032449	NA	Not Hispanic Or Latino	4/30/14	0.1444	EUR	G3	No	C16.3	2305106	C16.3	Yes	Yes	0.3298	0.03	103	No	TSTAD	0.789032449	1:DECEASED	F76122F7-343A-4345-9FB6-E46AD0B75CB0	MX	N3	T4A	NA	0.789032449	0:CENSORED	Yes	No	White	No	1	Primary	Female	Matched
stad_tcga_pan_can_atlas_2018	TCGA-CD-8529	TCGA-CD-8529-01	65	STAGE IV	6TH	0	Esophagogastric Cancer	STAD	Mucinous Stomach Adenocarcinoma	374	-23979	0	NA	NA	12.29575566	0:ALIVE OR DEAD TUMOR FREE	Not Hispanic Or Latino	4/15/13	0.0821	EAS	G2	No	C16.3	2403358	C16.3	Yes	Yes	0.3298	0.98	363	No	MSTAD	12.29575566	0:LIVING	5b7e557a-6aee-4077-b3cd-c96179e643ae	M1	N0	T4	Tumor Free	12.29575566	0:CENSORED	No	No	Asian	Yes	1	Primary	Male	Matched
stad_tcga_pan_can_atlas_2018	TCGA-CG-5719	TCGA-CG-5719-01	54	STAGE IV	7TH	11	Esophagogastric Cancer	STAD	Intestinal Type Stomach Adenocarcinoma	31	-19966	0	NA	NA	1.019166913	0:ALIVE OR DEAD TUMOR FREE	NA	3/22/11	0.2382	EUR	G1	No	C16.2	2280636	C16.2	Yes	Yes	0.2741	0	63	NA	ISTAD	1.019166913	0:LIVING	263f67e0-0a28-42e6-b3f3-1ddd0d397220	M1	N0	T4	Tumor Free	1.019166913	0:CENSORED	Yes	No	NA	NA	1	Primary	Female	Matched
[truncated: 9 more columns]
