# Supplementary material for: Exploring the role of the Rab network in epithelial-to-mesenchymal transition
Source: Bioinform Adv. 2024 Dec 14;5(1):vbae200. doi: 10.1093/bioadv/vbae200 (PMC11684074; doi:10.1093/bioadv/vbae200)
Supplement: vbae200_Supplementary_Data [file vbae200_supplementary_data.zip › F2.xlsx]

## Sheet: FLAME_Combination_4Tools
Source	Term ID	Function	Term_ID_noLinks	Tools	X2	Comb. P-value	Rank
WP	WP4146	Macrophage markers	WP4146	enrichR	9.234	0.00988	1
REAC	R-HSA-174084	Autodegradation Of Cdh1 By Cdh1:APC/C	R-HSA-174084	enrichR	9.309	0.00952	1
REAC	R-HSA-9823730	Formation of definitive endoderm	R-HSA-9823730	gProfiler	9.345	0.00935	1
REAC	R-HSA-400508	Incretin Synthesis, Secretion, And Inactivation	R-HSA-400508	enrichR	9.351	0.00932	1
REAC	R-HSA-5619084	ABC Transporter Disorders	R-HSA-5619084	enrichR	9.371	0.00923	1
REAC	R-HSA-69473	G2/M DNA Damage Checkpoint	R-HSA-69473	enrichR	9.371	0.00923	1
WP	WP5269	Genetic causes of porto-sinusoidal vascular disease	WP5269	aGOtool	9.512	0.0086	1
WP	WP5398	NRXN1 deletion syndrome	WP5398	gProfiler	9.557	0.00841	1
WP	WP2533	Glycerophospholipid Biosynthetic Pathway	WP2533	enrichR	9.588	0.00828	1
REAC	R-HSA-175474	Assembly Of HIV Virion	R-HSA-175474	enrichR	9.598	0.00824	1
REAC	R-HSA-5686938	Regulation Of TLR By Endogenous Ligand	R-HSA-5686938	enrichR	9.598	0.00824	1
WP	WP5366	NF1 copy number variation syndrome	WP5366	gProfiler	9.607	0.0082	1
WP	WP3612	Photodynamic therapy-induced NFE2L2 (NRF2) survival signaling	WP3612	enrichR	9.619	0.00815	1
REAC	R-HSA-111446	Activation of BIM and translocation to mitochondria	R-HSA-111446	gProfiler	9.652	0.00802	1
REAC	R-HSA-165181	Inhibition of TSC complex formation by PKB	R-HSA-165181	gProfiler	9.652	0.00802	1
REAC	R-HSA-167021	PLC-gamma1 signalling	R-HSA-167021	gProfiler	9.652	0.00802	1
REAC	R-HSA-198745	Signalling to STAT3	R-HSA-198745	gProfiler	9.652	0.00802	1
REAC	R-HSA-3304347	Loss of Function of SMAD4 in Cancer	R-HSA-3304347	gProfiler	9.652	0.00802	1
REAC	R-HSA-3311021	SMAD4 MH2 Domain Mutants in Cancer	R-HSA-3311021	gProfiler	9.652	0.00802	1
REAC	R-HSA-3315487	SMAD2/3 MH2 Domain Mutants in Cancer	R-HSA-3315487	gProfiler	9.652	0.00802	1
REAC	R-HSA-3656535	TGFBR1 LBD Mutants in Cancer	R-HSA-3656535	gProfiler	9.652	0.00802	1
REAC	R-HSA-5250989	Toxicity of botulinum toxin type G (botG)	R-HSA-5250989	gProfiler	9.652	0.00802	1
REAC	R-HSA-5602571	TRAF3 deficiency - HSE	R-HSA-5602571	gProfiler	9.652	0.00802	1
REAC	R-HSA-5602636	IKBKB deficiency causes SCID	R-HSA-5602636	gProfiler	9.652	0.00802	1
REAC	R-HSA-5603027	IKBKG deficiency causes anhidrotic ectodermal dysplasia with immunodeficiency (EDA-ID) (via TLR)	R-HSA-5603027	gProfiler	9.652	0.00802	1
REAC	R-HSA-5635851	GLI proteins bind promoters of Hh responsive genes to promote transcription	R-HSA-5635851	gProfiler	9.652	0.00802	1
REAC	R-HSA-8875791	MET activates STAT3	R-HSA-8875791	gProfiler	9.652	0.00802	1
REAC	R-HSA-8941333	RUNX2 regulates genes involved in differentiation of myeloid cells	R-HSA-8941333	gProfiler	9.652	0.00802	1
REAC	R-HSA-9034793	Activated NTRK3 signals through PLCG1	R-HSA-9034793	gProfiler	9.652	0.00802	1
REAC	R-HSA-9649913	RAS GTPase cycle mutants	R-HSA-9649913	gProfiler	9.652	0.00802	1
REAC	R-HSA-9692913	SARS-CoV-1-mediated effects on programmed cell death	R-HSA-9692913	gProfiler	9.652	0.00802	1
REAC	R-HSA-9753510	Signaling by RAS GAP mutants	R-HSA-9753510	gProfiler	9.652	0.00802	1
REAC	R-HSA-9753512	Signaling by RAS GTPase mutants	R-HSA-9753512	gProfiler	9.652	0.00802	1
REAC	R-HSA-1474290	Collagen Formation	R-HSA-1474290	enrichR	9.746	0.00765	1
REAC	R-HSA-69052	Switching Of Origins To A Post-Replicative State	R-HSA-69052	enrichR	9.746	0.00765	1
REAC	R-HSA-9706574	RHOBTB GTPase Cycle	R-HSA-9706574	enrichR	9.775	0.00754	1
WP	WP2436	Dopamine metabolism	WP2436	enrichR	9.794	0.00747	1
WP	WP3679	Cell-type Dependent Selectivity of CCK2R Signaling	WP3679	enrichR	9.794	0.00747	1
WP	WP3876	BMP2-WNT4-FOXO1 pathway in primary endometrial stromal cell differentiation	WP3876	enrichR	9.794	0.00747	1
WP	WP3670	Simplified Interaction Map Between LOXL4 and Oxidative Stress Pathway	WP3670	enrichR	9.848	0.00727	1
REAC	R-HSA-5693606	DNA Double Strand Break Response	R-HSA-5693606	enrichR	9.862	0.00722	1
REAC	R-HSA-1236973	Cross-presentation Of Particulate Exogenous Antigens (Phagosomes)	R-HSA-1236973	enrichR	9.955	0.00689	1
REAC	R-HSA-418886	Netrin Mediated Repulsion Signals	R-HSA-418886	enrichR	9.955	0.00689	1
REAC	R-HSA-9012546	Interleukin-18 Signaling	R-HSA-9012546	enrichR	9.955	0.00689	1
WP	WP4537	Hippo-Yap signaling pathway	WP4537	enrichR	10.11	0.00637	1
WP	WP3998	Prader-Willi and Angelman Syndrome	WP3998	enrichR	10.12	0.00636	1
REAC	R-HSA-174154	APC/C:Cdc20 Mediated Degradation Of Securin	R-HSA-174154	enrichR	10.12	0.00635	1
REAC	R-HSA-5693565	Recruitment And ATM-mediated Phosphorylation Of Repair And Signal Proteins At DNA Double Strand Breaks	R-HSA-5693565	enrichR	10.15	0.00624	1
REAC	R-HSA-9694676	Translation of Replicase and Assembly of the Replication Transcription Complex	R-HSA-9694676	gProfiler	10.21	0.00607	1
REAC	R-HSA-8934593	Regulation Of RUNX1 Expression And Activity	R-HSA-8934593	enrichR	10.22	0.00605	1
REAC	R-HSA-5689877	Josephin Domain DUBs	R-HSA-5689877	enrichR	10.3	0.00579	1
REAC	R-HSA-203641	NOSTRIN mediated eNOS trafficking	R-HSA-203641	gProfiler	10.32	0.00573	1
REAC	R-HSA-8935964	RUNX1 regulates expression of components of tight junctions	R-HSA-8935964	gProfiler	10.32	0.00573	1
REAC	R-HSA-8939247	RUNX1 regulates transcription of genes involved in interleukin signaling	R-HSA-8939247	gProfiler	10.32	0.00573	1
REAC	R-HSA-179419	APC:Cdc20 Mediated Degradation Of Cell Cycle Proteins Before Cycle Checkpoint Satisfied	R-HSA-179419	enrichR	10.38	0.00557	1
REAC	R-HSA-1181150	Signaling By NODAL	R-HSA-1181150	enrichR	10.38	0.00556	1
REAC	R-HSA-9609523	Insertion Of Tail-Anchored Proteins Into Endoplasmic Reticulum Membrane	R-HSA-9609523	enrichR	10.38	0.00556	1
REAC	R-HSA-9661069	Defective binding of RB1 mutants to E2F1,(E2F2, E2F3)	R-HSA-9661069	gProfiler	10.6	0.00498	1
REAC	R-HSA-203615	eNOS activation	R-HSA-203615	WebGestalt	10.61	0.00497	1
REAC	R-HSA-9005891	Loss of function of MECP2 in Rett syndrome	R-HSA-9005891	WebGestalt	10.61	0.00497	1
REAC	R-HSA-9005895	Pervasive developmental disorders	R-HSA-9005895	WebGestalt	10.61	0.00497	1
REAC	R-HSA-174184	Cdc20:Phospho-APC/C Mediated Degradation Of Cyclin A	R-HSA-174184	enrichR	10.65	0.00486	1
REAC	R-HSA-9648002	RAS processing	R-HSA-9648002	gProfiler	10.83	0.00446	1
REAC	R-HSA-381771	Synthesis, Secretion, And Inactivation Of Glucagon-like Peptide-1 (GLP-1)	R-HSA-381771	enrichR	10.97	0.00414	1
REAC	R-HSA-5576892	Phase 0 - Rapid Depolarisation	R-HSA-5576892	enrichR	11.06	0.00397	1
REAC	R-HSA-9609646	HCMV Infection	R-HSA-9609646	enrichR	11.08	0.00393	1
REAC	R-HSA-8948216	Collagen Chain Trimerization	R-HSA-8948216	enrichR	11.11	0.00386	1
REAC	R-HSA-444257	RSK Activation	R-HSA-444257	enrichR	11.14	0.00381	1
REAC	R-HSA-1236977	Endosomal/Vacuolar Pathway	R-HSA-1236977	enrichR	11.19	0.00372	1
REAC	R-HSA-5626467	RHO GTPases Activate IQGAPs	R-HSA-5626467	enrichR	11.19	0.00372	1
REAC	R-HSA-5627117	RHO GTPases Activate ROCKs	R-HSA-5627117	WebGestalt	11.3	0.00352	1
WP	WP3297	EV release from cardiac cells and their functional effects	WP3297	enrichR	11.43	0.00329	1
WP	WP3593	MicroRNA for Targeting Cancer Growth and Vascularization in Glioblastoma	WP3593	enrichR	11.43	0.00329	1
WP	WP3655	Hypothetical Craniofacial Development Pathway	WP3655	enrichR	11.43	0.00329	1
WP	WP3890	Nanomaterial-induced inflammasome activation	WP3890	enrichR	11.43	0.00329	1
REAC	R-HSA-176814	Activation Of APC/C And APC/C:Cdc20 Mediated Degradation Of Mitotic Proteins	R-HSA-176814	enrichR	11.46	0.00324	1
WP	WP5191	Resolvin E1 and resolvin D1 signaling pathways promoting inflammation resolution	WP5191	gProfiler	11.48	0.00322	1
WP	WP5382	TGF Smad signaling pathway	WP5382	gProfiler	11.48	0.00322	1
REAC	R-HSA-375276	Peptide Ligand-Binding Receptors	R-HSA-375276	enrichR	11.53	0.00314	1
REAC	R-HSA-5689901	Metalloprotease DUBs	R-HSA-5689901	enrichR	11.53	0.00314	1
REAC	R-HSA-2028269	Signaling By Hippo	R-HSA-2028269	enrichR	11.59	0.00305	1
REAC	R-HSA-5625740	RHO GTPases Activate PKNs	R-HSA-5625740	enrichR	11.59	0.00305	1
REAC	R-HSA-6791312	TP53 Regulates Transcription Of Cell Cycle Genes	R-HSA-6791312	enrichR	11.59	0.00305	1
REAC	R-HSA-6803204	TP53 Regulates Transcription Of Genes Involved In Cytochrome C Release	R-HSA-6803204	enrichR	11.59	0.00305	1
REAC	R-HSA-9013695	NOTCH4 Intracellular Domain Regulates Transcription	R-HSA-9013695	enrichR	11.59	0.00305	1
REAC	R-HSA-1474151	Tetrahydrobiopterin (BH4) synthesis, recycling, salvage and regulation	R-HSA-1474151	WebGestalt	11.6	0.00303	1
REAC	R-HSA-3134975	Regulation Of Innate Immune Responses To Cytosolic DNA	R-HSA-3134975	enrichR	11.63	0.00298	1
REAC	R-HSA-5576893	Phase 2 - Plateau Phase	R-HSA-5576893	enrichR	11.63	0.00298	1
REAC	R-HSA-176409	APC/C:Cdc20 Mediated Degradation Of Mitotic Proteins	R-HSA-176409	enrichR	11.73	0.00283	1
REAC	R-HSA-9609690	HCMV Early Events	R-HSA-9609690	enrichR	11.74	0.00282	1
REAC	R-HSA-9035034	RHOF GTPase Cycle	R-HSA-9035034	enrichR	11.89	0.00262	1
REAC	R-HSA-9687139	Aberrant Regulation Of Mitotic Cell Cycle Due To RB1 Defects	R-HSA-9687139	enrichR	11.89	0.00262	1
REAC	R-HSA-9694614	Attachment and Entry	R-HSA-9694614	gProfiler	11.91	0.00259	1
REAC	R-HSA-1236978	Cross-presentation Of Soluble Exogenous Antigens (Endosomes)	R-HSA-1236978	enrichR	11.95	0.00254	1
REAC	R-HSA-917729	Endosomal Sorting Complex Required For Transport (ESCRT)	R-HSA-917729	enrichR	12.01	0.00247	1
REAC	R-HSA-380284	Loss of proteins required for interphase microtubule organization from the centrosome	R-HSA-380284	WebGestalt	12.04	0.00243	1
REAC	R-HSA-141424	Amplification of signal from the kinetochores	R-HSA-141424	WebGestalt	12.06	0.0024	1
REAC	R-HSA-111932	CaMK IV-mediated Phosphorylation Of CREB	R-HSA-111932	enrichR	12.19	0.00225	1
REAC	R-HSA-168799	Neurotoxicity Of Clostridium Toxins	R-HSA-168799	enrichR	12.19	0.00225	1
REAC	R-HSA-9706019	RHOBTB3 ATPase Cycle	R-HSA-9706019	enrichR	12.19	0.00225	1
WP	WP2857	Mesodermal commitment pathway	WP2857	enrichR	12.22	0.00222	1
WP	WP5365	4p16.3 copy number variation	WP5365	aGOtool	12.28	0.00216	1
REAC	R-HSA-186712	Regulation Of Beta-Cell Development	R-HSA-186712	enrichR	12.3	0.00213	1
REAC	R-HSA-174178	APC/C:Cdh1 Mediated Degradation Of Cdc20 And APC/C:Cdh1 Targets In Late Mitosis/Early G1	R-HSA-174178	enrichR	12.31	0.00212	1
PANTHER	P00060	Ubiquitin proteasome pathway	P00060	enrichR	12.34	0.00209	1
WP	WP5117	Cohesin complex - Cornelia de Lange syndrome	WP5117	aGOtool	12.38	0.00205	1
REAC	R-HSA-180585	Vif-mediated Degradation Of APOBEC3G	R-HSA-180585	enrichR	12.43	0.002	1
REAC	R-HSA-9673324	WNT5:FZD7-mediated leishmania damping	R-HSA-9673324	gProfiler	12.44	0.00199	1
REAC	R-HSA-1855183	Synthesis Of IP2, IP, And Ins In Cytosol	R-HSA-1855183	enrichR	12.45	0.00198	1
REAC	R-HSA-399955	SEMA3A-Plexin Repulsion Signaling By Inhibiting Integrin Adhesion	R-HSA-399955	enrichR	12.45	0.00198	1
REAC	R-HSA-6804759	Regulation Of TP53 Activity Thru Association With Co-factors	R-HSA-6804759	enrichR	12.45	0.00198	1
WP	WP3934	Leptin and adiponectin	WP3934	enrichR	12.5	0.00193	1
WP	WP4269	Ethanol metabolism resulting in production of ROS by CYP2E1	WP4269	enrichR	12.5	0.00193	1
REAC	R-HSA-162588	Budding And Maturation Of HIV Virion	R-HSA-162588	enrichR	12.52	0.00191	1
REAC	R-HSA-5669034	TNFs Bind Their Physiological Receptors	R-HSA-5669034	enrichR	12.52	0.00191	1
REAC	R-HSA-9619665	EGR2 And SOX10-mediated Initiation Of Schwann Cell Myelination	R-HSA-9619665	enrichR	12.52	0.00191	1
PANTHER	P00001	Adrenaline and noradrenaline biosynthesis	P00001	enrichR	12.56	0.00187	1
REAC	R-HSA-173107	Binding And Entry Of HIV Virion	R-HSA-173107	enrichR	12.61	0.00183	1
REAC	R-HSA-187015	Activation Of TRKA Receptors	R-HSA-187015	enrichR	12.61	0.00183	1
REAC	R-HSA-193670	p75NTR Negatively Regulates Cell Cycle Via SC1	R-HSA-193670	enrichR	12.61	0.00183	1
REAC	R-HSA-201688	WNT Mediated Activation Of DVL	R-HSA-201688	enrichR	12.61	0.00183	1
REAC	R-HSA-5336415	Uptake And Function Of Diphtheria Toxin	R-HSA-5336415	enrichR	12.61	0.00183	1
REAC	R-HSA-8849470	PTK6 Regulates Cell Cycle	R-HSA-8849470	enrichR	12.61	0.00183	1
REAC	R-HSA-8939256	RUNX1 Regulates Transcription Of Genes Involved In WNT Signaling	R-HSA-8939256	enrichR	12.61	0.00183	1
WP	WP4925	Unfolded protein response	WP4925	enrichR	12.62	0.00182	1
WP	WP5046	NAD Metabolism in Oncogene-Induced Senescence and Mitochondrial Dysfunction-Associated Senescence	WP5046	enrichR	12.62	0.00182	1
REAC	R-HSA-169911	Regulation Of Apoptosis	R-HSA-169911	enrichR	12.78	0.00168	1
REAC	R-HSA-9013405	RHOD GTPase Cycle	R-HSA-9013405	enrichR	12.78	0.00168	1
REAC	R-HSA-5387390	Hh Mutants Abrogate Ligand Secretion	R-HSA-5387390	enrichR	12.89	0.00159	1
REAC	R-HSA-163560	Triglyceride Catabolism	R-HSA-163560	enrichR	12.9	0.00158	1
REAC	R-HSA-174824	Plasma Lipoprotein Assembly, Remodeling, And Clearance	R-HSA-174824	enrichR	12.9	0.00158	1
WP	WP2249	Metastatic brain tumor	WP2249	enrichR	12.91	0.00157	1
REAC	R-HSA-8964038	LDL Clearance	R-HSA-8964038	enrichR	12.93	0.00156	1
REAC	R-HSA-8939236	RUNX1 Regulates Transcription Of Genes Involved In Differentiation Of HSCs	R-HSA-8939236	enrichR	12.99	0.00151	1
REAC	R-HSA-5358346	Hedgehog Ligand Biogenesis	R-HSA-5358346	enrichR	13.03	0.00148	1
REAC	R-HSA-1251932	PLCG1 events in ERBB2 signaling	R-HSA-1251932	gProfiler	13.14	0.0014	1
REAC	R-HSA-1566948	Elastic Fibre Formation	R-HSA-1566948	enrichR	13.14	0.0014	1
REAC	R-HSA-209563	Axonal growth stimulation	R-HSA-209563	gProfiler	13.14	0.0014	1
REAC	R-HSA-211163	AKT-mediated inactivation of FOXO1A	R-HSA-211163	gProfiler	13.14	0.0014	1
REAC	R-HSA-3656532	TGFBR1 KD Mutants in Cancer	R-HSA-3656532	gProfiler	13.14	0.0014	1
REAC	R-HSA-399710	Activation of AMPA receptors	R-HSA-399710	gProfiler	13.14	0.0014	1
REAC	R-HSA-446343	Localization of the PINCH-ILK-PARVIN complex to focal adhesions	R-HSA-446343	gProfiler	13.14	0.0014	1
REAC	R-HSA-69601	Ubiquitin Mediated Degradation Of Phosphorylated Cdc25A	R-HSA-69601	enrichR	13.14	0.0014	1
REAC	R-HSA-8865999	MET activates PTPN11	R-HSA-8865999	gProfiler	13.14	0.0014	1
REAC	R-HSA-9026527	Activated NTRK2 signals through PLCG1	R-HSA-9026527	gProfiler	13.14	0.0014	1
REAC	R-HSA-9652169	Signaling by MAP2K mutants	R-HSA-9652169	gProfiler	13.14	0.0014	1
WP	WP5044	Kynurenine Pathway and links to Cellular Senescence	WP5044	enrichR	13.23	0.00134	1
REAC	R-HSA-1169410	Antiviral Mechanism By IFN-stimulated Genes	R-HSA-1169410	enrichR	13.32	0.00128	1
REAC	R-HSA-139915	Activation Of PUMA And Translocation To Mitochondria	R-HSA-139915	enrichR	13.34	0.00127	1
REAC	R-HSA-446107	Type I Hemidesmosome Assembly	R-HSA-446107	enrichR	13.34	0.00127	1
REAC	R-HSA-8866910	TFAP2 (AP-2) Family Regulates Transcription Of Growth Factors And Their Receptors	R-HSA-8866910	enrichR	13.34	0.00127	1
REAC	R-HSA-69229	Ubiquitin-dependent degradation of Cyclin D1	R-HSA-69229	WebGestalt	13.35	0.00126	1
WP	WP5156	SARS-CoV-2 replication organelle formation	WP5156	aGOtool	13.37	0.00125	1
WP	WP5090	Complement system in neuronal development and plasticity	WP5090	aGOtool	13.4	0.00123	1
REAC	R-HSA-68949	Orc1 Removal From Chromatin	R-HSA-68949	enrichR	13.52	0.00116	1
REAC	R-HSA-9675126	Diseases Of Mitotic Cell Cycle	R-HSA-9675126	enrichR	13.61	0.00111	1
REAC	R-HSA-1169408	ISG15 Antiviral Mechanism	R-HSA-1169408	enrichR	13.72	0.00105	1
WP	WP4656	Joubert Syndrome	WP4656	enrichR	13.76	0.00103	1
REAC	R-HSA-9627069	Regulation of the apoptosome activity	R-HSA-9627069	gProfiler	13.8	0.00101	1
REAC	R-HSA-202131	Metabolism of nitric oxide	R-HSA-202131	WebGestalt	13.82	0.000997	1
REAC	R-HSA-203765	eNOS activation and regulation	R-HSA-203765	WebGestalt	13.82	0.000997	1
REAC	R-HSA-211733	Regulation Of Activated PAK-2p34 By Proteasome Mediated Degradation	R-HSA-211733	enrichR	13.95	0.000934	1
REAC	R-HSA-3899300	SUMOylation Of Transcription Cofactors	R-HSA-3899300	enrichR	13.98	0.000922	1
REAC	R-HSA-5362768	Hh Mutants Are Degraded By ERAD	R-HSA-5362768	enrichR	13.99	0.000917	1
REAC	R-HSA-445355	Smooth Muscle Contraction	R-HSA-445355	WebGestalt	14.02	0.000902	1
REAC	R-HSA-1971475	GAG Synthesis Requires Tetrasaccharide Linker Sequence	R-HSA-1971475	enrichR	14.24	0.000809	1
REAC	R-HSA-3238698	WNT Ligand Biogenesis And Trafficking	R-HSA-3238698	enrichR	14.24	0.000809	1
REAC	R-HSA-2024096	HS-GAG Degradation	R-HSA-2024096	enrichR	14.26	0.000802	1
REAC	R-HSA-9696264	RND3 GTPase Cycle	R-HSA-9696264	enrichR	14.43	0.000735	1
REAC	R-HSA-5678895	Defective CFTR Causes Cystic Fibrosis	R-HSA-5678895	enrichR	14.44	0.000731	1
WP	WP3298	Melatonin metabolism and effects	WP3298	enrichR	14.47	0.000721	1
PANTHER	P00045	Notch signaling pathway	P00045	enrichR	14.52	0.000702	1
REAC	R-HSA-9032845	Activated NTRK2 Signals Thru CDK5	R-HSA-9032845	enrichR	14.55	0.000694	1
REAC	R-HSA-69481	G2/M Checkpoints	R-HSA-69481	enrichR	14.76	0.000625	1
REAC	R-HSA-9664424	Cell Recruitment (Pro-Inflammatory Response)	R-HSA-9664424	enrichR	14.86	0.000593	1
REAC	R-HSA-8964043	Plasma Lipoprotein Clearance	R-HSA-8964043	enrichR	15.12	0.00052	1
WP	WP4304	Oligodendrocyte specification and differentiation, leading to myelin components for CNS	WP4304	enrichR	15.34	0.000467	1
REAC	R-HSA-2990846	SUMOylation	R-HSA-2990846	enrichR	15.53	0.000425	1
WP	WP45	G1 to S cell cycle control	WP45	enrichR	15.68	0.000394	1
WP	WP4657	22q11.2 copy number variation syndrome	WP4657	enrichR	15.76	0.000378	1
KEGG	map04976	Bile secretion	map04976	enrichR	15.77	0.000376	1
REAC	R-HSA-375170	CDO in myogenesis	R-HSA-375170	WebGestalt	15.85	0.000362	1
REAC	R-HSA-2262749	Cellular response to hypoxia	R-HSA-2262749	WebGestalt	15.85	0.000361	1
REAC	R-HSA-8853884	Transcriptional Regulation By VENTX	R-HSA-8853884	enrichR	15.9	0.000353	1
WP	WP4788	Autosomal recessive Osteopetrosis pathways	WP4788	enrichR	15.94	0.000346	1
REAC	R-HSA-380287	Centrosome Maturation	R-HSA-380287	enrichR	15.99	0.000337	1
WP	WP4241	Type 2 papillary renal cell carcinoma	WP4241	enrichR	16.08	0.000323	1
REAC	R-HSA-2129379	Molecules Associated With Elastic Fibres	R-HSA-2129379	enrichR	16.19	0.000305	1
REAC	R-HSA-176408	Regulation Of APC/C Activators Between G1/S And Early Anaphase	R-HSA-176408	enrichR	16.33	0.000284	1
REAC	R-HSA-380320	Recruitment Of NuMA To Mitotic Centrosomes	R-HSA-380320	enrichR	16.33	0.000284	1
WP	WP183	Proteasome Degradation	WP183	enrichR	16.43	0.00027	1
REAC	R-HSA-4641265	Repression Of WNT Target Genes	R-HSA-4641265	enrichR	16.55	0.000255	1
WP	WP2446	Retinoblastoma gene in cancer	WP2446	enrichR	16.56	0.000254	1
REAC	R-HSA-977225	Amyloid Fiber Formation	R-HSA-977225	enrichR	16.68	0.000239	1
REAC	R-HSA-68875	Mitotic Prophase	R-HSA-68875	enrichR	16.69	0.000238	1
REAC	R-HSA-111464	SMAC(DIABLO)-mediated dissociation of IAP:caspase complexes	R-HSA-111464	gProfiler	16.71	0.000235	1
REAC	R-HSA-3108232	SUMO E3 Ligases SUMOylate Target Proteins	R-HSA-3108232	enrichR	16.83	0.000222	1
REAC	R-HSA-8854050	FBXL7 Down-Regulates AURKA During Mitotic Entry And In Early Mitosis	R-HSA-8854050	enrichR	16.88	0.000216	1
REAC	R-HSA-8851805	MET activates RAS signaling	R-HSA-8851805	WebGestalt	17.15	0.000189	1
REAC	R-HSA-5620912	Anchoring Of Basal Body To Plasma Membrane	R-HSA-5620912	enrichR	17.16	0.000188	1
PANTHER	P06587	Nicotine pharmacodynamics pathway	P06587	enrichR	17.18	0.000186	1
REAC	R-HSA-9616222	Transcriptional Regulation Of Granulopoiesis	R-HSA-9616222	enrichR	17.27	0.000178	1
REAC	R-HSA-6804756	Regulation Of TP53 Activity Thru Phosphorylation	R-HSA-6804756	enrichR	17.3	0.000175	1
REAC	R-HSA-9645723	Diseases Of Programmed Cell Death	R-HSA-9645723	enrichR	17.3	0.000175	1
PANTHER	P04392	P53 pathway feedback loops 1	P04392	enrichR	17.44	0.000163	1
REAC	R-HSA-9615710	Late Endosomal Microautophagy	R-HSA-9615710	enrichR	17.51	0.000158	1
REAC	R-HSA-1234176	Oxygen-dependent Proline Hydroxylation Of Hypoxia-inducible Factor Alpha	R-HSA-1234176	enrichR	17.66	0.000146	1
REAC	R-HSA-9013026	RHOB GTPase Cycle	R-HSA-9013026	enrichR	18.07	0.000119	1
REAC	R-HSA-2559582	Senescence-Associated Secretory Phenotype (SASP)	R-HSA-2559582	enrichR	18.21	0.000111	1
REAC	R-HSA-174143	APC/C-mediated Degradation Of Cell Cycle Proteins	R-HSA-174143	enrichR	18.3	0.000106	1
REAC	R-HSA-190828	Gap Junction Trafficking	R-HSA-190828	enrichR	18.34	0.000104	1
REAC	R-HSA-69242	S Phase	R-HSA-69242	enrichR	18.45	9.86e-05	1
REAC	R-HSA-5690714	CD22 Mediated BCR Regulation	R-HSA-5690714	enrichR	18.7	8.68e-05	1
REAC	R-HSA-9032500	Activated NTRK2 Signals Thru FYN	R-HSA-9032500	enrichR	18.7	8.68e-05	1
REAC	R-HSA-69618	Mitotic Spindle Checkpoint	R-HSA-69618	enrichR	19.23	6.66e-05	1
WP	WP4932	7q11.23 copy number variation syndrome	WP4932	enrichR	19.53	5.75e-05	1
WP	WP5074	Kallmann's Syndrome	WP5074	enrichR	19.59	5.56e-05	1
REAC	R-HSA-1296071	Potassium Channels	R-HSA-1296071	enrichR	19.71	5.24e-05	1
REAC	R-HSA-194313	VEGF ligand-receptor interactions	R-HSA-194313	gProfiler	19.99	4.57e-05	1
KEGG	map05208	Chemical carcinogenesis - reactive oxygen species	map05208	gProfiler	20.13	4.25e-05	1
REAC	R-HSA-194840	Rho GTPase cycle	R-HSA-194840	WebGestalt	20.29	3.93e-05	1
WP	WP5093	Opioid receptor pathways	WP5093	aGOtool	20.65	3.28e-05	1
WP	WP5053	Development of ureteric collection system	WP5053	enrichR	20.79	3.06e-05	1
KEGG	map04320	Dorso-ventral axis formation	map04320	enrichR	21.36	2.3e-05	1
REAC	R-HSA-9648025	EML4 And NUDC In Mitotic Spindle Formation	R-HSA-9648025	enrichR	21.44	2.21e-05	1
REAC	R-HSA-2500257	Resolution Of Sister Chromatid Cohesion	R-HSA-2500257	enrichR	22.69	1.18e-05	1
WP	WP2858	Ectoderm Differentiation	WP2858	enrichR	23.34	8.54e-06	1
KEGG	map05415	Diabetic cardiomyopathy	map05415	gProfiler	23.39	8.34e-06	1
REAC	R-HSA-68877	Mitotic Prometaphase	R-HSA-68877	enrichR	24.49	4.8e-06	1
REAC	R-HSA-2555396	Mitotic Metaphase And Anaphase	R-HSA-2555396	enrichR	25.04	3.66e-06	1
REAC	R-HSA-8852276	Role Of GTSE1 In G2/M Progression After G2 Checkpoint	R-HSA-8852276	enrichR	25.4	3.05e-06	1
WP	WP5265	Neurogenesis regulation in the olfactory epithelium	WP5265	aGOtool	27.08	1.32e-06	1
REAC	R-HSA-2467813	Separation Of Sister Chromatids	R-HSA-2467813	enrichR	27.12	1.29e-06	1
REAC	R-HSA-5638302	Signaling by Overexpressed Wild-Type EGFR in Cancer	R-HSA-5638302	gProfiler	27.23	1.22e-06	1
REAC	R-HSA-9660537	Signaling by MRAS-complex mutants	R-HSA-9660537	gProfiler	27.23	1.22e-06	1
REAC	R-HSA-9726840	SHOC2 M1731 mutant abolishes MRAS complex function	R-HSA-9726840	gProfiler	27.23	1.22e-06	1
REAC	R-HSA-9619483	Activation Of AMPK Downstream Of NMDARs	R-HSA-9619483	enrichR	28.47	6.57e-07	1
KEGG	map04613	Neutrophil extracellular trap formation	map04613	gProfiler	28.68	5.93e-07	1
REAC	R-HSA-162906	HIV Infection	R-HSA-162906	enrichR	29.58	3.78e-07	1
REAC	R-HSA-8853334	Signaling by FGFR3 fusions in cancer	R-HSA-8853334	WebGestalt	31.31	1.59e-07	1
WP	WP5097	CCL18 signaling pathway	WP5097	aGOtool	32.6	8.33e-08	1
WP	WP5420	ADHD and autism ASD linked metabolic pathways and SNP	WP5420	gProfiler	33.68	4.87e-08	1
REAC	R-HSA-9700206	Signaling by ALK in cancer	R-HSA-9700206	gProfiler	40.46	1.64e-09	1
REAC	R-HSA-442729	CREB phosphorylation through the activation of CaMKII	R-HSA-442729	WebGestalt	41.54	9.54e-10	1
KEGG	map05017	Spinocerebellar ataxia	map05017	gProfiler	42.72	5.3e-10	1
WP	WP5412	8q11 23 RB1CC1 copy number variation	WP5412	gProfiler	44.59	2.08e-10	1
WP	WP5422	IL 19 signaling pathway	WP5422	gProfiler	45.31	1.45e-10	1
KEGG	map04061	Viral protein interaction with cytokine and cytokine receptor	map04061	gProfiler	51.72	5.89e-12	1
REAC	R-HSA-997269	Inhibition of adenylate cyclase pathway	R-HSA-997269	WebGestalt	55.49	8.92e-13	1
KEGG	map04929	GnRH secretion	map04929	gProfiler	55.62	8.35e-13	1
REAC	R-HSA-9664407	Parasite infection	R-HSA-9664407	gProfiler	56.57	5.2e-13	1
REAC	R-HSA-9664417	Leishmania phagocytosis	R-HSA-9664417	gProfiler	56.57	5.2e-13	1
KEGG	map04148	Efferocytosis	map04148	gProfiler	59.28	1.34e-13	1
REAC	R-HSA-9006921	Integrin signaling	R-HSA-9006921	WebGestalt	59.79	1.04e-13	1
KEGG	map05171	Coronavirus disease - COVID-19	map05171	gProfiler	71.47	3.03e-16	1
REAC	R-HSA-9664433	Leishmania parasite growth and survival	R-HSA-9664433	gProfiler	73.11	1.33e-16	1
WP	WP5323	Fatty Acids and Lipoproteins Transport in Hepatocytes	WP5323	aGOtool	77.7	1.34e-17	1
WP	WP5411	Phosphatidyl inositol phosphate pathway	WP5411	gProfiler	92.99	6.43e-21	1
KEGG	map05207	Chemical carcinogenesis - receptor activation	map05207	gProfiler	96.8	9.55e-22	1
KEGG	map05022	Pathways of neurodegeneration - multiple diseases	map05022	gProfiler	102.6	5.17e-23	1
WP	WP5293	Acute myeloid leukemia	WP5293	gProfiler	113.6	2.17e-25	1
KEGG	map04936	Alcoholic liver disease	map04936	gProfiler	128.1	1.53e-28	1
REAC	R-HSA-9824443	Parasitic Infection Pathways	R-HSA-9824443	gProfiler	182.1	2.8e-40	1
KEGG	map05235	PD-L1 expression and PD-1 checkpoint pathway in cancer	map05235	gProfiler	205.5	2.37e-45	1
KEGG	map04935	Growth hormone synthesis, secretion and action	map04935	gProfiler	211.1	1.42e-46	1
KEGG	map05417	Lipid and atherosclerosis	map05417	gProfiler	286.9	4.94e-63	1
KEGG	map05135	Yersinia infection	map05135	gProfiler	310.6	3.66e-68	1
REAC	R-HSA-421837	Clathrin derived vesicle budding	R-HSA-421837	WebGestalt	Inf	0	1
REAC	R-HSA-8853338	Signaling by FGFR3 point mutants in cancer	R-HSA-8853338	WebGestalt	Inf	0	1
WP	WP5400	6q16 copy number variation	WP5400	aGOtool, gProfiler	19.34	0.0006726	2
REAC	R-HSA-9758941	Gastrulation	R-HSA-9758941	gProfiler, enrichR	19.59	0.0006003	2
WP	WP5187	mRNA vaccine activation of dendritic cell and induction of IFN-1	WP5187	aGOtool, gProfiler	20.21	0.0004547	2
REAC	R-HSA-6803211	TP53 Regulates Transcription of Death Receptors and Ligands	R-HSA-6803211	WebGestalt, enrichR	21.9	0.0002097	2
WP	WP5121	Sphingolipid metabolism in senescence	WP5121	aGOtool, gProfiler	22.14	0.0001881	2
REAC	R-HSA-9031628	NGF-stimulated transcription	R-HSA-9031628	gProfiler, enrichR	22.42	0.0001655	2
REAC	R-HSA-400685	Sema4D in semaphorin signaling	R-HSA-400685	WebGestalt, enrichR	23.08	0.0001218	2
REAC	R-HSA-9768919	NPAS4 regulates expression of target genes	R-HSA-9768919	aGOtool, gProfiler	23.12	0.0001197	2
WP	WP5236	Markers of kidney cell lineage	WP5236	aGOtool, gProfiler	23.16	0.0001176	2
REAC	R-HSA-3656237	Defective EXT2 causes exostoses 2	R-HSA-3656237	gProfiler, WebGestalt	23.44	0.0001035	2
REAC	R-HSA-1234158	Regulation of gene expression by Hypoxia-inducible Factor	R-HSA-1234158	gProfiler, WebGestalt	23.85	8.574e-05	2
KEGG	map05322	Systemic lupus erythematosus	map05322	aGOtool, enrichR	24.2	7.296e-05	2
REAC	R-HSA-163680	AMPK inhibits chREBP transcriptional activation activity	R-HSA-163680	gProfiler, enrichR	24.55	6.209e-05	2
WP	WP5101	Congenital generalized lipodystrophy	WP5101	aGOtool, gProfiler	24.6	6.064e-05	2
WP	WP5294	Sildenafil treatment	WP5294	aGOtool, gProfiler	24.7	5.776e-05	2
REAC	R-HSA-163358	PKA-mediated phosphorylation of key metabolic factors	R-HSA-163358	gProfiler, enrichR	24.87	5.343e-05	2
REAC	R-HSA-3134973	LRR FLII-interacting protein 1 (LRRFIP1) activates type I IFN production	R-HSA-3134973	gProfiler, enrichR	24.87	5.343e-05	2
REAC	R-HSA-8849473	PTK6 Expression	R-HSA-8849473	gProfiler, enrichR	24.87	5.343e-05	2
KEGG	map03015	mRNA surveillance pathway	map03015	aGOtool, enrichR	25.16	4.665e-05	2
WP	WP1602	Nicotine Activity on Dopaminergic Neurons	WP1602	WebGestalt, enrichR	25.22	4.546e-05	2
REAC	R-HSA-400451	Free fatty acids regulate insulin secretion	R-HSA-400451	gProfiler, enrichR	25.43	4.118e-05	2
REAC	R-HSA-9708530	Regulation of BACH1 activity	R-HSA-9708530	gProfiler, enrichR	25.43	4.118e-05	2
REAC	R-HSA-69273	Cyclin A/B1/B2 associated events during G2/M transition	R-HSA-69273	WebGestalt, enrichR	25.63	3.752e-05	2
WP	WP5092	Interactions of natural killer cells in pancreatic cancer	WP5092	aGOtool, gProfiler	25.66	3.697e-05	2
WP	WP2840	Hair follicle development: cytodifferentiation - part 3 of 3	WP2840	aGOtool, WebGestalt	25.93	3.276e-05	2
WP	WP5200	Dravet syndrome	WP5200	aGOtool, gProfiler	26.18	2.915e-05	2
REAC	R-HSA-1592230	Mitochondrial biogenesis	R-HSA-1592230	WebGestalt, enrichR	26.34	2.704e-05	2
REAC	R-HSA-4090294	SUMOylation of intracellular receptors	R-HSA-4090294	gProfiler, enrichR	26.37	2.669e-05	2
REAC	R-HSA-69580	p53-Dependent G1/S DNA damage checkpoint	R-HSA-69580	gProfiler, WebGestalt	26.5	2.512e-05	2
REAC	R-HSA-8851907	MET activates PI3K/AKT signaling	R-HSA-8851907	aGOtool, gProfiler	26.57	2.432e-05	2
REAC	R-HSA-844456	The NLRP3 inflammasome	R-HSA-844456	WebGestalt, enrichR	26.78	2.207e-05	2
WP	WP1533	Vitamin B12 metabolism	WP1533	aGOtool, enrichR	27.2	1.809e-05	2
REAC	R-HSA-1474228	Degradation of the extracellular matrix	R-HSA-1474228	aGOtool, WebGestalt	27.28	1.743e-05	2
WP	WP34	Ovarian infertility	WP34	aGOtool, enrichR	27.52	1.56e-05	2
WP	WP4904	LDLRAD4 and what we know about it	WP4904	gProfiler, enrichR	27.65	1.47e-05	2
REAC	R-HSA-4641258	Degradation of DVL	R-HSA-4641258	WebGestalt, enrichR	27.7	1.438e-05	2
REAC	R-HSA-3134963	DEx/H-box helicases activate type I IFN and inflammatory cytokines production	R-HSA-3134963	gProfiler, enrichR	27.85	1.338e-05	2
WP	WP4790	FGF23 signaling in hypophosphatemic rickets and related disorders	WP4790	aGOtool, enrichR	27.85	1.338e-05	2
REAC	R-HSA-6804760	Regulation of TP53 Activity through Methylation	R-HSA-6804760	WebGestalt, enrichR	27.88	1.319e-05	2
REAC	R-HSA-9659787	Aberrant regulation of mitotic G1/S transition in cancer due to RB1 defects	R-HSA-9659787	gProfiler, enrichR	28.27	1.1e-05	2
REAC	R-HSA-8864260	Transcriptional regulation by the AP-2 (TFAP2) family of transcription factors	R-HSA-8864260	WebGestalt, enrichR	28.67	9.136e-06	2
WP	WP1455	Serotonin Transporter Activity	WP1455	WebGestalt, enrichR	28.68	9.076e-06	2
WP	WP3630	NAD metabolism, sirtuins and aging	WP3630	WebGestalt, enrichR	28.68	9.076e-06	2
WP	WP5033	Genes associated with the development of rheumatoid arthritis	WP5033	aGOtool, gProfiler	28.89	8.239e-06	2
REAC	R-HSA-112412	SOS-mediated signalling	R-HSA-112412	gProfiler, enrichR	29.03	7.716e-06	2
REAC	R-HSA-391160	Signal regulatory protein family interactions	R-HSA-391160	WebGestalt, enrichR	29.04	7.67e-06	2
REAC	R-HSA-446388	Regulation of cytoskeletal remodeling and cell spreading by IPP complex components	R-HSA-446388	gProfiler, enrichR	29.11	7.424e-06	2
REAC	R-HSA-8949275	RUNX3 Regulates Immune Response and Cell Migration	R-HSA-8949275	gProfiler, enrichR	29.24	7.002e-06	2
WP	WP176	Folate metabolism	WP176	aGOtool, enrichR	29.46	6.304e-06	2
REAC	R-HSA-349425	Autodegradation of the E3 ubiquitin ligase COP1	R-HSA-349425	WebGestalt, enrichR	29.54	6.08e-06	2
WP	WP5231	Hippocampal synaptogenesis and neurogenesis	WP5231	aGOtool, gProfiler	29.59	5.932e-06	2
REAC	R-HSA-8934903	Receptor Mediated Mitophagy	R-HSA-8934903	WebGestalt, enrichR	29.63	5.815e-06	2
WP	WP5116	SARS-CoV-2 B.1.1.7 variant antagonises innate immune activation	WP5116	aGOtool, gProfiler	30.1	4.671e-06	2
REAC	R-HSA-9679504	Translation of Replicase and Assembly of the Replication Transcription Complex	R-HSA-9679504	gProfiler, enrichR	30.23	4.399e-06	2
REAC	R-HSA-350054	Notch-HLH transcription pathway	R-HSA-350054	gProfiler, enrichR	30.32	4.222e-06	2
REAC	R-HSA-9762114	GSK3B and BTRC:CUL1-mediated-degradation of NFE2L2	R-HSA-9762114	gProfiler, enrichR	30.43	4.008e-06	2
WP	WP4900	Purinergic signaling	WP4900	aGOtool, enrichR	30.52	3.831e-06	2
PANTHER	P00008	Axon guidance mediated by Slit/Robo	P00008	WebGestalt, enrichR	30.55	3.78e-06	2
PANTHER	P00007	Axon guidance mediated by semaphorins	P00007	WebGestalt, enrichR	30.69	3.539e-06	2
REAC	R-HSA-2979096	NOTCH2 Activation and Transmission of Signal to the Nucleus	R-HSA-2979096	WebGestalt, enrichR	30.74	3.463e-06	2
REAC	R-HSA-376176	Signaling by ROBO receptors	R-HSA-376176	aGOtool, enrichR	30.85	3.279e-06	2
REAC	R-HSA-111453	BH3-only proteins associate with and inactivate anti-apoptotic BCL-2 members	R-HSA-111453	gProfiler, enrichR	31.08	2.946e-06	2
REAC	R-HSA-447041	CHL1 interactions	R-HSA-447041	gProfiler, enrichR	31.08	2.946e-06	2
REAC	R-HSA-9662834	CD163 mediating an anti-inflammatory response	R-HSA-9662834	gProfiler, enrichR	31.08	2.946e-06	2
REAC	R-HSA-450408	AUF1 (hnRNP D0) binds and destabilizes mRNA	R-HSA-450408	WebGestalt, enrichR	31.17	2.832e-06	2
WP	WP4758	Nephrotic syndrome	WP4758	WebGestalt, enrichR	31.17	2.824e-06	2
REAC	R-HSA-75157	FasL/ CD95L signaling	R-HSA-75157	gProfiler, enrichR	31.17	2.82e-06	2
REAC	R-HSA-8866376	Reelin signalling pathway	R-HSA-8866376	gProfiler, enrichR	31.17	2.82e-06	2
WP	WP1981	Thyroxine (thyroid hormone) production	WP1981	aGOtool, gProfiler	31.33	2.627e-06	2
WP	WP5344	Cardiomyocyte signaling pathways converging on Titin	WP5344	aGOtool, gProfiler	31.35	2.591e-06	2
WP	WP5222	2q13 copy number variation syndrome	WP5222	aGOtool, gProfiler	31.4	2.531e-06	2
REAC	R-HSA-174113	SCF-beta-TrCP mediated degradation of Emi1	R-HSA-174113	WebGestalt, enrichR	31.57	2.344e-06	2
REAC	R-HSA-4641257	Degradation of AXIN	R-HSA-4641257	WebGestalt, enrichR	31.57	2.344e-06	2
REAC	R-HSA-8941332	RUNX2 regulates genes involved in cell migration	R-HSA-8941332	gProfiler, enrichR	31.81	2.091e-06	2
REAC	R-HSA-3304356	SMAD2/3 Phosphorylation Motif Mutants in Cancer	R-HSA-3304356	gProfiler, enrichR	31.85	2.057e-06	2
WP	WP3982	miRNA regulation of p53 pathway in prostate cancer	WP3982	aGOtool, enrichR	31.87	2.034e-06	2
REAC	R-HSA-418457	cGMP effects	R-HSA-418457	WebGestalt, enrichR	31.94	1.966e-06	2
REAC	R-HSA-9615017	FOXO-mediated transcription of oxidative stress, metabolic and neuronal genes	R-HSA-9615017	gProfiler, enrichR	32.01	1.903e-06	2
WP	WP2253	Pilocytic astrocytoma	WP2253	gProfiler, enrichR	32.02	1.893e-06	2
WP	WP3672	lncRNA mediated mechanisms of therapeutic resistance	WP3672	gProfiler, enrichR	32.02	1.893e-06	2
REAC	R-HSA-8876493	InlA-mediated entry of Listeria monocytogenes into host cells	R-HSA-8876493	gProfiler, enrichR	32.15	1.783e-06	2
WP	WP4756	Renin Angiotensin Aldosterone System (RAAS)	WP4756	WebGestalt, enrichR	32.18	1.759e-06	2
REAC	R-HSA-111459	Activation of caspases through apoptosome-mediated cleavage	R-HSA-111459	gProfiler, enrichR	32.22	1.723e-06	2
REAC	R-HSA-205025	NADE modulates death signalling	R-HSA-205025	gProfiler, enrichR	32.22	1.723e-06	2
REAC	R-HSA-5660668	CLEC7A/inflammasome pathway	R-HSA-5660668	gProfiler, enrichR	32.22	1.723e-06	2
REAC	R-HSA-8857538	PTK6 promotes HIF1A stabilization	R-HSA-8857538	gProfiler, enrichR	32.22	1.723e-06	2
WP	WP5113	Antiviral and anti-inflammatory effects of Nrf2 on SARS-CoV-2 pathway	WP5113	aGOtool, gProfiler	32.38	1.602e-06	2
REAC	R-HSA-622312	Inflammasomes	R-HSA-622312	WebGestalt, enrichR	32.39	1.595e-06	2
REAC	R-HSA-9637687	Suppression of phagosomal maturation	R-HSA-9637687	gProfiler, enrichR	32.76	1.335e-06	2
WP	WP4312	Rett syndrome causing genes	WP4312	WebGestalt, enrichR	32.79	1.321e-06	2
REAC	R-HSA-9664420	Killing mechanisms	R-HSA-9664420	gProfiler, enrichR	32.97	1.214e-06	2
REAC	R-HSA-9018519	Estrogen-dependent gene expression	R-HSA-9018519	aGOtool, enrichR	33.12	1.128e-06	2
WP	WP5192	Modulation of PI3K-Akt-mTOR signaling by bioactive sphingolipids	WP5192	aGOtool, gProfiler	33.53	9.318e-07	2
WP	WP5372	Involvement of δ-secretase in neurodegenerative diseases	WP5372	aGOtool, gProfiler	33.54	9.274e-07	2
REAC	R-HSA-9696270	RND2 GTPase cycle	R-HSA-9696270	gProfiler, enrichR	34.05	7.268e-07	2
REAC	R-HSA-500792	GPCR ligand binding	R-HSA-500792	aGOtool, enrichR	34.11	7.061e-07	2
WP	WP5224	2q37 copy number variation syndrome	WP5224	aGOtool, gProfiler	34.12	7.03e-07	2
REAC	R-HSA-9759194	Nuclear events mediated by NFE2L2	R-HSA-9759194	gProfiler, enrichR	34.17	6.892e-07	2
REAC	R-HSA-5210891	Uptake and function of anthrax toxins	R-HSA-5210891	WebGestalt, enrichR	34.2	6.784e-07	2
WP	WP2877	Vitamin D receptor pathway	WP2877	aGOtool, enrichR	34.21	6.761e-07	2
REAC	R-HSA-1253288	Downregulation of ERBB4 signaling	R-HSA-1253288	gProfiler, enrichR	34.22	6.731e-07	2
REAC	R-HSA-111458	Formation of apoptosome	R-HSA-111458	gProfiler, enrichR	34.32	6.402e-07	2
REAC	R-HSA-9664873	Pexophagy	R-HSA-9664873	gProfiler, enrichR	34.32	6.402e-07	2
REAC	R-HSA-5658442	Regulation of RAS by GAPs	R-HSA-5658442	WebGestalt, enrichR	34.45	6.013e-07	2
PANTHER	P04375	5HT3 type receptor mediated signaling pathway	P04375	WebGestalt, enrichR	34.53	5.798e-07	2
REAC	R-HSA-434316	Fatty Acids bound to GPR40 (FFAR1) regulate insulin secretion	R-HSA-434316	gProfiler, enrichR	34.81	5.092e-07	2
REAC	R-HSA-4411364	Binding of TCF/LEF:CTNNB1 to target gene promoters	R-HSA-4411364	gProfiler, enrichR	34.81	5.092e-07	2
REAC	R-HSA-8951430	RUNX3 regulates WNT signaling	R-HSA-8951430	gProfiler, enrichR	34.81	5.092e-07	2
REAC	R-HSA-1306955	GRB7 events in ERBB2 signaling	R-HSA-1306955	gProfiler, enrichR	35.12	4.391e-07	2
REAC	R-HSA-68882	Mitotic Anaphase	R-HSA-68882	aGOtool, enrichR	35.38	3.875e-07	2
REAC	R-HSA-5627123	RHO GTPases activate PAKs	R-HSA-5627123	WebGestalt, enrichR	35.43	3.797e-07	2
REAC	R-HSA-157858	Gap junction trafficking and regulation	R-HSA-157858	WebGestalt, enrichR	35.46	3.733e-07	2
REAC	R-HSA-9617324	Negative regulation of NMDA receptor-mediated neuronal transmission	R-HSA-9617324	gProfiler, enrichR	35.61	3.484e-07	2
REAC	R-HSA-9617828	FOXO-mediated transcription of cell cycle genes	R-HSA-9617828	gProfiler, enrichR	35.85	3.1e-07	2
REAC	R-HSA-8941855	RUNX3 regulates CDKN1A transcription	R-HSA-8941855	gProfiler, enrichR	36.41	2.384e-07	2
REAC	R-HSA-111469	SMAC, XIAP-regulated apoptotic response	R-HSA-111469	gProfiler, enrichR	37.14	1.688e-07	2
WP	WP5120	Inclusion body myositis	WP5120	aGOtool, gProfiler	37.57	1.371e-07	2
REAC	R-HSA-9617629	Regulation of FOXO transcriptional activity by acetylation	R-HSA-9617629	gProfiler, enrichR	37.74	1.27e-07	2
WP	WP2868	TCA cycle nutrient use and invasiveness of ovarian cancer	WP2868	gProfiler, enrichR	38.46	9.01e-08	2
REAC	R-HSA-114516	Disinhibition of SNARE formation	R-HSA-114516	gProfiler, enrichR	38.6	8.406e-08	2
REAC	R-HSA-1483248	Synthesis of PIPs at the ER membrane	R-HSA-1483248	gProfiler, enrichR	38.6	8.406e-08	2
REAC	R-HSA-74713	IRS activation	R-HSA-74713	gProfiler, enrichR	38.6	8.406e-08	2
REAC	R-HSA-8952158	RUNX3 regulates BCL2L11 (BIM) transcription	R-HSA-8952158	gProfiler, enrichR	38.6	8.406e-08	2
REAC	R-HSA-9693928	Defective RIPK1-mediated regulated necrosis	R-HSA-9693928	gProfiler, enrichR	38.69	8.08e-08	2
REAC	R-HSA-8863678	Neurodegenerative Diseases	R-HSA-8863678	gProfiler, WebGestalt	38.79	7.689e-08	2
REAC	R-HSA-5674499	Negative feedback regulation of MAPK pathway	R-HSA-5674499	gProfiler, enrichR	38.81	7.633e-08	2
WP	WP4876	Activation of NLRP3 inflammasome by SARS CoV 2	WP4876	gProfiler, enrichR	39.34	5.93e-08	2
REAC	R-HSA-3304349	Loss of Function of SMAD2/3 in Cancer	R-HSA-3304349	gProfiler, enrichR	39.52	5.442e-08	2
REAC	R-HSA-3656534	Loss of Function of TGFBR1 in Cancer	R-HSA-3656534	gProfiler, enrichR	39.52	5.442e-08	2
REAC	R-HSA-111463	SMAC (DIABLO) binds to IAPs	R-HSA-111463	gProfiler, enrichR	39.6	5.23e-08	2
REAC	R-HSA-163767	PP2A-mediated dephosphorylation of key metabolic factors	R-HSA-163767	gProfiler, enrichR	39.6	5.23e-08	2
REAC	R-HSA-182218	Nef Mediated CD8 Down-regulation	R-HSA-182218	gProfiler, enrichR	39.6	5.23e-08	2
REAC	R-HSA-9637628	Modulation by Mtb of host immune system	R-HSA-9637628	gProfiler, enrichR	39.6	5.23e-08	2
REAC	R-HSA-9706377	FLT3 signaling by CBL mutants	R-HSA-9706377	gProfiler, enrichR	39.6	5.23e-08	2
WP	WP2882	Nuclear receptors meta-pathway	WP2882	aGOtool, enrichR	39.77	4.827e-08	2
KEGG	map04714	Thermogenesis	map04714	aGOtool, WebGestalt	39.94	4.446e-08	2
REAC	R-HSA-2428933	SHC-related events triggered by IGF1R	R-HSA-2428933	gProfiler, enrichR	40.64	3.19e-08	2
WP	WP5380	5q35 copy number variation	WP5380	aGOtool, gProfiler	40.94	2.772e-08	2
REAC	R-HSA-9636383	Prevention of phagosomal-lysosomal fusion	R-HSA-9636383	gProfiler, enrichR	41.82	1.818e-08	2
PANTHER	P00012	Cadherin signaling pathway	P00012	WebGestalt, enrichR	42.86	1.108e-08	2
REAC	R-HSA-9613829	Chaperone Mediated Autophagy	R-HSA-9613829	gProfiler, enrichR	42.92	1.077e-08	2
REAC	R-HSA-8939246	RUNX1 regulates transcription of genes involved in differentiation of myeloid cells	R-HSA-8939246	gProfiler, enrichR	42.99	1.038e-08	2
REAC	R-HSA-9673767	Signaling by PDGFRA transmembrane, juxtamembrane and kinase domain mutants	R-HSA-9673767	aGOtool, gProfiler	43.53	8.014e-09	2
REAC	R-HSA-164944	Nef and signal transduction	R-HSA-164944	gProfiler, enrichR	43.83	6.947e-09	2
WP	WP5362	TAR syndrome	WP5362	aGOtool, gProfiler	44.41	5.27e-09	2
REAC	R-HSA-9645460	Alpha-protein kinase 1 signaling pathway	R-HSA-9645460	gProfiler, enrichR	44.52	5.007e-09	2
REAC	R-HSA-1296052	Ca2+ activated K+ channels	R-HSA-1296052	gProfiler, enrichR	44.54	4.953e-09	2
REAC	R-HSA-2559580	Oxidative Stress Induced Senescence	R-HSA-2559580	aGOtool, enrichR	44.8	4.367e-09	2
WP	WP1545	miRNAs involved in DNA damage response	WP1545	aGOtool, enrichR	45.55	3.049e-09	2
REAC	R-HSA-9609736	Assembly and cell surface presentation of NMDA receptors	R-HSA-9609736	gProfiler, enrichR	46.49	1.944e-09	2
REAC	R-HSA-9706374	FLT3 signaling through SRC family kinases	R-HSA-9706374	gProfiler, enrichR	46.54	1.904e-09	2
REAC	R-HSA-2644602	Signaling by NOTCH1 PEST Domain Mutants in Cancer	R-HSA-2644602	gProfiler, WebGestalt	47.05	1.491e-09	2
REAC	R-HSA-2644603	Signaling by NOTCH1 in Cancer	R-HSA-2644603	gProfiler, WebGestalt	47.05	1.491e-09	2
REAC	R-HSA-2894858	Signaling by NOTCH1 HD+PEST Domain Mutants in Cancer	R-HSA-2894858	gProfiler, WebGestalt	47.05	1.491e-09	2
REAC	R-HSA-3304351	Signaling by TGF-beta Receptor Complex in Cancer	R-HSA-3304351	gProfiler, enrichR	47.23	1.368e-09	2
REAC	R-HSA-9659379	Sensory processing of sound	R-HSA-9659379	gProfiler, enrichR	47.28	1.334e-09	2
REAC	R-HSA-9711097	Cellular response to starvation	R-HSA-9711097	aGOtool, enrichR	47.46	1.224e-09	2
WP	WP4936	Perturbations to host-cell autophagy, induced by SARS-CoV-2 proteins	WP4936	aGOtool, gProfiler	48.43	7.66e-10	2
REAC	R-HSA-164940	Nef mediated downregulation of MHC class I complex cell surface expression	R-HSA-164940	gProfiler, enrichR	48.96	5.959e-10	2
REAC	R-HSA-198693	AKT phosphorylates targets in the nucleus	R-HSA-198693	gProfiler, enrichR	48.96	5.959e-10	2
REAC	R-HSA-9702518	STAT5 activation downstream of FLT3 ITD mutants	R-HSA-9702518	gProfiler, enrichR	48.96	5.959e-10	2
WP	WP5356	Disturbed pathways in Duchenne Muscular Dystrophy	WP5356	aGOtool, gProfiler	50.21	3.261e-10	2
PANTHER	P00044	Nicotinic acetylcholine receptor signaling pathway	P00044	WebGestalt, enrichR	50.31	3.104e-10	2
REAC	R-HSA-167590	Nef Mediated CD4 Down-regulation	R-HSA-167590	gProfiler, enrichR	50.43	2.932e-10	2
WP	WP5331	Autophagy in pancreatic ductal adenocarcinoma	WP5331	aGOtool, gProfiler	50.65	2.636e-10	2
REAC	R-HSA-198933	Immunoregulatory interactions between a Lymphoid and a non-Lymphoid cell	R-HSA-198933	WebGestalt, enrichR	50.76	2.51e-10	2
REAC	R-HSA-9662360	Sensory processing of sound by inner hair cells of the cochlea	R-HSA-9662360	gProfiler, enrichR	50.88	2.367e-10	2
REAC	R-HSA-9645135	STAT5 Activation	R-HSA-9645135	gProfiler, enrichR	51.06	2.172e-10	2
REAC	R-HSA-9734009	Defective Intrinsic Pathway for Apoptosis	R-HSA-9734009	gProfiler, enrichR	51.81	1.512e-10	2
WP	WP4941	GPR143 in melanocytes and retinal pigment epithelium cells	WP4941	aGOtool, gProfiler	52.81	9.331e-11	2
REAC	R-HSA-1296059	G protein gated Potassium channels	R-HSA-1296059	gProfiler, WebGestalt	52.86	9.102e-11	2
REAC	R-HSA-68886	M Phase	R-HSA-68886	aGOtool, enrichR	53.71	6.055e-11	2
REAC	R-HSA-9726842	Gain-of-function MRAS complexes activate RAF signaling	R-HSA-9726842	gProfiler, enrichR	54.36	4.435e-11	2
REAC	R-HSA-170984	ARMS-mediated activation	R-HSA-170984	gProfiler, enrichR	54.58	3.988e-11	2
REAC	R-HSA-9613354	Lipophagy	R-HSA-9613354	gProfiler, enrichR	54.74	3.689e-11	2
WP	WP5336	Induction of autophagy and toll-like receptor signaling pathways by graphene oxide	WP5336	aGOtool, gProfiler	57.44	9.986e-12	2
PANTHER	P05734	Synaptic vesicle trafficking	P05734	WebGestalt, enrichR	59.57	3.565e-12	2
WP	WP5272	LDL- influence on CD14 and TLR4	WP5272	aGOtool, gProfiler	59.89	3.061e-12	2
PANTHER	P00016	Cytoskeletal regulation by Rho GTPase	P00016	WebGestalt, enrichR	60.33	2.477e-12	2
WP	WP5181	Roles of ceramides in development of insulin resistance	WP5181	aGOtool, gProfiler	60.72	2.05e-12	2
WP	WP5036	Angiotensin II receptor type 1 pathway	WP5036	aGOtool, gProfiler	61.37	1.497e-12	2
WP	WP5376	17p13.3 (YWHAE) copy number variation	WP5376	aGOtool, gProfiler	66.54	1.216e-13	2
REAC	R-HSA-9692916	SARS-CoV-1 activates/modulates innate immune responses	R-HSA-9692916	aGOtool, gProfiler	67.42	7.97e-14	2
PANTHER	P00025	Hedgehog signaling pathway	P00025	WebGestalt, enrichR	68.16	5.54e-14	2
PANTHER	P00041	Metabotropic glutamate receptor group I pathway	P00041	WebGestalt, enrichR	68.84	3.981e-14	2
WP	WP5078	T cell modulation in pancreatic cancer	WP5078	aGOtool, gProfiler	69.98	2.287e-14	2
REAC	R-HSA-9735871	SARS-CoV-1 targets host intracellular signalling and regulatory pathways	R-HSA-9735871	aGOtool, gProfiler	70.51	1.774e-14	2
PANTHER	P00020	FAS signaling pathway	P00020	WebGestalt, enrichR	71.57	1.059e-14	2
WP	WP5174	Ulcerative colitis signaling	WP5174	aGOtool, gProfiler	72.58	6.463e-15	2
PANTHER	P00046	Oxidative stress response	P00046	WebGestalt, enrichR	73.65	3.85e-15	2
REAC	R-HSA-9692914	SARS-CoV-1-host interactions	R-HSA-9692914	aGOtool, gProfiler	74.08	3.125e-15	2
WP	WP5284	Cell interactions of the pancreatic cancer microenvironment	WP5284	aGOtool, gProfiler	80.07	1.685e-16	2
PANTHER	P00052	TGF-beta signaling pathway	P00052	WebGestalt, enrichR	80.62	1.286e-16	2
WP	WP722	Serotonin HTR1 group and FOS pathway	WP722	aGOtool, gProfiler	82.5	5.152e-17	2
WP	WP5385	Growth factors and hormones in Beta-cell proliferation	WP5385	aGOtool, gProfiler	83.13	3.78e-17	2
WP	WP5182	Pro-survival signaling of neuroprotectin D1	WP5182	aGOtool, gProfiler	83.4	3.317e-17	2
REAC	R-HSA-9670439	Signaling by phosphorylated juxtamembrane, extracellular and kinase domain KIT mutants	R-HSA-9670439	aGOtool, gProfiler	85.28	1.322e-17	2
REAC	R-HSA-1640170	Cell Cycle	R-HSA-1640170	aGOtool, enrichR	86.56	7.09e-18	2
REAC	R-HSA-5637812	Signaling by EGFRvIII in Cancer	R-HSA-5637812	gProfiler, WebGestalt	87.22	5.115e-18	2
REAC	R-HSA-5260271	Diseases of Immune System	R-HSA-5260271	gProfiler, WebGestalt	87.83	3.798e-18	2
PANTHER	P05918	p38 MAPK pathway	P05918	WebGestalt, enrichR	88.3	3.026e-18	2
REAC	R-HSA-2029481	FCGR activation	R-HSA-2029481	WebGestalt, enrichR	88.59	2.63e-18	2
WP	WP5180	DYRK1A involvement regarding cell proliferation in brain development	WP5180	aGOtool, gProfiler	90.18	1.203e-18	2
WP	WP5381	Smith-Magenis and Potocki-Lupski syndrome copy number variation	WP5381	aGOtool, gProfiler	90.63	9.683e-19	2
PANTHER	P00028	Heterotrimeric G-protein signaling pathway-rod outer segment phototransduction	P00028	WebGestalt, enrichR	90.63	9.665e-19	2
PANTHER	P05730	Endogenous cannabinoid signaling	P05730	WebGestalt, enrichR	91.32	6.908e-19	2
PANTHER	P00037	Ionotropic glutamate receptor pathway	P00037	WebGestalt, enrichR	92.58	3.732e-19	2
REAC	R-HSA-69236	G1 Phase	R-HSA-69236	gProfiler, WebGestalt	95.24	1.014e-19	2
REAC	R-HSA-2029485	Role of phospholipids in phagocytosis	R-HSA-2029485	WebGestalt, enrichR	96.28	6.075e-20	2
WP	WP5088	Prostaglandin signaling	WP5088	aGOtool, gProfiler	96.65	5.09e-20	2
REAC	R-HSA-69278	Cell Cycle, Mitotic	R-HSA-69278	aGOtool, enrichR	97.82	2.867e-20	2
WP	WP5218	Extrafollicular and follicular B cell activation by SARS-CoV-2	WP5218	aGOtool, gProfiler	98.65	1.908e-20	2
REAC	R-HSA-2730905	Role of LAT2/NTAL/LAB on calcium mobilization	R-HSA-2730905	WebGestalt, enrichR	99.48	1.267e-20	2
REAC	R-HSA-9680350	Signaling by CSF1 (M-CSF) in myeloid cells	R-HSA-9680350	aGOtool, gProfiler	100.7	6.873e-21	2
REAC	R-HSA-5637815	Signaling by Ligand-Responsive EGFR Variants in Cancer	R-HSA-5637815	gProfiler, WebGestalt	101	5.9e-21	2
PANTHER	P04376	5HT4 type receptor mediated signaling pathway	P04376	WebGestalt, enrichR	103.1	2.141e-21	2
REAC	R-HSA-4839735	Signaling by AXIN mutants	R-HSA-4839735	gProfiler, WebGestalt	104.1	1.316e-21	2
REAC	R-HSA-4839744	Signaling by APC mutants	R-HSA-4839744	gProfiler, WebGestalt	104.1	1.316e-21	2
REAC	R-HSA-4839748	Signaling by AMER1 mutants	R-HSA-4839748	gProfiler, WebGestalt	104.1	1.316e-21	2
PANTHER	P00038	JAK/STAT signaling pathway	P00038	WebGestalt, enrichR	105.2	7.651e-22	2
WP	WP5285	Immune infiltration in pancreatic cancer	WP5285	aGOtool, gProfiler	105.8	5.822e-22	2
PANTHER	P00030	Hypoxia response via HIF activation	P00030	WebGestalt, enrichR	106	5.305e-22	2
REAC	R-HSA-74160	Gene expression (Transcription)	R-HSA-74160	aGOtool, enrichR	107.8	2.165e-22	2
PANTHER	P00009	Axon guidance mediated by netrin	P00009	WebGestalt, enrichR	108	1.964e-22	2
REAC	R-HSA-983695	Antigen activates B Cell Receptor (BCR) leading to generation of second messengers	R-HSA-983695	WebGestalt, enrichR	110.9	4.568e-23	2
WP	WP5373	Role of hypoxia, angiogenesis, and FGF pathway in OA chondrocyte hypertrophy	WP5373	aGOtool, gProfiler	111.3	3.89e-23	2
REAC	R-HSA-4839743	Signaling by CTNNB1 phospho-site mutants	R-HSA-4839743	gProfiler, WebGestalt	111.6	3.258e-23	2
WP	WP5085	Vasopressin-regulated water reabsorption	WP5085	aGOtool, gProfiler	113.8	1.127e-23	2
PANTHER	P00026	Heterotrimeric G-protein signaling pathway-Gi alpha and Gs alpha mediated pathway	P00026	WebGestalt, enrichR	114.6	7.549e-24	2
PANTHER	P00002	Alpha adrenergic receptor signaling pathway	P00002	WebGestalt, enrichR	115.3	5.265e-24	2
WP	WP5205	Clock-controlled autophagy in bone metabolism	WP5205	aGOtool, gProfiler	117.7	1.64e-24	2
REAC	R-HSA-9824439	Bacterial Infection Pathways	R-HSA-9824439	aGOtool, gProfiler	121.6	2.407e-25	2
PANTHER	P00003	Alzheimer disease-amyloid secretase pathway	P00003	WebGestalt, enrichR	122.4	1.669e-25	2
WP	WP5300	TROP2 regulatory signaling	WP5300	aGOtool, gProfiler	124.5	5.723e-26	2
REAC	R-HSA-9669938	Signaling by KIT in disease	R-HSA-9669938	gProfiler, enrichR	126.1	2.607e-26	2
WP	WP5144	NRP1-triggered signaling pathways in pancreatic cancer	WP5144	aGOtool, gProfiler	130.2	3.587e-27	2
WP	WP5055	Burn wound healing	WP5055	aGOtool, gProfiler	130.6	2.87e-27	2
WP	WP5347	IL-26 signaling pathways	WP5347	aGOtool, gProfiler	131.9	1.504e-27	2
PANTHER	P00049	Parkinson disease	P00049	WebGestalt, enrichR	133.1	8.576e-28	2
PANTHER	P00004	Alzheimer disease-presenilin pathway	P00004	WebGestalt, enrichR	134.5	4.253e-28	2
REAC	R-HSA-977444	GABA B receptor activation	R-HSA-977444	gProfiler, WebGestalt	134.6	4.119e-28	2
PANTHER	P00032	Insulin/IGF pathway-mitogen activated protein kinase kinase/MAP kinase cascade	P00032	WebGestalt, enrichR	135.4	2.79e-28	2
PANTHER	P00027	Heterotrimeric G-protein signaling pathway-Gq alpha and Go alpha mediated pathway	P00027	WebGestalt, enrichR	136.3	1.711e-28	2
REAC	R-HSA-73857	RNA Polymerase II Transcription	R-HSA-73857	aGOtool, enrichR	140.8	1.91e-29	2
WP	WP5094	Orexin receptor pathway	WP5094	aGOtool, gProfiler	145.1	2.234e-30	2
WP	WP5158	Urotensin-II-mediated signaling pathway	WP5158	aGOtool, gProfiler	145.4	1.992e-30	2
REAC	R-HSA-9824446	Viral Infection Pathways	R-HSA-9824446	aGOtool, gProfiler	151.6	9.13e-32	2
WP	WP5358	JAK-STAT signaling in the regulation of Beta-cells	WP5358	aGOtool, gProfiler	154.8	1.927e-32	2
PANTHER	P05912	Dopamine receptor mediated signaling pathway	P05912	WebGestalt, enrichR	156.9	6.891e-33	2
WP	WP5198	Inflammatory bowel disease signaling	WP5198	aGOtool, gProfiler	158.4	3.155e-33	2
PANTHER	P04397	p53 pathway by glucose deprivation	P04397	WebGestalt, enrichR	159.7	1.723e-33	2
REAC	R-HSA-9649948	Signaling downstream of RAS mutants	R-HSA-9649948	aGOtool, gProfiler	161.7	6.252e-34	2
WP	WP2263	Androgen receptor network in prostate cancer	WP2263	aGOtool, gProfiler	169.8	1.139e-35	2
WP	WP5083	Neuroinflammation and glutamatergic signaling	WP5083	aGOtool, gProfiler	195.7	3.09e-41	2
WP	WP5353	A network map of Macrophage-stimulating protein (MSP) signaling	WP5353	aGOtool, gProfiler	207.3	1.036e-43	2
WP	WP5322	CKAP4 signaling pathway map	WP5322	aGOtool, gProfiler	212.4	8.107e-45	2
WP	WP5095	Overview of proinflammatory and profibrotic mediators	WP5095	aGOtool, gProfiler	223.5	3.343e-47	2
WP	WP5130	Th17 cell differentiation pathway	WP5130	aGOtool, gProfiler	231.1	7.838e-49	2
WP	WP5124	Alzheimer's disease	WP5124	aGOtool, gProfiler	273.4	5.871e-58	2
WP	WP5115	Network map of SARS-CoV-2 signaling pathway	WP5115	aGOtool, gProfiler	285.2	1.67e-60	2
WP	WP4630	Measles virus infection	WP4630	aGOtool, gProfiler	359.5	1.584e-76	2
WP	WP5098	T-cell activation SARS-CoV-2	WP5098	aGOtool, gProfiler	382.1	2.025e-81	2
WP	WP5087	Pleural mesothelioma	WP5087	aGOtool, gProfiler	721.2	9.065e-155	2
KEGG	map04625	C-type lectin receptor signaling pathway	map04625	gProfiler, WebGestalt	Inf	0	2
KEGG	map04928	Parathyroid hormone synthesis, secretion and action	map04928	gProfiler, WebGestalt	Inf	0	2
KEGG	map05163	Human cytomegalovirus infection	map05163	gProfiler, WebGestalt	Inf	0	2
KEGG	map05170	Human immunodeficiency virus 1 infection	map05170	gProfiler, WebGestalt	Inf	0	2
PANTHER	P00005	Angiogenesis	P00005	WebGestalt, enrichR	Inf	0	2
PANTHER	P00006	Apoptosis signaling pathway	P00006	WebGestalt, enrichR	Inf	0	2
PANTHER	P00010	B cell activation	P00010	WebGestalt, enrichR	Inf	0	2
PANTHER	P00018	EGF receptor signaling pathway	P00018	WebGestalt, enrichR	Inf	0	2
PANTHER	P00019	Endothelin signaling pathway	P00019	WebGestalt, enrichR	Inf	0	2
PANTHER	P00021	FGF signaling pathway	P00021	WebGestalt, enrichR	Inf	0	2
PANTHER	P00029	Huntington disease	P00029	WebGestalt, enrichR	Inf	0	2
PANTHER	P00031	Inflammation mediated by chemokine and cytokine signaling pathway	P00031	WebGestalt, enrichR	Inf	0	2
PANTHER	P00033	Insulin/IGF pathway-protein kinase B signaling cascade	P00033	WebGestalt, enrichR	Inf	0	2
PANTHER	P00034	Integrin signalling pathway	P00034	WebGestalt, enrichR	Inf	0	2
PANTHER	P00035	Interferon-gamma signaling pathway	P00035	WebGestalt, enrichR	Inf	0	2
PANTHER	P00036	Interleukin signaling pathway	P00036	WebGestalt, enrichR	Inf	0	2
PANTHER	P00039	Metabotropic glutamate receptor group III pathway	P00039	WebGestalt, enrichR	Inf	0	2
PANTHER	P00040	Metabotropic glutamate receptor group II pathway	P00040	WebGestalt, enrichR	Inf	0	2
PANTHER	P00042	Muscarinic acetylcholine receptor 1 and 3 signaling pathway	P00042	WebGestalt, enrichR	Inf	0	2
PANTHER	P00043	Muscarinic acetylcholine receptor 2 and 4 signaling pathway	P00043	WebGestalt, enrichR	Inf	0	2
PANTHER	P00047	PDGF signaling pathway	P00047	WebGestalt, enrichR	Inf	0	2
PANTHER	P00048	PI3 kinase pathway	P00048	WebGestalt, enrichR	Inf	0	2
PANTHER	P00053	T cell activation	P00053	WebGestalt, enrichR	Inf	0	2
PANTHER	P00054	Toll receptor signaling pathway	P00054	WebGestalt, enrichR	Inf	0	2
PANTHER	P00056	VEGF signaling pathway	P00056	WebGestalt, enrichR	Inf	0	2
PANTHER	P00057	Wnt signaling pathway	P00057	WebGestalt, enrichR	Inf	0	2
PANTHER	P00059	p53 pathway	P00059	WebGestalt, enrichR	Inf	0	2
PANTHER	P04373	5HT1 type receptor mediated signaling pathway	P04373	WebGestalt, enrichR	Inf	0	2
PANTHER	P04374	5HT2 type receptor mediated signaling pathway	P04374	WebGestalt, enrichR	Inf	0	2
PANTHER	P04377	Beta1 adrenergic receptor signaling pathway	P04377	WebGestalt, enrichR	Inf	0	2
PANTHER	P04378	Beta2 adrenergic receptor signaling pathway	P04378	WebGestalt, enrichR	Inf	0	2
PANTHER	P04379	Beta3 adrenergic receptor signaling pathway	P04379	WebGestalt, enrichR	Inf	0	2
PANTHER	P04380	Cortocotropin releasing factor receptor signaling pathway	P04380	WebGestalt, enrichR	Inf	0	2
PANTHER	P04385	Histamine H1 receptor mediated signaling pathway	P04385	WebGestalt, enrichR	Inf	0	2
PANTHER	P04386	Histamine H2 receptor mediated signaling pathway	P04386	WebGestalt, enrichR	Inf	0	2
PANTHER	P04391	Oxytocin receptor mediated signaling pathway	P04391	WebGestalt, enrichR	Inf	0	2
PANTHER	P04393	Ras Pathway	P04393	WebGestalt, enrichR	Inf	0	2
PANTHER	P04394	Thyrotropin-releasing hormone receptor signaling pathway	P04394	WebGestalt, enrichR	Inf	0	2
PANTHER	P04398	p53 pathway feedback loops 2	P04398	WebGestalt, enrichR	Inf	0	2
PANTHER	P05731	GABA-B receptor II signaling	P05731	WebGestalt, enrichR	Inf	0	2
PANTHER	P05911	Angiotensin II-stimulated signaling through G proteins and beta-arrestin	P05911	WebGestalt, enrichR	Inf	0	2
PANTHER	P05913	Enkephalin release	P05913	WebGestalt, enrichR	Inf	0	2
PANTHER	P05915	Opioid proenkephalin pathway	P05915	WebGestalt, enrichR	Inf	0	2
PANTHER	P05916	Opioid prodynorphin pathway	P05916	WebGestalt, enrichR	Inf	0	2
PANTHER	P05917	Opioid proopiomelanocortin pathway	P05917	WebGestalt, enrichR	Inf	0	2
PANTHER	P06959	CCKR signaling map	P06959	WebGestalt, enrichR	Inf	0	2
REAC	R-HSA-168142	Toll Like Receptor 10 (TLR10) Cascade	R-HSA-168142	gProfiler, WebGestalt	Inf	0	2
REAC	R-HSA-168176	Toll Like Receptor 5 (TLR5) Cascade	R-HSA-168176	gProfiler, WebGestalt	Inf	0	2
REAC	R-HSA-168179	Toll Like Receptor TLR1:TLR2 Cascade	R-HSA-168179	gProfiler, WebGestalt	Inf	0	2
REAC	R-HSA-168188	Toll Like Receptor TLR6:TLR2 Cascade	R-HSA-168188	gProfiler, WebGestalt	Inf	0	2
REAC	R-HSA-181438	Toll Like Receptor 2 (TLR2) Cascade	R-HSA-181438	gProfiler, WebGestalt	Inf	0	2
REAC	R-HSA-6802949	Signaling by RAS mutants	R-HSA-6802949	gProfiler, WebGestalt	Inf	0	2
WP	WP1449	Regulation of toll-like receptor signaling pathway	WP1449	WebGestalt, enrichR	Inf	0	2
WP	WP1984	Integrated Breast Cancer Pathway	WP1984	WebGestalt, enrichR	Inf	0	2
WP	WP615	Senescence and Autophagy in Cancer	WP615	WebGestalt, enrichR	Inf	0	2
REAC	R-HSA-112308	Presynaptic depolarization and calcium channel opening	R-HSA-112308	gProfiler, WebGestalt, enrichR	34.88	4.548e-06	3
REAC	R-HSA-6803205	TP53 regulates transcription of several additional cell death genes whose specific roles in p53-dependent apoptosis remain uncertain	R-HSA-6803205	gProfiler, WebGestalt, enrichR	35.89	2.898e-06	3
REAC	R-HSA-3232118	SUMOylation of transcription factors	R-HSA-3232118	gProfiler, WebGestalt, enrichR	36.9	1.845e-06	3
WP	WP3969	H19 action Rb E2F1 signaling and CDK Beta catenin activity	WP3969	gProfiler, WebGestalt, enrichR	37.57	1.363e-06	3
REAC	R-HSA-9637690	Response of Mtb to phagocytosis	R-HSA-9637690	aGOtool, gProfiler, enrichR	38	1.126e-06	3
REAC	R-HSA-381340	Transcriptional regulation of white adipocyte differentiation	R-HSA-381340	aGOtool, WebGestalt, enrichR	38.09	1.078e-06	3
REAC	R-HSA-9707616	Heme signaling	R-HSA-9707616	aGOtool, gProfiler, enrichR	38.31	9.751e-07	3
REAC	R-HSA-9022692	Regulation of MECP2 expression and activity	R-HSA-9022692	gProfiler, WebGestalt, enrichR	39.8	4.98e-07	3
REAC	R-HSA-8854518	AURKA Activation by TPX2	R-HSA-8854518	aGOtool, WebGestalt, enrichR	40.18	4.193e-07	3
REAC	R-HSA-6794361	Neurexins and neuroligins	R-HSA-6794361	gProfiler, WebGestalt, enrichR	40.46	3.7e-07	3
REAC	R-HSA-9013106	RHOC GTPase cycle	R-HSA-9013106	aGOtool, gProfiler, enrichR	40.67	3.365e-07	3
REAC	R-HSA-3656253	Defective EXT1 causes exostoses 1, TRPS2 and CHDS	R-HSA-3656253	gProfiler, WebGestalt, enrichR	41.16	2.695e-07	3
REAC	R-HSA-8849932	Synaptic adhesion-like molecules	R-HSA-8849932	gProfiler, WebGestalt, enrichR	41.2	2.646e-07	3
REAC	R-HSA-2022090	Assembly of collagen fibrils and other multimeric structures	R-HSA-2022090	aGOtool, WebGestalt, enrichR	41.94	1.886e-07	3
REAC	R-HSA-2179392	EGFR Transactivation by Gastrin	R-HSA-2179392	aGOtool, gProfiler, enrichR	42.03	1.811e-07	3
REAC	R-HSA-8950505	Gene and protein expression by JAK-STAT signaling after Interleukin-12 stimulation	R-HSA-8950505	gProfiler, WebGestalt, enrichR	42.96	1.189e-07	3
KEGG	map04973	Carbohydrate digestion and absorption	map04973	gProfiler, WebGestalt, enrichR	43.12	1.106e-07	3
REAC	R-HSA-380259	Loss of Nlp from mitotic centrosomes	R-HSA-380259	aGOtool, WebGestalt, enrichR	43.29	1.024e-07	3
REAC	R-HSA-202670	ERKs are inactivated	R-HSA-202670	gProfiler, WebGestalt, enrichR	43.3	1.015e-07	3
REAC	R-HSA-3371511	HSF1 activation	R-HSA-3371511	gProfiler, WebGestalt, enrichR	43.63	8.739e-08	3
REAC	R-HSA-180534	Vpu mediated degradation of CD4	R-HSA-180534	gProfiler, WebGestalt, enrichR	43.78	8.176e-08	3
REAC	R-HSA-75815	Ubiquitin-dependent degradation of Cyclin D	R-HSA-75815	gProfiler, WebGestalt, enrichR	43.78	8.176e-08	3
REAC	R-HSA-9022699	MECP2 regulates neuronal receptors and channels	R-HSA-9022699	gProfiler, WebGestalt, enrichR	44.18	6.793e-08	3
REAC	R-HSA-3560783	Defective B4GALT7 causes EDS, progeroid type	R-HSA-3560783	gProfiler, WebGestalt, enrichR	44.33	6.353e-08	3
REAC	R-HSA-3560801	Defective B3GAT3 causes JDSSDHD	R-HSA-3560801	gProfiler, WebGestalt, enrichR	44.33	6.353e-08	3
REAC	R-HSA-4420332	Defective B3GALT6 causes EDSP2 and SEMDJL1	R-HSA-4420332	gProfiler, WebGestalt, enrichR	44.33	6.353e-08	3
REAC	R-HSA-9034864	Activated NTRK3 signals through RAS	R-HSA-9034864	aGOtool, gProfiler, enrichR	44.37	6.256e-08	3
REAC	R-HSA-888590	GABA synthesis, release, reuptake and degradation	R-HSA-888590	gProfiler, WebGestalt, enrichR	44.97	4.743e-08	3
WP	WP3878	ATM signaling in development and disease	WP3878	aGOtool, WebGestalt, enrichR	45.15	4.365e-08	3
REAC	R-HSA-190370	FGFR1b ligand binding and activation	R-HSA-190370	aGOtool, gProfiler, enrichR	45.27	4.136e-08	3
REAC	R-HSA-141444	Amplification of signal from unattached kinetochores via a MAD2 inhibitory signal	R-HSA-141444	aGOtool, WebGestalt, enrichR	45.71	3.382e-08	3
WP	WP4969	RAS and bradykinin pathways in COVID-19	WP4969	aGOtool, gProfiler, enrichR	46.27	2.622e-08	3
REAC	R-HSA-8951936	RUNX3 regulates p14-ARF	R-HSA-8951936	aGOtool, gProfiler, enrichR	46.9	1.96e-08	3
REAC	R-HSA-9701898	STAT3 nuclear events downstream of ALK signaling	R-HSA-9701898	aGOtool, gProfiler, enrichR	47.16	1.739e-08	3
REAC	R-HSA-430116	GP1b-IX-V activation signalling	R-HSA-430116	gProfiler, WebGestalt, enrichR	47.45	1.52e-08	3
REAC	R-HSA-9696273	RND1 GTPase cycle	R-HSA-9696273	aGOtool, gProfiler, enrichR	47.54	1.457e-08	3
WP	WP4905	1q21.1 copy number variation syndrome	WP4905	aGOtool, gProfiler, enrichR	48.04	1.161e-08	3
REAC	R-HSA-1234174	Cellular response to hypoxia	R-HSA-1234174	gProfiler, WebGestalt, enrichR	48.15	1.104e-08	3
REAC	R-HSA-9604323	Negative regulation of NOTCH4 signaling	R-HSA-9604323	gProfiler, WebGestalt, enrichR	48.22	1.069e-08	3
REAC	R-HSA-8948751	Regulation of PTEN stability and activity	R-HSA-8948751	gProfiler, WebGestalt, enrichR	48.23	1.064e-08	3
REAC	R-HSA-3769402	Deactivation of the beta-catenin transactivating complex	R-HSA-3769402	gProfiler, WebGestalt, enrichR	48.3	1.028e-08	3
KEGG	map04141	Protein processing in endoplasmic reticulum	map04141	aGOtool, WebGestalt, enrichR	48.37	9.97e-09	3
REAC	R-HSA-9634635	Estrogen-stimulated signaling through PRKCZ	R-HSA-9634635	aGOtool, gProfiler, enrichR	48.54	9.203e-09	3
REAC	R-HSA-69615	G1/S DNA Damage Checkpoints	R-HSA-69615	gProfiler, WebGestalt, enrichR	49	7.466e-09	3
REAC	R-HSA-6811555	PI5P Regulates TP53 Acetylation	R-HSA-6811555	aGOtool, gProfiler, enrichR	49.32	6.425e-09	3
REAC	R-HSA-9026519	Activated NTRK2 signals through RAS	R-HSA-9026519	aGOtool, gProfiler, enrichR	49.83	5.092e-09	3
REAC	R-HSA-450531	Regulation of mRNA stability by proteins that bind AU-rich elements	R-HSA-450531	gProfiler, WebGestalt, enrichR	50.03	4.643e-09	3
REAC	R-HSA-2980736	Peptide hormone metabolism	R-HSA-2980736	gProfiler, WebGestalt, enrichR	50.12	4.444e-09	3
REAC	R-HSA-5602498	MyD88 deficiency (TLR2/4)	R-HSA-5602498	gProfiler, WebGestalt, enrichR	50.44	3.828e-09	3
REAC	R-HSA-69541	Stabilization of p53	R-HSA-69541	gProfiler, WebGestalt, enrichR	50.45	3.823e-09	3
REAC	R-HSA-9010642	ROBO receptors bind AKAP5	R-HSA-9010642	aGOtool, gProfiler, enrichR	50.63	3.507e-09	3
REAC	R-HSA-9028335	Activated NTRK2 signals through PI3K	R-HSA-9028335	aGOtool, gProfiler, enrichR	50.98	2.984e-09	3
REAC	R-HSA-9758274	Regulation of NF-kappa B signaling	R-HSA-9758274	aGOtool, gProfiler, enrichR	51.26	2.631e-09	3
REAC	R-HSA-1660517	Synthesis of PIPs at the late endosome membrane	R-HSA-1660517	gProfiler, WebGestalt, enrichR	51.47	2.384e-09	3
REAC	R-HSA-69563	p53-Dependent G1 DNA Damage Response	R-HSA-69563	gProfiler, WebGestalt, enrichR	51.56	2.286e-09	3
REAC	R-HSA-9634600	Regulation of glycolysis by fructose 2,6-bisphosphate metabolism	R-HSA-9634600	aGOtool, gProfiler, enrichR	51.6	2.246e-09	3
WP	WP1591	Heart development	WP1591	gProfiler, WebGestalt, enrichR	51.82	2.024e-09	3
REAC	R-HSA-448706	Interleukin-1 processing	R-HSA-448706	aGOtool, gProfiler, enrichR	52.04	1.829e-09	3
REAC	R-HSA-9008059	Interleukin-37 signaling	R-HSA-9008059	gProfiler, WebGestalt, enrichR	52.14	1.745e-09	3
REAC	R-HSA-9017802	Noncanonical activation of NOTCH3	R-HSA-9017802	aGOtool, gProfiler, enrichR	52.65	1.378e-09	3
WP	WP3678	Amplification and expansion of oncogenic pathways as metastatic traits	WP3678	gProfiler, WebGestalt, enrichR	52.68	1.361e-09	3
REAC	R-HSA-525793	Myogenesis	R-HSA-525793	gProfiler, WebGestalt, enrichR	52.8	1.286e-09	3
REAC	R-HSA-3371568	Attenuation phase	R-HSA-3371568	gProfiler, WebGestalt, enrichR	53.08	1.132e-09	3
KEGG	map04913	Ovarian steroidogenesis	map04913	gProfiler, WebGestalt, enrichR	53.11	1.116e-09	3
WP	WP5038	Mitochondrial immune response to SARS-CoV-2	WP5038	aGOtool, gProfiler, enrichR	53.98	7.447e-10	3
REAC	R-HSA-5340588	Signaling by RNF43 mutants	R-HSA-5340588	aGOtool, gProfiler, enrichR	54.03	7.281e-10	3
WP	WP4844	Influence of laminopathies on Wnt signaling	WP4844	aGOtool, gProfiler, enrichR	54.06	7.184e-10	3
KEGG	map04142	Lysosome	map04142	aGOtool, WebGestalt, enrichR	54.06	7.18e-10	3
REAC	R-HSA-9635486	Infection with Mycobacterium tuberculosis	R-HSA-9635486	aGOtool, gProfiler, enrichR	54.32	6.361e-10	3
REAC	R-HSA-9711123	Cellular response to chemical stress	R-HSA-9711123	aGOtool, gProfiler, enrichR	54.47	5.941e-10	3
WP	WP3872	Regulation of apoptosis by parathyroid hormone related protein	WP3872	gProfiler, WebGestalt, enrichR	54.9	4.864e-10	3
REAC	R-HSA-391251	Protein folding	R-HSA-391251	gProfiler, WebGestalt, enrichR	55.84	3.135e-10	3
KEGG	map05150	Staphylococcus aureus infection	map05150	aGOtool, WebGestalt, enrichR	55.85	3.122e-10	3
REAC	R-HSA-190371	FGFR3b ligand binding and activation	R-HSA-190371	aGOtool, gProfiler, enrichR	56.27	2.566e-10	3
WP	WP4186	Somatroph axis (GH) and its relationship to dietary restriction and aging	WP4186	aGOtool, gProfiler, enrichR	56.42	2.399e-10	3
REAC	R-HSA-9013957	TLR3-mediated TICAM1-dependent programmed cell death	R-HSA-9013957	aGOtool, gProfiler, enrichR	56.48	2.333e-10	3
REAC	R-HSA-9603381	Activated NTRK3 signals through PI3K	R-HSA-9603381	aGOtool, gProfiler, enrichR	56.48	2.333e-10	3
REAC	R-HSA-9013424	RHOV GTPase cycle	R-HSA-9013424	aGOtool, gProfiler, enrichR	56.55	2.249e-10	3
REAC	R-HSA-5663220	RHO GTPases Activate Formins	R-HSA-5663220	aGOtool, WebGestalt, enrichR	56.68	2.118e-10	3
WP	WP4808	Endochondral ossification with skeletal dysplasias	WP4808	aGOtool, gProfiler, enrichR	57.27	1.614e-10	3
REAC	R-HSA-111461	Cytochrome c-mediated apoptotic response	R-HSA-111461	aGOtool, gProfiler, enrichR	57.5	1.447e-10	3
REAC	R-HSA-111471	Apoptotic factor-mediated response	R-HSA-111471	aGOtool, gProfiler, enrichR	57.85	1.23e-10	3
KEGG	map04120	Ubiquitin mediated proteolysis	map04120	aGOtool, WebGestalt, enrichR	58.19	1.05e-10	3
WP	WP4191	Caloric restriction and aging	WP4191	aGOtool, gProfiler, enrichR	58.22	1.035e-10	3
REAC	R-HSA-195399	VEGF binds to VEGFR leading to receptor dimerization	R-HSA-195399	aGOtool, gProfiler, enrichR	58.26	1.015e-10	3
REAC	R-HSA-75158	TRAIL signaling	R-HSA-75158	aGOtool, gProfiler, enrichR	58.26	1.015e-10	3
REAC	R-HSA-9725371	Nuclear events stimulated by ALK signaling in cancer	R-HSA-9725371	aGOtool, gProfiler, enrichR	58.51	9.037e-11	3
REAC	R-HSA-9614657	FOXO-mediated transcription of cell death genes	R-HSA-9614657	aGOtool, gProfiler, enrichR	58.67	8.363e-11	3
REAC	R-HSA-9027277	Erythropoietin activates Phospholipase C gamma (PLCG)	R-HSA-9027277	aGOtool, gProfiler, enrichR	58.69	8.306e-11	3
REAC	R-HSA-9027283	Erythropoietin activates STAT5	R-HSA-9027283	aGOtool, gProfiler, enrichR	58.69	8.306e-11	3
WP	WP3926	ApoE and miR-146 in inflammation and atherosclerosis	WP3926	aGOtool, gProfiler, enrichR	58.81	7.868e-11	3
REAC	R-HSA-5603041	IRAK4 deficiency (TLR2/4)	R-HSA-5603041	gProfiler, WebGestalt, enrichR	59.42	5.892e-11	3
REAC	R-HSA-8980692	RHOA GTPase cycle	R-HSA-8980692	aGOtool, gProfiler, enrichR	59.68	5.217e-11	3
REAC	R-HSA-5205685	PINK1-PRKN Mediated Mitophagy	R-HSA-5205685	gProfiler, WebGestalt, enrichR	60.12	4.257e-11	3
WP	WP2371	Parkinson's disease pathway	WP2371	aGOtool, gProfiler, enrichR	60.13	4.243e-11	3
KEGG	map04710	Circadian rhythm	map04710	aGOtool, WebGestalt, enrichR	60.85	3.023e-11	3
REAC	R-HSA-5205647	Mitophagy	R-HSA-5205647	gProfiler, WebGestalt, enrichR	61.08	2.714e-11	3
REAC	R-HSA-264870	Caspase-mediated cleavage of cytoskeletal proteins	R-HSA-264870	gProfiler, WebGestalt, enrichR	61.13	2.649e-11	3
REAC	R-HSA-2644606	Constitutive Signaling by NOTCH1 PEST Domain Mutants	R-HSA-2644606	aGOtool, gProfiler, WebGestalt	61.36	2.385e-11	3
WP	WP3634	Insulin signaling in adipocytes (normal condition)	WP3634	aGOtool, gProfiler, enrichR	61.39	2.345e-11	3
WP	WP3635	Insulin signaling in adipocytes (diabetic condition)	WP3635	aGOtool, gProfiler, enrichR	61.39	2.345e-11	3
WP	WP4562	Canonical NF-kB pathway	WP4562	aGOtool, gProfiler, enrichR	61.39	2.345e-11	3
REAC	R-HSA-9706369	Negative regulation of FLT3	R-HSA-9706369	aGOtool, gProfiler, enrichR	61.93	1.827e-11	3
REAC	R-HSA-9634285	Constitutive Signaling by Overexpressed ERBB2	R-HSA-9634285	aGOtool, gProfiler, enrichR	63.71	7.906e-12	3
REAC	R-HSA-9703465	Signaling by FLT3 fusion proteins	R-HSA-9703465	aGOtool, gProfiler, enrichR	64.9	4.531e-12	3
REAC	R-HSA-8849469	PTK6 Regulates RTKs and Their Effectors AKT1 and DOK1	R-HSA-8849469	aGOtool, gProfiler, enrichR	64.96	4.399e-12	3
REAC	R-HSA-8948747	Regulation of PTEN localization	R-HSA-8948747	aGOtool, gProfiler, enrichR	64.96	4.399e-12	3
REAC	R-HSA-9020933	Interleukin-23 signaling	R-HSA-9020933	aGOtool, gProfiler, enrichR	64.96	4.399e-12	3
REAC	R-HSA-8862803	Deregulated CDK5 triggers multiple neurodegenerative pathways in Alzheimer's disease models	R-HSA-8862803	gProfiler, WebGestalt, enrichR	65.02	4.279e-12	3
WP	WP500	Glycogen synthesis and degradation	WP500	aGOtool, WebGestalt, enrichR	65.54	3.342e-12	3
REAC	R-HSA-5603029	IkBA variant leads to EDA-ID	R-HSA-5603029	aGOtool, gProfiler, enrichR	66.75	1.892e-12	3
REAC	R-HSA-2122947	NOTCH1 Intracellular Domain Regulates Transcription	R-HSA-2122947	gProfiler, WebGestalt, enrichR	66.83	1.821e-12	3
REAC	R-HSA-997272	Inhibition of voltage gated Ca2+ channels via Gbeta/gamma subunits	R-HSA-997272	aGOtool, gProfiler, WebGestalt	68.87	6.984e-13	3
REAC	R-HSA-69620	Cell Cycle Checkpoints	R-HSA-69620	aGOtool, WebGestalt, enrichR	68.88	6.937e-13	3
REAC	R-HSA-975144	IRAK1 recruits IKK complex upon TLR7/8 or 9 stimulation	R-HSA-975144	aGOtool, gProfiler, WebGestalt	69.91	4.265e-13	3
REAC	R-HSA-9671555	Signaling by PDGFR in disease	R-HSA-9671555	aGOtool, gProfiler, enrichR	70.47	3.279e-13	3
WP	WP288	Nod-like receptor (NLR) signaling pathway	WP288	aGOtool, gProfiler, enrichR	71	2.554e-13	3
WP	WP4479	Supression of HMGB1 mediated inflammation by THBD	WP4479	aGOtool, gProfiler, enrichR	71	2.554e-13	3
REAC	R-HSA-983169	Class I MHC mediated antigen processing & presentation	R-HSA-983169	aGOtool, WebGestalt, enrichR	71.5	2.013e-13	3
REAC	R-HSA-9013407	RHOH GTPase cycle	R-HSA-9013407	aGOtool, gProfiler, enrichR	71.69	1.836e-13	3
REAC	R-HSA-9772572	Early SARS-CoV-2 Infection Events	R-HSA-9772572	aGOtool, gProfiler, enrichR	71.72	1.816e-13	3
WP	WP4963	p53 transcriptional gene network	WP4963	aGOtool, gProfiler, enrichR	72	1.589e-13	3
REAC	R-HSA-8985947	Interleukin-9 signaling	R-HSA-8985947	aGOtool, gProfiler, enrichR	73.59	7.474e-14	3
WP	WP4949	16p11.2 proximal deletion syndrome	WP4949	aGOtool, gProfiler, enrichR	73.82	6.705e-14	3
REAC	R-HSA-5638303	Inhibition of Signaling by Overexpressed EGFR	R-HSA-5638303	aGOtool, gProfiler, enrichR	73.91	6.432e-14	3
REAC	R-HSA-9755511	KEAP1-NFE2L2 pathway	R-HSA-9755511	aGOtool, gProfiler, enrichR	73.96	6.285e-14	3
WP	WP4875	Disruption of postsynaptic signaling by CNV	WP4875	aGOtool, gProfiler, enrichR	74.02	6.119e-14	3
REAC	R-HSA-1296065	Inwardly rectifying K+ channels	R-HSA-1296065	gProfiler, WebGestalt, enrichR	77.03	1.463e-14	3
WP	WP4919	Neuroinflammation	WP4919	aGOtool, gProfiler, enrichR	77.15	1.384e-14	3
REAC	R-HSA-5617833	Cilium Assembly	R-HSA-5617833	aGOtool, WebGestalt, enrichR	77.29	1.296e-14	3
REAC	R-HSA-8866427	VLDLR internalisation and degradation	R-HSA-8866427	gProfiler, WebGestalt, enrichR	77.46	1.197e-14	3
REAC	R-HSA-112411	MAPK1 (ERK2) activation	R-HSA-112411	aGOtool, gProfiler, enrichR	77.52	1.164e-14	3
REAC	R-HSA-9754560	SARS-CoV-2 modulates autophagy	R-HSA-9754560	aGOtool, gProfiler, enrichR	78.4	7.63e-15	3
WP	WP4962	Airway smooth muscle cell contraction	WP4962	aGOtool, gProfiler, enrichR	78.51	7.24e-15	3
REAC	R-HSA-9013406	RHOQ GTPase cycle	R-HSA-9013406	aGOtool, gProfiler, enrichR	79.6	4.319e-15	3
WP	WP4856	Intracellular trafficking proteins involved in CMT neuropathy	WP4856	aGOtool, gProfiler, enrichR	80.25	3.165e-15	3
REAC	R-HSA-442720	CREB1 phosphorylation through the activation of Adenylate Cyclase	R-HSA-442720	aGOtool, gProfiler, enrichR	80.66	2.616e-15	3
WP	WP4906	3q29 copy number variation syndrome	WP4906	aGOtool, gProfiler, enrichR	80.67	2.601e-15	3
WP	WP4872	MAP3K1 role in promoting and blocking gonadal determination	WP4872	aGOtool, gProfiler, enrichR	81.96	1.409e-15	3
REAC	R-HSA-5620971	Pyroptosis	R-HSA-5620971	aGOtool, gProfiler, enrichR	82.39	1.146e-15	3
WP	WP4352	Ciliary landscape	WP4352	aGOtool, WebGestalt, enrichR	82.91	8.953e-16	3
REAC	R-HSA-1839126	FGFR2 mutant receptor activation	R-HSA-1839126	gProfiler, WebGestalt, enrichR	83.04	8.409e-16	3
REAC	R-HSA-9620244	Long-term potentiation	R-HSA-9620244	aGOtool, gProfiler, enrichR	83.08	8.265e-16	3
REAC	R-HSA-9673770	Signaling by PDGFRA extracellular domain mutants	R-HSA-9673770	aGOtool, gProfiler, enrichR	83.66	6.266e-16	3
REAC	R-HSA-9614399	Regulation of localization of FOXO transcription factors	R-HSA-9614399	aGOtool, gProfiler, enrichR	84.15	4.959e-16	3
REAC	R-HSA-198203	PI3K/AKT activation	R-HSA-198203	aGOtool, gProfiler, enrichR	84.28	4.657e-16	3
REAC	R-HSA-212718	EGFR interacts with phospholipase C-gamma	R-HSA-212718	aGOtool, gProfiler, enrichR	84.28	4.657e-16	3
REAC	R-HSA-112310	Neurotransmitter release cycle	R-HSA-112310	gProfiler, WebGestalt, enrichR	84.29	4.629e-16	3
WP	WP4950	16p11.2 distal deletion syndrome	WP4950	aGOtool, gProfiler, enrichR	84.71	3.797e-16	3
WP	WP4970	Galanin receptor pathway	WP4970	aGOtool, gProfiler, enrichR	84.92	3.421e-16	3
KEGG	map04927	Cortisol synthesis and secretion	map04927	aGOtool, gProfiler, WebGestalt	85.96	2.089e-16	3
REAC	R-HSA-5668599	RHO GTPases Activate NADPH Oxidases	R-HSA-5668599	aGOtool, gProfiler, enrichR	86.05	2.003e-16	3
REAC	R-HSA-437239	Recycling pathway of L1	R-HSA-437239	gProfiler, WebGestalt, enrichR	86.65	1.5e-16	3
REAC	R-HSA-190372	FGFR3c ligand binding and activation	R-HSA-190372	aGOtool, gProfiler, WebGestalt	88.3	6.824e-17	3
REAC	R-HSA-9703648	Signaling by FLT3 ITD and TKD mutants	R-HSA-9703648	aGOtool, gProfiler, enrichR	89.51	3.829e-17	3
WP	WP4480	Altered glycosylation of MUC1 in tumor microenvironment	WP4480	aGOtool, gProfiler, enrichR	90.3	2.626e-17	3
WP	WP3594	Circadian rhythm genes	WP3594	aGOtool, WebGestalt, enrichR	91.77	1.299e-17	3
WP	WP4928	MAPK pathway in congenital thyroid cancer	WP4928	aGOtool, gProfiler, enrichR	93.11	6.823e-18	3
REAC	R-HSA-9646399	Aggrephagy	R-HSA-9646399	aGOtool, gProfiler, enrichR	93.2	6.561e-18	3
REAC	R-HSA-179812	GRB2 events in EGFR signaling	R-HSA-179812	aGOtool, gProfiler, enrichR	93.7	5.145e-18	3
REAC	R-HSA-9013408	RHOG GTPase cycle	R-HSA-9013408	aGOtool, gProfiler, enrichR	94.99	2.781e-18	3
REAC	R-HSA-3371378	Regulation by c-FLIP	R-HSA-3371378	aGOtool, gProfiler, WebGestalt	95.76	1.92e-18	3
WP	WP4874	CAMKK2 pathway	WP4874	aGOtool, gProfiler, enrichR	96.37	1.432e-18	3
REAC	R-HSA-9678108	SARS-CoV-1 Infection	R-HSA-9678108	aGOtool, gProfiler, enrichR	96.76	1.187e-18	3
WP	WP4823	Genes controlling nephrogenesis	WP4823	aGOtool, gProfiler, enrichR	100.3	2.147e-19	3
REAC	R-HSA-1839130	Signaling by activated point mutants of FGFR3	R-HSA-1839130	aGOtool, gProfiler, WebGestalt	101.7	1.096e-19	3
REAC	R-HSA-9755779	SARS-CoV-2 targets host intracellular signalling and regulatory pathways	R-HSA-9755779	aGOtool, gProfiler, enrichR	102.6	7.167e-20	3
KEGG	map05020	Prion diseases	map05020	aGOtool, WebGestalt, enrichR	103.1	5.536e-20	3
REAC	R-HSA-9013409	RHOJ GTPase cycle	R-HSA-9013409	aGOtool, gProfiler, enrichR	103.2	5.469e-20	3
REAC	R-HSA-180336	SHC1 events in EGFR signaling	R-HSA-180336	aGOtool, gProfiler, enrichR	103.7	4.259e-20	3
WP	WP4879	Overlap between signal transduction pathways contributing to LMNA laminopathies	WP4879	aGOtool, gProfiler, enrichR	103.8	4.071e-20	3
WP	WP4961	STING pathway in Kawasaki-like disease and COVID-19	WP4961	aGOtool, gProfiler, enrichR	104.5	2.833e-20	3
REAC	R-HSA-9665348	Signaling by ERBB2 ECD mutants	R-HSA-9665348	aGOtool, gProfiler, enrichR	104.9	2.403e-20	3
WP	WP4829	mBDNF and proBDNF regulation of GABA neurotransmission	WP4829	aGOtool, gProfiler, enrichR	105.8	1.547e-20	3
REAC	R-HSA-190239	FGFR3 ligand binding and activation	R-HSA-190239	gProfiler, WebGestalt, enrichR	107	8.498e-21	3
REAC	R-HSA-170968	Frs2-mediated activation	R-HSA-170968	aGOtool, gProfiler, enrichR	108.4	4.43e-21	3
WP	WP4891	COVID-19 adverse outcome pathway	WP4891	aGOtool, gProfiler, enrichR	112	7.76e-22	3
REAC	R-HSA-9013148	CDC42 GTPase cycle	R-HSA-9013148	aGOtool, gProfiler, enrichR	114.2	2.749e-22	3
WP	WP4884	Pathogenesis of SARS-CoV-2 mediated by nsp9-nsp10 complex	WP4884	aGOtool, gProfiler, enrichR	117.8	4.721e-23	3
REAC	R-HSA-9020958	Interleukin-21 signaling	R-HSA-9020958	gProfiler, WebGestalt, enrichR	118.5	3.294e-23	3
REAC	R-HSA-201556	Signaling by ALK	R-HSA-201556	aGOtool, gProfiler, enrichR	118.7	3.113e-23	3
REAC	R-HSA-2172127	DAP12 interactions	R-HSA-2172127	gProfiler, WebGestalt, enrichR	120.2	1.456e-23	3
REAC	R-HSA-2033514	FGFR3 mutant receptor activation	R-HSA-2033514	gProfiler, WebGestalt, enrichR	122.9	4.074e-24	3
REAC	R-HSA-9682385	FLT3 signaling in disease	R-HSA-9682385	aGOtool, gProfiler, enrichR	124.4	1.927e-24	3
REAC	R-HSA-5467340	AXIN missense mutants destabilize the destruction complex	R-HSA-5467340	aGOtool, gProfiler, WebGestalt	125.4	1.198e-24	3
REAC	R-HSA-5467348	Truncations of AMER1 destabilize the destruction complex	R-HSA-5467348	aGOtool, gProfiler, WebGestalt	125.4	1.198e-24	3
REAC	R-HSA-418555	G alpha (s) signalling events	R-HSA-418555	aGOtool, gProfiler, enrichR	127.6	4.1e-25	3
KEGG	map04215	Apoptosis - multiple species	map04215	aGOtool, gProfiler, WebGestalt	129.2	1.867e-25	3
WP	WP2839	Hair follicle development: organogenesis - part 2 of 3	WP2839	aGOtool, gProfiler, enrichR	130.2	1.176e-25	3
REAC	R-HSA-9679191	Potential therapeutics for SARS	R-HSA-9679191	aGOtool, gProfiler, enrichR	130.5	9.886e-26	3
REAC	R-HSA-5339716	Signaling by GSK3beta mutants	R-HSA-5339716	aGOtool, gProfiler, WebGestalt	132	4.879e-26	3
REAC	R-HSA-5358749	CTNNB1 S37 mutants aren't phosphorylated	R-HSA-5358749	aGOtool, gProfiler, WebGestalt	132	4.879e-26	3
REAC	R-HSA-5358751	CTNNB1 S45 mutants aren't phosphorylated	R-HSA-5358751	aGOtool, gProfiler, WebGestalt	132	4.879e-26	3
REAC	R-HSA-5358752	CTNNB1 T41 mutants aren't phosphorylated	R-HSA-5358752	aGOtool, gProfiler, WebGestalt	132	4.879e-26	3
WP	WP4838	Regucalcin in proximal tubule epithelial kidney cells	WP4838	aGOtool, gProfiler, enrichR	133.6	2.255e-26	3
REAC	R-HSA-9614085	FOXO-mediated transcription	R-HSA-9614085	aGOtool, gProfiler, enrichR	135.1	1.072e-26	3
REAC	R-HSA-9705462	Inactivation of CSF3 (G-CSF) signaling	R-HSA-9705462	aGOtool, gProfiler, enrichR	139.1	1.526e-27	3
KEGG	map01524	Platinum drug resistance	map01524	aGOtool, gProfiler, WebGestalt	141	6.137e-28	3
REAC	R-HSA-9725370	Signaling by ALK fusions and activated point mutants	R-HSA-9725370	aGOtool, gProfiler, enrichR	142.1	3.604e-28	3
WP	WP5063	FOXP3 in COVID-19	WP5063	aGOtool, gProfiler, enrichR	143.4	1.943e-28	3
REAC	R-HSA-9013420	RHOU GTPase cycle	R-HSA-9013420	aGOtool, gProfiler, enrichR	148	2.026e-29	3
REAC	R-HSA-977443	GABA receptor activation	R-HSA-977443	gProfiler, WebGestalt, enrichR	151.9	3.105e-30	3
REAC	R-HSA-111933	Calmodulin induced events	R-HSA-111933	aGOtool, gProfiler, WebGestalt	152.6	2.131e-30	3
WP	WP4868	Type I interferon induction and signaling during SARS-CoV-2 infection	WP4868	aGOtool, gProfiler, enrichR	156.2	3.763e-31	3
WP	WP4864	Host-pathogen interaction of human coronaviruses - apoptosis	WP4864	aGOtool, gProfiler, enrichR	159.5	7.715e-32	3
REAC	R-HSA-9634638	Estrogen-dependent nuclear events downstream of ESR-membrane signaling	R-HSA-9634638	aGOtool, gProfiler, enrichR	160.6	4.333e-32	3
REAC	R-HSA-9665686	Signaling by ERBB2 TMD/JMD mutants	R-HSA-9665686	aGOtool, gProfiler, enrichR	161.5	2.912e-32	3
REAC	R-HSA-9013423	RAC3 GTPase cycle	R-HSA-9013423	aGOtool, gProfiler, enrichR	162.8	1.48e-32	3
REAC	R-HSA-9013404	RAC2 GTPase cycle	R-HSA-9013404	aGOtool, gProfiler, enrichR	164.8	5.662e-33	3
REAC	R-HSA-9006936	Signaling by TGFB family members	R-HSA-9006936	gProfiler, WebGestalt, enrichR	167.1	1.885e-33	3
REAC	R-HSA-9663891	Selective autophagy	R-HSA-9663891	aGOtool, gProfiler, enrichR	168.8	8.164e-34	3
REAC	R-HSA-8964616	G beta:gamma signalling through CDC42	R-HSA-8964616	aGOtool, gProfiler, enrichR	169.1	6.862e-34	3
WP	WP4871	Kisspeptin/kisspeptin receptor system in the ovary	WP4871	aGOtool, gProfiler, enrichR	169.2	6.745e-34	3
WP	WP4816	TGF-beta receptor signaling in skeletal dysplasias	WP4816	aGOtool, gProfiler, enrichR	170.3	3.958e-34	3
REAC	R-HSA-8964315	G beta:gamma signalling through BTK	R-HSA-8964315	aGOtool, gProfiler, enrichR	170.8	3.05e-34	3
REAC	R-HSA-9664323	FCGR3A-mediated IL10 synthesis	R-HSA-9664323	aGOtool, gProfiler, enrichR	174.1	6.159e-35	3
WP	WP4877	Host-pathogen interaction of human coronaviruses - MAPK signaling	WP4877	aGOtool, gProfiler, enrichR	175.7	2.75e-35	3
REAC	R-HSA-9013149	RAC1 GTPase cycle	R-HSA-9013149	aGOtool, gProfiler, enrichR	182.7	8.903e-37	3
REAC	R-HSA-9664565	Signaling by ERBB2 KD Mutants	R-HSA-9664565	aGOtool, gProfiler, enrichR	183	7.811e-37	3
REAC	R-HSA-9674555	Signaling by CSF3 (G-CSF)	R-HSA-9674555	aGOtool, gProfiler, enrichR	183.7	5.553e-37	3
REAC	R-HSA-9639288	Amino acids regulate mTORC1	R-HSA-9639288	aGOtool, gProfiler, enrichR	187.3	9.652e-38	3
WP	WP4863	Host-pathogen interaction of human coronaviruses - autophagy	WP4863	aGOtool, gProfiler, enrichR	189.4	3.353e-38	3
WP	WP4561	Cell migration and invasion through p75NTR	WP4561	gProfiler, WebGestalt, enrichR	190.8	1.684e-38	3
REAC	R-HSA-1227990	Signaling by ERBB2 in Cancer	R-HSA-1227990	aGOtool, gProfiler, enrichR	193	5.938e-39	3
REAC	R-HSA-5213460	RIPK1-mediated regulated necrosis	R-HSA-5213460	gProfiler, WebGestalt, enrichR	194.1	3.414e-39	3
REAC	R-HSA-111997	CaM pathway	R-HSA-111997	gProfiler, WebGestalt, enrichR	194.6	2.738e-39	3
REAC	R-HSA-212436	Generic Transcription Pathway	R-HSA-212436	aGOtool, gProfiler, enrichR	199.2	2.861e-40	3
REAC	R-HSA-9006931	Signaling by Nuclear Receptors	R-HSA-9006931	aGOtool, gProfiler, enrichR	204	2.665e-41	3
WP	WP4912	SARS coronavirus and innate immunity	WP4912	aGOtool, gProfiler, enrichR	220.8	7.001e-45	3
REAC	R-HSA-6806003	Regulation of TP53 Expression and Degradation	R-HSA-6806003	gProfiler, WebGestalt, enrichR	228.7	1.464e-46	3
REAC	R-HSA-9607240	FLT3 Signaling	R-HSA-9607240	aGOtool, gProfiler, enrichR	230.6	5.799e-47	3
REAC	R-HSA-9662851	Anti-inflammatory response favouring Leishmania parasite infection	R-HSA-9662851	aGOtool, gProfiler, enrichR	237.3	2.097e-48	3
REAC	R-HSA-8953897	Cellular responses to stimuli	R-HSA-8953897	aGOtool, gProfiler, enrichR	238.3	1.32e-48	3
WP	WP4880	Host-pathogen interaction of human coronaviruses - interferon induction	WP4880	aGOtool, gProfiler, enrichR	242.5	1.67e-49	3
WP	WP5072	Modulators of TCR signaling and T cell activation	WP5072	aGOtool, gProfiler, enrichR	251.6	1.905e-51	3
REAC	R-HSA-9656223	Signaling by RAF1 mutants	R-HSA-9656223	aGOtool, gProfiler, enrichR	256.2	1.949e-52	3
REAC	R-HSA-9012999	RHO GTPase cycle	R-HSA-9012999	aGOtool, gProfiler, enrichR	257.9	8.486e-53	3
REAC	R-HSA-9660821	ADORA2B mediated anti-inflammatory cytokines production	R-HSA-9660821	aGOtool, gProfiler, enrichR	259.4	4.048e-53	3
WP	WP4971	Phosphoinositides metabolism	WP4971	aGOtool, gProfiler, enrichR	270.6	1.606e-55	3
REAC	R-HSA-392499	Metabolism of proteins	R-HSA-392499	aGOtool, gProfiler, enrichR	279.7	1.803e-57	3
REAC	R-HSA-9664422	FCGR3A-mediated phagocytosis	R-HSA-9664422	aGOtool, gProfiler, enrichR	291.5	5.327e-60	3
WP	WP4923	Autophagy	WP4923	aGOtool, gProfiler, enrichR	292.6	3.195e-60	3
WP	WP5039	SARS-CoV-2 innate immunity evasion and cell-specific immune response	WP5039	aGOtool, gProfiler, enrichR	293.3	2.239e-60	3
REAC	R-HSA-388396	GPCR downstream signalling	R-HSA-388396	aGOtool, gProfiler, enrichR	304.6	8.504e-63	3
REAC	R-HSA-8939211	ESR-mediated signaling	R-HSA-8939211	aGOtool, gProfiler, enrichR	306.7	2.929e-63	3
REAC	R-HSA-597592	Post-translational protein modification	R-HSA-597592	aGOtool, gProfiler, enrichR	328.2	7.482e-68	3
REAC	R-HSA-372790	Signaling by GPCR	R-HSA-372790	aGOtool, gProfiler, enrichR	334.4	3.506e-69	3
REAC	R-HSA-9694516	SARS-CoV-2 Infection	R-HSA-9694516	aGOtool, gProfiler, enrichR	340.2	1.964e-70	3
REAC	R-HSA-9705671	SARS-CoV-2 activates/modulates innate and adaptive immune responses	R-HSA-9705671	aGOtool, gProfiler, enrichR	352.3	4.904e-73	3
REAC	R-HSA-1266738	Developmental Biology	R-HSA-1266738	aGOtool, gProfiler, enrichR	367.7	2.382e-76	3
REAC	R-HSA-9705683	SARS-CoV-2-host interactions	R-HSA-9705683	aGOtool, gProfiler, enrichR	378.3	1.288e-78	3
WP	WP4787	Osteoblast differentiation and related diseases	WP4787	aGOtool, gProfiler, enrichR	399.4	3.831e-83	3
REAC	R-HSA-9634597	GPER1 signaling	R-HSA-9634597	aGOtool, gProfiler, enrichR	405.3	2e-84	3
REAC	R-HSA-9716542	Signaling by Rho GTPases, Miro GTPases and RHOBTB3	R-HSA-9716542	aGOtool, gProfiler, enrichR	437.5	2.378e-91	3
REAC	R-HSA-9679506	SARS-CoV Infections	R-HSA-9679506	aGOtool, gProfiler, enrichR	447.7	1.537e-93	3
REAC	R-HSA-9612973	Autophagy	R-HSA-9612973	aGOtool, gProfiler, enrichR	475.7	1.428e-99	3
REAC	R-HSA-9009391	Extra-nuclear estrogen signaling	R-HSA-9009391	aGOtool, gProfiler, enrichR	485.7	9.892e-102	3
REAC	R-HSA-422475	Axon guidance	R-HSA-422475	aGOtool, gProfiler, enrichR	556.4	5.915e-117	3
REAC	R-HSA-9675108	Nervous system development	R-HSA-9675108	aGOtool, gProfiler, enrichR	560.7	6.998e-118	3
REAC	R-HSA-9658195	Leishmania infection	R-HSA-9658195	aGOtool, gProfiler, enrichR	577.7	1.521e-121	3
WP	WP4806	EGFR tyrosine kinase inhibitor resistance	WP4806	aGOtool, gProfiler, enrichR	673.9	2.589e-142	3
REAC	R-HSA-1280218	Adaptive Immune System	R-HSA-1280218	aGOtool, gProfiler, enrichR	692.3	2.821e-146	3
REAC	R-HSA-109582	Hemostasis	R-HSA-109582	aGOtool, gProfiler, enrichR	794.8	2.026e-168	3
REAC	R-HSA-168249	Innate Immune System	R-HSA-168249	aGOtool, gProfiler, enrichR	892.4	1.67e-189	3
REAC	R-HSA-1643685	Disease	R-HSA-1643685	aGOtool, gProfiler, enrichR	1512	0	3
REAC	R-HSA-199991	Membrane Trafficking	R-HSA-199991	aGOtool, gProfiler, enrichR	2729	0	3
REAC	R-HSA-162582	Signal Transduction	R-HSA-162582	aGOtool, gProfiler, enrichR	2692	0	3
REAC	R-HSA-5653656	Vesicle-mediated transport	R-HSA-5653656	aGOtool, gProfiler, enrichR	2549	0	3
KEGG	map05200	Pathways in cancer	map05200	aGOtool, gProfiler, enrichR	2067	0	3
REAC	R-HSA-168256	Immune System	R-HSA-168256	aGOtool, gProfiler, enrichR	1948	0	3
REAC	R-HSA-1280215	Cytokine Signaling in Immune system	R-HSA-1280215	aGOtool, gProfiler, enrichR	1818	0	3
KEGG	map01521	EGFR tyrosine kinase inhibitor resistance	map01521	aGOtool, gProfiler, WebGestalt	Inf	0	3
KEGG	map01522	Endocrine resistance	map01522	aGOtool, gProfiler, WebGestalt	Inf	0	3
KEGG	map04136	Autophagy - other	map04136	aGOtool, gProfiler, WebGestalt	Inf	0	3
KEGG	map04137	Mitophagy - animal	map04137	aGOtool, gProfiler, WebGestalt	Inf	0	3
KEGG	map04217	Necroptosis	map04217	aGOtool, gProfiler, WebGestalt	Inf	0	3
KEGG	map04218	Cellular senescence	map04218	aGOtool, gProfiler, WebGestalt	Inf	0	3
KEGG	map04371	Apelin signaling pathway	map04371	aGOtool, gProfiler, WebGestalt	Inf	0	3
KEGG	map04657	IL-17 signaling pathway	map04657	aGOtool, gProfiler, WebGestalt	Inf	0	3
KEGG	map04658	Th1 and Th2 cell differentiation	map04658	aGOtool, gProfiler, WebGestalt	Inf	0	3
KEGG	map04659	Th17 cell differentiation	map04659	aGOtool, gProfiler, WebGestalt	Inf	0	3
KEGG	map04926	Relaxin signaling pathway	map04926	aGOtool, gProfiler, WebGestalt	Inf	0	3
KEGG	map04934	Cushing's syndrome	map04934	aGOtool, gProfiler, WebGestalt	Inf	0	3
KEGG	map05165	Human papillomavirus infection	map05165	aGOtool, gProfiler, WebGestalt	Inf	0	3
KEGG	map05167	Kaposi's sarcoma-associated herpesvirus infection	map05167	aGOtool, gProfiler, WebGestalt	Inf	0	3
KEGG	map05168	Herpes simplex infection	map05168	aGOtool, WebGestalt, enrichR	Inf	0	3
KEGG	map05224	Breast cancer	map05224	aGOtool, gProfiler, WebGestalt	Inf	0	3
KEGG	map05225	Hepatocellular carcinoma	map05225	aGOtool, gProfiler, WebGestalt	Inf	0	3
KEGG	map05226	Gastric cancer	map05226	aGOtool, gProfiler, WebGestalt	Inf	0	3
KEGG	map05418	Fluid shear stress and atherosclerosis	map05418	aGOtool, gProfiler, WebGestalt	Inf	0	3
REAC	R-HSA-166166	MyD88-independent TLR4 cascade	R-HSA-166166	gProfiler, WebGestalt, enrichR	Inf	0	3
REAC	R-HSA-168181	Toll Like Receptor 7/8 (TLR7/8) Cascade	R-HSA-168181	gProfiler, WebGestalt, enrichR	Inf	0	3
REAC	R-HSA-2404192	Signaling by Type 1 Insulin-like Growth Factor 1 Receptor (IGF1R)	R-HSA-2404192	gProfiler, WebGestalt, enrichR	Inf	0	3
REAC	R-HSA-399719	Trafficking of AMPA receptors	R-HSA-399719	aGOtool, gProfiler, WebGestalt	Inf	0	3
REAC	R-HSA-399721	Glutamate binding, activation of AMPA receptors and synaptic plasticity	R-HSA-399721	gProfiler, WebGestalt, enrichR	Inf	0	3
REAC	R-HSA-445717	Aquaporin-mediated transport	R-HSA-445717	gProfiler, WebGestalt, enrichR	Inf	0	3
REAC	R-HSA-6802946	Signaling by moderate kinase activity BRAF mutants	R-HSA-6802946	aGOtool, gProfiler, WebGestalt	Inf	0	3
REAC	R-HSA-8848021	Signaling by PTK6	R-HSA-8848021	aGOtool, gProfiler, WebGestalt	Inf	0	3
REAC	R-HSA-9006927	Signaling by Non-Receptor Tyrosine Kinases	R-HSA-9006927	gProfiler, WebGestalt, enrichR	Inf	0	3
REAC	R-HSA-937061	TRIF(TICAM1)-mediated TLR4 signaling	R-HSA-937061	aGOtool, gProfiler, WebGestalt	Inf	0	3
REAC	R-HSA-948021	Transport to the Golgi and subsequent modification	R-HSA-948021	gProfiler, WebGestalt, enrichR	Inf	0	3
WP	WP366	TGF beta signaling pathway	WP366	gProfiler, WebGestalt, enrichR	Inf	0	3
KEGG	map00562	Inositol phosphate metabolism	map00562	aGOtool, gProfiler, WebGestalt, enrichR	Inf	0	4
KEGG	map04010	MAPK signaling pathway	map04010	aGOtool, gProfiler, WebGestalt, enrichR	Inf	0	4
KEGG	map04012	ErbB signaling pathway	map04012	aGOtool, gProfiler, WebGestalt, enrichR	Inf	0	4
KEGG	map04014	Ras signaling pathway	map04014	aGOtool, gProfiler, WebGestalt, enrichR	Inf	0	4
KEGG	map04015	Rap1 signaling pathway	map04015	aGOtool, gProfiler, WebGestalt, enrichR	Inf	0	4
KEGG	map04022	cGMP-PKG signaling pathway	map04022	aGOtool, gProfiler, WebGestalt, enrichR	Inf	0	4
KEGG	map04024	cAMP signaling pathway	map04024	aGOtool, gProfiler, WebGestalt, enrichR	Inf	0	4
KEGG	map04060	Cytokine-cytokine receptor interaction	map04060	aGOtool, gProfiler, WebGestalt, enrichR	Inf	0	4
KEGG	map04062	Chemokine signaling pathway	map04062	aGOtool, gProfiler, WebGestalt, enrichR	Inf	0	4
KEGG	map04064	NF-kappa B signaling pathway	map04064	aGOtool, gProfiler, WebGestalt, enrichR	Inf	0	4
KEGG	map04066	HIF-1 signaling pathway	map04066	aGOtool, gProfiler, WebGestalt, enrichR	Inf	0	4
KEGG	map04068	FoxO signaling pathway	map04068	aGOtool, gProfiler, WebGestalt, enrichR	Inf	0	4
KEGG	map04070	Phosphatidylinositol signaling system	map04070	aGOtool, gProfiler, WebGestalt, enrichR	Inf	0	4
KEGG	map04071	Sphingolipid signaling pathway	map04071	aGOtool, gProfiler, WebGestalt, enrichR	Inf	0	4
KEGG	map04072	Phospholipase D signaling pathway	map04072	aGOtool, gProfiler, WebGestalt, enrichR	Inf	0	4
KEGG	map04114	Oocyte meiosis	map04114	aGOtool, gProfiler, WebGestalt, enrichR	Inf	0	4
KEGG	map04130	SNARE interactions in vesicular transport	map04130	aGOtool, gProfiler, WebGestalt, enrichR	Inf	0	4
KEGG	map04140	Autophagy - animal	map04140	aGOtool, gProfiler, WebGestalt, enrichR	Inf	0	4
KEGG	map04144	Endocytosis	map04144	aGOtool, gProfiler, WebGestalt, enrichR	Inf	0	4
KEGG	map04150	mTOR signaling pathway	map04150	aGOtool, gProfiler, WebGestalt, enrichR	Inf	0	4
KEGG	map04151	PI3K-Akt signaling pathway	map04151	aGOtool, gProfiler, WebGestalt, enrichR	Inf	0	4
KEGG	map04152	AMPK signaling pathway	map04152	aGOtool, gProfiler, WebGestalt, enrichR	Inf	0	4
KEGG	map04210	Apoptosis	map04210	aGOtool, gProfiler, WebGestalt, enrichR	Inf	0	4
KEGG	map04211	Longevity regulating pathway	map04211	aGOtool, gProfiler, WebGestalt, enrichR	Inf	0	4
KEGG	map04213	Longevity regulating pathway - multiple species	map04213	aGOtool, gProfiler, WebGestalt, enrichR	Inf	0	4
KEGG	map04261	Adrenergic signaling in cardiomyocytes	map04261	aGOtool, gProfiler, WebGestalt, enrichR	Inf	0	4
KEGG	map04270	Vascular smooth muscle contraction	map04270	aGOtool, gProfiler, WebGestalt, enrichR	Inf	0	4
KEGG	map04310	Wnt signaling pathway	map04310	aGOtool, gProfiler, WebGestalt, enrichR	Inf	0	4
KEGG	map04360	Axon guidance	map04360	aGOtool, gProfiler, WebGestalt, enrichR	Inf	0	4
KEGG	map04370	VEGF signaling pathway	map04370	aGOtool, gProfiler, WebGestalt, enrichR	Inf	0	4
KEGG	map04380	Osteoclast differentiation	map04380	aGOtool, gProfiler, WebGestalt, enrichR	Inf	0	4
KEGG	map04390	Hippo signaling pathway	map04390	aGOtool, gProfiler, WebGestalt, enrichR	Inf	0	4
KEGG	map04510	Focal adhesion	map04510	aGOtool, gProfiler, WebGestalt, enrichR	Inf	0	4
KEGG	map04512	ECM-receptor interaction	map04512	aGOtool, gProfiler, WebGestalt, enrichR	Inf	0	4
KEGG	map04520	Adherens junction	map04520	aGOtool, gProfiler, WebGestalt, enrichR	Inf	0	4
KEGG	map04530	Tight junction	map04530	aGOtool, gProfiler, WebGestalt, enrichR	Inf	0	4
KEGG	map04540	Gap junction	map04540	aGOtool, gProfiler, WebGestalt, enrichR	Inf	0	4
KEGG	map04550	Signaling pathways regulating pluripotency of stem cells	map04550	aGOtool, gProfiler, WebGestalt, enrichR	Inf	0	4
KEGG	map04611	Platelet activation	map04611	aGOtool, gProfiler, WebGestalt, enrichR	Inf	0	4
KEGG	map04620	Toll-like receptor signaling pathway	map04620	aGOtool, gProfiler, WebGestalt, enrichR	Inf	0	4
KEGG	map04621	NOD-like receptor signaling pathway	map04621	aGOtool, gProfiler, WebGestalt, enrichR	Inf	0	4
KEGG	map04622	RIG-I-like receptor signaling pathway	map04622	aGOtool, gProfiler, WebGestalt, enrichR	Inf	0	4
KEGG	map04630	Jak-STAT signaling pathway	map04630	aGOtool, gProfiler, WebGestalt, enrichR	Inf	0	4
KEGG	map04640	Hematopoietic cell lineage	map04640	aGOtool, gProfiler, WebGestalt, enrichR	Inf	0	4
KEGG	map04650	Natural killer cell mediated cytotoxicity	map04650	aGOtool, gProfiler, WebGestalt, enrichR	Inf	0	4
KEGG	map04660	T cell receptor signaling pathway	map04660	aGOtool, gProfiler, WebGestalt, enrichR	Inf	0	4
KEGG	map04662	B cell receptor signaling pathway	map04662	aGOtool, gProfiler, WebGestalt, enrichR	Inf	0	4
KEGG	map04664	Fc epsilon RI signaling pathway	map04664	aGOtool, gProfiler, WebGestalt, enrichR	Inf	0	4
KEGG	map04666	Fc gamma R-mediated phagocytosis	map04666	aGOtool, gProfiler, WebGestalt, enrichR	Inf	0	4
KEGG	map04668	TNF signaling pathway	map04668	aGOtool, gProfiler, WebGestalt, enrichR	Inf	0	4
KEGG	map04670	Leukocyte transendothelial migration	map04670	aGOtool, gProfiler, WebGestalt, enrichR	Inf	0	4
KEGG	map04713	Circadian entrainment	map04713	aGOtool, gProfiler, WebGestalt, enrichR	Inf	0	4
KEGG	map04720	Long-term potentiation	map04720	aGOtool, gProfiler, WebGestalt, enrichR	Inf	0	4
KEGG	map04722	Neurotrophin signaling pathway	map04722	aGOtool, gProfiler, WebGestalt, enrichR	Inf	0	4
KEGG	map04724	Glutamatergic synapse	map04724	aGOtool, gProfiler, WebGestalt, enrichR	Inf	0	4
KEGG	map04725	Cholinergic synapse	map04725	aGOtool, gProfiler, WebGestalt, enrichR	Inf	0	4
KEGG	map04728	Dopaminergic synapse	map04728	aGOtool, gProfiler, WebGestalt, enrichR	Inf	0	4
KEGG	map04730	Long-term depression	map04730	aGOtool, gProfiler, WebGestalt, enrichR	Inf	0	4
KEGG	map04750	Inflammatory mediator regulation of TRP channels	map04750	aGOtool, gProfiler, WebGestalt, enrichR	Inf	0	4
KEGG	map04810	Regulation of actin cytoskeleton	map04810	aGOtool, gProfiler, WebGestalt, enrichR	Inf	0	4
KEGG	map04910	Insulin signaling pathway	map04910	aGOtool, gProfiler, WebGestalt, enrichR	Inf	0	4
KEGG	map04911	Insulin secretion	map04911	aGOtool, gProfiler, WebGestalt, enrichR	Inf	0	4
KEGG	map04912	GnRH signaling pathway	map04912	aGOtool, gProfiler, WebGestalt, enrichR	Inf	0	4
KEGG	map04914	Progesterone-mediated oocyte maturation	map04914	aGOtool, gProfiler, WebGestalt, enrichR	Inf	0	4
KEGG	map04915	Estrogen signaling pathway	map04915	aGOtool, gProfiler, WebGestalt, enrichR	Inf	0	4
KEGG	map04916	Melanogenesis	map04916	aGOtool, gProfiler, WebGestalt, enrichR	Inf	0	4
KEGG	map04917	Prolactin signaling pathway	map04917	aGOtool, gProfiler, WebGestalt, enrichR	Inf	0	4
KEGG	map04919	Thyroid hormone signaling pathway	map04919	aGOtool, gProfiler, WebGestalt, enrichR	Inf	0	4
KEGG	map04921	Oxytocin signaling pathway	map04921	aGOtool, gProfiler, WebGestalt, enrichR	Inf	0	4
KEGG	map04931	Insulin resistance	map04931	aGOtool, gProfiler, WebGestalt, enrichR	Inf	0	4
KEGG	map04933	AGE-RAGE signaling pathway in diabetic complications	map04933	aGOtool, gProfiler, WebGestalt, enrichR	Inf	0	4
KEGG	map04962	Vasopressin-regulated water reabsorption	map04962	aGOtool, gProfiler, WebGestalt, enrichR	Inf	0	4
KEGG	map05100	Bacterial invasion of epithelial cells	map05100	aGOtool, gProfiler, WebGestalt, enrichR	Inf	0	4
KEGG	map05120	Epithelial cell signaling in Helicobacter pylori infection	map05120	aGOtool, gProfiler, WebGestalt, enrichR	Inf	0	4
KEGG	map05131	Shigellosis	map05131	aGOtool, gProfiler, WebGestalt, enrichR	Inf	0	4
KEGG	map05132	Salmonella infection	map05132	aGOtool, gProfiler, WebGestalt, enrichR	Inf	0	4
KEGG	map05133	Pertussis	map05133	aGOtool, gProfiler, WebGestalt, enrichR	Inf	0	4
KEGG	map05134	Legionellosis	map05134	aGOtool, gProfiler, WebGestalt, enrichR	Inf	0	4
KEGG	map05140	Leishmaniasis	map05140	aGOtool, gProfiler, WebGestalt, enrichR	Inf	0	4
KEGG	map05142	Chagas disease (American trypanosomiasis)	map05142	aGOtool, gProfiler, WebGestalt, enrichR	Inf	0	4
KEGG	map05145	Toxoplasmosis	map05145	aGOtool, gProfiler, WebGestalt, enrichR	Inf	0	4
KEGG	map05146	Amoebiasis	map05146	aGOtool, gProfiler, WebGestalt, enrichR	Inf	0	4
KEGG	map05152	Tuberculosis	map05152	aGOtool, gProfiler, WebGestalt, enrichR	Inf	0	4
KEGG	map05160	Hepatitis C	map05160	aGOtool, gProfiler, WebGestalt, enrichR	Inf	0	4
KEGG	map05161	Hepatitis B	map05161	aGOtool, gProfiler, WebGestalt, enrichR	Inf	0	4
KEGG	map05162	Measles	map05162	aGOtool, gProfiler, WebGestalt, enrichR	Inf	0	4
KEGG	map05164	Influenza A	map05164	aGOtool, gProfiler, WebGestalt, enrichR	Inf	0	4
KEGG	map05166	HTLV-I infection	map05166	aGOtool, gProfiler, WebGestalt, enrichR	Inf	0	4
KEGG	map05169	Epstein-Barr virus infection	map05169	aGOtool, gProfiler, WebGestalt, enrichR	Inf	0	4
KEGG	map05203	Viral carcinogenesis	map05203	aGOtool, gProfiler, WebGestalt, enrichR	Inf	0	4
KEGG	map05205	Proteoglycans in cancer	map05205	aGOtool, gProfiler, WebGestalt, enrichR	Inf	0	4
KEGG	map05210	Colorectal cancer	map05210	aGOtool, gProfiler, WebGestalt, enrichR	Inf	0	4
KEGG	map05211	Renal cell carcinoma	map05211	aGOtool, gProfiler, WebGestalt, enrichR	Inf	0	4
KEGG	map05212	Pancreatic cancer	map05212	aGOtool, gProfiler, WebGestalt, enrichR	Inf	0	4
KEGG	map05213	Endometrial cancer	map05213	aGOtool, gProfiler, WebGestalt, enrichR	Inf	0	4
KEGG	map05214	Glioma	map05214	aGOtool, gProfiler, WebGestalt, enrichR	Inf	0	4
KEGG	map05215	Prostate cancer	map05215	aGOtool, gProfiler, WebGestalt, enrichR	Inf	0	4
KEGG	map05218	Melanoma	map05218	aGOtool, gProfiler, WebGestalt, enrichR	Inf	0	4
KEGG	map05219	Bladder cancer	map05219	aGOtool, gProfiler, WebGestalt, enrichR	Inf	0	4
KEGG	map05220	Chronic myeloid leukemia	map05220	aGOtool, gProfiler, WebGestalt, enrichR	Inf	0	4
KEGG	map05221	Acute myeloid leukemia	map05221	aGOtool, gProfiler, WebGestalt, enrichR	Inf	0	4
KEGG	map05222	Small cell lung cancer	map05222	aGOtool, gProfiler, WebGestalt, enrichR	Inf	0	4
KEGG	map05223	Non-small cell lung cancer	map05223	aGOtool, gProfiler, WebGestalt, enrichR	Inf	0	4
KEGG	map05231	Choline metabolism in cancer	map05231	aGOtool, gProfiler, WebGestalt, enrichR	Inf	0	4
KEGG	map05321	Inflammatory bowel disease (IBD)	map05321	aGOtool, gProfiler, WebGestalt, enrichR	Inf	0	4
KEGG	map05323	Rheumatoid arthritis	map05323	aGOtool, gProfiler, WebGestalt, enrichR	Inf	0	4
KEGG	map05410	Hypertrophic cardiomyopathy (HCM)	map05410	aGOtool, gProfiler, WebGestalt, enrichR	Inf	0	4
KEGG	map05412	Arrhythmogenic right ventricular cardiomyopathy (ARVC)	map05412	aGOtool, gProfiler, WebGestalt, enrichR	Inf	0	4
KEGG	map05414	Dilated cardiomyopathy (DCM)	map05414	aGOtool, gProfiler, WebGestalt, enrichR	Inf	0	4
REAC	R-HSA-109581	Apoptosis	R-HSA-109581	aGOtool, gProfiler, WebGestalt, enrichR	Inf	0	4
REAC	R-HSA-109606	Intrinsic Pathway for Apoptosis	R-HSA-109606	aGOtool, gProfiler, WebGestalt, enrichR	Inf	0	4
REAC	R-HSA-109704	PI3K Cascade	R-HSA-109704	aGOtool, gProfiler, WebGestalt, enrichR	Inf	0	4
REAC	R-HSA-111885	Opioid Signalling	R-HSA-111885	aGOtool, gProfiler, WebGestalt, enrichR	Inf	0	4
REAC	R-HSA-112040	G-protein mediated events	R-HSA-112040	aGOtool, gProfiler, WebGestalt, enrichR	Inf	0	4
REAC	R-HSA-112043	PLC beta mediated events	R-HSA-112043	aGOtool, gProfiler, WebGestalt, enrichR	Inf	0	4
REAC	R-HSA-112314	Neurotransmitter receptors and postsynaptic signal transmission	R-HSA-112314	aGOtool, gProfiler, WebGestalt, enrichR	Inf	0	4
REAC	R-HSA-112315	Transmission across Chemical Synapses	R-HSA-112315	aGOtool, gProfiler, WebGestalt, enrichR	Inf	0	4
REAC	R-HSA-112316	Neuronal System	R-HSA-112316	aGOtool, gProfiler, WebGestalt, enrichR	Inf	0	4
REAC	R-HSA-112399	IRS-mediated signalling	R-HSA-112399	aGOtool, gProfiler, WebGestalt, enrichR	Inf	0	4
REAC	R-HSA-114604	GPVI-mediated activation cascade	R-HSA-114604	aGOtool, gProfiler, WebGestalt, enrichR	Inf	0	4
REAC	R-HSA-1227986	Signaling by ERBB2	R-HSA-1227986	aGOtool, gProfiler, WebGestalt, enrichR	Inf	0	4
REAC	R-HSA-1236394	Signaling by ERBB4	R-HSA-1236394	aGOtool, gProfiler, WebGestalt, enrichR	Inf	0	4
REAC	R-HSA-1250196	SHC1 events in ERBB2 signaling	R-HSA-1250196	aGOtool, gProfiler, WebGestalt, enrichR	Inf	0	4
REAC	R-HSA-1257604	PIP3 activates AKT signaling	R-HSA-1257604	aGOtool, gProfiler, WebGestalt, enrichR	Inf	0	4
REAC	R-HSA-1433557	Signaling by SCF-KIT	R-HSA-1433557	aGOtool, gProfiler, WebGestalt, enrichR	Inf	0	4
REAC	R-HSA-1445148	Translocation of SLC2A4 (GLUT4) to the plasma membrane	R-HSA-1445148	aGOtool, gProfiler, WebGestalt, enrichR	Inf	0	4
REAC	R-HSA-1483255	PI Metabolism	R-HSA-1483255	aGOtool, gProfiler, WebGestalt, enrichR	Inf	0	4
REAC	R-HSA-1489509	DAG and IP3 signaling	R-HSA-1489509	aGOtool, gProfiler, WebGestalt, enrichR	Inf	0	4
REAC	R-HSA-1632852	Macroautophagy	R-HSA-1632852	aGOtool, gProfiler, WebGestalt, enrichR	Inf	0	4
REAC	R-HSA-163359	Glucagon signaling in metabolic regulation	R-HSA-163359	aGOtool, gProfiler, WebGestalt, enrichR	Inf	0	4
REAC	R-HSA-163685	Integration of energy metabolism	R-HSA-163685	aGOtool, gProfiler, WebGestalt, enrichR	Inf	0	4
REAC	R-HSA-165159	MTOR signalling	R-HSA-165159	aGOtool, gProfiler, WebGestalt, enrichR	Inf	0	4
REAC	R-HSA-166016	Toll Like Receptor 4 (TLR4) Cascade	R-HSA-166016	aGOtool, gProfiler, WebGestalt, enrichR	Inf	0	4
REAC	R-HSA-1660499	Synthesis of PIPs at the plasma membrane	R-HSA-1660499	aGOtool, gProfiler, WebGestalt, enrichR	Inf	0	4
REAC	R-HSA-166058	MyD88:MAL(TIRAP) cascade initiated on plasma membrane	R-HSA-166058	aGOtool, gProfiler, WebGestalt, enrichR	Inf	0	4
REAC	R-HSA-166520	Signaling by NTRKs	R-HSA-166520	aGOtool, gProfiler, WebGestalt, enrichR	Inf	0	4
REAC	R-HSA-168138	Toll Like Receptor 9 (TLR9) Cascade	R-HSA-168138	aGOtool, gProfiler, WebGestalt, enrichR	Inf	0	4
REAC	R-HSA-168164	Toll Like Receptor 3 (TLR3) Cascade	R-HSA-168164	aGOtool, gProfiler, WebGestalt, enrichR	Inf	0	4
REAC	R-HSA-168638	NOD1/2 Signaling Pathway	R-HSA-168638	aGOtool, gProfiler, WebGestalt, enrichR	Inf	0	4
REAC	R-HSA-168643	Nucleotide-binding domain, leucine rich repeat containing receptor (NLR) signaling pathways	R-HSA-168643	aGOtool, gProfiler, WebGestalt, enrichR	Inf	0	4
REAC	R-HSA-168898	Toll-like Receptor Cascades	R-HSA-168898	aGOtool, gProfiler, WebGestalt, enrichR	Inf	0	4
REAC	R-HSA-168928	DDX58/IFIH1-mediated induction of interferon-alpha/beta	R-HSA-168928	aGOtool, gProfiler, WebGestalt, enrichR	Inf	0	4
REAC	R-HSA-177929	Signaling by EGFR	R-HSA-177929	aGOtool, gProfiler, WebGestalt, enrichR	Inf	0	4
REAC	R-HSA-186763	Downstream signal transduction	R-HSA-186763	aGOtool, gProfiler, WebGestalt, enrichR	Inf	0	4
REAC	R-HSA-186797	Signaling by PDGF	R-HSA-186797	aGOtool, gProfiler, WebGestalt, enrichR	Inf	0	4
REAC	R-HSA-187037	Signaling by NTRK1 (TRKA)	R-HSA-187037	aGOtool, gProfiler, WebGestalt, enrichR	Inf	0	4
REAC	R-HSA-187687	Signalling to ERKs	R-HSA-187687	aGOtool, gProfiler, WebGestalt, enrichR	Inf	0	4
REAC	R-HSA-190236	Signaling by FGFR	R-HSA-190236	aGOtool, gProfiler, WebGestalt, enrichR	Inf	0	4
REAC	R-HSA-194138	Signaling by VEGF	R-HSA-194138	aGOtool, gProfiler, WebGestalt, enrichR	Inf	0	4
REAC	R-HSA-194315	Signaling by Rho GTPases	R-HSA-194315	aGOtool, gProfiler, WebGestalt, enrichR	Inf	0	4
REAC	R-HSA-195258	RHO GTPase Effectors	R-HSA-195258	aGOtool, gProfiler, WebGestalt, enrichR	Inf	0	4
REAC	R-HSA-195721	Signaling by WNT	R-HSA-195721	aGOtool, gProfiler, WebGestalt, enrichR	Inf	0	4
REAC	R-HSA-199418	Negative regulation of the PI3K/AKT network	R-HSA-199418	aGOtool, gProfiler, WebGestalt, enrichR	Inf	0	4
REAC	R-HSA-199977	ER to Golgi Anterograde Transport	R-HSA-199977	aGOtool, gProfiler, WebGestalt, enrichR	Inf	0	4
REAC	R-HSA-199992	trans-Golgi Network Vesicle Budding	R-HSA-199992	aGOtool, gProfiler, WebGestalt, enrichR	Inf	0	4
REAC	R-HSA-202040	G-protein activation	R-HSA-202040	aGOtool, gProfiler, WebGestalt, enrichR	Inf	0	4
REAC	R-HSA-202403	TCR signaling	R-HSA-202403	aGOtool, gProfiler, WebGestalt, enrichR	Inf	0	4
REAC	R-HSA-202424	Downstream TCR signaling	R-HSA-202424	aGOtool, gProfiler, WebGestalt, enrichR	Inf	0	4
REAC	R-HSA-202433	Generation of second messenger molecules	R-HSA-202433	aGOtool, gProfiler, WebGestalt, enrichR	Inf	0	4
REAC	R-HSA-202733	Cell surface interactions at the vascular wall	R-HSA-202733	aGOtool, gProfiler, WebGestalt, enrichR	Inf	0	4
REAC	R-HSA-2029480	Fcgamma receptor (FCGR) dependent phagocytosis	R-HSA-2029480	aGOtool, gProfiler, WebGestalt, enrichR	Inf	0	4
REAC	R-HSA-2029482	Regulation of actin dynamics for phagocytic cup formation	R-HSA-2029482	aGOtool, gProfiler, WebGestalt, enrichR	Inf	0	4
REAC	R-HSA-204005	COPII-mediated vesicle transport	R-HSA-204005	aGOtool, gProfiler, WebGestalt, enrichR	Inf	0	4
REAC	R-HSA-2132295	MHC class II antigen presentation	R-HSA-2132295	aGOtool, gProfiler, WebGestalt, enrichR	Inf	0	4
REAC	R-HSA-216083	Integrin cell surface interactions	R-HSA-216083	aGOtool, gProfiler, WebGestalt, enrichR	Inf	0	4
REAC	R-HSA-2219528	PI3K/AKT Signaling in Cancer	R-HSA-2219528	aGOtool, gProfiler, WebGestalt, enrichR	Inf	0	4
REAC	R-HSA-2219530	Constitutive Signaling by Aberrant PI3K in Cancer	R-HSA-2219530	aGOtool, gProfiler, WebGestalt, enrichR	Inf	0	4
REAC	R-HSA-2428924	IGF1R signaling cascade	R-HSA-2428924	aGOtool, gProfiler, WebGestalt, enrichR	Inf	0	4
REAC	R-HSA-2428928	IRS-related events triggered by IGF1R	R-HSA-2428928	aGOtool, gProfiler, WebGestalt, enrichR	Inf	0	4
REAC	R-HSA-2454202	Fc epsilon receptor (FCERI) signaling	R-HSA-2454202	aGOtool, gProfiler, WebGestalt, enrichR	Inf	0	4
REAC	R-HSA-2682334	EPH-Ephrin signaling	R-HSA-2682334	aGOtool, gProfiler, WebGestalt, enrichR	Inf	0	4
REAC	R-HSA-2871796	FCERI mediated MAPK activation	R-HSA-2871796	aGOtool, gProfiler, WebGestalt, enrichR	Inf	0	4
REAC	R-HSA-2871809	FCERI mediated Ca+2 mobilization	R-HSA-2871809	aGOtool, gProfiler, WebGestalt, enrichR	Inf	0	4
REAC	R-HSA-3000157	Laminin interactions	R-HSA-3000157	aGOtool, gProfiler, WebGestalt, enrichR	Inf	0	4
REAC	R-HSA-3000171	Non-integrin membrane-ECM interactions	R-HSA-3000171	aGOtool, gProfiler, WebGestalt, enrichR	Inf	0	4
REAC	R-HSA-381676	Glucagon-like Peptide-1 (GLP1) regulates insulin secretion	R-HSA-381676	aGOtool, gProfiler, WebGestalt, enrichR	Inf	0	4
REAC	R-HSA-3858494	Beta-catenin independent WNT signaling	R-HSA-3858494	aGOtool, gProfiler, WebGestalt, enrichR	Inf	0	4
REAC	R-HSA-388841	Costimulation by the CD28 family	R-HSA-388841	aGOtool, gProfiler, WebGestalt, enrichR	Inf	0	4
REAC	R-HSA-389356	CD28 co-stimulation	R-HSA-389356	aGOtool, gProfiler, WebGestalt, enrichR	Inf	0	4
REAC	R-HSA-389513	CTLA4 inhibitory signaling	R-HSA-389513	aGOtool, gProfiler, WebGestalt, enrichR	Inf	0	4
REAC	R-HSA-392170	ADP signalling through P2Y purinoceptor 12	R-HSA-392170	aGOtool, gProfiler, WebGestalt, enrichR	Inf	0	4
REAC	R-HSA-392451	G beta:gamma signalling through PI3Kgamma	R-HSA-392451	aGOtool, gProfiler, WebGestalt, enrichR	Inf	0	4
REAC	R-HSA-392518	Signal amplification	R-HSA-392518	aGOtool, gProfiler, WebGestalt, enrichR	Inf	0	4
REAC	R-HSA-392851	Prostacyclin signalling through prostacyclin receptor	R-HSA-392851	aGOtool, gProfiler, WebGestalt, enrichR	Inf	0	4
REAC	R-HSA-3928662	EPHB-mediated forward signaling	R-HSA-3928662	aGOtool, gProfiler, WebGestalt, enrichR	Inf	0	4
REAC	R-HSA-3928665	EPH-ephrin mediated repulsion of cells	R-HSA-3928665	aGOtool, gProfiler, WebGestalt, enrichR	Inf	0	4
REAC	R-HSA-397795	G-protein beta:gamma signalling	R-HSA-397795	aGOtool, gProfiler, WebGestalt, enrichR	Inf	0	4
REAC	R-HSA-400042	Adrenaline,noradrenaline inhibits insulin secretion	R-HSA-400042	aGOtool, gProfiler, WebGestalt, enrichR	Inf	0	4
REAC	R-HSA-4086398	Ca2+ pathway	R-HSA-4086398	aGOtool, gProfiler, WebGestalt, enrichR	Inf	0	4
REAC	R-HSA-418346	Platelet homeostasis	R-HSA-418346	aGOtool, gProfiler, WebGestalt, enrichR	Inf	0	4
REAC	R-HSA-418592	ADP signalling through P2Y purinoceptor 1	R-HSA-418592	aGOtool, gProfiler, WebGestalt, enrichR	Inf	0	4
REAC	R-HSA-418597	G alpha (z) signalling events	R-HSA-418597	aGOtool, gProfiler, WebGestalt, enrichR	Inf	0	4
REAC	R-HSA-422356	Regulation of insulin secretion	R-HSA-422356	aGOtool, gProfiler, WebGestalt, enrichR	Inf	0	4
REAC	R-HSA-428930	Thromboxane signalling through TP receptor	R-HSA-428930	aGOtool, gProfiler, WebGestalt, enrichR	Inf	0	4
REAC	R-HSA-432040	Vasopressin regulates renal water homeostasis via Aquaporins	R-HSA-432040	aGOtool, gProfiler, WebGestalt, enrichR	Inf	0	4
REAC	R-HSA-432720	Lysosome Vesicle Biogenesis	R-HSA-432720	aGOtool, gProfiler, WebGestalt, enrichR	Inf	0	4
REAC	R-HSA-432722	Golgi Associated Vesicle Biogenesis	R-HSA-432722	aGOtool, gProfiler, WebGestalt, enrichR	Inf	0	4
REAC	R-HSA-4420097	VEGFA-VEGFR2 Pathway	R-HSA-4420097	aGOtool, gProfiler, WebGestalt, enrichR	Inf	0	4
REAC	R-HSA-442755	Activation of NMDA receptors and postsynaptic events	R-HSA-442755	aGOtool, gProfiler, WebGestalt, enrichR	Inf	0	4
REAC	R-HSA-445989	TAK1-dependent IKK and NF-kappa-B activation	R-HSA-445989	aGOtool, gProfiler, WebGestalt, enrichR	Inf	0	4
REAC	R-HSA-446203	Asparagine N-linked glycosylation	R-HSA-446203	aGOtool, gProfiler, WebGestalt, enrichR	Inf	0	4
REAC	R-HSA-446652	Interleukin-1 family signaling	R-HSA-446652	aGOtool, gProfiler, WebGestalt, enrichR	Inf	0	4
REAC	R-HSA-448424	Interleukin-17 signaling	R-HSA-448424	aGOtool, gProfiler, WebGestalt, enrichR	Inf	0	4
REAC	R-HSA-449147	Signaling by Interleukins	R-HSA-449147	aGOtool, gProfiler, WebGestalt, enrichR	Inf	0	4
REAC	R-HSA-450294	MAP kinase activation	R-HSA-450294	aGOtool, gProfiler, WebGestalt, enrichR	Inf	0	4
REAC	R-HSA-451927	Interleukin-2 family signaling	R-HSA-451927	aGOtool, gProfiler, WebGestalt, enrichR	Inf	0	4
REAC	R-HSA-456926	Thrombin signalling through proteinase activated receptors (PARs)	R-HSA-456926	aGOtool, gProfiler, WebGestalt, enrichR	Inf	0	4
REAC	R-HSA-4641262	Disassembly of the destruction complex and recruitment of AXIN to the membrane	R-HSA-4641262	aGOtool, gProfiler, WebGestalt, enrichR	Inf	0	4
REAC	R-HSA-512988	Interleukin-3, Interleukin-5 and GM-CSF signaling	R-HSA-512988	aGOtool, gProfiler, WebGestalt, enrichR	Inf	0	4
REAC	R-HSA-5357801	Programmed Cell Death	R-HSA-5357801	aGOtool, gProfiler, WebGestalt, enrichR	Inf	0	4
REAC	R-HSA-5357905	Regulation of TNFR1 signaling	R-HSA-5357905	aGOtool, gProfiler, WebGestalt, enrichR	Inf	0	4
REAC	R-HSA-5357956	TNFR1-induced NF-kappa-B signaling pathway	R-HSA-5357956	aGOtool, gProfiler, WebGestalt, enrichR	Inf	0	4
REAC	R-HSA-5607764	CLEC7A (Dectin-1) signaling	R-HSA-5607764	aGOtool, gProfiler, WebGestalt, enrichR	Inf	0	4
REAC	R-HSA-5621481	C-type lectin receptors (CLRs)	R-HSA-5621481	aGOtool, gProfiler, WebGestalt, enrichR	Inf	0	4
REAC	R-HSA-5654687	Downstream signaling of activated FGFR1	R-HSA-5654687	aGOtool, gProfiler, WebGestalt, enrichR	Inf	0	4
REAC	R-HSA-5654689	PI-3K cascade:FGFR1	R-HSA-5654689	aGOtool, gProfiler, WebGestalt, enrichR	Inf	0	4
REAC	R-HSA-5654693	FRS-mediated FGFR1 signaling	R-HSA-5654693	aGOtool, gProfiler, WebGestalt, enrichR	Inf	0	4
REAC	R-HSA-5654695	PI-3K cascade:FGFR2	R-HSA-5654695	aGOtool, gProfiler, WebGestalt, enrichR	Inf	0	4
REAC	R-HSA-5654696	Downstream signaling of activated FGFR2	R-HSA-5654696	aGOtool, gProfiler, WebGestalt, enrichR	Inf	0	4
REAC	R-HSA-5654699	SHC-mediated cascade:FGFR2	R-HSA-5654699	aGOtool, gProfiler, WebGestalt, enrichR	Inf	0	4
REAC	R-HSA-5654700	FRS-mediated FGFR2 signaling	R-HSA-5654700	aGOtool, gProfiler, WebGestalt, enrichR	Inf	0	4
REAC	R-HSA-5654708	Downstream signaling of activated FGFR3	R-HSA-5654708	aGOtool, gProfiler, WebGestalt, enrichR	Inf	0	4
REAC	R-HSA-5654716	Downstream signaling of activated FGFR4	R-HSA-5654716	aGOtool, gProfiler, WebGestalt, enrichR	Inf	0	4
REAC	R-HSA-5654726	Negative regulation of FGFR1 signaling	R-HSA-5654726	aGOtool, gProfiler, WebGestalt, enrichR	Inf	0	4
REAC	R-HSA-5654727	Negative regulation of FGFR2 signaling	R-HSA-5654727	aGOtool, gProfiler, WebGestalt, enrichR	Inf	0	4
REAC	R-HSA-5654732	Negative regulation of FGFR3 signaling	R-HSA-5654732	aGOtool, gProfiler, WebGestalt, enrichR	Inf	0	4
REAC	R-HSA-5654733	Negative regulation of FGFR4 signaling	R-HSA-5654733	aGOtool, gProfiler, WebGestalt, enrichR	Inf	0	4
REAC	R-HSA-5654736	Signaling by FGFR1	R-HSA-5654736	aGOtool, gProfiler, WebGestalt, enrichR	Inf	0	4
REAC	R-HSA-5654738	Signaling by FGFR2	R-HSA-5654738	aGOtool, gProfiler, WebGestalt, enrichR	Inf	0	4
REAC	R-HSA-5654741	Signaling by FGFR3	R-HSA-5654741	aGOtool, gProfiler, WebGestalt, enrichR	Inf	0	4
REAC	R-HSA-5654743	Signaling by FGFR4	R-HSA-5654743	aGOtool, gProfiler, WebGestalt, enrichR	Inf	0	4
REAC	R-HSA-5655332	Signaling by FGFR3 in disease	R-HSA-5655332	aGOtool, gProfiler, WebGestalt, enrichR	Inf	0	4
REAC	R-HSA-5663202	Diseases of signal transduction by growth factor receptors and second messengers	R-HSA-5663202	aGOtool, gProfiler, WebGestalt, enrichR	Inf	0	4
REAC	R-HSA-5663213	RHO GTPases Activate WASPs and WAVEs	R-HSA-5663213	aGOtool, gProfiler, WebGestalt, enrichR	Inf	0	4
REAC	R-HSA-5673000	RAF activation	R-HSA-5673000	aGOtool, gProfiler, WebGestalt, enrichR	Inf	0	4
REAC	R-HSA-5673001	RAF/MAP kinase cascade	R-HSA-5673001	aGOtool, gProfiler, WebGestalt, enrichR	Inf	0	4
REAC	R-HSA-5674135	MAP2K and MAPK activation	R-HSA-5674135	aGOtool, gProfiler, WebGestalt, enrichR	Inf	0	4
REAC	R-HSA-5674400	Constitutive Signaling by AKT1 E17K in Cancer	R-HSA-5674400	aGOtool, gProfiler, WebGestalt, enrichR	Inf	0	4
REAC	R-HSA-5683057	MAPK family signaling cascades	R-HSA-5683057	aGOtool, gProfiler, WebGestalt, enrichR	Inf	0	4
REAC	R-HSA-5684996	MAPK1/MAPK3 signaling	R-HSA-5684996	aGOtool, gProfiler, WebGestalt, enrichR	Inf	0	4
REAC	R-HSA-6783783	Interleukin-10 signaling	R-HSA-6783783	aGOtool, gProfiler, WebGestalt, enrichR	Inf	0	4
REAC	R-HSA-6785807	Interleukin-4 and Interleukin-13 signaling	R-HSA-6785807	aGOtool, gProfiler, WebGestalt, enrichR	Inf	0	4
REAC	R-HSA-6802948	Signaling by high-kinase activity BRAF mutants	R-HSA-6802948	aGOtool, gProfiler, WebGestalt, enrichR	Inf	0	4
REAC	R-HSA-6802952	Signaling by BRAF and RAF1 fusions	R-HSA-6802952	aGOtool, gProfiler, WebGestalt, enrichR	Inf	0	4
REAC	R-HSA-6802955	Paradoxical activation of RAF signaling by kinase inactive BRAF	R-HSA-6802955	aGOtool, gProfiler, WebGestalt, enrichR	Inf	0	4
REAC	R-HSA-6802957	Oncogenic MAPK signaling	R-HSA-6802957	aGOtool, gProfiler, WebGestalt, enrichR	Inf	0	4
REAC	R-HSA-6806834	Signaling by MET	R-HSA-6806834	aGOtool, gProfiler, WebGestalt, enrichR	Inf	0	4
REAC	R-HSA-6807878	COPI-mediated anterograde transport	R-HSA-6807878	aGOtool, gProfiler, WebGestalt, enrichR	Inf	0	4
REAC	R-HSA-6811438	Intra-Golgi traffic	R-HSA-6811438	aGOtool, gProfiler, WebGestalt, enrichR	Inf	0	4
REAC	R-HSA-6811440	Retrograde transport at the Trans-Golgi-Network	R-HSA-6811440	aGOtool, gProfiler, WebGestalt, enrichR	Inf	0	4
REAC	R-HSA-6811442	Intra-Golgi and retrograde Golgi-to-ER traffic	R-HSA-6811442	aGOtool, gProfiler, WebGestalt, enrichR	Inf	0	4
REAC	R-HSA-6811558	PI5P, PP2A and IER3 Regulate PI3K/AKT Signaling	R-HSA-6811558	aGOtool, gProfiler, WebGestalt, enrichR	Inf	0	4
REAC	R-HSA-73887	Death Receptor Signaling	R-HSA-73887	aGOtool, gProfiler, WebGestalt, enrichR	Inf	0	4
REAC	R-HSA-74751	Insulin receptor signalling cascade	R-HSA-74751	aGOtool, gProfiler, WebGestalt, enrichR	Inf	0	4
REAC	R-HSA-74752	Signaling by Insulin receptor	R-HSA-74752	aGOtool, gProfiler, WebGestalt, enrichR	Inf	0	4
REAC	R-HSA-75893	TNF signaling	R-HSA-75893	aGOtool, gProfiler, WebGestalt, enrichR	Inf	0	4
REAC	R-HSA-76002	Platelet activation, signaling and aggregation	R-HSA-76002	aGOtool, gProfiler, WebGestalt, enrichR	Inf	0	4
REAC	R-HSA-8854214	TBC/RABGAPs	R-HSA-8854214	aGOtool, gProfiler, WebGestalt, enrichR	Inf	0	4
REAC	R-HSA-8856688	Golgi-to-ER retrograde transport	R-HSA-8856688	aGOtool, gProfiler, WebGestalt, enrichR	Inf	0	4
REAC	R-HSA-8856825	Cargo recognition for clathrin-mediated endocytosis	R-HSA-8856825	aGOtool, gProfiler, WebGestalt, enrichR	Inf	0	4
REAC	R-HSA-8856828	Clathrin-mediated endocytosis	R-HSA-8856828	aGOtool, gProfiler, WebGestalt, enrichR	Inf	0	4
REAC	R-HSA-8873719	RAB geranylgeranylation	R-HSA-8873719	aGOtool, gProfiler, WebGestalt, enrichR	Inf	0	4
REAC	R-HSA-8876198	RAB GEFs exchange GTP for GDP on RABs	R-HSA-8876198	aGOtool, gProfiler, WebGestalt, enrichR	Inf	0	4
REAC	R-HSA-9006335	Signaling by Erythropoietin	R-HSA-9006335	aGOtool, gProfiler, WebGestalt, enrichR	Inf	0	4
REAC	R-HSA-9006925	Intracellular signaling by second messengers	R-HSA-9006925	aGOtool, gProfiler, WebGestalt, enrichR	Inf	0	4
REAC	R-HSA-9006934	Signaling by Receptor Tyrosine Kinases	R-HSA-9006934	aGOtool, gProfiler, WebGestalt, enrichR	Inf	0	4
REAC	R-HSA-9007101	Rab regulation of trafficking	R-HSA-9007101	aGOtool, gProfiler, WebGestalt, enrichR	Inf	0	4
REAC	R-HSA-9020702	Interleukin-1 signaling	R-HSA-9020702	aGOtool, gProfiler, WebGestalt, enrichR	Inf	0	4
REAC	R-HSA-912526	Interleukin receptor SHC signaling	R-HSA-912526	aGOtool, gProfiler, WebGestalt, enrichR	Inf	0	4
REAC	R-HSA-912694	Regulation of IFNA/IFNB signaling	R-HSA-912694	aGOtool, gProfiler, WebGestalt, enrichR	Inf	0	4
REAC	R-HSA-913531	Interferon Signaling	R-HSA-913531	aGOtool, gProfiler, WebGestalt, enrichR	Inf	0	4
REAC	R-HSA-933541	TRAF6 mediated IRF7 activation	R-HSA-933541	aGOtool, gProfiler, WebGestalt, enrichR	Inf	0	4
REAC	R-HSA-975138	TRAF6 mediated induction of NFkB and MAP kinases upon TLR7/8 or 9 activation	R-HSA-975138	aGOtool, gProfiler, WebGestalt, enrichR	Inf	0	4
REAC	R-HSA-975155	MyD88 dependent cascade initiated on endosome	R-HSA-975155	aGOtool, gProfiler, WebGestalt, enrichR	Inf	0	4
REAC	R-HSA-975871	MyD88 cascade initiated on plasma membrane	R-HSA-975871	aGOtool, gProfiler, WebGestalt, enrichR	Inf	0	4
REAC	R-HSA-982772	Growth hormone receptor signaling	R-HSA-982772	aGOtool, gProfiler, WebGestalt, enrichR	Inf	0	4
REAC	R-HSA-983705	Signaling by the B Cell Receptor (BCR)	R-HSA-983705	aGOtool, gProfiler, WebGestalt, enrichR	Inf	0	4
WP	WP127	IL-5 signaling pathway	WP127	aGOtool, gProfiler, WebGestalt, enrichR	Inf	0	4
WP	WP138	Androgen receptor signaling pathway	WP138	aGOtool, gProfiler, WebGestalt, enrichR	Inf	0	4
WP	WP1471	Target of rapamycin signaling	WP1471	aGOtool, gProfiler, WebGestalt, enrichR	Inf	0	4
WP	WP1539	Angiogenesis	WP1539	aGOtool, gProfiler, WebGestalt, enrichR	Inf	0	4
WP	WP1544	MicroRNAs in cardiomyocyte hypertrophy	WP1544	aGOtool, gProfiler, WebGestalt, enrichR	Inf	0	4
WP	WP1772	Apoptosis modulation and signaling	WP1772	aGOtool, gProfiler, WebGestalt, enrichR	Inf	0	4
WP	WP185	Integrin-mediated cell adhesion	WP185	aGOtool, gProfiler, WebGestalt, enrichR	Inf	0	4
WP	WP195	IL-1 signaling pathway	WP195	aGOtool, gProfiler, WebGestalt, enrichR	Inf	0	4
WP	WP2018	RANKL/RANK signaling pathway	WP2018	aGOtool, gProfiler, WebGestalt, enrichR	Inf	0	4
WP	WP2032	Thyroid stimulating hormone (TSH) signaling pathway	WP2032	aGOtool, gProfiler, WebGestalt, enrichR	Inf	0	4
WP	WP2034	Leptin signaling pathway	WP2034	aGOtool, gProfiler, WebGestalt, enrichR	Inf	0	4
WP	WP2036	TNF-related weak inducer of apoptosis (TWEAK) signaling pathway	WP2036	aGOtool, gProfiler, WebGestalt, enrichR	Inf	0	4
WP	WP2037	Prolactin signaling pathway	WP2037	aGOtool, gProfiler, WebGestalt, enrichR	Inf	0	4
WP	WP205	IL-7 signaling pathway	WP205	aGOtool, gProfiler, WebGestalt, enrichR	Inf	0	4
WP	WP2118	Arrhythmogenic right ventricular cardiomyopathy	WP2118	aGOtool, gProfiler, WebGestalt, enrichR	Inf	0	4
WP	WP2203	Thymic stromal lymphopoietin (TSLP) signaling pathway	WP2203	aGOtool, gProfiler, WebGestalt, enrichR	Inf	0	4
WP	WP2261	Glioblastoma signaling pathways	WP2261	aGOtool, gProfiler, WebGestalt, enrichR	Inf	0	4
WP	WP23	B cell receptor signaling pathway	WP23	aGOtool, gProfiler, WebGestalt, enrichR	Inf	0	4
WP	WP231	TNF-alpha signaling pathway	WP231	aGOtool, gProfiler, WebGestalt, enrichR	Inf	0	4
WP	WP2324	AGE/RAGE pathway	WP2324	aGOtool, gProfiler, WebGestalt, enrichR	Inf	0	4
WP	WP2328	Allograft rejection	WP2328	aGOtool, gProfiler, WebGestalt, enrichR	Inf	0	4
WP	WP2332	Interleukin-11 signaling pathway	WP2332	aGOtool, gProfiler, WebGestalt, enrichR	Inf	0	4
WP	WP2355	Corticotropin-releasing hormone signaling pathway	WP2355	aGOtool, gProfiler, WebGestalt, enrichR	Inf	0	4
WP	WP2374	Oncostatin M signaling pathway	WP2374	aGOtool, gProfiler, WebGestalt, enrichR	Inf	0	4
WP	WP2380	Brain-derived neurotrophic factor (BDNF) signaling pathway	WP2380	aGOtool, gProfiler, WebGestalt, enrichR	Inf	0	4
WP	WP2431	Spinal cord injury	WP2431	aGOtool, gProfiler, WebGestalt, enrichR	Inf	0	4
WP	WP244	Alpha 6 beta 4 signaling pathway	WP244	aGOtool, gProfiler, WebGestalt, enrichR	Inf	0	4
WP	WP2526	PDGF pathway	WP2526	aGOtool, gProfiler, WebGestalt, enrichR	Inf	0	4
WP	WP254	Apoptosis	WP254	aGOtool, gProfiler, WebGestalt, enrichR	Inf	0	4
WP	WP2572	Primary focal segmental glomerulosclerosis (FSGS)	WP2572	aGOtool, gProfiler, WebGestalt, enrichR	Inf	0	4
WP	WP262	Ebstein-Barr virus LMP1 signaling	WP262	aGOtool, gProfiler, WebGestalt, enrichR	Inf	0	4
WP	WP2636	Common pathways underlying drug addiction	WP2636	aGOtool, gProfiler, WebGestalt, enrichR	Inf	0	4
WP	WP2637	Interleukin-1 (IL-1) structural pathway	WP2637	aGOtool, gProfiler, WebGestalt, enrichR	Inf	0	4
WP	WP2643	Nanoparticle-mediated activation of receptor signaling	WP2643	aGOtool, gProfiler, WebGestalt, enrichR	Inf	0	4
WP	WP2795	Cardiac hypertrophic response	WP2795	aGOtool, gProfiler, WebGestalt, enrichR	Inf	0	4
WP	WP2828	Bladder cancer	WP2828	aGOtool, gProfiler, WebGestalt, enrichR	Inf	0	4
WP	WP2848	Pluripotent stem cell differentiation pathway	WP2848	aGOtool, gProfiler, WebGestalt, enrichR	Inf	0	4
WP	WP286	IL-3 signaling pathway	WP286	aGOtool, gProfiler, WebGestalt, enrichR	Inf	0	4
WP	WP289	Myometrial relaxation and contraction pathways	WP289	aGOtool, gProfiler, WebGestalt, enrichR	Inf	0	4
WP	WP304	Kit receptor signaling pathway	WP304	aGOtool, gProfiler, WebGestalt, enrichR	Inf	0	4
WP	WP306	Focal adhesion	WP306	aGOtool, gProfiler, WebGestalt, enrichR	Inf	0	4
WP	WP313	Hepatocyte growth factor receptor signaling	WP313	aGOtool, gProfiler, WebGestalt, enrichR	Inf	0	4
WP	WP3303	RAC1/PAK1/p38/MMP2 pathway	WP3303	aGOtool, gProfiler, WebGestalt, enrichR	Inf	0	4
WP	WP35	G protein signaling pathways	WP35	aGOtool, gProfiler, WebGestalt, enrichR	Inf	0	4
WP	WP3611	Photodynamic therapy-induced AP-1 survival signaling	WP3611	aGOtool, gProfiler, WebGestalt, enrichR	Inf	0	4
WP	WP3617	Photodynamic therapy-induced NF-kB survival signaling	WP3617	aGOtool, gProfiler, WebGestalt, enrichR	Inf	0	4
WP	WP363	Wnt signaling pathway	WP363	aGOtool, gProfiler, WebGestalt, enrichR	Inf	0	4
WP	WP364	IL6 signaling pathway	WP364	aGOtool, gProfiler, WebGestalt, enrichR	Inf	0	4
WP	WP3646	Hepatitis C and hepatocellular carcinoma	WP3646	aGOtool, gProfiler, WebGestalt, enrichR	Inf	0	4
WP	WP3680	Physico-chemical features and toxicity-associated pathways	WP3680	aGOtool, gProfiler, WebGestalt, enrichR	Inf	0	4
WP	WP382	MAPK signaling pathway	WP382	aGOtool, gProfiler, WebGestalt, enrichR	Inf	0	4
WP	WP3844	PI3K-AKT-mTOR signaling pathway and therapeutic opportunities in prostate cancer	WP3844	aGOtool, gProfiler, WebGestalt, enrichR	Inf	0	4
WP	WP3851	TLR4 signaling and tolerance	WP3851	aGOtool, gProfiler, WebGestalt, enrichR	Inf	0	4
WP	WP3858	Toll-like receptor signaling related to MyD88	WP3858	aGOtool, gProfiler, WebGestalt, enrichR	Inf	0	4
WP	WP3863	T-cell antigen receptor (TCR) pathway during Staphylococcus aureus infection	WP3863	aGOtool, gProfiler, WebGestalt, enrichR	Inf	0	4
WP	WP3865	Novel intracellular components of RIG-I-like receptor pathway	WP3865	aGOtool, gProfiler, WebGestalt, enrichR	Inf	0	4
WP	WP3888	VEGFA-VEGFR2 signaling	WP3888	aGOtool, gProfiler, WebGestalt, enrichR	Inf	0	4
WP	WP3915	Angiopoietin-like protein 8 regulatory pathway	WP3915	aGOtool, gProfiler, WebGestalt, enrichR	Inf	0	4
WP	WP3929	Chemokine signaling pathway	WP3929	aGOtool, gProfiler, WebGestalt, enrichR	Inf	0	4
WP	WP3931	Embryonic stem cell pluripotency pathways	WP3931	aGOtool, gProfiler, WebGestalt, enrichR	Inf	0	4
WP	WP3932	Focal adhesion: PI3K-Akt-mTOR-signaling pathway	WP3932	aGOtool, gProfiler, WebGestalt, enrichR	Inf	0	4
WP	WP3937	Microglia pathogen phagocytosis pathway	WP3937	aGOtool, gProfiler, WebGestalt, enrichR	Inf	0	4
WP	WP395	IL-4 signaling pathway	WP395	aGOtool, gProfiler, WebGestalt, enrichR	Inf	0	4
WP	WP3972	PDGFR-beta pathway	WP3972	aGOtool, gProfiler, WebGestalt, enrichR	Inf	0	4
WP	WP399	Wnt signaling pathway and pluripotency	WP399	aGOtool, gProfiler, WebGestalt, enrichR	Inf	0	4
WP	WP4136	Fibrin complement receptor 3 signaling pathway	WP4136	aGOtool, gProfiler, WebGestalt, enrichR	Inf	0	4
WP	WP4155	Endometrial cancer	WP4155	aGOtool, gProfiler, WebGestalt, enrichR	Inf	0	4
WP	WP4172	PI3K-Akt signaling pathway	WP4172	aGOtool, gProfiler, WebGestalt, enrichR	Inf	0	4
WP	WP4205	MET in type 1 papillary renal cell carcinoma	WP4205	aGOtool, gProfiler, WebGestalt, enrichR	Inf	0	4
WP	WP4216	Chromosomal and microsatellite instability in colorectal cancer	WP4216	aGOtool, gProfiler, WebGestalt, enrichR	Inf	0	4
WP	WP4217	Ebola virus infection in host	WP4217	aGOtool, gProfiler, WebGestalt, enrichR	Inf	0	4
WP	WP422	MAPK cascade	WP422	aGOtool, gProfiler, WebGestalt, enrichR	Inf	0	4
WP	WP4223	Ras signaling	WP4223	aGOtool, gProfiler, WebGestalt, enrichR	Inf	0	4
WP	WP4239	Epithelial to mesenchymal transition in colorectal cancer	WP4239	aGOtool, gProfiler, WebGestalt, enrichR	Inf	0	4
WP	WP4255	Non-small cell lung cancer	WP4255	aGOtool, gProfiler, WebGestalt, enrichR	Inf	0	4
WP	WP4262	Breast cancer pathway	WP4262	aGOtool, gProfiler, WebGestalt, enrichR	Inf	0	4
WP	WP4263	Pancreatic adenocarcinoma pathway	WP4263	aGOtool, gProfiler, WebGestalt, enrichR	Inf	0	4
WP	WP428	Wnt signaling	WP428	aGOtool, gProfiler, WebGestalt, enrichR	Inf	0	4
WP	WP4298	Acute viral myocarditis	WP4298	aGOtool, gProfiler, WebGestalt, enrichR	Inf	0	4
WP	WP4321	Thermogenesis	WP4321	aGOtool, gProfiler, WebGestalt, enrichR	Inf	0	4
WP	WP4331	Neovascularisation processes	WP4331	aGOtool, gProfiler, WebGestalt, enrichR	Inf	0	4
WP	WP4341	Non-genomic actions of 1,25 dihydroxyvitamin D3	WP4341	aGOtool, gProfiler, WebGestalt, enrichR	Inf	0	4
WP	WP437	EGF/EGFR signaling pathway	WP437	aGOtool, gProfiler, WebGestalt, enrichR	Inf	0	4
WP	WP4481	Resistin as a regulator of inflammation	WP4481	aGOtool, gProfiler, WebGestalt, enrichR	Inf	0	4
WP	WP4496	Signal transduction through IL1R	WP4496	aGOtool, gProfiler, WebGestalt, enrichR	Inf	0	4
WP	WP453	Inflammatory response pathway	WP453	aGOtool, gProfiler, WebGestalt, enrichR	Inf	0	4
WP	WP4538	Regulatory circuits of the STAT3 signaling pathway	WP4538	aGOtool, gProfiler, WebGestalt, enrichR	Inf	0	4
WP	WP4539	Synaptic signaling pathways associated with autism spectrum disorder	WP4539	aGOtool, gProfiler, WebGestalt, enrichR	Inf	0	4
WP	WP4540	Hippo signaling regulation pathways	WP4540	aGOtool, gProfiler, WebGestalt, enrichR	Inf	0	4
WP	WP4541	Hippo-Merlin signaling dysregulation	WP4541	aGOtool, gProfiler, WebGestalt, enrichR	Inf	0	4
WP	WP4549	Fragile X syndrome	WP4549	aGOtool, gProfiler, WebGestalt, enrichR	Inf	0	4
WP	WP4558	Overview of interferons-mediated signaling pathway	WP4558	aGOtool, gProfiler, WebGestalt, enrichR	Inf	0	4
WP	WP4564	Neural crest cell migration during development	WP4564	aGOtool, gProfiler, WebGestalt, enrichR	Inf	0	4
WP	WP4565	Neural crest cell migration in cancer	WP4565	aGOtool, gProfiler, WebGestalt, enrichR	Inf	0	4
WP	WP4655	Cytosolic DNA-sensing pathway	WP4655	aGOtool, gProfiler, WebGestalt, enrichR	Inf	0	4
WP	WP4658	Small cell lung cancer	WP4658	aGOtool, gProfiler, WebGestalt, enrichR	Inf	0	4
WP	WP4659	Gastrin signaling pathway	WP4659	aGOtool, gProfiler, WebGestalt, enrichR	Inf	0	4
WP	WP4666	Hepatitis B infection	WP4666	aGOtool, gProfiler, WebGestalt, enrichR	Inf	0	4
WP	WP4674	Head and neck squamous cell carcinoma	WP4674	aGOtool, gProfiler, WebGestalt, enrichR	Inf	0	4
WP	WP4685	Melanoma	WP4685	aGOtool, gProfiler, WebGestalt, enrichR	Inf	0	4
WP	WP4747	Netrin-UNC5B signaling pathway	WP4747	aGOtool, gProfiler, WebGestalt, enrichR	Inf	0	4
WP	WP4754	IL-18 signaling pathway	WP4754	aGOtool, gProfiler, WebGestalt, enrichR	Inf	0	4
WP	WP481	Insulin signaling	WP481	aGOtool, gProfiler, WebGestalt, enrichR	Inf	0	4
WP	WP49	IL-2 signaling pathway	WP49	aGOtool, gProfiler, WebGestalt, enrichR	Inf	0	4
WP	WP51	Regulation of actin cytoskeleton	WP51	aGOtool, gProfiler, WebGestalt, enrichR	Inf	0	4
WP	WP530	Cytokines and inflammatory response	WP530	aGOtool, gProfiler, WebGestalt, enrichR	Inf	0	4
WP	WP536	Calcium regulation in cardiac cells	WP536	aGOtool, gProfiler, WebGestalt, enrichR	Inf	0	4
WP	WP581	EPO receptor signaling	WP581	aGOtool, gProfiler, WebGestalt, enrichR	Inf	0	4
WP	WP585	Interferon type I signaling pathways	WP585	aGOtool, gProfiler, WebGestalt, enrichR	Inf	0	4
WP	WP673	ErbB signaling pathway	WP673	aGOtool, gProfiler, WebGestalt, enrichR	Inf	0	4
WP	WP69	T-cell receptor signaling pathway	WP69	aGOtool, gProfiler, WebGestalt, enrichR	Inf	0	4
WP	WP710	DNA damage response (only ATM dependent)	WP710	aGOtool, gProfiler, WebGestalt, enrichR	Inf	0	4
WP	WP712	Estrogen signaling pathway	WP712	aGOtool, gProfiler, WebGestalt, enrichR	Inf	0	4
WP	WP75	Toll-like receptor signaling pathway	WP75	aGOtool, gProfiler, WebGestalt, enrichR	Inf	0	4
REAC	R-HSA-5663205	Infectious disease	R-HSA-5663205	aGOtool, gProfiler, WebGestalt, enrichR	993.8	3.26e-209	4
WP	WP2059	Alzheimer's disease and miRNA effects	WP2059	aGOtool, gProfiler, WebGestalt, enrichR	432.9	1.721e-88	4
KEGG	map05130	Pathogenic Escherichia coli infection	map05130	aGOtool, gProfiler, WebGestalt, enrichR	404	2.619e-82	4
KEGG	map04020	Calcium signaling pathway	map04020	aGOtool, gProfiler, WebGestalt, enrichR	344.3	1.512e-69	4
REAC	R-HSA-418594	G alpha (i) signalling events	R-HSA-418594	aGOtool, gProfiler, WebGestalt, enrichR	326	1.206e-65	4
KEGG	map04723	Retrograde endocannabinoid signaling	map04723	aGOtool, gProfiler, WebGestalt, enrichR	314.8	2.93e-63	4
REAC	R-HSA-5218859	Regulated Necrosis	R-HSA-5218859	aGOtool, gProfiler, WebGestalt, enrichR	308.6	6.012e-62	4
WP	WP4329	miRNA role in immune response in sepsis	WP4329	aGOtool, gProfiler, WebGestalt, enrichR	304	5.92e-61	4
REAC	R-HSA-182971	EGFR downregulation	R-HSA-182971	aGOtool, gProfiler, WebGestalt, enrichR	299.4	5.455e-60	4
REAC	R-HSA-438064	Post NMDA receptor activation events	R-HSA-438064	aGOtool, gProfiler, WebGestalt, enrichR	297.3	1.564e-59	4
REAC	R-HSA-1474244	Extracellular matrix organization	R-HSA-1474244	aGOtool, gProfiler, WebGestalt, enrichR	296.5	2.333e-59	4
REAC	R-HSA-170834	Signaling by TGF-beta Receptor Complex	R-HSA-170834	aGOtool, gProfiler, WebGestalt, enrichR	295.8	3.264e-59	4
REAC	R-HSA-2262752	Cellular responses to stress	R-HSA-2262752	aGOtool, gProfiler, WebGestalt, enrichR	295.1	4.454e-59	4
KEGG	map05206	MicroRNAs in cancer	map05206	aGOtool, gProfiler, WebGestalt, enrichR	293.4	1.039e-58	4
REAC	R-HSA-193704	p75 NTR receptor-mediated signalling	R-HSA-193704	aGOtool, gProfiler, WebGestalt, enrichR	285.6	4.71e-57	4
WP	WP2864	Apoptosis-related network due to altered Notch3 in ovarian cancer	WP2864	aGOtool, gProfiler, WebGestalt, enrichR	283.7	1.228e-56	4
KEGG	map04920	Adipocytokine signaling pathway	map04920	aGOtool, gProfiler, WebGestalt, enrichR	282.9	1.793e-56	4
KEGG	map05320	Autoimmune thyroid disease	map05320	aGOtool, gProfiler, WebGestalt, enrichR	276.1	5.087e-55	4
KEGG	map04727	GABAergic synapse	map04727	aGOtool, gProfiler, WebGestalt, enrichR	275	8.717e-55	4
KEGG	map04923	Regulation of lipolysis in adipocytes	map04923	aGOtool, gProfiler, WebGestalt, enrichR	274	1.375e-54	4
REAC	R-HSA-6804757	Regulation of TP53 Degradation	R-HSA-6804757	aGOtool, gProfiler, WebGestalt, enrichR	271.6	4.411e-54	4
REAC	R-HSA-8878166	Transcriptional regulation by RUNX2	R-HSA-8878166	aGOtool, gProfiler, WebGestalt, enrichR	268	2.635e-53	4
REAC	R-HSA-3700989	Transcriptional Regulation by TP53	R-HSA-3700989	aGOtool, gProfiler, WebGestalt, enrichR	268	2.659e-53	4
KEGG	map04623	Cytosolic DNA-sensing pathway	map04623	aGOtool, gProfiler, WebGestalt, enrichR	267.4	3.484e-53	4
KEGG	map04726	Serotonergic synapse	map04726	aGOtool, gProfiler, WebGestalt, enrichR	267.2	3.909e-53	4
WP	WP314	Fas ligand pathway and stress induction of heat shock proteins	WP314	aGOtool, gProfiler, WebGestalt, enrichR	265.5	8.782e-53	4
REAC	R-HSA-991365	Activation of GABAB receptors	R-HSA-991365	aGOtool, gProfiler, WebGestalt, enrichR	264.4	1.556e-52	4
KEGG	map04145	Phagosome	map04145	aGOtool, gProfiler, WebGestalt, enrichR	264	1.842e-52	4
REAC	R-HSA-380972	Energy dependent regulation of mTOR by LKB1-AMPK	R-HSA-380972	aGOtool, gProfiler, WebGestalt, enrichR	262.3	4.218e-52	4
WP	WP3676	BDNF-TrkB signaling	WP3676	aGOtool, gProfiler, WebGestalt, enrichR	261.9	5.213e-52	4
REAC	R-HSA-1226099	Signaling by FGFR in disease	R-HSA-1226099	aGOtool, gProfiler, WebGestalt, enrichR	258.8	2.342e-51	4
WP	WP4566	Translation inhibitors in chronically activated PDGFRA cells	WP4566	aGOtool, gProfiler, WebGestalt, enrichR	257.4	4.733e-51	4
KEGG	map05031	Amphetamine addiction	map05031	aGOtool, gProfiler, WebGestalt, enrichR	256.8	6.227e-51	4
WP	WP3981	miRNA regulation of prostate cancer signaling pathways	WP3981	aGOtool, gProfiler, WebGestalt, enrichR	255.6	1.121e-50	4
KEGG	map04930	Type II diabetes mellitus	map04930	aGOtool, gProfiler, WebGestalt, enrichR	254.4	1.988e-50	4
KEGG	map05416	Viral myocarditis	map05416	aGOtool, gProfiler, WebGestalt, enrichR	254.1	2.32e-50	4
REAC	R-HSA-450321	JNK (c-Jun kinases) phosphorylation and activation mediated by activated human TAK1	R-HSA-450321	aGOtool, gProfiler, WebGestalt, enrichR	253.7	2.864e-50	4
REAC	R-HSA-1168372	Downstream signaling events of B Cell Receptor (BCR)	R-HSA-1168372	aGOtool, gProfiler, WebGestalt, enrichR	252.6	4.907e-50	4
WP	WP4559	Interactions between immune cells and microRNAs in tumor microenvironment	WP4559	aGOtool, gProfiler, WebGestalt, enrichR	249.8	1.861e-49	4
REAC	R-HSA-114452	Activation of BH3-only proteins	R-HSA-114452	aGOtool, gProfiler, WebGestalt, enrichR	249.7	2.037e-49	4
WP	WP4577	Neurodegeneration with brain iron accumulation (NBIA) subtypes pathway	WP4577	aGOtool, gProfiler, WebGestalt, enrichR	248.7	3.182e-49	4
REAC	R-HSA-937041	IKK complex recruitment mediated by RIP1	R-HSA-937041	aGOtool, gProfiler, WebGestalt, enrichR	248	4.664e-49	4
WP	WP560	TGF-beta receptor signaling	WP560	aGOtool, gProfiler, WebGestalt, enrichR	247.5	5.825e-49	4
KEGG	map05144	Malaria	map05144	aGOtool, gProfiler, WebGestalt, enrichR	247.4	6.094e-49	4
WP	WP2870	Extracellular vesicle-mediated signaling in recipient cells	WP2870	aGOtool, gProfiler, WebGestalt, enrichR	247.2	6.761e-49	4
REAC	R-HSA-877300	Interferon gamma signaling	R-HSA-877300	aGOtool, gProfiler, WebGestalt, enrichR	247	7.385e-49	4
REAC	R-HSA-4086400	PCP/CE pathway	R-HSA-4086400	aGOtool, gProfiler, WebGestalt, enrichR	246	1.204e-48	4
REAC	R-HSA-3000170	Syndecan interactions	R-HSA-3000170	aGOtool, gProfiler, WebGestalt, enrichR	243.8	3.599e-48	4
REAC	R-HSA-5655302	Signaling by FGFR1 in disease	R-HSA-5655302	aGOtool, gProfiler, WebGestalt, enrichR	243.5	4.136e-48	4
WP	WP2272	Pathogenic Escherichia coli infection	WP2272	aGOtool, gProfiler, WebGestalt, enrichR	243.1	5.047e-48	4
REAC	R-HSA-164952	The role of Nef in HIV-1 replication and disease pathogenesis	R-HSA-164952	aGOtool, gProfiler, WebGestalt, enrichR	242.8	5.695e-48	4
KEGG	map05014	Amyotrophic lateral sclerosis (ALS)	map05014	aGOtool, gProfiler, WebGestalt, enrichR	241.9	8.843e-48	4
KEGG	map05230	Central carbon metabolism in cancer	map05230	aGOtool, gProfiler, WebGestalt, enrichR	241.2	1.282e-47	4
REAC	R-HSA-1643713	Signaling by EGFR in Cancer	R-HSA-1643713	aGOtool, gProfiler, WebGestalt, enrichR	241	1.376e-47	4
REAC	R-HSA-3000178	ECM proteoglycans	R-HSA-3000178	aGOtool, gProfiler, WebGestalt, enrichR	239.2	3.365e-47	4
REAC	R-HSA-6807004	Negative regulation of MET activity	R-HSA-6807004	aGOtool, gProfiler, WebGestalt, enrichR	238.8	3.989e-47	4
REAC	R-HSA-418217	G beta:gamma signalling through PLC beta	R-HSA-418217	aGOtool, gProfiler, WebGestalt, enrichR	238.7	4.232e-47	4
WP	WP1403	AMP-activated protein kinase signaling	WP1403	aGOtool, gProfiler, WebGestalt, enrichR	237.6	7.177e-47	4
KEGG	map04932	Non-alcoholic fatty liver disease (NAFLD)	map04932	aGOtool, gProfiler, WebGestalt, enrichR	236	1.568e-46	4
REAC	R-HSA-5675482	Regulation of necroptotic cell death	R-HSA-5675482	aGOtool, gProfiler, WebGestalt, enrichR	235.8	1.765e-46	4
WP	WP61	Notch signaling pathway	WP61	aGOtool, gProfiler, WebGestalt, enrichR	235.4	2.102e-46	4
KEGG	map04961	Endocrine and other factor-regulated calcium reabsorption	map04961	aGOtool, gProfiler, WebGestalt, enrichR	235.1	2.521e-46	4
REAC	R-HSA-389357	CD28 dependent PI3K/Akt signaling	R-HSA-389357	aGOtool, gProfiler, WebGestalt, enrichR	234.8	2.914e-46	4
REAC	R-HSA-5675221	Negative regulation of MAPK pathway	R-HSA-5675221	aGOtool, gProfiler, WebGestalt, enrichR	234.4	3.513e-46	4
REAC	R-HSA-8863795	Downregulation of ERBB2 signaling	R-HSA-8863795	aGOtool, gProfiler, WebGestalt, enrichR	233.5	5.431e-46	4
WP	WP3935	Leptin-insulin signaling overlap	WP3935	aGOtool, gProfiler, WebGestalt, enrichR	232.9	7.188e-46	4
WP	WP236	Adipogenesis	WP236	aGOtool, gProfiler, WebGestalt, enrichR	232.3	9.457e-46	4
REAC	R-HSA-8875878	MET promotes cell motility	R-HSA-8875878	aGOtool, gProfiler, WebGestalt, enrichR	232	1.134e-45	4
KEGG	map05330	Allograft rejection	map05330	aGOtool, gProfiler, WebGestalt, enrichR	231.7	1.301e-45	4
WP	WP4585	Cancer immunotherapy by PD-1 blockade	WP4585	aGOtool, gProfiler, WebGestalt, enrichR	231	1.789e-45	4
WP	WP2583	T cell receptor and co-stimulatory signaling	WP2583	aGOtool, gProfiler, WebGestalt, enrichR	230.8	2.013e-45	4
REAC	R-HSA-76009	Platelet Aggregation (Plug Formation)	R-HSA-76009	aGOtool, gProfiler, WebGestalt, enrichR	229.5	3.779e-45	4
REAC	R-HSA-5654221	Phospholipase C-mediated cascade; FGFR2	R-HSA-5654221	aGOtool, gProfiler, WebGestalt, enrichR	227.7	9.008e-45	4
REAC	R-HSA-111996	Ca-dependent events	R-HSA-111996	aGOtool, gProfiler, WebGestalt, enrichR	227.3	1.11e-44	4
REAC	R-HSA-1500931	Cell-Cell communication	R-HSA-1500931	aGOtool, gProfiler, WebGestalt, enrichR	226.7	1.482e-44	4
REAC	R-HSA-164378	PKA activation in glucagon signalling	R-HSA-164378	aGOtool, gProfiler, WebGestalt, enrichR	226.5	1.608e-44	4
REAC	R-HSA-212676	Dopamine Neurotransmitter Release Cycle	R-HSA-212676	aGOtool, gProfiler, WebGestalt, enrichR	226.5	1.665e-44	4
WP	WP2291	Deregulation of Rab and Rab effector genes in bladder cancer	WP2291	aGOtool, gProfiler, WebGestalt, enrichR	225.3	2.883e-44	4
REAC	R-HSA-500657	Presynaptic function of Kainate receptors	R-HSA-500657	aGOtool, gProfiler, WebGestalt, enrichR	224.9	3.484e-44	4
WP	WP400	p38 MAPK signaling pathway	WP400	aGOtool, gProfiler, WebGestalt, enrichR	224.8	3.648e-44	4
REAC	R-HSA-1251985	Nuclear signaling by ERBB4	R-HSA-1251985	aGOtool, gProfiler, WebGestalt, enrichR	223.5	7.127e-44	4
REAC	R-HSA-6811434	COPI-dependent Golgi-to-ER retrograde traffic	R-HSA-6811434	aGOtool, gProfiler, WebGestalt, enrichR	223.1	8.343e-44	4
WP	WP4396	Nonalcoholic fatty liver disease	WP4396	aGOtool, gProfiler, WebGestalt, enrichR	223.1	8.48e-44	4
WP	WP4494	Selective expression of chemokine receptors during T-cell polarization	WP4494	aGOtool, gProfiler, WebGestalt, enrichR	222.3	1.282e-43	4
REAC	R-HSA-5654688	SHC-mediated cascade:FGFR1	R-HSA-5654688	aGOtool, gProfiler, WebGestalt, enrichR	221.7	1.658e-43	4
REAC	R-HSA-5218920	VEGFR2 mediated vascular permeability	R-HSA-5218920	aGOtool, gProfiler, WebGestalt, enrichR	220.6	2.919e-43	4
REAC	R-HSA-168927	TICAM1, RIP1-mediated IKK complex recruitment	R-HSA-168927	aGOtool, gProfiler, WebGestalt, enrichR	220.5	3.007e-43	4
REAC	R-HSA-2173789	TGF-beta receptor signaling activates SMADs	R-HSA-2173789	aGOtool, gProfiler, WebGestalt, enrichR	219.2	5.667e-43	4
REAC	R-HSA-5654712	FRS-mediated FGFR4 signaling	R-HSA-5654712	aGOtool, gProfiler, WebGestalt, enrichR	219.1	5.897e-43	4
REAC	R-HSA-416482	G alpha (12/13) signalling events	R-HSA-416482	aGOtool, gProfiler, WebGestalt, enrichR	218.8	6.991e-43	4
REAC	R-HSA-5654720	PI-3K cascade:FGFR4	R-HSA-5654720	aGOtool, gProfiler, WebGestalt, enrichR	218.2	9.218e-43	4
REAC	R-HSA-196299	Beta-catenin phosphorylation cascade	R-HSA-196299	aGOtool, gProfiler, WebGestalt, enrichR	218	1.028e-42	4
REAC	R-HSA-9006115	Signaling by NTRK2 (TRKB)	R-HSA-9006115	aGOtool, gProfiler, WebGestalt, enrichR	217.4	1.344e-42	4
REAC	R-HSA-2033519	Activated point mutants of FGFR2	R-HSA-2033519	aGOtool, gProfiler, WebGestalt, enrichR	217.2	1.513e-42	4
REAC	R-HSA-450302	activated TAK1 mediates p38 MAPK activation	R-HSA-450302	aGOtool, gProfiler, WebGestalt, enrichR	217.1	1.593e-42	4
KEGG	map04514	Cell adhesion molecules (CAMs)	map04514	aGOtool, gProfiler, WebGestalt, enrichR	216.1	2.541e-42	4
REAC	R-HSA-166208	mTORC1-mediated signalling	R-HSA-166208	aGOtool, gProfiler, WebGestalt, enrichR	215.5	3.398e-42	4
REAC	R-HSA-2424491	DAP12 signaling	R-HSA-2424491	aGOtool, gProfiler, WebGestalt, enrichR	214.6	5.291e-42	4
KEGG	map05032	Morphine addiction	map05032	aGOtool, gProfiler, WebGestalt, enrichR	214.1	6.686e-42	4
REAC	R-HSA-1855204	Synthesis of IP3 and IP4 in the cytosol	R-HSA-1855204	aGOtool, gProfiler, WebGestalt, enrichR	214.1	6.732e-42	4
REAC	R-HSA-354192	Integrin signaling	R-HSA-354192	aGOtool, gProfiler, WebGestalt, enrichR	213.8	7.698e-42	4
REAC	R-HSA-5628897	TP53 Regulates Metabolic Genes	R-HSA-5628897	aGOtool, gProfiler, WebGestalt, enrichR	213.6	8.633e-42	4
REAC	R-HSA-180024	DARPP-32 events	R-HSA-180024	aGOtool, gProfiler, WebGestalt, enrichR	212.6	1.388e-41	4
REAC	R-HSA-5654710	PI-3K cascade:FGFR3	R-HSA-5654710	aGOtool, gProfiler, WebGestalt, enrichR	212.3	1.597e-41	4
REAC	R-HSA-912631	Regulation of signaling by CBL	R-HSA-912631	aGOtool, gProfiler, WebGestalt, enrichR	211.6	2.293e-41	4
REAC	R-HSA-5654706	FRS-mediated FGFR3 signaling	R-HSA-5654706	aGOtool, gProfiler, WebGestalt, enrichR	211.4	2.564e-41	4
REAC	R-HSA-6811436	COPI-independent Golgi-to-ER retrograde traffic	R-HSA-6811436	aGOtool, gProfiler, WebGestalt, enrichR	211	3.027e-41	4
WP	WP3850	Factors and pathways affecting insulin-like growth factor (IGF1)-Akt signaling	WP3850	aGOtool, gProfiler, WebGestalt, enrichR	210.9	3.235e-41	4
KEGG	map04672	Intestinal immune network for IgA production	map04672	aGOtool, gProfiler, WebGestalt, enrichR	210.7	3.607e-41	4
REAC	R-HSA-8853659	RET signaling	R-HSA-8853659	aGOtool, gProfiler, WebGestalt, enrichR	209.9	5.214e-41	4
WP	WP2509	Nanoparticle triggered autophagic cell death	WP2509	aGOtool, gProfiler, WebGestalt, enrichR	207.5	1.693e-40	4
WP	WP4534	Mechanoregulation and pathology of YAP/TAZ via Hippo and non-Hippo mechanisms	WP4534	aGOtool, gProfiler, WebGestalt, enrichR	207.3	1.889e-40	4
REAC	R-HSA-195253	Degradation of beta-catenin by the destruction complex	R-HSA-195253	aGOtool, gProfiler, WebGestalt, enrichR	206.7	2.455e-40	4
REAC	R-HSA-4791275	Signaling by WNT in cancer	R-HSA-4791275	aGOtool, gProfiler, WebGestalt, enrichR	205.5	4.332e-40	4
REAC	R-HSA-201681	TCF dependent signaling in response to WNT	R-HSA-201681	aGOtool, gProfiler, WebGestalt, enrichR	205.4	4.749e-40	4
REAC	R-HSA-5688426	Deubiquitination	R-HSA-5688426	aGOtool, gProfiler, WebGestalt, enrichR	204.4	7.577e-40	4
WP	WP1528	Physiological and pathological hypertrophy of the heart	WP1528	aGOtool, gProfiler, WebGestalt, enrichR	204	8.996e-40	4
WP	WP3624	Lung fibrosis	WP3624	aGOtool, gProfiler, WebGestalt, enrichR	204	9.386e-40	4
REAC	R-HSA-5357786	TNFR1-induced proapoptotic signaling	R-HSA-5357786	aGOtool, gProfiler, WebGestalt, enrichR	203.9	9.499e-40	4
REAC	R-HSA-5358351	Signaling by Hedgehog	R-HSA-5358351	aGOtool, gProfiler, WebGestalt, enrichR	203.6	1.119e-39	4
REAC	R-HSA-3371497	HSP90 chaperone cycle for steroid hormone receptors (SHR) in the presence of ligand	R-HSA-3371497	aGOtool, gProfiler, WebGestalt, enrichR	203	1.487e-39	4
REAC	R-HSA-451326	Activation of kainate receptors upon glutamate binding	R-HSA-451326	aGOtool, gProfiler, WebGestalt, enrichR	201.6	2.882e-39	4
REAC	R-HSA-111931	PKA-mediated phosphorylation of CREB	R-HSA-111931	aGOtool, gProfiler, WebGestalt, enrichR	200.6	4.707e-39	4
WP	WP4482	Vitamin D in inflammatory diseases	WP4482	aGOtool, gProfiler, WebGestalt, enrichR	200.5	5.119e-39	4
REAC	R-HSA-69231	Cyclin D associated events in G1	R-HSA-69231	aGOtool, gProfiler, WebGestalt, enrichR	199.6	7.579e-39	4
REAC	R-HSA-1963642	PI3K events in ERBB2 signaling	R-HSA-1963642	aGOtool, gProfiler, WebGestalt, enrichR	199.6	7.591e-39	4
WP	WP2267	Synaptic vesicle pathway	WP2267	aGOtool, gProfiler, WebGestalt, enrichR	199.3	9.179e-39	4
REAC	R-HSA-416476	G alpha (q) signalling events	R-HSA-416476	aGOtool, gProfiler, WebGestalt, enrichR	198.9	1.1e-38	4
WP	WP384	Apoptosis modulation by HSP70	WP384	aGOtool, gProfiler, WebGestalt, enrichR	198.4	1.401e-38	4
REAC	R-HSA-373760	L1CAM interactions	R-HSA-373760	aGOtool, gProfiler, WebGestalt, enrichR	198.2	1.536e-38	4
WP	WP1541	Energy metabolism	WP1541	aGOtool, gProfiler, WebGestalt, enrichR	197.5	2.181e-38	4
KEGG	map04940	Type I diabetes mellitus	map04940	aGOtool, gProfiler, WebGestalt, enrichR	196.9	2.89e-38	4
REAC	R-HSA-8878159	Transcriptional regulation by RUNX3	R-HSA-8878159	aGOtool, gProfiler, WebGestalt, enrichR	196.9	2.923e-38	4
REAC	R-HSA-5099900	WNT5A-dependent internalization of FZD4	R-HSA-5099900	aGOtool, gProfiler, WebGestalt, enrichR	196.2	4.014e-38	4
REAC	R-HSA-111447	Activation of BAD and translocation to mitochondria	R-HSA-111447	aGOtool, gProfiler, WebGestalt, enrichR	196.2	4.032e-38	4
KEGG	map04971	Gastric acid secretion	map04971	aGOtool, gProfiler, WebGestalt, enrichR	195.9	4.662e-38	4
REAC	R-HSA-5654219	Phospholipase C-mediated cascade: FGFR1	R-HSA-5654219	aGOtool, gProfiler, WebGestalt, enrichR	195.8	4.878e-38	4
REAC	R-HSA-5610787	Hedgehog 'off' state	R-HSA-5610787	aGOtool, gProfiler, WebGestalt, enrichR	194.7	8.188e-38	4
REAC	R-HSA-163615	PKA activation	R-HSA-163615	aGOtool, gProfiler, WebGestalt, enrichR	194.6	8.893e-38	4
WP	WP619	Type II interferon signaling	WP619	aGOtool, gProfiler, WebGestalt, enrichR	194	1.177e-37	4
WP	WP2035	Follicle stimulating hormone (FSH) signaling pathway	WP2035	aGOtool, gProfiler, WebGestalt, enrichR	193.7	1.368e-37	4
REAC	R-HSA-909733	Interferon alpha/beta signaling	R-HSA-909733	aGOtool, gProfiler, WebGestalt, enrichR	192	3.085e-37	4
REAC	R-HSA-5654719	SHC-mediated cascade:FGFR4	R-HSA-5654719	aGOtool, gProfiler, WebGestalt, enrichR	192	3.15e-37	4
REAC	R-HSA-8876384	Listeria monocytogenes entry into host cells	R-HSA-8876384	aGOtool, gProfiler, WebGestalt, enrichR	191.9	3.312e-37	4
REAC	R-HSA-204998	Cell death signalling via NRAGE, NRIF and NADE	R-HSA-204998	aGOtool, gProfiler, WebGestalt, enrichR	191.2	4.475e-37	4
WP	WP22	IL-9 signaling pathway	WP22	aGOtool, gProfiler, WebGestalt, enrichR	191.1	4.874e-37	4
REAC	R-HSA-5218921	VEGFR2 mediated cell proliferation	R-HSA-5218921	aGOtool, gProfiler, WebGestalt, enrichR	190.7	5.73e-37	4
REAC	R-HSA-2871837	FCERI mediated NF-kB activation	R-HSA-2871837	aGOtool, gProfiler, WebGestalt, enrichR	190.4	6.71e-37	4
REAC	R-HSA-5358747	CTNNB1 S33 mutants aren't phosphorylated	R-HSA-5358747	aGOtool, gProfiler, WebGestalt, enrichR	189.8	9.165e-37	4
REAC	R-HSA-1839124	FGFR1 mutant receptor activation	R-HSA-1839124	aGOtool, gProfiler, WebGestalt, enrichR	189.7	9.223e-37	4
WP	WP4478	LTF danger signal response pathway	WP4478	aGOtool, gProfiler, WebGestalt, enrichR	189.3	1.144e-36	4
REAC	R-HSA-5684264	MAP3K8 (TPL2)-dependent MAPK1/3 activation	R-HSA-5684264	aGOtool, gProfiler, WebGestalt, enrichR	189.3	1.15e-36	4
REAC	R-HSA-5668541	TNFR2 non-canonical NF-kB pathway	R-HSA-5668541	aGOtool, gProfiler, WebGestalt, enrichR	189.2	1.207e-36	4
WP	WP4746	Thyroid hormones production and peripheral downstream signaling effects	WP4746	aGOtool, gProfiler, WebGestalt, enrichR	189	1.353e-36	4
WP	WP4582	Cancer immunotherapy by CTLA4 blockade	WP4582	aGOtool, gProfiler, WebGestalt, enrichR	187.1	3.304e-36	4
REAC	R-HSA-5689896	Ovarian tumor domain proteases	R-HSA-5689896	aGOtool, gProfiler, WebGestalt, enrichR	186.9	3.614e-36	4
WP	WP3879	4-hydroxytamoxifen, dexamethasone, and retinoic acids regulation of p27 expression	WP3879	aGOtool, gProfiler, WebGestalt, enrichR	186.3	4.871e-36	4
REAC	R-HSA-193639	p75NTR signals via NF-kB	R-HSA-193639	aGOtool, gProfiler, WebGestalt, enrichR	186.1	5.467e-36	4
REAC	R-HSA-180292	GAB1 signalosome	R-HSA-180292	aGOtool, gProfiler, WebGestalt, enrichR	185.5	7.249e-36	4
REAC	R-HSA-1236382	Constitutive Signaling by Ligand-Responsive EGFR Cancer Variants	R-HSA-1236382	aGOtool, gProfiler, WebGestalt, enrichR	185.2	8.45e-36	4
REAC	R-HSA-447115	Interleukin-12 family signaling	R-HSA-447115	aGOtool, gProfiler, WebGestalt, enrichR	184.1	1.408e-35	4
KEGG	map04924	Renin secretion	map04924	aGOtool, gProfiler, WebGestalt, enrichR	183.9	1.549e-35	4
REAC	R-HSA-5654704	SHC-mediated cascade:FGFR3	R-HSA-5654704	aGOtool, gProfiler, WebGestalt, enrichR	183.8	1.664e-35	4
REAC	R-HSA-5655253	Signaling by FGFR2 in disease	R-HSA-5655253	aGOtool, gProfiler, WebGestalt, enrichR	183.2	2.218e-35	4
WP	WP4008	NO/cGMP/PKG mediated neuroprotection	WP4008	aGOtool, gProfiler, WebGestalt, enrichR	183.1	2.322e-35	4
WP	WP706	Sudden infant death syndrome (SIDS) susceptibility pathways	WP706	aGOtool, gProfiler, WebGestalt, enrichR	182.7	2.749e-35	4
REAC	R-HSA-449836	Other interleukin signaling	R-HSA-449836	aGOtool, gProfiler, WebGestalt, enrichR	182.5	3.064e-35	4
REAC	R-HSA-140534	Caspase activation via Death Receptors in the presence of ligand	R-HSA-140534	aGOtool, gProfiler, WebGestalt, enrichR	182.5	3.092e-35	4
WP	WP3893	Development and heterogeneity of the ILC family	WP3893	aGOtool, gProfiler, WebGestalt, enrichR	182.1	3.773e-35	4
REAC	R-HSA-177504	Retrograde neurotrophin signalling	R-HSA-177504	aGOtool, gProfiler, WebGestalt, enrichR	182	3.964e-35	4
REAC	R-HSA-167044	Signalling to RAS	R-HSA-167044	aGOtool, gProfiler, WebGestalt, enrichR	181.7	4.436e-35	4
REAC	R-HSA-389948	PD-1 signaling	R-HSA-389948	aGOtool, gProfiler, WebGestalt, enrichR	181.4	5.308e-35	4
KEGG	map05143	African trypanosomiasis	map05143	aGOtool, gProfiler, WebGestalt, enrichR	181.3	5.541e-35	4
REAC	R-HSA-164938	Nef-mediates down modulation of cell surface receptors by recruiting them to clathrin adapters	R-HSA-164938	aGOtool, gProfiler, WebGestalt, enrichR	180.5	7.983e-35	4
REAC	R-HSA-170670	Adenylate cyclase inhibitory pathway	R-HSA-170670	aGOtool, gProfiler, WebGestalt, enrichR	180.5	8.266e-35	4
WP	WP2447	Amyotrophic lateral sclerosis (ALS)	WP2447	aGOtool, gProfiler, WebGestalt, enrichR	180.1	9.705e-35	4
KEGG	map04922	Glucagon signaling pathway	map04922	aGOtool, gProfiler, WebGestalt, enrichR	179.6	1.267e-34	4
REAC	R-HSA-5467337	APC truncation mutants have impaired AXIN binding	R-HSA-5467337	aGOtool, gProfiler, WebGestalt, enrichR	178.7	1.937e-34	4
REAC	R-HSA-5633007	Regulation of TP53 Activity	R-HSA-5633007	aGOtool, gProfiler, WebGestalt, enrichR	178.2	2.444e-34	4
REAC	R-HSA-8874081	MET activates PTK2 signaling	R-HSA-8874081	aGOtool, gProfiler, WebGestalt, enrichR	177.4	3.618e-34	4
REAC	R-HSA-5357769	Caspase activation via extrinsic apoptotic signalling pathway	R-HSA-5357769	aGOtool, gProfiler, WebGestalt, enrichR	177.4	3.659e-34	4
REAC	R-HSA-373753	Nephrin family interactions	R-HSA-373753	aGOtool, gProfiler, WebGestalt, enrichR	176.8	4.943e-34	4
REAC	R-HSA-432142	Platelet sensitization by LDL	R-HSA-432142	aGOtool, gProfiler, WebGestalt, enrichR	176.6	5.393e-34	4
WP	WP2112	IL-17 signaling pathway	WP2112	aGOtool, gProfiler, WebGestalt, enrichR	176.4	5.779e-34	4
WP	WP4484	Control of immune tolerance by vasoactive intestinal peptide	WP4484	aGOtool, gProfiler, WebGestalt, enrichR	176.1	6.764e-34	4
REAC	R-HSA-210993	Tie2 Signaling	R-HSA-210993	aGOtool, gProfiler, WebGestalt, enrichR	176	7.036e-34	4
REAC	R-HSA-190241	FGFR2 ligand binding and activation	R-HSA-190241	aGOtool, gProfiler, WebGestalt, enrichR	175.7	8.335e-34	4
REAC	R-HSA-1963640	GRB2 events in ERBB2 signaling	R-HSA-1963640	aGOtool, gProfiler, WebGestalt, enrichR	174.6	1.402e-33	4
KEGG	map05010	Alzheimer's disease	map05010	aGOtool, gProfiler, WebGestalt, enrichR	174.4	1.519e-33	4
KEGG	map05034	Alcoholism	map05034	aGOtool, gProfiler, WebGestalt, enrichR	174	1.864e-33	4
WP	WP4535	Envelope proteins and their potential roles in EDMD physiopathology	WP4535	aGOtool, gProfiler, WebGestalt, enrichR	173	3.074e-33	4
WP	WP2817	Mammary gland development pathway - Pregnancy and lactation (Stage 3 of 4)	WP2817	aGOtool, gProfiler, WebGestalt, enrichR	172.4	4e-33	4
REAC	R-HSA-169893	Prolonged ERK activation events	R-HSA-169893	aGOtool, gProfiler, WebGestalt, enrichR	172.3	4.306e-33	4
REAC	R-HSA-877312	Regulation of IFNG signaling	R-HSA-877312	aGOtool, gProfiler, WebGestalt, enrichR	171.9	5.174e-33	4
REAC	R-HSA-202427	Phosphorylation of CD3 and TCR zeta chains	R-HSA-202427	aGOtool, gProfiler, WebGestalt, enrichR	171.2	7.094e-33	4
REAC	R-HSA-1236975	Antigen processing-Cross presentation	R-HSA-1236975	aGOtool, gProfiler, WebGestalt, enrichR	171.1	7.661e-33	4
REAC	R-HSA-8847993	ERBB2 Activates PTK6 Signaling	R-HSA-8847993	aGOtool, gProfiler, WebGestalt, enrichR	169.9	1.343e-32	4
KEGG	map05310	Asthma	map05310	aGOtool, gProfiler, WebGestalt, enrichR	169.4	1.72e-32	4
WP	WP2586	Aryl hydrocarbon receptor pathway	WP2586	aGOtool, gProfiler, WebGestalt, enrichR	167.9	3.51e-32	4
REAC	R-HSA-936964	Activation of IRF3, IRF7 mediated by TBK1, IKBKE	R-HSA-936964	aGOtool, gProfiler, WebGestalt, enrichR	167.5	4.334e-32	4
REAC	R-HSA-190242	FGFR1 ligand binding and activation	R-HSA-190242	aGOtool, gProfiler, WebGestalt, enrichR	167.2	4.972e-32	4
REAC	R-HSA-445144	Signal transduction by L1	R-HSA-445144	aGOtool, gProfiler, WebGestalt, enrichR	166.9	5.753e-32	4
REAC	R-HSA-937072	TRAF6-mediated induction of TAK1 complex within TLR4 complex	R-HSA-937072	aGOtool, gProfiler, WebGestalt, enrichR	166.7	6.382e-32	4
KEGG	map04925	Aldosterone synthesis and secretion	map04925	aGOtool, gProfiler, WebGestalt, enrichR	166.6	6.64e-32	4
REAC	R-HSA-6783589	Interleukin-6 family signaling	R-HSA-6783589	aGOtool, gProfiler, WebGestalt, enrichR	166.5	6.941e-32	4
KEGG	map05217	Basal cell carcinoma	map05217	aGOtool, gProfiler, WebGestalt, enrichR	166.4	7.254e-32	4
REAC	R-HSA-6807070	PTEN Regulation	R-HSA-6807070	aGOtool, gProfiler, WebGestalt, enrichR	166.1	8.419e-32	4
KEGG	map04960	Aldosterone-regulated sodium reabsorption	map04960	aGOtool, gProfiler, WebGestalt, enrichR	164.7	1.632e-31	4
WP	WP4301	Inhibition of exosome biogenesis and secretion by Manumycin A in CRPC cells	WP4301	aGOtool, gProfiler, WebGestalt, enrichR	164.5	1.79e-31	4
WP	WP1971	Integrated cancer pathway	WP1971	aGOtool, gProfiler, WebGestalt, enrichR	164.4	1.965e-31	4
REAC	R-HSA-6798695	Neutrophil degranulation	R-HSA-6798695	aGOtool, gProfiler, WebGestalt, enrichR	164.2	2.161e-31	4
KEGG	map05202	Transcriptional misregulation in cancer	map05202	aGOtool, gProfiler, WebGestalt, enrichR	163.9	2.387e-31	4
REAC	R-HSA-8854691	Interleukin-20 family signaling	R-HSA-8854691	aGOtool, gProfiler, WebGestalt, enrichR	163.8	2.517e-31	4
REAC	R-HSA-8875360	InlB-mediated entry of Listeria monocytogenes into host cell	R-HSA-8875360	aGOtool, gProfiler, WebGestalt, enrichR	163.7	2.708e-31	4
REAC	R-HSA-5654228	Phospholipase C-mediated cascade; FGFR4	R-HSA-5654228	aGOtool, gProfiler, WebGestalt, enrichR	163.6	2.835e-31	4
REAC	R-HSA-181429	Serotonin Neurotransmitter Release Cycle	R-HSA-181429	aGOtool, gProfiler, WebGestalt, enrichR	162.6	4.49e-31	4
REAC	R-HSA-1606322	ZBP1(DAI) mediated induction of type I IFNs	R-HSA-1606322	aGOtool, gProfiler, WebGestalt, enrichR	161.1	9.374e-31	4
REAC	R-HSA-5637810	Constitutive Signaling by EGFRvIII	R-HSA-5637810	aGOtool, gProfiler, WebGestalt, enrichR	159.3	2.212e-30	4
WP	WP4767	FGFR3 signaling in chondrocyte proliferation and terminal differentiation	WP4767	aGOtool, gProfiler, WebGestalt, enrichR	159.1	2.51e-30	4
WP	WP2865	IL1 and megakaryocytes in obesity	WP2865	aGOtool, gProfiler, WebGestalt, enrichR	158.2	3.861e-30	4
WP	WP3599	Transcription factor regulation in adipogenesis	WP3599	aGOtool, gProfiler, WebGestalt, enrichR	158.1	4.002e-30	4
REAC	R-HSA-1483249	Inositol phosphate metabolism	R-HSA-1483249	aGOtool, gProfiler, WebGestalt, enrichR	158	4.169e-30	4
REAC	R-HSA-5620916	VxPx cargo-targeting to cilium	R-HSA-5620916	aGOtool, gProfiler, WebGestalt, enrichR	157.9	4.365e-30	4
REAC	R-HSA-6814122	Cooperation of PDCL (PhLP1) and TRiC/CCT in G-protein beta folding	R-HSA-6814122	aGOtool, gProfiler, WebGestalt, enrichR	157.9	4.437e-30	4
WP	WP4462	Platelet-mediated interactions with vascular and circulating cells	WP4462	aGOtool, gProfiler, WebGestalt, enrichR	157.7	4.815e-30	4
REAC	R-HSA-933542	TRAF6 mediated NF-kB activation	R-HSA-933542	aGOtool, gProfiler, WebGestalt, enrichR	157	6.754e-30	4
REAC	R-HSA-5621575	CD209 (DC-SIGN) signaling	R-HSA-5621575	aGOtool, gProfiler, WebGestalt, enrichR	156.9	6.96e-30	4
REAC	R-HSA-190375	FGFR2c ligand binding and activation	R-HSA-190375	aGOtool, gProfiler, WebGestalt, enrichR	156.9	7.151e-30	4
REAC	R-HSA-5654227	Phospholipase C-mediated cascade; FGFR3	R-HSA-5654227	aGOtool, gProfiler, WebGestalt, enrichR	156.9	7.151e-30	4
REAC	R-HSA-205043	NRIF signals cell death from the nucleus	R-HSA-205043	aGOtool, gProfiler, WebGestalt, enrichR	156.7	7.779e-30	4
REAC	R-HSA-5602358	Diseases associated with the TLR signaling cascade	R-HSA-5602358	aGOtool, gProfiler, WebGestalt, enrichR	156.6	8.06e-30	4
REAC	R-HSA-975163	IRAK2 mediated activation of TAK1 complex upon TLR7/8 or 9 stimulation	R-HSA-975163	aGOtool, gProfiler, WebGestalt, enrichR	156.6	8.159e-30	4
REAC	R-HSA-442742	CREB1 phosphorylation through NMDA receptor-mediated activation of RAS signaling	R-HSA-442742	aGOtool, gProfiler, WebGestalt, enrichR	156.3	9.62e-30	4
REAC	R-HSA-1169091	Activation of NF-kappaB in B cells	R-HSA-1169091	aGOtool, gProfiler, WebGestalt, enrichR	156.2	1.018e-29	4
REAC	R-HSA-210990	PECAM1 interactions	R-HSA-210990	aGOtool, gProfiler, WebGestalt, enrichR	155.9	1.127e-29	4
REAC	R-HSA-375165	NCAM signaling for neurite out-growth	R-HSA-375165	aGOtool, gProfiler, WebGestalt, enrichR	154.6	2.163e-29	4
REAC	R-HSA-2173788	Downregulation of TGF-beta receptor signaling	R-HSA-2173788	aGOtool, gProfiler, WebGestalt, enrichR	154.5	2.205e-29	4
KEGG	map05216	Thyroid cancer	map05216	aGOtool, gProfiler, WebGestalt, enrichR	154.5	2.251e-29	4
REAC	R-HSA-983231	Factors involved in megakaryocyte development and platelet production	R-HSA-983231	aGOtool, gProfiler, WebGestalt, enrichR	153.7	3.337e-29	4
REAC	R-HSA-9020558	Interleukin-2 signaling	R-HSA-9020558	aGOtool, gProfiler, WebGestalt, enrichR	153.5	3.674e-29	4
WP	WP1434	Osteopontin signaling	WP1434	aGOtool, gProfiler, WebGestalt, enrichR	153.1	4.463e-29	4
REAC	R-HSA-1810476	RIP-mediated NFkB activation via ZBP1	R-HSA-1810476	aGOtool, gProfiler, WebGestalt, enrichR	152.6	5.633e-29	4
WP	WP2038	Microtubule cytoskeleton regulation	WP2038	aGOtool, gProfiler, WebGestalt, enrichR	151.9	7.924e-29	4
REAC	R-HSA-416993	Trafficking of GluR2-containing AMPA receptors	R-HSA-416993	aGOtool, gProfiler, WebGestalt, enrichR	151.5	9.473e-29	4
WP	WP707	DNA damage response	WP707	aGOtool, gProfiler, WebGestalt, enrichR	151.4	1.015e-28	4
REAC	R-HSA-1266695	Interleukin-7 signaling	R-HSA-1266695	aGOtool, gProfiler, WebGestalt, enrichR	150.7	1.375e-28	4
REAC	R-HSA-190873	Gap junction degradation	R-HSA-190873	aGOtool, gProfiler, WebGestalt, enrichR	150.4	1.583e-28	4
REAC	R-HSA-1295596	Spry regulation of FGF signaling	R-HSA-1295596	aGOtool, gProfiler, WebGestalt, enrichR	150.3	1.731e-28	4
REAC	R-HSA-190322	FGFR4 ligand binding and activation	R-HSA-190322	aGOtool, gProfiler, WebGestalt, enrichR	149.9	2.106e-28	4
KEGG	map04350	TGF-beta signaling pathway	map04350	aGOtool, gProfiler, WebGestalt, enrichR	149.5	2.463e-28	4
REAC	R-HSA-936440	Negative regulators of DDX58/IFIH1 signaling	R-HSA-936440	aGOtool, gProfiler, WebGestalt, enrichR	149.1	3.024e-28	4
KEGG	map04721	Synaptic vesicle cycle	map04721	aGOtool, gProfiler, WebGestalt, enrichR	149	3.106e-28	4
WP	WP3853	ERK pathway in Huntington's disease	WP3853	aGOtool, gProfiler, WebGestalt, enrichR	148.4	4.164e-28	4
KEGG	map05332	Graft-versus-host disease	map05332	aGOtool, gProfiler, WebGestalt, enrichR	148.1	4.847e-28	4
REAC	R-HSA-420092	Glucagon-type ligand receptors	R-HSA-420092	aGOtool, gProfiler, WebGestalt, enrichR	147.9	5.49e-28	4
REAC	R-HSA-209560	NF-kB is activated and signals survival	R-HSA-209560	aGOtool, gProfiler, WebGestalt, enrichR	147.6	6.321e-28	4
REAC	R-HSA-1433559	Regulation of KIT signaling	R-HSA-1433559	aGOtool, gProfiler, WebGestalt, enrichR	147	8.323e-28	4
REAC	R-HSA-1250347	SHC1 events in ERBB4 signaling	R-HSA-1250347	aGOtool, gProfiler, WebGestalt, enrichR	146.8	8.929e-28	4
KEGG	map04115	p53 signaling pathway	map04115	aGOtool, gProfiler, WebGestalt, enrichR	146.8	9.173e-28	4
REAC	R-HSA-5676594	TNF receptor superfamily (TNFSF) members mediating non-canonical NF-kB pathway	R-HSA-5676594	aGOtool, gProfiler, WebGestalt, enrichR	146.7	9.592e-28	4
KEGG	map04970	Salivary secretion	map04970	aGOtool, gProfiler, WebGestalt, enrichR	146	1.314e-27	4
REAC	R-HSA-450282	MAPK targets/ Nuclear events mediated by MAP kinases	R-HSA-450282	aGOtool, gProfiler, WebGestalt, enrichR	145.9	1.419e-27	4
WP	WP4560	MFAP5 effect on permeability and motility of endothelial cells via cytoskeleton rearrangement	WP4560	aGOtool, gProfiler, WebGestalt, enrichR	145.7	1.516e-27	4
REAC	R-HSA-1059683	Interleukin-6 signaling	R-HSA-1059683	aGOtool, gProfiler, WebGestalt, enrichR	145.2	1.933e-27	4
WP	WP2516	ATM signaling pathway	WP2516	aGOtool, gProfiler, WebGestalt, enrichR	145.1	2.059e-27	4
REAC	R-HSA-209543	p75NTR recruits signalling complexes	R-HSA-209543	aGOtool, gProfiler, WebGestalt, enrichR	144.5	2.795e-27	4
REAC	R-HSA-193692	Regulated proteolysis of p75NTR	R-HSA-193692	aGOtool, gProfiler, WebGestalt, enrichR	144	3.499e-27	4
WP	WP3859	TGF-beta signaling in thyroid cells for epithelial-mesenchymal transition	WP3859	aGOtool, gProfiler, WebGestalt, enrichR	143.7	4.049e-27	4
WP	WP26	S1P receptor signal transduction	WP26	aGOtool, gProfiler, WebGestalt, enrichR	143.3	4.785e-27	4
REAC	R-HSA-1170546	Prolactin receptor signaling	R-HSA-1170546	aGOtool, gProfiler, WebGestalt, enrichR	143.1	5.481e-27	4
REAC	R-HSA-6785631	ERBB2 Regulates Cell Motility	R-HSA-6785631	aGOtool, gProfiler, WebGestalt, enrichR	142.9	5.934e-27	4
REAC	R-HSA-2586552	Signaling by Leptin	R-HSA-2586552	aGOtool, gProfiler, WebGestalt, enrichR	141.3	1.253e-26	4
REAC	R-HSA-1660514	Synthesis of PIPs at the Golgi membrane	R-HSA-1660514	aGOtool, gProfiler, WebGestalt, enrichR	139.7	2.743e-26	4
REAC	R-HSA-3928664	Ephrin signaling	R-HSA-3928664	aGOtool, gProfiler, WebGestalt, enrichR	136.9	1.04e-25	4
WP	WP3849	MAPK and NFkB signaling pathways inhibited by Yersinia YopJ	WP3849	aGOtool, gProfiler, WebGestalt, enrichR	136.2	1.478e-25	4
REAC	R-HSA-196025	Formation of annular gap junctions	R-HSA-196025	aGOtool, gProfiler, WebGestalt, enrichR	136.2	1.486e-25	4
WP	WP4150	Wnt signaling in kidney disease	WP4150	aGOtool, gProfiler, WebGestalt, enrichR	136	1.621e-25	4
REAC	R-HSA-198323	AKT phosphorylates targets in the cytosol	R-HSA-198323	aGOtool, gProfiler, WebGestalt, enrichR	136	1.63e-25	4
REAC	R-HSA-5218900	CASP8 activity is inhibited	R-HSA-5218900	aGOtool, gProfiler, WebGestalt, enrichR	135.9	1.703e-25	4
REAC	R-HSA-69416	Dimerization of procaspase-8	R-HSA-69416	aGOtool, gProfiler, WebGestalt, enrichR	135.9	1.703e-25	4
REAC	R-HSA-5689880	Ub-specific processing proteases	R-HSA-5689880	aGOtool, gProfiler, WebGestalt, enrichR	135.8	1.756e-25	4
WP	WP1742	TP53 network	WP1742	aGOtool, gProfiler, WebGestalt, enrichR	135.7	1.875e-25	4
REAC	R-HSA-9014325	TICAM1,TRAF6-dependent induction of TAK1 complex	R-HSA-9014325	aGOtool, gProfiler, WebGestalt, enrichR	135.1	2.492e-25	4
REAC	R-HSA-2151209	Activation of PPARGC1A (PGC-1alpha) by phosphorylation	R-HSA-2151209	aGOtool, gProfiler, WebGestalt, enrichR	134.2	3.847e-25	4
REAC	R-HSA-450341	Activation of the AP-1 family of transcription factors	R-HSA-450341	aGOtool, gProfiler, WebGestalt, enrichR	134.2	3.847e-25	4
WP	WP2113	Type III interferon signaling	WP2113	aGOtool, gProfiler, WebGestalt, enrichR	133.5	5.29e-25	4
REAC	R-HSA-1236974	ER-Phagosome pathway	R-HSA-1236974	aGOtool, gProfiler, WebGestalt, enrichR	133.5	5.344e-25	4
REAC	R-HSA-202430	Translocation of ZAP-70 to Immunological synapse	R-HSA-202430	aGOtool, gProfiler, WebGestalt, enrichR	133.4	5.67e-25	4
REAC	R-HSA-2173791	TGF-beta receptor signaling in EMT (epithelial to mesenchymal transition)	R-HSA-2173791	aGOtool, gProfiler, WebGestalt, enrichR	133.4	5.712e-25	4
WP	WP524	G13 signaling pathway	WP524	aGOtool, gProfiler, WebGestalt, enrichR	133.2	6.151e-25	4
REAC	R-HSA-8983432	Interleukin-15 signaling	R-HSA-8983432	aGOtool, gProfiler, WebGestalt, enrichR	133	6.867e-25	4
REAC	R-HSA-162658	Golgi Cisternae Pericentriolar Stack Reorganization	R-HSA-162658	aGOtool, gProfiler, WebGestalt, enrichR	132.7	7.784e-25	4
REAC	R-HSA-5140745	WNT5A-dependent internalization of FZD2, FZD5 and ROR2	R-HSA-5140745	aGOtool, gProfiler, WebGestalt, enrichR	132.7	7.937e-25	4
REAC	R-HSA-438066	Unblocking of NMDA receptors, glutamate binding and activation	R-HSA-438066	aGOtool, gProfiler, WebGestalt, enrichR	132.2	9.932e-25	4
REAC	R-HSA-1839122	Signaling by activated point mutants of FGFR1	R-HSA-1839122	aGOtool, gProfiler, WebGestalt, enrichR	132.1	1.037e-24	4
REAC	R-HSA-9027276	Erythropoietin activates Phosphoinositide-3-kinase (PI3K)	R-HSA-9027276	aGOtool, gProfiler, WebGestalt, enrichR	132	1.07e-24	4
REAC	R-HSA-157118	Signaling by NOTCH	R-HSA-157118	aGOtool, gProfiler, WebGestalt, enrichR	130.7	2.037e-24	4
REAC	R-HSA-8984722	Interleukin-35 Signalling	R-HSA-8984722	aGOtool, gProfiler, WebGestalt, enrichR	130.7	2.05e-24	4
REAC	R-HSA-1250342	PI3K events in ERBB4 signaling	R-HSA-1250342	aGOtool, gProfiler, WebGestalt, enrichR	130.6	2.099e-24	4
REAC	R-HSA-3371571	HSF1-dependent transactivation	R-HSA-3371571	aGOtool, gProfiler, WebGestalt, enrichR	129.9	2.918e-24	4
REAC	R-HSA-76005	Response to elevated platelet cytosolic Ca2+	R-HSA-76005	aGOtool, gProfiler, WebGestalt, enrichR	129.6	3.393e-24	4
REAC	R-HSA-372708	p130Cas linkage to MAPK signaling for integrins	R-HSA-372708	aGOtool, gProfiler, WebGestalt, enrichR	129.5	3.522e-24	4
REAC	R-HSA-918233	TRAF3-dependent IRF activation pathway	R-HSA-918233	aGOtool, gProfiler, WebGestalt, enrichR	129.4	3.801e-24	4
REAC	R-HSA-8943724	Regulation of PTEN gene transcription	R-HSA-8943724	aGOtool, gProfiler, WebGestalt, enrichR	129.2	4.197e-24	4
REAC	R-HSA-2173793	Transcriptional activity of SMAD2/SMAD3:SMAD4 heterotrimer	R-HSA-2173793	aGOtool, gProfiler, WebGestalt, enrichR	129.1	4.263e-24	4
WP	WP3869	Cannabinoid receptor signaling	WP3869	aGOtool, gProfiler, WebGestalt, enrichR	128.5	5.744e-24	4
WP	WP3965	Lipid metabolism pathway	WP3965	aGOtool, gProfiler, WebGestalt, enrichR	128.5	5.744e-24	4
REAC	R-HSA-8849471	PTK6 Regulates RHO GTPases, RAS GTPase and MAP kinases	R-HSA-8849471	aGOtool, gProfiler, WebGestalt, enrichR	128.4	5.955e-24	4
WP	WP2507	Nanomaterial induced apoptosis	WP2507	aGOtool, gProfiler, WebGestalt, enrichR	127.9	7.655e-24	4
REAC	R-HSA-9013973	TICAM1-dependent activation of IRF3/IRF7	R-HSA-9013973	aGOtool, gProfiler, WebGestalt, enrichR	127.7	8.619e-24	4
WP	WP4483	Relationship between inflammation, COX-2 and EGFR	WP4483	aGOtool, gProfiler, WebGestalt, enrichR	127.6	8.784e-24	4
REAC	R-HSA-110056	MAPK3 (ERK1) activation	R-HSA-110056	aGOtool, gProfiler, WebGestalt, enrichR	127.4	9.636e-24	4
REAC	R-HSA-170660	Adenylate cyclase activating pathway	R-HSA-170660	aGOtool, gProfiler, WebGestalt, enrichR	126.5	1.526e-23	4
WP	WP1530	miRNA regulation of DNA damage response	WP1530	aGOtool, gProfiler, WebGestalt, enrichR	125.9	2.031e-23	4
KEGG	map04110	Cell cycle	map04110	aGOtool, gProfiler, WebGestalt, enrichR	125.7	2.22e-23	4
KEGG	map05340	Primary immunodeficiency	map05340	aGOtool, gProfiler, WebGestalt, enrichR	125.6	2.298e-23	4
WP	WP2814	Mammary gland development pathway - Puberty (Stage 2 of 4)	WP2814	aGOtool, gProfiler, WebGestalt, enrichR	125	3.054e-23	4
WP	WP3658	Wnt/beta-catenin signaling pathway in leukemia	WP3658	aGOtool, gProfiler, WebGestalt, enrichR	124.9	3.226e-23	4
WP	WP4336	ncRNAs involved in Wnt signaling in hepatocellular carcinoma	WP4336	aGOtool, gProfiler, WebGestalt, enrichR	123.9	5.23e-23	4
WP	WP4197	Immune response to tuberculosis	WP4197	aGOtool, gProfiler, WebGestalt, enrichR	123.5	6.125e-23	4
WP	WP4258	lncRNA in canonical Wnt signaling and colorectal cancer	WP4258	aGOtool, gProfiler, WebGestalt, enrichR	123.5	6.302e-23	4
REAC	R-HSA-975110	TRAF6 mediated IRF7 activation in TLR7/8 or 9 signaling	R-HSA-975110	aGOtool, gProfiler, WebGestalt, enrichR	123.1	7.487e-23	4
REAC	R-HSA-1980143	Signaling by NOTCH1	R-HSA-1980143	aGOtool, gProfiler, WebGestalt, enrichR	123.1	7.646e-23	4
WP	WP1982	Sterol regulatory element-binding proteins (SREBP) signaling	WP1982	aGOtool, gProfiler, WebGestalt, enrichR	122.8	8.598e-23	4
REAC	R-HSA-2173795	Downregulation of SMAD2/3:SMAD4 transcriptional activity	R-HSA-2173795	aGOtool, gProfiler, WebGestalt, enrichR	122.3	1.11e-22	4
REAC	R-HSA-2565942	Regulation of PLK1 Activity at G2/M Transition	R-HSA-2565942	aGOtool, gProfiler, WebGestalt, enrichR	121.2	1.837e-22	4
REAC	R-HSA-162909	Host Interactions of HIV factors	R-HSA-162909	aGOtool, gProfiler, WebGestalt, enrichR	121	2.015e-22	4
REAC	R-HSA-453274	Mitotic G2-G2/M phases	R-HSA-453274	aGOtool, gProfiler, WebGestalt, enrichR	121	2.058e-22	4
REAC	R-HSA-453279	Mitotic G1 phase and G1/S transition	R-HSA-453279	aGOtool, gProfiler, WebGestalt, enrichR	120.9	2.15e-22	4
REAC	R-HSA-9034015	Signaling by NTRK3 (TRKC)	R-HSA-9034015	aGOtool, gProfiler, WebGestalt, enrichR	120.9	2.182e-22	4
REAC	R-HSA-5694530	Cargo concentration in the ER	R-HSA-5694530	aGOtool, gProfiler, WebGestalt, enrichR	120.7	2.37e-22	4
WP	WP3941	Oxidative damage response	WP3941	aGOtool, gProfiler, WebGestalt, enrichR	119	5.371e-22	4
REAC	R-HSA-1852241	Organelle biogenesis and maintenance	R-HSA-1852241	aGOtool, gProfiler, WebGestalt, enrichR	118.8	5.809e-22	4
WP	WP3287	Overview of nanoparticle effects	WP3287	aGOtool, gProfiler, WebGestalt, enrichR	118.8	5.873e-22	4
WP	WP4141	PI3K/AKT/mTOR - vitamin D3 signaling	WP4141	aGOtool, gProfiler, WebGestalt, enrichR	118.5	6.85e-22	4
WP	WP179	Cell cycle	WP179	aGOtool, gProfiler, WebGestalt, enrichR	117.1	1.311e-21	4
KEGG	map04918	Thyroid hormone synthesis	map04918	aGOtool, gProfiler, WebGestalt, enrichR	116.8	1.538e-21	4
REAC	R-HSA-69275	G2/M Transition	R-HSA-69275	aGOtool, gProfiler, WebGestalt, enrichR	116.5	1.766e-21	4
WP	WP3668	Hypothesized pathways in pathogenesis of cardiovascular disease	WP3668	aGOtool, gProfiler, WebGestalt, enrichR	116.4	1.819e-21	4
REAC	R-HSA-190373	FGFR1c ligand binding and activation	R-HSA-190373	aGOtool, gProfiler, WebGestalt, enrichR	115.8	2.388e-21	4
REAC	R-HSA-1660516	Synthesis of PIPs at the early endosome membrane	R-HSA-1660516	aGOtool, gProfiler, WebGestalt, enrichR	115.4	2.892e-21	4
REAC	R-HSA-171007	p38MAPK events	R-HSA-171007	aGOtool, gProfiler, WebGestalt, enrichR	115	3.571e-21	4
REAC	R-HSA-442982	Ras activation upon Ca2+ influx through NMDA receptor	R-HSA-442982	aGOtool, gProfiler, WebGestalt, enrichR	114.8	3.872e-21	4
REAC	R-HSA-9027284	Erythropoietin activates RAS	R-HSA-9027284	aGOtool, gProfiler, WebGestalt, enrichR	114.7	4.174e-21	4
WP	WP2849	Hematopoietic stem cell differentiation	WP2849	aGOtool, gProfiler, WebGestalt, enrichR	114.1	5.411e-21	4
REAC	R-HSA-8941326	RUNX2 regulates bone development	R-HSA-8941326	aGOtool, gProfiler, WebGestalt, enrichR	114	5.658e-21	4
REAC	R-HSA-1358803	Downregulation of ERBB2:ERBB3 signaling	R-HSA-1358803	aGOtool, gProfiler, WebGestalt, enrichR	113.4	7.459e-21	4
REAC	R-HSA-1296041	Activation of G protein gated Potassium channels	R-HSA-1296041	aGOtool, gProfiler, WebGestalt, enrichR	113.1	8.632e-21	4
KEGG	map04340	Hedgehog signaling pathway	map04340	aGOtool, gProfiler, WebGestalt, enrichR	112.8	9.945e-21	4
REAC	R-HSA-9020591	Interleukin-12 signaling	R-HSA-9020591	aGOtool, gProfiler, WebGestalt, enrichR	112.5	1.168e-20	4
WP	WP2911	miRNA targets in ECM and membrane receptors	WP2911	aGOtool, gProfiler, WebGestalt, enrichR	111.9	1.524e-20	4
REAC	R-HSA-264876	Insulin processing	R-HSA-264876	aGOtool, gProfiler, WebGestalt, enrichR	111.6	1.754e-20	4
REAC	R-HSA-373080	Class B/2 (Secretin family receptors)	R-HSA-373080	aGOtool, gProfiler, WebGestalt, enrichR	111.2	2.143e-20	4
REAC	R-HSA-373755	Semaphorin interactions	R-HSA-373755	aGOtool, gProfiler, WebGestalt, enrichR	110.9	2.49e-20	4
WP	WP2873	Aryl hydrocarbon receptor pathway	WP2873	aGOtool, gProfiler, WebGestalt, enrichR	110.5	3.054e-20	4
REAC	R-HSA-9013694	Signaling by NOTCH4	R-HSA-9013694	aGOtool, gProfiler, WebGestalt, enrichR	109.1	5.832e-20	4
WP	WP2815	Mammary gland development pathway - Involution (Stage 4 of 4)	WP2815	aGOtool, gProfiler, WebGestalt, enrichR	108.9	6.395e-20	4
KEGG	map05030	Cocaine addiction	map05030	aGOtool, gProfiler, WebGestalt, enrichR	108.8	6.636e-20	4
KEGG	map04330	Notch signaling pathway	map04330	aGOtool, gProfiler, WebGestalt, enrichR	108.6	7.24e-20	4
WP	WP3995	Prion disease pathway	WP3995	aGOtool, gProfiler, WebGestalt, enrichR	108.6	7.252e-20	4
WP	WP3664	Regulation of Wnt / B-catenin signaling by small molecule compounds	WP3664	aGOtool, gProfiler, WebGestalt, enrichR	108.6	7.524e-20	4
WP	WP3640	Imatinib and chronic myeloid leukemia	WP3640	aGOtool, gProfiler, WebGestalt, enrichR	108.2	8.837e-20	4
REAC	R-HSA-264642	Acetylcholine Neurotransmitter Release Cycle	R-HSA-264642	aGOtool, gProfiler, WebGestalt, enrichR	108.2	8.962e-20	4
WP	WP2290	RalA downstream regulated genes	WP2290	aGOtool, gProfiler, WebGestalt, enrichR	106.5	1.951e-19	4
WP	WP2064	Neural crest differentiation	WP2064	aGOtool, gProfiler, WebGestalt, enrichR	106.4	2.097e-19	4
REAC	R-HSA-5607763	CLEC7A (Dectin-1) induces NFAT activation	R-HSA-5607763	aGOtool, gProfiler, WebGestalt, enrichR	106.3	2.145e-19	4
REAC	R-HSA-933543	NF-kB activation through FADD/RIP-1 pathway mediated by caspase-8 and -10	R-HSA-933543	aGOtool, gProfiler, WebGestalt, enrichR	106.3	2.185e-19	4
WP	WP3301	MFAP5-mediated ovarian cancer cell motility and invasiveness	WP3301	aGOtool, gProfiler, WebGestalt, enrichR	106.3	2.235e-19	4
REAC	R-HSA-937042	IRAK2 mediated activation of TAK1 complex	R-HSA-937042	aGOtool, gProfiler, WebGestalt, enrichR	106.2	2.262e-19	4
WP	WP2806	Complement system	WP2806	aGOtool, gProfiler, WebGestalt, enrichR	106	2.464e-19	4
KEGG	map04972	Pancreatic secretion	map04972	aGOtool, gProfiler, WebGestalt, enrichR	105.8	2.786e-19	4
REAC	R-HSA-354194	GRB2:SOS provides linkage to MAPK signaling for Integrins	R-HSA-354194	aGOtool, gProfiler, WebGestalt, enrichR	105.7	2.961e-19	4
WP	WP3877	MYD88 distinct input-output pathway	WP3877	aGOtool, gProfiler, WebGestalt, enrichR	105.2	3.603e-19	4
WP	WP4760	PKC-gamma calcium signaling pathway in ataxia	WP4760	aGOtool, gProfiler, WebGestalt, enrichR	104.8	4.517e-19	4
REAC	R-HSA-5655291	Signaling by FGFR4 in disease	R-HSA-5655291	aGOtool, gProfiler, WebGestalt, enrichR	104.7	4.675e-19	4
REAC	R-HSA-8875656	MET receptor recycling	R-HSA-8875656	aGOtool, gProfiler, WebGestalt, enrichR	104.5	5.041e-19	4
WP	WP4337	ncRNAs involved in STAT3 signaling in hepatocellular carcinoma	WP4337	aGOtool, gProfiler, WebGestalt, enrichR	104.5	5.123e-19	4
REAC	R-HSA-9028731	Activated NTRK2 signals through FRS2 and FRS3	R-HSA-9028731	aGOtool, gProfiler, WebGestalt, enrichR	104.5	5.178e-19	4
WP	WP1433	Nucleotide-binding oligomerization domain (NOD) pathway	WP1433	aGOtool, gProfiler, WebGestalt, enrichR	104.2	5.772e-19	4
REAC	R-HSA-983170	Antigen Presentation: Folding, assembly and peptide loading of class I MHC	R-HSA-983170	aGOtool, gProfiler, WebGestalt, enrichR	104	6.613e-19	4
REAC	R-HSA-380108	Chemokine receptors bind chemokines	R-HSA-380108	aGOtool, gProfiler, WebGestalt, enrichR	103.8	7.073e-19	4
WP	WP4300	Extracellular vesicles in the crosstalk of cardiac cells	WP4300	aGOtool, gProfiler, WebGestalt, enrichR	103.6	7.9e-19	4
REAC	R-HSA-8940973	RUNX2 regulates osteoblast differentiation	R-HSA-8940973	aGOtool, gProfiler, WebGestalt, enrichR	103.6	7.966e-19	4
REAC	R-HSA-2025928	Calcineurin activates NFAT	R-HSA-2025928	aGOtool, gProfiler, WebGestalt, enrichR	103.2	9.258e-19	4
WP	WP4018	Clear cell renal cell carcinoma pathways	WP4018	aGOtool, gProfiler, WebGestalt, enrichR	103.1	9.712e-19	4
REAC	R-HSA-75892	Platelet Adhesion to exposed collagen	R-HSA-75892	aGOtool, gProfiler, WebGestalt, enrichR	102.9	1.103e-18	4
REAC	R-HSA-74749	Signal attenuation	R-HSA-74749	aGOtool, gProfiler, WebGestalt, enrichR	102.9	1.115e-18	4
REAC	R-HSA-400253	Circadian Clock	R-HSA-400253	aGOtool, gProfiler, WebGestalt, enrichR	102.4	1.348e-18	4
REAC	R-HSA-1834949	Cytosolic sensors of pathogen-associated DNA	R-HSA-1834949	aGOtool, gProfiler, WebGestalt, enrichR	102.4	1.383e-18	4
REAC	R-HSA-5339562	Uptake and actions of bacterial toxins	R-HSA-5339562	aGOtool, gProfiler, WebGestalt, enrichR	102.3	1.455e-18	4
REAC	R-HSA-181430	Norepinephrine Neurotransmitter Release Cycle	R-HSA-181430	aGOtool, gProfiler, WebGestalt, enrichR	101.9	1.753e-18	4
WP	WP3414	Initiation of transcription and translation elongation at the HIV-1 LTR	WP3414	aGOtool, gProfiler, WebGestalt, enrichR	101.5	2.086e-18	4
REAC	R-HSA-5687128	MAPK6/MAPK4 signaling	R-HSA-5687128	aGOtool, gProfiler, WebGestalt, enrichR	101.2	2.468e-18	4
REAC	R-HSA-8939902	Regulation of RUNX2 expression and activity	R-HSA-8939902	aGOtool, gProfiler, WebGestalt, enrichR	101	2.719e-18	4
REAC	R-HSA-198725	Nuclear Events (kinase and transcription factor activation)	R-HSA-198725	aGOtool, gProfiler, WebGestalt, enrichR	100.8	2.994e-18	4
REAC	R-HSA-2894862	Constitutive Signaling by NOTCH1 HD+PEST Domain Mutants	R-HSA-2894862	aGOtool, gProfiler, WebGestalt, enrichR	100.6	3.24e-18	4
REAC	R-HSA-2562578	TRIF-mediated programmed cell death	R-HSA-2562578	aGOtool, gProfiler, WebGestalt, enrichR	99.93	4.418e-18	4
REAC	R-HSA-373752	Netrin-1 signaling	R-HSA-373752	aGOtool, gProfiler, WebGestalt, enrichR	99.43	5.595e-18	4
REAC	R-HSA-4755510	SUMOylation of immune response proteins	R-HSA-4755510	aGOtool, gProfiler, WebGestalt, enrichR	99.1	6.515e-18	4
REAC	R-HSA-4608870	Asymmetric localization of PCP proteins	R-HSA-4608870	aGOtool, gProfiler, WebGestalt, enrichR	99.01	6.788e-18	4
REAC	R-HSA-5610783	Degradation of GLI2 by the proteasome	R-HSA-5610783	aGOtool, gProfiler, WebGestalt, enrichR	98.6	8.23e-18	4
REAC	R-HSA-5610785	GLI3 is processed to GLI3R by the proteasome	R-HSA-5610785	aGOtool, gProfiler, WebGestalt, enrichR	98.6	8.23e-18	4
REAC	R-HSA-937039	IRAK1 recruits IKK complex	R-HSA-937039	aGOtool, gProfiler, WebGestalt, enrichR	98.38	9.139e-18	4
REAC	R-HSA-114608	Platelet degranulation	R-HSA-114608	aGOtool, gProfiler, WebGestalt, enrichR	98.23	9.825e-18	4
WP	WP4493	Cells and molecules involved in local acute inflammatory response	WP4493	aGOtool, gProfiler, WebGestalt, enrichR	98.17	1.012e-17	4
REAC	R-HSA-1483257	Phospholipid metabolism	R-HSA-1483257	aGOtool, gProfiler, WebGestalt, enrichR	97.94	1.124e-17	4
REAC	R-HSA-69202	Cyclin E associated events during G1/S transition	R-HSA-69202	aGOtool, gProfiler, WebGestalt, enrichR	97.77	1.22e-17	4
REAC	R-HSA-75035	Chk1/Chk2(Cds1) mediated inactivation of Cyclin B:Cdk1 complex	R-HSA-75035	aGOtool, gProfiler, WebGestalt, enrichR	97.48	1.394e-17	4
REAC	R-HSA-5610780	Degradation of GLI1 by the proteasome	R-HSA-5610780	aGOtool, gProfiler, WebGestalt, enrichR	96.27	2.468e-17	4
REAC	R-HSA-9020956	Interleukin-27 signaling	R-HSA-9020956	aGOtool, gProfiler, WebGestalt, enrichR	96.04	2.741e-17	4
REAC	R-HSA-8878171	Transcriptional regulation by RUNX1	R-HSA-8878171	aGOtool, gProfiler, WebGestalt, enrichR	95.16	4.154e-17	4
WP	WP268	Notch signaling	WP268	aGOtool, gProfiler, WebGestalt, enrichR	94.59	5.413e-17	4
REAC	R-HSA-389359	CD28 dependent Vav1 pathway	R-HSA-389359	aGOtool, gProfiler, WebGestalt, enrichR	94.05	6.996e-17	4
REAC	R-HSA-69656	Cyclin A:Cdk2-associated events at S phase entry	R-HSA-69656	aGOtool, gProfiler, WebGestalt, enrichR	93.97	7.243e-17	4
REAC	R-HSA-69206	G1/S Transition	R-HSA-69206	aGOtool, gProfiler, WebGestalt, enrichR	93.71	8.208e-17	4
REAC	R-HSA-2559583	Cellular Senescence	R-HSA-2559583	aGOtool, gProfiler, WebGestalt, enrichR	93.68	8.303e-17	4
WP	WP2513	Nanoparticle triggered regulated necrosis	WP2513	aGOtool, gProfiler, WebGestalt, enrichR	93.66	8.389e-17	4
REAC	R-HSA-2173796	SMAD2/SMAD3:SMAD4 heterotrimer regulates transcription	R-HSA-2173796	aGOtool, gProfiler, WebGestalt, enrichR	93.63	8.49e-17	4
REAC	R-HSA-111465	Apoptotic cleavage of cellular proteins	R-HSA-111465	aGOtool, gProfiler, WebGestalt, enrichR	93.34	9.756e-17	4
WP	WP732	Serotonin receptor 2 and ELK-SRF/GATA4 signaling	WP732	aGOtool, gProfiler, WebGestalt, enrichR	93.21	1.035e-16	4
REAC	R-HSA-418885	DCC mediated attractive signaling	R-HSA-418885	aGOtool, gProfiler, WebGestalt, enrichR	92.37	1.535e-16	4
REAC	R-HSA-5607761	Dectin-1 mediated noncanonical NF-kB signaling	R-HSA-5607761	aGOtool, gProfiler, WebGestalt, enrichR	92.06	1.776e-16	4
WP	WP3584	MECP2 and associated Rett syndrome	WP3584	aGOtool, gProfiler, WebGestalt, enrichR	91.64	2.164e-16	4
REAC	R-HSA-5633008	TP53 Regulates Transcription of Cell Death Genes	R-HSA-5633008	aGOtool, gProfiler, WebGestalt, enrichR	91.55	2.256e-16	4
WP	WP4589	Major receptors targeted by epinephrine and norepinephrine	WP4589	aGOtool, gProfiler, WebGestalt, enrichR	91.41	2.4e-16	4
REAC	R-HSA-6803207	TP53 Regulates Transcription of Caspase Activators and Caspases	R-HSA-6803207	aGOtool, gProfiler, WebGestalt, enrichR	90.9	3.056e-16	4
WP	WP3958	GPR40 pathway	WP3958	aGOtool, gProfiler, WebGestalt, enrichR	90.74	3.285e-16	4
WP	WP3614	Photodynamic therapy-induced HIF-1 survival signaling	WP3614	aGOtool, gProfiler, WebGestalt, enrichR	90.69	3.363e-16	4
WP	WP4495	IL-10 anti-inflammatory signaling pathway	WP4495	aGOtool, gProfiler, WebGestalt, enrichR	90.63	3.467e-16	4
REAC	R-HSA-392517	Rap1 signalling	R-HSA-392517	aGOtool, gProfiler, WebGestalt, enrichR	90.49	3.691e-16	4
REAC	R-HSA-8986944	Transcriptional Regulation by MECP2	R-HSA-8986944	aGOtool, gProfiler, WebGestalt, enrichR	89.57	5.686e-16	4
REAC	R-HSA-446353	Cell-extracellular matrix interactions	R-HSA-446353	aGOtool, gProfiler, WebGestalt, enrichR	89.34	6.331e-16	4
REAC	R-HSA-5658623	FGFRL1 modulation of FGFR1 signaling	R-HSA-5658623	aGOtool, gProfiler, WebGestalt, enrichR	88.56	9.123e-16	4
REAC	R-HSA-8941858	Regulation of RUNX3 expression and activity	R-HSA-8941858	aGOtool, gProfiler, WebGestalt, enrichR	87.89	1.247e-15	4
WP	WP3959	DNA IR-double strand breaks and cellular response via ATM	WP3959	aGOtool, gProfiler, WebGestalt, enrichR	87.45	1.527e-15	4
WP	WP4249	Hedgehog signaling pathway	WP4249	aGOtool, gProfiler, WebGestalt, enrichR	87.21	1.709e-15	4
WP	WP3656	Interleukin-1 induced activation of NF-kB	WP3656	aGOtool, gProfiler, WebGestalt, enrichR	86.65	2.225e-15	4
WP	WP4532	Intraflagellar transport proteins binding to dynein	WP4532	aGOtool, gProfiler, WebGestalt, enrichR	86.5	2.381e-15	4
REAC	R-HSA-399997	Acetylcholine regulates insulin secretion	R-HSA-399997	aGOtool, gProfiler, WebGestalt, enrichR	85.99	3.017e-15	4
REAC	R-HSA-3371556	Cellular response to heat stress	R-HSA-3371556	aGOtool, gProfiler, WebGestalt, enrichR	85.06	4.663e-15	4
REAC	R-HSA-6788467	IL-6-type cytokine receptor ligand interactions	R-HSA-6788467	aGOtool, gProfiler, WebGestalt, enrichR	84.87	5.086e-15	4
REAC	R-HSA-419037	NCAM1 interactions	R-HSA-419037	aGOtool, gProfiler, WebGestalt, enrichR	84.54	5.932e-15	4
REAC	R-HSA-8875555	MET activates RAP1 and RAC1	R-HSA-8875555	aGOtool, gProfiler, WebGestalt, enrichR	83.83	8.274e-15	4
KEGG	map04612	Antigen processing and presentation	map04612	aGOtool, gProfiler, WebGestalt, enrichR	83.27	1.07e-14	4
WP	WP3657	Hematopoietic stem cell gene regulation by GABP alpha/beta complex	WP3657	aGOtool, gProfiler, WebGestalt, enrichR	82.97	1.23e-14	4
KEGG	map05110	Vibrio cholerae infection	map05110	aGOtool, gProfiler, WebGestalt, enrichR	82.87	1.288e-14	4
REAC	R-HSA-3928663	EPHA-mediated growth cone collapse	R-HSA-3928663	aGOtool, gProfiler, WebGestalt, enrichR	82.73	1.377e-14	4
REAC	R-HSA-5632684	Hedgehog 'on' state	R-HSA-5632684	aGOtool, gProfiler, WebGestalt, enrichR	82.26	1.713e-14	4
REAC	R-HSA-5676590	NIK-->noncanonical NF-kB signaling	R-HSA-5676590	aGOtool, gProfiler, WebGestalt, enrichR	82.15	1.804e-14	4
WP	WP1584	Type II diabetes mellitus	WP1584	aGOtool, gProfiler, WebGestalt, enrichR	81.9	2.025e-14	4
REAC	R-HSA-193648	NRAGE signals death through JNK	R-HSA-193648	aGOtool, gProfiler, WebGestalt, enrichR	81.87	2.053e-14	4
REAC	R-HSA-881907	Gastrin-CREB signalling pathway via PKC and MAPK	R-HSA-881907	aGOtool, gProfiler, WebGestalt, enrichR	81.45	2.493e-14	4
REAC	R-HSA-376172	DSCAM interactions	R-HSA-376172	aGOtool, gProfiler, WebGestalt, enrichR	81.42	2.527e-14	4
REAC	R-HSA-2122948	Activated NOTCH1 Transmits Signal to the Nucleus	R-HSA-2122948	aGOtool, gProfiler, WebGestalt, enrichR	81.34	2.625e-14	4
REAC	R-HSA-2559585	Oncogene Induced Senescence	R-HSA-2559585	aGOtool, gProfiler, WebGestalt, enrichR	81.22	2.782e-14	4
REAC	R-HSA-446728	Cell junction organization	R-HSA-446728	aGOtool, gProfiler, WebGestalt, enrichR	80.93	3.178e-14	4
WP	WP2813	Mammary gland development pathway - Embryonic development (Stage 1 of 4)	WP2813	aGOtool, gProfiler, WebGestalt, enrichR	80.76	3.437e-14	4
REAC	R-HSA-198753	ERK/MAPK targets	R-HSA-198753	aGOtool, gProfiler, WebGestalt, enrichR	79.81	5.332e-14	4
WP	WP3651	Pathways affected in adenoid cystic carcinoma	WP3651	aGOtool, gProfiler, WebGestalt, enrichR	79.46	6.269e-14	4
WP	WP3286	Copper homeostasis	WP3286	aGOtool, gProfiler, WebGestalt, enrichR	78.95	7.968e-14	4
WP	WP4542	Leukocyte-intrinsic Hippo pathway functions	WP4542	aGOtool, gProfiler, WebGestalt, enrichR	78.8	8.535e-14	4
REAC	R-HSA-112409	RAF-independent MAPK1/3 activation	R-HSA-112409	aGOtool, gProfiler, WebGestalt, enrichR	77.9	1.295e-13	4
WP	WP727	Monoamine transport	WP727	aGOtool, gProfiler, WebGestalt, enrichR	77.88	1.303e-13	4
WP	WP474	Endochondral ossification	WP474	aGOtool, gProfiler, WebGestalt, enrichR	77.86	1.316e-13	4
REAC	R-HSA-6794362	Protein-protein interactions at synapses	R-HSA-6794362	aGOtool, gProfiler, WebGestalt, enrichR	77.62	1.474e-13	4
REAC	R-HSA-75153	Apoptotic execution phase	R-HSA-75153	aGOtool, gProfiler, WebGestalt, enrichR	75.48	3.954e-13	4
WP	WP3927	BMP signaling in eyelid development	WP3927	aGOtool, gProfiler, WebGestalt, enrichR	75.37	4.149e-13	4
REAC	R-HSA-210500	Glutamate Neurotransmitter Release Cycle	R-HSA-210500	aGOtool, gProfiler, WebGestalt, enrichR	75.28	4.337e-13	4
WP	WP4222	Phosphodiesterases in neuronal function	WP4222	aGOtool, gProfiler, WebGestalt, enrichR	74.65	5.788e-13	4
WP	WP1559	Transcription factors regulate miRNAs related to cardiac hypertrophy	WP1559	aGOtool, gProfiler, WebGestalt, enrichR	74.46	6.332e-13	4
REAC	R-HSA-9013700	NOTCH4 Activation and Transmission of Signal to the Nucleus	R-HSA-9013700	aGOtool, gProfiler, WebGestalt, enrichR	73.82	8.501e-13	4
REAC	R-HSA-390466	Chaperonin-mediated protein folding	R-HSA-390466	aGOtool, gProfiler, WebGestalt, enrichR	72.94	1.273e-12	4
REAC	R-HSA-5620920	Cargo trafficking to the periciliary membrane	R-HSA-5620920	aGOtool, gProfiler, WebGestalt, enrichR	71.78	2.169e-12	4
REAC	R-HSA-2214320	Anchoring fibril formation	R-HSA-2214320	aGOtool, gProfiler, WebGestalt, enrichR	70.87	3.293e-12	4
REAC	R-HSA-4641263	Regulation of FZD by ubiquitination	R-HSA-4641263	aGOtool, gProfiler, WebGestalt, enrichR	70.54	3.835e-12	4
REAC	R-HSA-187577	SCF(Skp2)-mediated degradation of p27/p21	R-HSA-187577	aGOtool, gProfiler, WebGestalt, enrichR	70.49	3.933e-12	4
REAC	R-HSA-9013507	NOTCH3 Activation and Transmission of Signal to the Nucleus	R-HSA-9013507	aGOtool, gProfiler, WebGestalt, enrichR	69.86	5.24e-12	4
REAC	R-HSA-6804114	TP53 Regulates Transcription of Genes Involved in G2 Cell Cycle Arrest	R-HSA-6804114	aGOtool, gProfiler, WebGestalt, enrichR	69.73	5.574e-12	4
REAC	R-HSA-1839117	Signaling by cytosolic FGFR1 fusion mutants	R-HSA-1839117	aGOtool, gProfiler, WebGestalt, enrichR	69.57	5.993e-12	4
REAC	R-HSA-6804758	Regulation of TP53 Activity through Acetylation	R-HSA-6804758	aGOtool, gProfiler, WebGestalt, enrichR	68.97	7.872e-12	4
WP	WP4149	White fat cell differentiation	WP4149	aGOtool, gProfiler, WebGestalt, enrichR	67.78	1.359e-11	4
KEGG	map05016	Huntington's disease	map05016	aGOtool, gProfiler, WebGestalt, enrichR	67.61	1.47e-11	4
WP	WP734	Serotonin receptor 4/6/7 and NR3C signaling	WP734	aGOtool, gProfiler, WebGestalt, enrichR	67.44	1.584e-11	4
REAC	R-HSA-428540	Activation of RAC1	R-HSA-428540	aGOtool, gProfiler, WebGestalt, enrichR	67.25	1.728e-11	4
WP	WP2197	Endothelin pathways	WP2197	aGOtool, gProfiler, WebGestalt, enrichR	67.03	1.909e-11	4
REAC	R-HSA-879415	Advanced glycosylation endproduct receptor signaling	R-HSA-879415	aGOtool, gProfiler, WebGestalt, enrichR	66.37	2.589e-11	4
WP	WP2406	Cardiac progenitor differentiation	WP2406	aGOtool, gProfiler, WebGestalt, enrichR	66.15	2.862e-11	4
REAC	R-HSA-2465910	MASTL Facilitates Mitotic Progression	R-HSA-2465910	aGOtool, gProfiler, WebGestalt, enrichR	66.07	2.958e-11	4
REAC	R-HSA-8877330	RUNX1 and FOXP3 control the development of regulatory T lymphocytes (Tregs)	R-HSA-8877330	aGOtool, gProfiler, WebGestalt, enrichR	66.07	2.958e-11	4
WP	WP322	Osteoblast signaling	WP322	aGOtool, gProfiler, WebGestalt, enrichR	64.29	6.66e-11	4
WP	WP516	Hypertrophy model	WP516	aGOtool, gProfiler, WebGestalt, enrichR	63.66	8.893e-11	4
WP	WP4148	Splicing factor NOVA regulated synaptic proteins	WP4148	aGOtool, gProfiler, WebGestalt, enrichR	63.62	9.044e-11	4
WP	WP3874	Canonical and non-canonical TGF-B signaling	WP3874	aGOtool, gProfiler, WebGestalt, enrichR	63.61	9.075e-11	4
REAC	R-HSA-9012852	Signaling by NOTCH3	R-HSA-9012852	aGOtool, gProfiler, WebGestalt, enrichR	63.02	1.185e-10	4
REAC	R-HSA-113501	Inhibition of replication initiation of damaged DNA by RB1/E2F1	R-HSA-113501	aGOtool, gProfiler, WebGestalt, enrichR	62.55	1.47e-10	4
WP	WP3945	TYROBP causal network in microglia	WP3945	aGOtool, gProfiler, WebGestalt, enrichR	62.28	1.659e-10	4
REAC	R-HSA-1980145	Signaling by NOTCH2	R-HSA-1980145	aGOtool, gProfiler, WebGestalt, enrichR	59.76	5.185e-10	4
REAC	R-HSA-190377	FGFR2b ligand binding and activation	R-HSA-190377	aGOtool, gProfiler, WebGestalt, enrichR	57.82	1.243e-09	4
REAC	R-HSA-113510	E2F mediated regulation of DNA replication	R-HSA-113510	aGOtool, gProfiler, WebGestalt, enrichR	56.48	2.279e-09	4
WP	WP4357	NRF2-ARE regulation	WP4357	aGOtool, gProfiler, WebGestalt, enrichR	56.24	2.537e-09	4
WP	WP12	Osteoclast signaling	WP12	aGOtool, gProfiler, WebGestalt, enrichR	55.99	2.831e-09	4
REAC	R-HSA-392154	Nitric oxide stimulates guanylate cyclase	R-HSA-392154	aGOtool, gProfiler, WebGestalt, enrichR	54.25	6.163e-09	4
WP	WP3892	Development of pulmonary dendritic cells and macrophage subsets	WP3892	aGOtool, gProfiler, WebGestalt, enrichR	53.48	8.71e-09	4
REAC	R-HSA-399954	Sema3A PAK dependent Axon repulsion	R-HSA-399954	aGOtool, gProfiler, WebGestalt, enrichR	51.69	1.93e-08	4

## Sheet: EMT pathways
Enriched pathways from Rabome involved in EMT. Blue entries are listed in the supplementary File F1. In column 'Genes within the pathway', Rabs are denoted in bold green.
Source	Term ID	Function	Term_ID_noLinks	Tools	X2	Comb. P-value	Rank	Genes within the pathway
REAC	R-HSA-9012852	Signaling by NOTCH3	R-HSA-9012852	aGOtool, gProfiler, WebGestalt, enrichR	63.02	1.185e-10	4	APH1A, APH1B, CREBBP, EGF, EGFR, EP300, KAT2B, NCSTN, NOTCH1, NOTCH3, PSEN1, PSEN2, PSENEN, RPS27A, STAT1, UBA52, UBB
KEGG	map04330	Notch signaling pathway	map04330	aGOtool, gProfiler, WebGestalt, enrichR	108.6	7.24e-20	4	ADAM17, APH1A, APH1B, CREBBP, CTBP1, DVL1, DVL2, DVL3, EP300, HDAC1, HDAC2, KAT2B, NCOR2, NCSTN, NOTCH1, NOTCH3, NOTCH4, NUMB, PSEN1, PSEN2, PSENEN
REAC	R-HSA-157118	Signaling by NOTCH	R-HSA-157118	aGOtool, gProfiler, WebGestalt, enrichR	130.7	2.037e-24	4	ADAM17, AKT1, APH1A, APH1B, ARRB1, ARRB2, CCND1, CREB1, CREBBP, CUL1, E2F1, EGF, EGFR, EP300, FCER2, FLT4, GZMB, HDAC1, HDAC2, HDAC5, HDAC6, HIF1A, ITCH, JUN, KAT2B, MYC, NCOR1, NCOR2, NCSTN, NOTCH1, NOTCH3, NOTCH4, NUMB, PRKCI, PSEN1, PSEN2, PSENEN, PSMA7, PSMB8, PSMD10, PSMD4, PSME1, PSME2, PSME3, PSMF1, RAB6A, RPS27A, SHFM1, SKP1, SMAD3, STAT1, TFDP1, TLE1, TMED2, TP53, UBA52, UBB, YWHAZ
WP	WP61	Notch signaling pathway	WP61	aGOtool, gProfiler, WebGestalt, enrichR	235.4	2.102e-46	4	ADAM17, AKT1, APH1A, APH1B, CCND1, CDKN1A, CUL1, EP300, GATA3, GSK3B, HDAC1, HDAC2, HIF1A, ITCH, JAK2, LCK, MAPT, MYC, NCOR1, NCOR2, NCSTN, NFKB1, NOTCH1, NOTCH3, NOTCH4, NUMB, PIK3R1, PIK3R2, PSEN1, PSEN2, PSENEN, SKP1, SRC, STAT3, TLE1
WP	WP4249	Hedgehog signaling pathway	WP4249	aGOtool, gProfiler, WebGestalt, enrichR	87.21	1.709e-15	4	ARRB1, ARRB2, BCL2, CCND1, CSNK1A1, CSNK1E, CSNK1G1, CSNK1G2, GLI1, GLI2, GLI3, ADRBK1, PRKACA, PRKACB, PRKACG, SMURF1, SMURF2, SUFU
KEGG	map04340	Hedgehog signaling pathway	map04340	aGOtool, gProfiler, WebGestalt, enrichR	112.8	9.945e-21	4	BTRC, CSNK1A1, CSNK1E, CSNK1G1, CSNK1G2, FBXW11, GLI1, GLI2, GLI3, GSK3B, PRKACA, PRKACB, PRKACG, RAB23, SUFU, WNT1, WNT3A, WNT5A, WNT8A, WNT8B
REAC	R-HSA-5358351	Signaling by Hedgehog	R-HSA-5358351	aGOtool, gProfiler, WebGestalt, enrichR	203.6	1.119e-39	4	ADAM17, ADCY1, ADCY2, ADCY4, ADCY5, ADCY6, ADCY7, ADCY8, ADCY9, ARRB1, ARRB2, BTRC, CSNK1A1, CUL1, DYNC2H1, DZIP1, FUZ, GAS8, GLI1, GLI2, GLI3, GNAS, ADRBK1, GSK3B, INTU, ITCH, NUMB, PRKACB, PRKACG, PRKAR1A, PRKAR1B, PRKAR2A, PRKAR2B, PRKCA, PSMA7, PSMB11, PSMB8, PSMD10, PSMD4, PSME1, PSME2, PSME3, PSMF1, RPS27A, SHFM1, SKP1, SMURF1, SMURF2, SUFU, UBA52, UBB, VCP
WP	WP4258	lncRNA in canonical Wnt signaling and colorectal cancer	WP4258	aGOtool, gProfiler, WebGestalt, enrichR	123.5	6.302e-23	4	APC, AXIN1, AXIN2, CCND1, CCND3, CSNK1A1, CSNK1E, CTBP1, CTNNB1, DVL1, DVL2, DVL3, FOSL1, FRAT1, FRAT2, FZD1, FZD2, FZD5, FZD6, FZD7, FZD8, GSK3B, JUN, LEF1, LRP5, LRP6, MAP3K7, MYC, NKD1, ROR2, TCF7L2, WNT1, WNT3A, WNT5A
WP	WP4336	ncRNAs involved in Wnt signaling in hepatocellular carcinoma	WP4336	aGOtool, gProfiler, WebGestalt, enrichR	123.9	5.23e-23	4	APC, AXIN1, CCND1, CCND3, CSNK1A1, CSNK1E, CTBP1, CTNNB1, DVL1, DVL2, DVL3, FOSL1, FRAT1, FRAT2, FZD1, FZD2, FZD5, FZD6, FZD7, FZD8, GSK3B, JUN, LEF1, LRP5, LRP6, MYC, NKD1, ROR2, TCF7L2, WNT1, WNT3A, WNT5A
WP	WP3658	Wnt/beta-catenin signaling pathway in leukemia	WP3658	aGOtool, gProfiler, WebGestalt, enrichR	124.9	3.226e-23	4	AKT1, APC, AXIN2, CCND1, CSNK1A1, CTNNB1, FLT3, FZD6, GSK3B, JUP, LEF1, LRP5, LRP6, MYC, PML, WNT1
REAC	R-HSA-4791275	Signaling by WNT in cancer	R-HSA-4791275	aGOtool, gProfiler, WebGestalt, enrichR	205.5	4.332e-40	4	AMER1, AXIN1, CSNK1A1, CTBP1, CTNNB1, FZD4, FZD6, FZD8, GSK3B, LRP5, LRP6, PPP2CA, PPP2CB, PPP2R1A, PPP2R1B, PPP2R5A, PPP2R5B, PPP2R5C, PPP2R5D, PPP2R5E, TCF7L2, WNT3A
WP	WP3859	TGF-beta signaling in thyroid cells for epithelial-mesenchymal transition	WP3859	aGOtool, gProfiler, WebGestalt, enrichR	143.7	4.049e-27	4	AKT1, CDH1, CDH2, FN1, MAPK1, MAPK3, RUNX2, SMAD2, SMAD3, SMAD4, SNAI1, TGFB1, TNC, VIM
REAC	R-HSA-389357	CD28 dependent PI3K/Akt signaling	R-HSA-389357	aGOtool, gProfiler, WebGestalt, enrichR	234.8	2.914e-46	4	AKT1, AKT2, AKT3, CD28, CD80, CD86, FYN, LCK, MAP3K14, MAP3K8, MAPKAP1, MLST8, MTOR, PDPK1, PIK3CA, PIK3R1, PIK3R2, PIK3R3, PRR5, RICTOR
REAC	R-HSA-1643713	Signaling by EGFR in Cancer	R-HSA-1643713	aGOtool, gProfiler, WebGestalt, enrichR	241	1.376e-47	4	AREG, BTC, CBL, CDC37, EGF, EGFR, EPGN, EREG, GRB2, HBEGF, HRAS, HSP90AA1, NRAS, PIK3CA, PIK3R1, PLCG1, RPS27A, SHC1, TGFA, UBA52, UBB
REAC	R-HSA-1226099	Signaling by FGFR in disease	R-HSA-1226099	aGOtool, gProfiler, WebGestalt, enrichR	258.8	2.342e-51	4	BAG4, CUX1, FGF1, FGF10, FGF16, FGF17, FGF18, FGF20, FGF22, FGF23, FGF3, FGF4, FGF5, FGF6, FGF7, FGF8, FGF9, FGFR1, FGFR2, FGFR3, FGFR4, FRS2, GAB2, GRB2, HRAS, NRAS, PIK3CA, PIK3R1, PLCG1, STAT1, STAT3, STAT5A, STAT5B

## Sheet: Top 5 pathways
TOP 5 patwhays enriched in Rabome
Source	Term ID	Function	Term_ID_noLinks	Tools	X2	Comb. P-value	Rank
REAC	R-HSA-5663205	Infectious disease	R-HSA-5663205	aGOtool, gProfiler, WebGestalt, enrichR	993.8	3.26e-209	4
WP	WP2059	Alzheimer's disease and miRNA effects	WP2059	aGOtool, gProfiler, WebGestalt, enrichR	432.9	1.721e-88	4
KEGG	map05130	Pathogenic Escherichia coli infection	map05130	aGOtool, gProfiler, WebGestalt, enrichR	404	2.619e-82	4
KEGG	map04020	Calcium signaling pathway	map04020	aGOtool, gProfiler, WebGestalt, enrichR	344.3	1.512e-69	4
REAC	R-HSA-418594	G alpha (i) signalling events	R-HSA-418594	aGOtool, gProfiler, WebGestalt, enrichR	326	1.206e-65	4
