# Supplementary material for: Exploring the role of the Rab network in epithelial-to-mesenchymal transition
Source: Bioinform Adv. 2024 Dec 14;5(1):vbae200. doi: 10.1093/bioadv/vbae200 (PMC11684074; doi:10.1093/bioadv/vbae200)
Supplement: vbae200_Supplementary_Data [file vbae200_supplementary_data.zip › thca_met_IDs.txt]

Study ID	Patient ID	Sample ID	Diagnosis Age	American Joint Committee on Cancer Metastasis Stage Code	Neoplasm Disease Lymph Node Stage American Joint Committee on Cancer Code	Neoplasm Disease Stage American Joint Committee on Cancer Code	American Joint Committee on Cancer Publication Version Type	American Joint Committee on Cancer Tumor Stage Code	BRAF mutation	Cancer Type	Cancer Type Detailed	Neoplasm American Joint Committee on Cancer Clinical Group Stage	Clinical Status Within 3 Mths Surgery	Neoplasm American Joint Committee on Cancer Clinical Distant Metastasis M Stage	Neoplasm American Joint Committee on Cancer Clinical Regional Lymph Node N Stage	Neoplasm American Joint Committee on Cancer Clinical Primary Tumor T Stage	Days to Sample Collection.	Last Alive Less Initial Pathologic Diagnosis Date Calculated Day Value	Days to Sample Procurement	Disease Free (Months)	Disease Free Status	Disease code	Ethnicity Category	Lymphomatous Extranodal Site Involvement Indicator	Extrathyroidal Extension	Form completion date	Fraction Genome Altered	Neoplasm Histologic Type Name	Tumor Other Histologic Subtype	Neoadjuvant Therapy Type Administered Prior To Resection Text	Prior Cancer Diagnosis Occurence	ICD-10 Classification	International Classification of Diseases for Oncology, Third Edition ICD-O-3 Histology Code	International Classification of Diseases for Oncology, Third Edition ICD-O-3 Site Code	Informed consent verified	Year Cancer Initial Diagnosis	Is FFPE	Primary Tumor Laterality	Longest Dimension	Primary Lymph Node Presentation Assessment Ind-3	Positive Finding Lymph Node Hematoxylin and Eosin Staining Microscopy Count	Lymph Node(s) Examined Number	Metastatic Neoplasm Confirmed Diagnosis Method Name	Metastatic Neoplasm Confirmed Diagnosis Method Text	First Pathologic Diagnosis Biospecimen Acquisition Method Type	Mutation Count	New Neoplasm Event Post Initial Therapy Indicator	Oct embedded	Oncotree Code
thca_tcga	TCGA-4C-A93U	TCGA-4C-A93U-01	74	M0	N1b	Stage IVA	7th	T4a	NA	Thyroid Cancer	Papillary Thyroid Cancer	NA	[Unknown]	NA	NA	NA	75	0	NA	4.24	0:DiseaseFree	NA	NOT HISPANIC OR LATINO	NA	Moderate/Advanced (T4a)	11/12/14	0.0707	Thyroid Papillary Carcinoma - Classical/usual	NA	No	No	C73	2246303	C73.9	YES	2013	NO	Right lobe	NA	YES	1	41	NA	NA	NA	NA	NO	TRUE	THPA
thca_tcga	TCGA-BJ-A0Z5	TCGA-BJ-A0Z5-01	58	M0	N1a	Stage III	7th	T3	V600E identified	Thyroid Cancer	Papillary Thyroid Cancer	NA	NA	NA	NA	NA	168	0	NA	14.72	0:DiseaseFree	NA	NOT HISPANIC OR LATINO	NA	NA	4/19/11	0.0110	Thyroid Papillary Carcinoma - Classical/usual	NA	No	No	C73	2323004	C73.9	YES	2010	NO	Left lobe	NA	YES	4	5	NA	NA	NA	NA	NA	TRUE	THPA
thca_tcga	TCGA-BJ-A0ZB	TCGA-BJ-A0ZB-01	66	M0	N1b	Stage IVA	7th	T3	V600E	Thyroid Cancer	Papillary Thyroid Cancer	NA	NA	NA	NA	NA	162	0	NA	4.01	0:DiseaseFree	NA	NOT HISPANIC OR LATINO	NA	Moderate/Advanced (T4a)	4/21/11	0.0001	Thyroid Papillary Carcinoma - Classical/usual	NA	No	No	C73	2323004	C73.9	YES	2010	NO	Right lobe	NA	YES	5	6	NA	NA	NA	51	NA	TRUE	THPA
thca_tcga	TCGA-BJ-A0ZH	TCGA-BJ-A0ZH-01	52	MX	N1b	Stage IVA	7th	T2	V600E identified	Thyroid Cancer	Papillary Thyroid Cancer	NA	NA	NA	NA	NA	89	0	NA	15.11	0:DiseaseFree	NA	NOT HISPANIC OR LATINO	NA	None	5/2/11	0.0000	Thyroid Papillary Carcinoma - Tall Cell (>= 50% tall cell features)	NA	No	No	C73	2353684	C73.9	YES	2010	NO	Bilateral	NA	YES	1	4	NA	NA	NA	26	NA	TRUE	THPA
thca_tcga	TCGA-BJ-A0ZJ	TCGA-BJ-A0ZJ-01	36	M0	N1a	Stage I	7th	T2	not identified	Thyroid Cancer	Papillary Thyroid Cancer	NA	NA	NA	NA	NA	124	0	NA	42.05	0:DiseaseFree	NA	NOT HISPANIC OR LATINO	NA	None	5/3/11	0.0000	Thyroid Papillary Carcinoma - Classical/usual	NA	No	No	C73	2323004	C73.9	YES	2010	NO	Bilateral	NA	YES	1	8	NA	NA	NA	1	NA	TRUE	THPA
thca_tcga	TCGA-BJ-A18Z	TCGA-BJ-A18Z-01	58	MX	N1b	Stage IVA	7th	T3	pV600E, c.199T>A identified	Thyroid Cancer	Papillary Thyroid Cancer	NA	NA	NA	NA	NA	87	0	NA	41.49	0:DiseaseFree	NA	NOT HISPANIC OR LATINO	NA	Minimal (T3)	5/4/11	0.0000	Thyroid Papillary Carcinoma - Classical/usual	NA	No	No	C73	2323004	C73.9	YES	2010	NO	Bilateral	NA	YES	3	37	NA	NA	NA	20	NA	TRUE	THPA
thca_tcga	TCGA-BJ-A28T	TCGA-BJ-A28T-01	34	M0	N1a	Stage I	7th	T1	NA	Thyroid Cancer	Papillary Thyroid Cancer	NA	NA	NA	NA	NA	100	0	NA	35.51	0:DiseaseFree	NA	NOT HISPANIC OR LATINO	NA	NA	10/5/11	0.0001	Thyroid Papillary Carcinoma - Classical/usual	NA	No	No	C73	2323004	C73.9	YES	2011	NO	Bilateral	NA	YES	3	9	NA	NA	NA	3	NA	TRUE	THPA
thca_tcga	TCGA-BJ-A28X	TCGA-BJ-A28X-01	32	M0	N1a	Stage I	7th	T3	NA	Thyroid Cancer	Papillary Thyroid Cancer	NA	Persistent distant metastases	NA	NA	NA	161	0	NA	16.23	1:Recurred/Progressed	NA	NOT HISPANIC OR LATINO	NA	Minimal (T3)	7/3/12	0.0004	Thyroid Papillary Carcinoma - Tall Cell (>= 50% tall cell features)	NA	No	No	C73	2353684	C73.9	YES	2010	NO	Left lobe	NA	YES	2	8	NA	NA	NA	19	NO	TRUE	THPA
thca_tcga	TCGA-BJ-A28Z	TCGA-BJ-A28Z-01	46	M0	N1a	Stage III	7th	T3	NA	Thyroid Cancer	Papillary Thyroid Cancer	NA	NA	NA	NA	NA	50	0	NA	11.07	0:DiseaseFree	NA	NOT HISPANIC OR LATINO	NA	Minimal (T3)	10/5/11	0.0059	Thyroid Papillary Carcinoma - Classical/usual	NA	No	No	C73	2323004	C73.9	YES	2011	NO	Left lobe	NA	YES	1	16	NA	NA	NA	16	NA	TRUE	THPA
thca_tcga	TCGA-BJ-A290	TCGA-BJ-A290-01	70	M0	N1a	Stage III	7th	T3	V600E identified	Thyroid Cancer	Papillary Thyroid Cancer	NA	NA	NA	NA	NA	486	0	NA	10.81	1:Recurred/Progressed	NA	NOT HISPANIC OR LATINO	NA	Minimal (T3)	10/5/11	0.0853	Thyroid Papillary Carcinoma - Tall Cell (>= 50% tall cell features)	NA	No	Yes	C73	2353684	C73.9	YES	2010	NO	Left lobe	NA	YES	3	3	NA	NA	NA	20	NA	TRUE	THPA
thca_tcga	TCGA-BJ-A3EZ	TCGA-BJ-A3EZ-01	51	M0	N1b	Stage IVA	7th	T3	NA	Thyroid Cancer	Papillary Thyroid Cancer	NA	NA	NA	NA	NA	91	0	NA	16	0:DiseaseFree	NA	NOT HISPANIC OR LATINO	NA	Minimal (T3)	3/28/12	0.0000	Thyroid Papillary Carcinoma - Classical/usual	NA	No	No	C73	2323004	C73.9	YES	2011	NO	Right lobe	NA	YES	6	42	NA	NA	NA	18	NA	TRUE	THPA
thca_tcga	TCGA-BJ-A3PU	TCGA-BJ-A3PU-01	52	M0	N1a	Stage III	7th	T3	NA	Thyroid Cancer	Papillary Thyroid Cancer	NA	Persistent distant metastases	NA	NA	NA	168	0	NA	7.26	1:Recurred/Progressed	NA	NOT HISPANIC OR LATINO	NA	Minimal (T3)	7/3/12	0.0000	Thyroid Papillary Carcinoma - Classical/usual	NA	No	No	C73	2323004	C73.9	YES	2011	NO	Left lobe	NA	YES	7	7	Imaging Suspected	NA	NA	22	YES	TRUE	THPA
thca_tcga	TCGA-BJ-A45G	TCGA-BJ-A45G-01	48	M0	N1	Stage III	7th	T2	NA	Thyroid Cancer	Follicular Thyroid Cancer	NA	No imaging evidence of disease	NA	NA	NA	136	0	NA	23.82	0:DiseaseFree	NA	NOT HISPANIC OR LATINO	NA	None	1/10/13	0.0000	Thyroid Papillary Carcinoma - Follicular (>= 99% follicular patterned)	NA	No	No	C73	2352223	C73.9	YES	2012	NO	Right lobe	NA	YES	4	7	NA	NA	NA	8	NO	TRUE	THFO
thca_tcga	TCGA-BJ-A45J	TCGA-BJ-A45J-01	39	M0	N1a	Stage I	7th	T1a	V600E	Thyroid Cancer	Papillary Thyroid Cancer	NA	No imaging evidence of disease	NA	NA	NA	154	0	NA	21.62	0:DiseaseFree	NA	NOT HISPANIC OR LATINO	NA	NA	1/15/13	0.0000	Thyroid Papillary Carcinoma - Tall Cell (>= 50% tall cell features)	NA	No	No	C73	2353684	C73.9	YES	2012	NO	Left lobe	NA	YES	1	1	NA	NA	NA	9	NO	TRUE	THPA
thca_tcga	TCGA-BJ-A4O8	TCGA-BJ-A4O8-01	47	M0	N1a	Stage III	7th	T3	(p.V600E, c.1799T>A)	Thyroid Cancer	Papillary Thyroid Cancer	NA	No imaging evidence of disease	NA	NA	NA	79	0	NA	19.42	0:DiseaseFree	NA	NOT HISPANIC OR LATINO	NA	None	1/28/13	0.0000	Thyroid Papillary Carcinoma - Classical/usual	NA	No	No	C73	2323004	C73.9	YES	2012	NO	NA	NA	YES	6	14	NA	NA	NA	3	NO	TRUE	THPA
thca_tcga	TCGA-CE-A13K	TCGA-CE-A13K-01	30	M0	N1	Stage I	6th	T3	NA	Thyroid Cancer	Papillary Thyroid Cancer	NA	NA	NA	NA	NA	75	0	NA	12.65	0:DiseaseFree	NA	NOT HISPANIC OR LATINO	NA	Minimal (T3)	6/16/11	0.0003	Thyroid Papillary Carcinoma - Classical/usual	NA	No	Yes	C73	2323004	C73.9	YES	2010	NO	Left lobe	NA	YES	2	2	NA	NA	NA	8	NA	TRUE	THPA
thca_tcga	TCGA-CE-A27D	TCGA-CE-A27D-01	28	M0	N1	Stage I	6th	T2	NA	Thyroid Cancer	Papillary Thyroid Cancer	NA	NA	NA	NA	NA	135	0	NA	12.29	0:DiseaseFree	NA	NOT HISPANIC OR LATINO	NA	None	7/21/11	0.0000	Thyroid Papillary Carcinoma - Classical/usual	NA	No	No	C73	2323004	C73.9	YES	2010	NO	NA	NA	NO	NA	NA	NA	NA	NA	8	NA	TRUE	THPA
thca_tcga	TCGA-CE-A3MD	TCGA-CE-A3MD-01	31	M0	N1	Stage I	7th	T2	NA	Thyroid Cancer	Papillary Thyroid Cancer	NA	NA	NA	NA	NA	235	0	NA	12.78	0:DiseaseFree	NA	NOT HISPANIC OR LATINO	NA	None	3/6/12	0.0014	Thyroid Papillary Carcinoma - Classical/usual	NA	No	No	C73	2323004	C73.9	YES	2011	NO	Right lobe	NA	NA	3	3	NA	NA	NA	10	NA	TRUE	THPA
thca_tcga	TCGA-CE-A482	TCGA-CE-A482-01	27	M0	N1	Stage I	7th	T1	NA	Thyroid Cancer	Papillary Thyroid Cancer	NA	NA	NA	NA	NA	263	0	NA	10.68	0:DiseaseFree	NA	NOT HISPANIC OR LATINO	NA	None	3/7/13	0.0003	Thyroid Papillary Carcinoma - Classical/usual	NA	No	No	C73	2323004	C73.9	YES	2011	NO	Right lobe	NA	YES	NA	NA	NA	NA	NA	3	NO	TRUE	THPA
thca_tcga	TCGA-CE-A483	TCGA-CE-A483-01	34	M0	N1	Stage I	7th	T2	NA	Thyroid Cancer	Papillary Thyroid Cancer	NA	NA	NA	NA	NA	143	0	NA	15.01	0:DiseaseFree	NA	NOT HISPANIC OR LATINO	NA	None	3/7/13	0.0001	Thyroid Papillary Carcinoma - Classical/usual	NA	No	No	C73	2323004	C73.9	YES	2012	NO	Left lobe	NA	YES	4	7	NA	NA	NA	NA	NO	TRUE	THPA
thca_tcga	TCGA-CE-A484	TCGA-CE-A484-01	37	M0	N1	Stage I	7th	T2	NA	Thyroid Cancer	Papillary Thyroid Cancer	NA	NA	NA	NA	NA	135	0	NA	12.42	0:DiseaseFree	NA	NOT HISPANIC OR LATINO	NA	None	3/7/13	0.0131	Thyroid Papillary Carcinoma - Classical/usual	NA	No	No	C73	2323004	C73.9	YES	2012	NO	Right lobe	NA	YES	2	4	NA	NA	NA	15	NO	TRUE	THPA
thca_tcga	TCGA-CE-A485	TCGA-CE-A485-01	32	M0	N1	Stage I	7th	T2	NA	Thyroid Cancer	Papillary Thyroid Cancer	NA	NA	NA	NA	NA	132	0	NA	12.65	0:DiseaseFree	NA	NOT HISPANIC OR LATINO	NA	None	3/7/13	0.0000	Thyroid Papillary Carcinoma - Classical/usual	NA	No	No	C73	2323004	C73.9	YES	2012	NO	Bilateral	NA	YES	1	2	NA	NA	NA	3	NO	TRUE	THPA
thca_tcga	TCGA-DE-A0XZ	TCGA-DE-A0XZ-01	65	M0	N1a	Stage III	6th	T1	NA	Thyroid Cancer	Papillary Thyroid Cancer	NA	NA	NA	NA	NA	377	0	NA	6.7	1:Recurred/Progressed	NA	NOT HISPANIC OR LATINO	NA	None	12/15/10	0.0110	Thyroid Papillary Carcinoma - Classical/usual	NA	No	Yes	C73	2323004	C73.9	YES	2009	NO	Right lobe	NA	YES	5	7	NA	NA	NA	25	NA	FALSE	THPA
thca_tcga	TCGA-DE-A0Y2	TCGA-DE-A0Y2-01	30	M0	N1a	Stage I	7th	T2	NA	Thyroid Cancer	Papillary Thyroid Cancer	NA	NA	NA	NA	NA	188	0	NA	21.62	0:DiseaseFree	NA	NOT HISPANIC OR LATINO	NA	None	12/15/10	0.0000	Thyroid Papillary Carcinoma - Classical/usual	NA	No	No	C73	2323004	C73.9	YES	2010	NO	Left lobe	NA	YES	6	11	NA	NA	NA	19	NA	FALSE	THPA
thca_tcga	TCGA-DE-A0Y3	TCGA-DE-A0Y3-01	60	M1	N1b	Stage IVC	6th	T4a	NA	Thyroid Cancer	Papillary Thyroid Cancer	NA	NA	NA	NA	NA	885	0	NA	0.99	1:Recurred/Progressed	NA	NOT HISPANIC OR LATINO	NA	NA	12/15/10	0.0000	Thyroid Papillary Carcinoma - Classical/usual	NA	No	No	C73	2323004	C73.9	YES	2008	NO	Bilateral	NA	YES	4	22	RAI-avid	NA	NA	12	NA	FALSE	THPA
thca_tcga	TCGA-DE-A3KN	TCGA-DE-A3KN-01	49	M0	N1b	Stage IVA	7th	T3	NA	Thyroid Cancer	Papillary Thyroid Cancer	NA	NA	NA	NA	NA	183	0	NA	27.3	0:DiseaseFree	NA	NOT HISPANIC OR LATINO	NA	Minimal (T3)	4/19/12	0.0171	Thyroid Papillary Carcinoma - Classical/usual	NA	No	No	C73	2323004	C73.9	YES	2011	NO	Left lobe	NA	YES	5	9	NA	NA	NA	17	NA	FALSE	THPA
thca_tcga	TCGA-DE-A4M8	TCGA-DE-A4M8-01	61	M0	N1	Stage III	7th	T2	NA	Thyroid Cancer	Papillary Thyroid Cancer	NA	No imaging evidence of disease	NA	NA	NA	104	0	NA	18.53	0:DiseaseFree	NA	NOT HISPANIC OR LATINO	NA	None	1/17/13	0.0110	Thyroid Papillary Carcinoma - Classical/usual	NA	No	No	C73	2323004	C73.9	YES	2012	NO	Bilateral	NA	YES	1	4	NA	NA	NA	6	NO	FALSE	THPA
thca_tcga	TCGA-DE-A4MA	TCGA-DE-A4MA-01	52	M0	N1a	Stage III	7th	T3	NA	Thyroid Cancer	Papillary Thyroid Cancer	NA	Persistent locoregional disease	NA	NA	NA	527	0	NA	30.09	0:DiseaseFree	NA	NOT HISPANIC OR LATINO	NA	Minimal (T3)	1/17/13	0.0002	Thyroid Papillary Carcinoma - Classical/usual	NA	No	No	C73	2323004	C73.9	YES	2011	NO	Left lobe	NA	YES	7	11	NA	NA	NA	NA	NO	FALSE	THPA
thca_tcga	TCGA-DE-A4MB	TCGA-DE-A4MB-01	79	M0	N1b	Stage IVA	7th	T3	NA	Thyroid Cancer	Papillary Thyroid Cancer	NA	Persistent locoregional disease	NA	NA	NA	478	0	NA	11.56	0:DiseaseFree	NA	HISPANIC OR LATINO	NA	Minimal (T3)	1/17/13	0.0755	Thyroid Papillary Carcinoma - Classical/usual	NA	No	No	C73	2323004	C73.9	YES	2011	NO	Left lobe	NA	YES	3	36	NA	NA	NA	NA	NO	FALSE	THPA
thca_tcga	TCGA-DE-A4MC	TCGA-DE-A4MC-01	43	M0	N1b	Stage I	7th	T3	NA	Thyroid Cancer	Papillary Thyroid Cancer	NA	Persistent locoregional disease	NA	NA	NA	444	0	NA	10.91	1:Recurred/Progressed	NA	NOT HISPANIC OR LATINO	NA	Minimal (T3)	1/17/13	0.0338	Thyroid Papillary Carcinoma - Classical/usual	NA	No	No	C73	2323004	C73.9	YES	2011	NO	Right lobe	NA	YES	1	1	NA	NA	NA	NA	YES	FALSE	THPA
thca_tcga	TCGA-DE-A4MD	TCGA-DE-A4MD-01	71	M0	N1b	Stage IVA	7th	T3	NA	Thyroid Cancer	Papillary Thyroid Cancer	NA	Persistent locoregional disease	NA	NA	NA	386	0	NA	10.84	1:Recurred/Progressed	NA	NOT HISPANIC OR LATINO	NA	None	1/17/13	0.0608	Thyroid Papillary Carcinoma - Classical/usual	NA	No	No	C73	2323004	C73.9	YES	2011	NO	Right lobe	NA	YES	9	41	NA	NA	NA	NA	YES	FALSE	THPA
thca_tcga	TCGA-DE-A4MD	TCGA-DE-A4MD-06	71	M0	N1b	Stage IVA	7th	T3	NA	Thyroid Cancer	Thyroid Cancer, NOS	NA	Persistent locoregional disease	NA	NA	NA	NA	0	NA	10.84	1:Recurred/Progressed	NA	NOT HISPANIC OR LATINO	NA	None	1/17/13	0.0615	Thyroid Papillary Carcinoma - Classical/usual	NA	No	No	C73	2323004	C73.9	YES	2011	NA	Right lobe	NA	YES	9	41	NA	NA	NA	NA	YES	NA	THYROID
thca_tcga	TCGA-DJ-A13V	TCGA-DJ-A13V-01	21	M0	N1a	Stage I	7th	T3	NA	Thyroid Cancer	Papillary Thyroid Cancer	NA	NA	NA	NA	NA	154	0	NA	43.13	0:DiseaseFree	NA	NOT HISPANIC OR LATINO	NA	Minimal (T3)	6/24/11	0.0000	Thyroid Papillary Carcinoma - Classical/usual	NA	No	No	C73	2323004	C73.9	YES	2010	NO	Left lobe	NA	YES	8	20	NA	NA	NA	6	NA	TRUE	THPA
thca_tcga	TCGA-DJ-A1QD	TCGA-DJ-A1QD-01	20	M0	N1b	Stage I	7th	T2	NA	Thyroid Cancer	Papillary Thyroid Cancer	NA	NA	NA	NA	NA	205	0	NA	48.03	0:DiseaseFree	NA	NOT HISPANIC OR LATINO	NA	None	7/25/11	0.0000	Thyroid Papillary Carcinoma - Classical/usual	NA	No	No	C73	2323004	C73.9	YES	2010	NO	Right lobe	NA	NA	NA	NA	NA	NA	NA	11	NA	TRUE	THPA
thca_tcga	TCGA-DJ-A1QH	TCGA-DJ-A1QH-01	58	M0	N1a	Stage III	7th	T3	NA	Thyroid Cancer	Papillary Thyroid Cancer	NA	NA	NA	NA	NA	146	0	NA	42.48	0:DiseaseFree	NA	NOT HISPANIC OR LATINO	NA	Minimal (T3)	7/25/11	0.0000	Thyroid Papillary Carcinoma - Tall Cell (>= 50% tall cell features)	NA	Yes	No	C73	2353684	C73.9	YES	2010	NO	Bilateral	NA	YES	7	8	NA	NA	NA	19	NA	TRUE	THPA
thca_tcga	TCGA-DJ-A2PQ	TCGA-DJ-A2PQ-01	26	M0	N1a	Stage I	7th	T2	NA	Thyroid Cancer	Papillary Thyroid Cancer	NA	NA	NA	NA	NA	223	0	NA	35.38	0:DiseaseFree	NA	NOT HISPANIC OR LATINO	NA	None	1/26/12	0.0001	Thyroid Papillary Carcinoma - Classical/usual	NA	No	No	C73	2323004	C73.9	YES	2010	NO	Left lobe	NA	YES	7	12	NA	NA	NA	6	NA	TRUE	THPA
thca_tcga	TCGA-DJ-A2PR	TCGA-DJ-A2PR-01	27	M0	N1a	Stage I	7th	T3	NA	Thyroid Cancer	Papillary Thyroid Cancer	NA	NA	NA	NA	NA	155	0	NA	27.43	0:DiseaseFree	NA	NOT HISPANIC OR LATINO	NA	Minimal (T3)	1/26/12	0.0001	Thyroid Papillary Carcinoma - Classical/usual	NA	No	Yes	C73	2323004	C73.9	YES	2011	NO	Bilateral	NA	YES	6	12	NA	NA	NA	8	NA	TRUE	THPA
thca_tcga	TCGA-DJ-A2PS	TCGA-DJ-A2PS-01	40	M0	N1a	Stage I	7th	T3	NA	Thyroid Cancer	Papillary Thyroid Cancer	NA	NA	NA	NA	NA	207	0	NA	26.18	0:DiseaseFree	NA	NOT HISPANIC OR LATINO	NA	Minimal (T3)	1/26/12	0.0000	Thyroid Papillary Carcinoma - Classical/usual	NA	No	No	C73	2323004	C73.9	YES	2011	NO	Bilateral	NA	YES	1	4	NA	NA	NA	3	NA	TRUE	THPA
thca_tcga	TCGA-DJ-A2PW	TCGA-DJ-A2PW-01	65	M0	N1a	Stage III	7th	T3	NA	Thyroid Cancer	Papillary Thyroid Cancer	NA	NA	NA	NA	NA	145	0	NA	34.82	0:DiseaseFree	NA	NOT HISPANIC OR LATINO	NA	None	1/26/12	0.0241	Thyroid Papillary Carcinoma - Classical/usual	NA	No	No	C73	2323004	C73.9	YES	2011	NO	Bilateral	NA	YES	1	1	NA	NA	NA	13	NA	TRUE	THPA
thca_tcga	TCGA-DJ-A2PY	TCGA-DJ-A2PY-01	46	M0	N1a	Stage III	7th	T3	NA	Thyroid Cancer	Papillary Thyroid Cancer	NA	NA	NA	NA	NA	105	0	NA	8.77	0:DiseaseFree	NA	NOT HISPANIC OR LATINO	NA	Minimal (T3)	1/26/12	0.0000	Thyroid Papillary Carcinoma - Tall Cell (>= 50% tall cell features)	NA	No	No	C73	2353684	C73.9	YES	2011	NO	Bilateral	NA	YES	1	2	NA	NA	NA	8	NA	TRUE	THPA
thca_tcga	TCGA-DJ-A2Q1	TCGA-DJ-A2Q1-01	44	M0	N1b	Stage I	7th	T1b	NA	Thyroid Cancer	Papillary Thyroid Cancer	NA	NA	NA	NA	NA	121	0	NA	37.71	0:DiseaseFree	NA	NOT HISPANIC OR LATINO	NA	None	1/30/12	0.0001	Thyroid Papillary Carcinoma - Classical/usual	NA	No	No	C73	2323004	C73.9	YES	2011	NO	Bilateral	NA	YES	11	44	NA	NA	NA	7	NA	TRUE	THPA
thca_tcga	TCGA-DJ-A2Q3	TCGA-DJ-A2Q3-01	61	M0	N1a	Stage III	7th	T3	NA	Thyroid Cancer	Papillary Thyroid Cancer	NA	NA	NA	NA	NA	125	0	NA	12.65	1:Recurred/Progressed	NA	NOT HISPANIC OR LATINO	NA	Minimal (T3)	1/30/12	0.0001	Thyroid Papillary Carcinoma - Tall Cell (>= 50% tall cell features)	NA	No	No	C73	2353684	C73.9	YES	2011	NO	Left lobe	NA	YES	1	6	NA	NA	NA	16	NA	TRUE	THPA
thca_tcga	TCGA-DJ-A2Q4	TCGA-DJ-A2Q4-01	53	M0	N1a	Stage III	7th	T1b	NA	Thyroid Cancer	Papillary Thyroid Cancer	NA	NA	NA	NA	NA	121	0	NA	33.9	0:DiseaseFree	NA	NOT HISPANIC OR LATINO	NA	None	1/30/12	0.0000	Thyroid Papillary Carcinoma - Classical/usual	NA	No	No	C73	2323004	C73.9	YES	2011	NO	Bilateral	NA	YES	1	10	NA	NA	NA	13	NA	TRUE	THPA
thca_tcga	TCGA-DJ-A2Q5	TCGA-DJ-A2Q5-01	51	M0	N1b	Stage IVA	7th	T2	NA	Thyroid Cancer	Papillary Thyroid Cancer	NA	NA	NA	NA	NA	139	0	NA	37.45	0:DiseaseFree	NA	NOT HISPANIC OR LATINO	NA	None	2/20/12	0.0001	Thyroid Papillary Carcinoma - Classical/usual	NA	No	No	C73	2323004	C73.9	YES	2011	NO	Left lobe	NA	YES	2	5	NA	NA	NA	8	NA	TRUE	THPA
thca_tcga	TCGA-DJ-A2Q6	TCGA-DJ-A2Q6-01	38	M0	N1b	Stage I	7th	T1b	NA	Thyroid Cancer	Papillary Thyroid Cancer	NA	NA	NA	NA	NA	138	0	NA	36.43	0:DiseaseFree	NA	NOT HISPANIC OR LATINO	NA	Minimal (T3)	2/20/12	0.0001	Thyroid Papillary Carcinoma - Classical/usual	NA	No	No	C73	2323004	C73.9	YES	2011	NO	Bilateral	NA	YES	22	45	NA	NA	NA	7	NA	TRUE	THPA
thca_tcga	TCGA-DJ-A2Q7	TCGA-DJ-A2Q7-01	52	M0	N1a	Stage III	7th	T2	NA	Thyroid Cancer	Papillary Thyroid Cancer	NA	NA	NA	NA	NA	160	0	NA	35.09	0:DiseaseFree	NA	NOT HISPANIC OR LATINO	NA	Minimal (T3)	2/20/12	0.0110	Thyroid Papillary Carcinoma - Classical/usual	NA	No	No	C73	2323004	C73.9	YES	2011	NO	Bilateral	NA	YES	3	5	NA	NA	NA	9	NA	TRUE	THPA
thca_tcga	TCGA-DJ-A2Q9	TCGA-DJ-A2Q9-01	65	M0	N1a	Stage III	7th	T1b	NA	Thyroid Cancer	Papillary Thyroid Cancer	NA	NA	NA	NA	NA	181	0	NA	35.87	0:DiseaseFree	NA	NOT HISPANIC OR LATINO	NA	None	2/20/12	0.0000	Thyroid Papillary Carcinoma - Tall Cell (>= 50% tall cell features)	NA	No	No	C73	2353684	C73.9	YES	2011	NO	Right lobe	NA	YES	1	5	NA	NA	NA	17	NA	TRUE	THPA
thca_tcga	TCGA-DJ-A2QB	TCGA-DJ-A2QB-01	53	M0	N1b	Stage IVA	7th	T3	NA	Thyroid Cancer	Follicular Thyroid Cancer	NA	NA	NA	NA	NA	148	0	NA	35.15	0:DiseaseFree	NA	NOT HISPANIC OR LATINO	NA	Minimal (T3)	2/20/12	0.0110	Thyroid Papillary Carcinoma - Follicular (>= 99% follicular patterned)	NA	No	No	C73	2352223	C73.9	YES	2011	NO	Bilateral	NA	YES	5	54	NA	NA	NA	8	NA	TRUE	THFO
thca_tcga	TCGA-DJ-A3UO	TCGA-DJ-A3UO-01	63	M0	N1b	Stage IVA	7th	T3	NA	Thyroid Cancer	Papillary Thyroid Cancer	NA	No imaging evidence of disease	NA	NA	NA	482	0	NA	21.06	1:Recurred/Progressed	NA	NOT HISPANIC OR LATINO	NA	Minimal (T3)	8/13/12	0.0110	Thyroid Papillary Carcinoma - Classical/usual	NA	No	No	C73	2323004	C73.9	YES	2010	NO	Bilateral	NA	YES	6	25	NA	NA	NA	15	NO	TRUE	THPA
thca_tcga	TCGA-DJ-A3UQ	TCGA-DJ-A3UQ-01	45	M0	N1a	Stage III	7th	T3	NA	Thyroid Cancer	Papillary Thyroid Cancer	NA	No imaging evidence of disease	NA	NA	NA	210	0	NA	19.55	0:DiseaseFree	NA	NOT HISPANIC OR LATINO	NA	Minimal (T3)	8/13/12	0.0000	Thyroid Papillary Carcinoma - Tall Cell (>= 50% tall cell features)	NA	No	No	C73	2353684	C73.9	YES	2011	NO	Left lobe	NA	YES	5	6	NA	NA	NA	18	NO	TRUE	THPA
thca_tcga	TCGA-DJ-A3UR	TCGA-DJ-A3UR-01	51	M0	N1a	Stage III	7th	T3	NA	Thyroid Cancer	Follicular Thyroid Cancer	NA	No imaging evidence of disease	NA	NA	NA	623	0	NA	36.3	0:DiseaseFree	NA	NOT HISPANIC OR LATINO	NA	Minimal (T3)	8/13/12	0.0001	Thyroid Papillary Carcinoma - Follicular (>= 99% follicular patterned)	NA	No	No	C73	2352223	C73.9	YES	2010	NO	Bilateral	NA	YES	4	7	NA	NA	NA	13	NO	TRUE	THFO
thca_tcga	TCGA-DJ-A3V0	TCGA-DJ-A3V0-01	56	M0	N1b	Stage IVA	7th	T4a	NA	Thyroid Cancer	Papillary Thyroid Cancer	NA	No imaging evidence of disease	NA	NA	NA	664	0	NA	36.96	0:DiseaseFree	NA	NOT HISPANIC OR LATINO	NA	Moderate/Advanced (T4a)	8/13/12	0.0003	Thyroid Papillary Carcinoma - Tall Cell (>= 50% tall cell features)	NA	No	No	C73	2353684	C73.9	YES	2010	NO	Right lobe	NA	YES	13	49	NA	NA	NA	NA	NO	TRUE	THPA
thca_tcga	TCGA-DJ-A3V2	TCGA-DJ-A3V2-01	44	M0	N1a	Stage I	7th	T2	NA	Thyroid Cancer	Papillary Thyroid Cancer	NA	No imaging evidence of disease	NA	NA	NA	295	0	NA	20.2	0:DiseaseFree	NA	NOT HISPANIC OR LATINO	NA	None	8/21/12	0.0003	Thyroid Papillary Carcinoma - Classical/usual	NA	No	No	C73	2323004	C73.9	YES	2011	NO	Bilateral	NA	YES	1	4	NA	NA	NA	NA	NO	TRUE	THPA
thca_tcga	TCGA-DJ-A3V4	TCGA-DJ-A3V4-01	60	M0	N1a	Stage III	7th	T3	NA	Thyroid Cancer	Papillary Thyroid Cancer	NA	No imaging evidence of disease	NA	NA	NA	345	0	NA	42.51	0:DiseaseFree	NA	NOT HISPANIC OR LATINO	NA	Minimal (T3)	8/21/12	0.0000	Thyroid Papillary Carcinoma - Tall Cell (>= 50% tall cell features)	NA	No	Yes	C73	2353684	C73.9	YES	2011	NO	Left lobe	NA	YES	1	1	NA	NA	NA	NA	NO	TRUE	THPA
thca_tcga	TCGA-DJ-A3V8	TCGA-DJ-A3V8-01	28	M0	N1b	Stage I	7th	T3	NA	Thyroid Cancer	Papillary Thyroid Cancer	NA	No imaging evidence of disease	NA	NA	NA	248	0	NA	21.25	0:DiseaseFree	NA	NOT HISPANIC OR LATINO	NA	Minimal (T3)	8/21/12	0.0000	Thyroid Papillary Carcinoma - Tall Cell (>= 50% tall cell features)	NA	No	No	C73	2353684	C73.9	YES	2011	NO	Right lobe	NA	YES	8	16	NA	NA	NA	NA	NO	TRUE	THPA
thca_tcga	TCGA-DJ-A3V9	TCGA-DJ-A3V9-01	50	M0	N1b	Stage IVA	7th	T2	NA	Thyroid Cancer	Papillary Thyroid Cancer	NA	No imaging evidence of disease	NA	NA	NA	171	0	NA	20.47	0:DiseaseFree	NA	NOT HISPANIC OR LATINO	NA	None	8/21/12	0.0000	Thyroid Papillary Carcinoma - Classical/usual	NA	No	No	C73	2323004	C73.9	YES	2011	NO	Bilateral	NA	YES	12	56	NA	NA	NA	NA	NO	TRUE	THPA
thca_tcga	TCGA-DJ-A3VA	TCGA-DJ-A3VA-01	39	M0	N1a	Stage I	7th	T1b	NA	Thyroid Cancer	Papillary Thyroid Cancer	NA	No imaging evidence of disease	NA	NA	NA	295	0	NA	24.8	0:DiseaseFree	NA	NOT HISPANIC OR LATINO	NA	None	8/21/12	0.0000	Thyroid Papillary Carcinoma - Classical/usual	NA	No	No	C73	2323004	C73.9	YES	2011	NO	Left lobe	NA	YES	1	28	NA	NA	NA	7	NO	TRUE	THPA
thca_tcga	TCGA-DJ-A3VB	TCGA-DJ-A3VB-01	52	M0	N1a	Stage III	7th	T3	NA	Thyroid Cancer	Papillary Thyroid Cancer	NA	No imaging evidence of disease	NA	NA	NA	273	0	NA	22.9	0:DiseaseFree	NA	NOT HISPANIC OR LATINO	NA	Minimal (T3)	8/21/12	0.0002	Thyroid Papillary Carcinoma - Tall Cell (>= 50% tall cell features)	NA	No	No	C73	2353684	C73.9	YES	2011	NO	Left lobe	NA	YES	1	1	NA	NA	NA	8	NO	TRUE	THPA
thca_tcga	TCGA-DJ-A3VD	TCGA-DJ-A3VD-01	32	M0	N1a	Stage I	7th	T1b	NA	Thyroid Cancer	Papillary Thyroid Cancer	NA	No imaging evidence of disease	NA	NA	NA	275	0	NA	40.67	0:DiseaseFree	NA	HISPANIC OR LATINO	NA	None	8/21/12	0.0000	Thyroid Papillary Carcinoma - Classical/usual	NA	No	No	C73	2323004	C73.9	YES	2011	NO	Isthmus	NA	YES	6	14	NA	NA	NA	NA	NO	TRUE	THPA
thca_tcga	TCGA-DJ-A3VF	TCGA-DJ-A3VF-01	60	M0	N1b	Stage IVA	7th	T3	NA	Thyroid Cancer	Papillary Thyroid Cancer	NA	No imaging evidence of disease	NA	NA	NA	134	0	NA	9.59	0:DiseaseFree	NA	NOT HISPANIC OR LATINO	NA	Minimal (T3)	8/21/12	0.0000	Thyroid Papillary Carcinoma - Tall Cell (>= 50% tall cell features)	NA	No	No	C73	2353684	C73.9	YES	2011	NO	Right lobe	NA	YES	4	12	NA	NA	NA	6	NO	TRUE	THPA
thca_tcga	TCGA-DJ-A3VI	TCGA-DJ-A3VI-01	52	M0	N1a	Stage III	7th	T1b	NA	Thyroid Cancer	Papillary Thyroid Cancer	NA	No imaging evidence of disease	NA	NA	NA	342	0	NA	3.12	0:DiseaseFree	NA	NOT HISPANIC OR LATINO	NA	None	8/21/12	0.0000	Thyroid Papillary Carcinoma - Classical/usual	NA	No	Yes	C73	2323004	C73.9	YES	2011	NO	Left lobe	NA	YES	3	5	NA	NA	NA	NA	NO	TRUE	THPA
thca_tcga	TCGA-DJ-A3VJ	TCGA-DJ-A3VJ-01	22	M0	N1a	Stage I	7th	T3	NA	Thyroid Cancer	Follicular Thyroid Cancer	NA	No imaging evidence of disease	NA	NA	NA	541	0	NA	36.4	0:DiseaseFree	NA	NOT HISPANIC OR LATINO	NA	Minimal (T3)	8/21/12	0.0000	Other, specify	Papillary carcinoma, diffuse sclerosing variant	No	No	C73	2355875	C73.9	YES	2010	NO	Bilateral	NA	YES	5	5	NA	NA	NA	5	NO	TRUE	THFO
thca_tcga	TCGA-DJ-A4UP	TCGA-DJ-A4UP-01	15	M0	N1b	Stage I	7th	T1b	NA	Thyroid Cancer	Papillary Thyroid Cancer	NA	No imaging evidence of disease	NA	NA	NA	231	0	NA	30.09	0:DiseaseFree	NA	NOT HISPANIC OR LATINO	NA	None	3/12/13	0.0002	Thyroid Papillary Carcinoma - Classical/usual	NA	No	No	C73	2323004	C73.9	YES	2012	NO	Right lobe	NA	YES	5	49	NA	NA	NA	4	NO	TRUE	THPA
thca_tcga	TCGA-DJ-A4UQ	TCGA-DJ-A4UQ-01	60	M0	N1b	Stage IVA	7th	T3	NA	Thyroid Cancer	Follicular Thyroid Cancer	NA	Persistent locoregional disease	NA	NA	NA	257	0	NA	33.02	0:DiseaseFree	NA	NOT HISPANIC OR LATINO	NA	Minimal (T3)	3/12/13	0.0000	Other, specify	Papillary carcinoma, diffuse sclerosing variant	No	No	C73	2355875	C73.9	YES	2012	NO	Bilateral	NA	YES	31	99	NA	NA	NA	NA	NO	TRUE	THFO
thca_tcga	TCGA-DJ-A4UR	TCGA-DJ-A4UR-01	36	M1	N1b	Stage II	7th	T3	NA	Thyroid Cancer	Follicular Thyroid Cancer	NA	NA	NA	NA	NA	216	0	NA	3.71	1:Recurred/Progressed	NA	NOT HISPANIC OR LATINO	NA	Minimal (T3)	3/12/13	0.0303	Thyroid Papillary Carcinoma - Follicular (>= 99% follicular patterned)	NA	No	No	C73	2352223	C73.9	YES	2012	NO	Right lobe	NA	YES	11	23	RAI-avid|Imaging Suspected	NA	NA	NA	NO	TRUE	THFO
thca_tcga	TCGA-DJ-A4UW	TCGA-DJ-A4UW-01	34	M0	N1b	Stage I	7th	T1a	NA	Thyroid Cancer	Papillary Thyroid Cancer	NA	No imaging evidence of disease	NA	NA	NA	232	0	NA	26.91	0:DiseaseFree	NA	NOT HISPANIC OR LATINO	NA	None	3/12/13	0.0001	Thyroid Papillary Carcinoma - Tall Cell (>= 50% tall cell features)	NA	No	No	C73	2353684	C73.9	YES	2012	NO	Left lobe	NA	YES	13	25	NA	NA	NA	6	NO	TRUE	THPA
thca_tcga	TCGA-DJ-A4V5	TCGA-DJ-A4V5-01	55	M0	N1b	Stage IVA	7th	T3	NA	Thyroid Cancer	Papillary Thyroid Cancer	NA	No imaging evidence of disease	NA	NA	NA	357	0	NA	35.35	0:DiseaseFree	NA	NOT HISPANIC OR LATINO	NA	Minimal (T3)	3/12/13	0.0001	Thyroid Papillary Carcinoma - Classical/usual	NA	No	No	C73	2323004	C73.9	YES	2011	NO	Right lobe	NA	YES	30	82	NA	NA	NA	3	NO	TRUE	THPA
thca_tcga	TCGA-DO-A1K0	TCGA-DO-A1K0-01	30	MX	N1b	Stage I	7th	T3	NA	Thyroid Cancer	Papillary Thyroid Cancer	NA	NA	NA	NA	NA	282	0	NA	18.96	1:Recurred/Progressed	NA	NOT HISPANIC OR LATINO	NA	Minimal (T3)	5/30/11	0.0002	Thyroid Papillary Carcinoma - Classical/usual	NA	No	No	C73	2323004	C73.9	YES	2010	NO	Bilateral	NA	YES	9	14	NA	NA	NA	6	NA	FALSE	THPA
thca_tcga	TCGA-DO-A2HM	TCGA-DO-A2HM-01	49	MX	N1b	Stage IVA	7th	T1b	NA	Thyroid Cancer	Papillary Thyroid Cancer	NA	NA	NA	NA	NA	93	0	NA	2.33	0:DiseaseFree	NA	NOT HISPANIC OR LATINO	NA	None	10/2/12	0.0004	Thyroid Papillary Carcinoma - Classical/usual	NA	No	No	C73	2323004	C73.9	YES	2011	NO	Left lobe	NA	YES	3	5	NA	NA	NA	59	NA	FALSE	THPA
thca_tcga	TCGA-E3-A3DY	TCGA-E3-A3DY-01	37	M0	N1a	Stage I	6th	T3	NA	Thyroid Cancer	Papillary Thyroid Cancer	NA	NA	NA	NA	NA	1682	0	NA	92.48	0:DiseaseFree	NA	NOT HISPANIC OR LATINO	NA	None	1/12/12	0.0000	Other, specify	Papillary carcinoma: mixed papillary and follicular variant	No	No	C73	2352223	C73.9	YES	2007	NO	Bilateral	NA	YES	4	5	NA	NA	NA	11	NA	FALSE	THPA
thca_tcga	TCGA-E3-A3E2	TCGA-E3-A3E2-01	34	MX	N1a	Stage I	6th	T1	NA	Thyroid Cancer	Follicular Thyroid Cancer	NA	NA	NA	NA	NA	1704	0	NA	63.14	0:DiseaseFree	NA	NOT HISPANIC OR LATINO	NA	None	1/12/12	0.0000	Thyroid Papillary Carcinoma - Follicular (>= 99% follicular patterned)	NA	No	No	C73	2352223	C73.9	YES	2007	NO	Right lobe	NA	YES	2	8	NA	NA	NA	8	NA	FALSE	THFO
thca_tcga	TCGA-E3-A3E5	TCGA-E3-A3E5-01	57	MX	N1b	Stage IVA	7th	T4a	NA	Thyroid Cancer	Papillary Thyroid Cancer	NA	NA	NA	NA	NA	352	0	NA	39.91	0:DiseaseFree	NA	NOT HISPANIC OR LATINO	NA	None	1/12/11	0.0094	Thyroid Papillary Carcinoma - Classical/usual	NA	No	Yes	C73	2323004	C73.9	YES	2010	NO	Bilateral	NA	YES	13	28	NA	NA	NA	21	NA	FALSE	THPA
thca_tcga	TCGA-E8-A2JQ	TCGA-E8-A2JQ-01	18	M0	N1a	Stage I	7th	T3	NA	Thyroid Cancer	Papillary Thyroid Cancer	NA	NA	NA	NA	NA	107	0	NA	11.7	0:DiseaseFree	NA	NOT HISPANIC OR LATINO	NA	Minimal (T3)	12/20/11	NA	Thyroid Papillary Carcinoma - Classical/usual	NA	No	No	C73	2323004	C73.9	YES	2011	NO	Right lobe	NA	YES	11	14	NA	NA	NA	NA	NA	TRUE	THPA
thca_tcga	TCGA-E8-A415	TCGA-E8-A415-01	39	M0	N1b	Stage I	7th	T1a	NA	Thyroid Cancer	Papillary Thyroid Cancer	NA	NA	NA	NA	NA	58	0	NA	31.01	0:DiseaseFree	NA	NOT HISPANIC OR LATINO	NA	None	9/21/12	0.0000	Thyroid Papillary Carcinoma - Classical/usual	NA	No	No	C73	2323004	C73.9	YES	2012	NO	Left lobe	NA	YES	1	2	NA	NA	NA	8	NO	TRUE	THPA
thca_tcga	TCGA-E8-A417	TCGA-E8-A417-01	38	M0	N1a	Stage I	7th	T2	NA	Thyroid Cancer	Papillary Thyroid Cancer	NA	NA	NA	NA	NA	52	0	NA	30.81	0:DiseaseFree	NA	NOT HISPANIC OR LATINO	NA	None	9/21/12	0.0000	Thyroid Papillary Carcinoma - Classical/usual	NA	No	No	C73	2323004	C73.9	YES	2012	NO	Right lobe	NA	YES	2	2	NA	NA	NA	NA	NO	TRUE	THPA
thca_tcga	TCGA-E8-A419	TCGA-E8-A419-01	30	M0	N1	Stage I	7th	T2	NA	Thyroid Cancer	Papillary Thyroid Cancer	NA	NA	NA	NA	NA	125	0	NA	25.43	0:DiseaseFree	NA	NOT HISPANIC OR LATINO	NA	None	9/12/12	0.0000	Thyroid Papillary Carcinoma - Classical/usual	NA	No	No	C73	2323004	C73.9	YES	2012	NO	Left lobe	NA	YES	1	5	NA	NA	NA	5	NO	TRUE	THPA
thca_tcga	TCGA-E8-A436	TCGA-E8-A436-01	53	M0	N1b	Stage IVA	7th	T2	NA	Thyroid Cancer	Papillary Thyroid Cancer	NA	NA	NA	NA	NA	114	0	NA	14.95	0:DiseaseFree	NA	NOT HISPANIC OR LATINO	NA	None	11/19/12	0.0000	Thyroid Papillary Carcinoma - Classical/usual	NA	No	No	C73	2323004	C73.9	YES	2012	NO	Bilateral	NA	YES	1	10	NA	NA	NA	8	NO	TRUE	THPA
thca_tcga	TCGA-EL-A3CM	TCGA-EL-A3CM-01	64	M0	N1b	Stage III	4th	T3	NA	Thyroid Cancer	Papillary Thyroid Cancer	NA	NA	NA	NA	NA	5462	0	NA	NA	NA	NA	HISPANIC OR LATINO	NA	Minimal (T3)	3/8/13	0.0001	Thyroid Papillary Carcinoma - Classical/usual	NA	No	No	C73	2323004	C73.9	YES	1996	NO	Bilateral	NA	YES	3	16	NA	NA	NA	12	NO	TRUE	THPA
thca_tcga	TCGA-EL-A3CO	TCGA-EL-A3CO-01	88	M0	N1b	Stage III	5th	T3	NA	Thyroid Cancer	Papillary Thyroid Cancer	NA	NA	NA	NA	NA	4439	0	NA	NA	NA	NA	NOT HISPANIC OR LATINO	NA	Minimal (T3)	3/8/13	0.0000	Thyroid Papillary Carcinoma - Classical/usual	NA	No	No	C73	2323004	C73.9	YES	1999	NO	Bilateral	NA	YES	10	41	NA	NA	NA	7	NO	TRUE	THPA
thca_tcga	TCGA-EL-A3CR	TCGA-EL-A3CR-01	78	M0	N1b	Stage III	5th	T3	NA	Thyroid Cancer	Papillary Thyroid Cancer	NA	NA	NA	NA	NA	3278	0	NA	NA	NA	NA	NOT HISPANIC OR LATINO	NA	Minimal (T3)	3/11/13	0.0000	Thyroid Papillary Carcinoma - Classical/usual	NA	No	Yes	C73	2323004	C73.9	YES	2002	NO	Right lobe	NA	YES	8	32	NA	NA	NA	27	NO	TRUE	THPA
thca_tcga	TCGA-EL-A3CT	TCGA-EL-A3CT-01	78	M0	N1a	Stage IVA	6th	T4a	NA	Thyroid Cancer	Papillary Thyroid Cancer	NA	NA	NA	NA	NA	2639	0	NA	NA	NA	NA	NOT HISPANIC OR LATINO	NA	Moderate/Advanced (T4a)	3/15/13	0.0001	Thyroid Papillary Carcinoma - Classical/usual	NA	No	No	C73	2323004	C73.9	YES	2004	NO	Left lobe	NA	YES	2	17	NA	NA	NA	66	NO	TRUE	THPA
thca_tcga	TCGA-EL-A3CU	TCGA-EL-A3CU-01	70	M0	N1a	Stage III	5th	T1	NA	Thyroid Cancer	Papillary Thyroid Cancer	NA	NA	NA	NA	NA	4278	0	NA	157.03	0:DiseaseFree	NA	NOT HISPANIC OR LATINO	NA	None	10/12/12	0.0001	Thyroid Papillary Carcinoma - Classical/usual	NA	No	No	C73	2323004	C73.9	YES	2000	NO	NA	NA	YES	4	7	NA	NA	NA	12	NO	TRUE	THPA
thca_tcga	TCGA-EL-A3CV	TCGA-EL-A3CV-01	40	M0	N1b	Stage I	6th	T3	NA	Thyroid Cancer	Papillary Thyroid Cancer	NA	NA	NA	NA	NA	2352	0	NA	37.91	0:DiseaseFree	NA	HISPANIC OR LATINO	NA	Minimal (T3)	3/8/13	0.0000	Thyroid Papillary Carcinoma - Classical/usual	NA	No	No	C73	2323004	C73.9	YES	2005	NO	Bilateral	NA	YES	9	38	NA	NA	NA	6	NO	TRUE	THPA
thca_tcga	TCGA-EL-A3CW	TCGA-EL-A3CW-01	87	M0	N1a	Stage III	5th	T2	NA	Thyroid Cancer	Papillary Thyroid Cancer	NA	NA	NA	NA	NA	4171	0	NA	NA	NA	NA	NOT HISPANIC OR LATINO	NA	None	10/12/12	0.0001	Thyroid Papillary Carcinoma - Classical/usual	NA	No	No	C73	2323004	C73.9	YES	2000	NO	Right lobe	NA	YES	14	21	NA	NA	NA	7	NO	TRUE	THPA
thca_tcga	TCGA-EL-A3CY	TCGA-EL-A3CY-01	28	M0	N1b	Stage I	5th	TX	NA	Thyroid Cancer	Papillary Thyroid Cancer	NA	NA	NA	NA	NA	4097	0	NA	4.17	0:DiseaseFree	NA	NOT HISPANIC OR LATINO	NA	None	3/15/13	0.0000	Thyroid Papillary Carcinoma - Classical/usual	NA	Yes	Yes	C73	2323004	C73.9	YES	2000	NO	Right lobe	NA	YES	12	12	NA	NA	NA	2	NO	TRUE	THPA
thca_tcga	TCGA-EL-A3CZ	TCGA-EL-A3CZ-01	37	M0	N1a	Stage I	6th	T1	NA	Thyroid Cancer	Papillary Thyroid Cancer	NA	NA	NA	NA	NA	1410	0	NA	46.85	1:Recurred/Progressed	NA	NOT HISPANIC OR LATINO	NA	None	10/12/12	0.0000	Thyroid Papillary Carcinoma - Classical/usual	NA	No	No	C73	2323004	C73.9	YES	2007	NO	Left lobe	NA	YES	1	7	NA	NA	NA	4	NO	TRUE	THPA
thca_tcga	TCGA-EL-A3D0	TCGA-EL-A3D0-01	61	M0	N1b	Stage III	5th	T4	NA	Thyroid Cancer	Papillary Thyroid Cancer	NA	NA	NA	NA	NA	3829	0	NA	139.75	0:DiseaseFree	NA	NOT HISPANIC OR LATINO	NA	Moderate/Advanced (T4a)	3/11/13	0.0110	Thyroid Papillary Carcinoma - Classical/usual	NA	No	Yes	C73	2323004	C73.9	YES	2001	NO	Left lobe	NA	YES	9	37	Imaging Suspected	Papillary thyroid carcinoma	NA	20	NO	TRUE	THPA
thca_tcga	TCGA-EL-A3D4	TCGA-EL-A3D4-01	62	M0	N1b	Stage IVA	6th	T3	NA	Thyroid Cancer	Papillary Thyroid Cancer	NA	NA	NA	NA	NA	1080	0	NA	69.51	0:DiseaseFree	NA	NOT HISPANIC OR LATINO	NA	Minimal (T3)	3/8/13	0.0112	Thyroid Papillary Carcinoma - Classical/usual	NA	No	No	C73	2323004	C73.9	YES	2008	NO	Bilateral	NA	YES	31	75	NA	NA	NA	3	NO	TRUE	THPA
thca_tcga	TCGA-EL-A3D5	TCGA-EL-A3D5-01	44	M0	N1b	Stage I	7th	T3	NA	Thyroid Cancer	Papillary Thyroid Cancer	NA	NA	NA	NA	NA	626	0	NA	57.06	0:DiseaseFree	NA	NOT HISPANIC OR LATINO	NA	Minimal (T3)	3/11/13	0.0148	Thyroid Papillary Carcinoma - Classical/usual	NA	No	Yes	C73	2323004	C73.9	YES	2010	NO	Bilateral	NA	YES	15	30	NA	NA	NA	9	NO	TRUE	THPA
thca_tcga	TCGA-EL-A3D6	TCGA-EL-A3D6-01	51	M0	N1b	Stage III	5th	T3	NA	Thyroid Cancer	Papillary Thyroid Cancer	NA	NA	NA	NA	NA	4447	0	NA	108.28	0:DiseaseFree	NA	HISPANIC OR LATINO	NA	Minimal (T3)	10/12/12	0.0001	Thyroid Papillary Carcinoma - Classical/usual	NA	No	No	C73	2323004	C73.9	YES	1999	NO	Left lobe	NA	YES	1	5	NA	NA	NA	24	NO	TRUE	THPA
thca_tcga	TCGA-EL-A3GP	TCGA-EL-A3GP-01	70	M0	N1a	Stage III	6th	T3	NA	Thyroid Cancer	Papillary Thyroid Cancer	NA	NA	NA	NA	NA	940	0	NA	49.47	0:DiseaseFree	NA	NOT HISPANIC OR LATINO	NA	Minimal (T3)	3/7/13	0.1714	Thyroid Papillary Carcinoma - Classical/usual	NA	No	No	C73	2323004	C73.9	YES	2009	NO	Right lobe	NA	YES	7	15	NA	NA	NA	15	NO	FALSE	THPA
thca_tcga	TCGA-EL-A3GS	TCGA-EL-A3GS-01	37	M0	N1	Stage I	6th	T3	NA	Thyroid Cancer	Papillary Thyroid Cancer	NA	NA	NA	NA	NA	1533	0	NA	65.34	0:DiseaseFree	NA	HISPANIC OR LATINO	NA	Minimal (T3)	3/7/13	0.0001	Thyroid Papillary Carcinoma - Classical/usual	NA	No	No	C73	2323004	C73.9	YES	2007	NO	Bilateral	NA	YES	1	1	NA	NA	NA	15	NO	FALSE	THPA
thca_tcga	TCGA-EL-A3GU	TCGA-EL-A3GU-01	72	M0	N1	Stage III	5th	T3	NA	Thyroid Cancer	Papillary Thyroid Cancer	NA	NA	NA	NA	NA	3486	0	NA	17.87	1:Recurred/Progressed	NA	HISPANIC OR LATINO	NA	Minimal (T3)	3/7/13	0.0499	Thyroid Papillary Carcinoma - Classical/usual	NA	No	No	C73	2323004	C73.9	YES	2002	NO	Left lobe	NA	YES	10	23	NA	NA	NA	24	YES	FALSE	THPA
thca_tcga	TCGA-EL-A3GX	TCGA-EL-A3GX-01	41	M0	N1	Stage I	5th	T2	NA	Thyroid Cancer	Papillary Thyroid Cancer	NA	NA	NA	NA	NA	4200	0	NA	14.42	1:Recurred/Progressed	NA	NOT HISPANIC OR LATINO	NA	None	3/7/13	0.0000	Thyroid Papillary Carcinoma - Classical/usual	NA	No	No	C73	2323004	C73.9	YES	2000	NO	Right lobe	NA	YES	3	40	NA	NA	NA	10	YES	FALSE	THPA
thca_tcga	TCGA-EL-A3GY	TCGA-EL-A3GY-01	40	M1	N1	Stage II	6th	T1	NA	Thyroid Cancer	Papillary Thyroid Cancer	NA	NA	NA	NA	NA	2698	0	NA	101.05	0:DiseaseFree	NA	NOT HISPANIC OR LATINO	NA	None	3/7/13	0.0000	Thyroid Papillary Carcinoma - Classical/usual	NA	No	No	C73	2323004	C73.9	YES	2004	NO	Right lobe	NA	NO	NA	NA	NA	NA	NA	22	NO	FALSE	THPA
thca_tcga	TCGA-EL-A3H3	TCGA-EL-A3H3-01	19	M0	N1	Stage I	6th	T2	NA	Thyroid Cancer	Papillary Thyroid Cancer	NA	NA	NA	NA	NA	1087	0	NA	43.33	0:DiseaseFree	NA	NOT HISPANIC OR LATINO	NA	None	3/7/13	0.0002	Thyroid Papillary Carcinoma - Classical/usual	NA	No	No	C73	2323004	C73.9	YES	2008	NO	Isthmus	NA	YES	6	19	NA	NA	NA	3	NO	FALSE	THPA
thca_tcga	TCGA-EL-A3H4	TCGA-EL-A3H4-01	46	M0	N1	Stage IVA	6th	T4a	NA	Thyroid Cancer	Papillary Thyroid Cancer	NA	NA	NA	NA	NA	849	0	NA	49.67	0:DiseaseFree	NA	NOT HISPANIC OR LATINO	NA	Moderate/Advanced (T4a)	3/11/13	0.0000	Thyroid Papillary Carcinoma - Classical/usual	NA	No	No	C73	2323004	C73.9	YES	2009	NO	Right lobe	NA	YES	10	69	NA	NA	NA	12	NO	FALSE	THPA
thca_tcga	TCGA-EL-A3H5	TCGA-EL-A3H5-01	57	M0	N1	Stage IVA	6th	T4	NA	Thyroid Cancer	Papillary Thyroid Cancer	NA	NA	NA	NA	NA	1508	0	NA	83.51	0:DiseaseFree	NA	NOT HISPANIC OR LATINO	NA	Moderate/Advanced (T4a)	3/7/13	0.0589	Thyroid Papillary Carcinoma - Classical/usual	NA	No	No	C73	2323004	C73.9	YES	2007	NO	Right lobe	NA	YES	6	48	NA	NA	NA	16	NO	FALSE	THPA
thca_tcga	TCGA-EL-A3H7	TCGA-EL-A3H7-01	36	M0	N1	Stage I	5th	T3	NA	Thyroid Cancer	Papillary Thyroid Cancer	NA	NA	NA	NA	NA	3506	0	NA	138.9	0:DiseaseFree	NA	NOT HISPANIC OR LATINO	NA	Minimal (T3)	3/7/13	0.0000	Thyroid Papillary Carcinoma - Classical/usual	NA	No	No	C73	2323004	C73.9	YES	2002	NO	Right lobe	NA	YES	8	9	NA	NA	NA	22	NO	FALSE	THPA
thca_tcga	TCGA-EL-A3H8	TCGA-EL-A3H8-01	35	M0	N1	Stage I	5th	T3	NA	Thyroid Cancer	Papillary Thyroid Cancer	NA	NA	NA	NA	NA	3556	0	NA	150.36	0:DiseaseFree	NA	NOT HISPANIC OR LATINO	NA	Minimal (T3)	3/7/13	0.0001	Thyroid Papillary Carcinoma - Classical/usual	NA	No	Yes	C73	2323004	C73.9	YES	2002	NO	Left lobe	NA	YES	14	44	NA	NA	NA	13	NO	FALSE	THPA
thca_tcga	TCGA-EL-A3MX	TCGA-EL-A3MX-01	66	M1	N1	Stage IVC	6th	T4	NA	Thyroid Cancer	Papillary Thyroid Cancer	NA	NA	NA	NA	NA	2906	0	NA	56.11	1:Recurred/Progressed	NA	NOT HISPANIC OR LATINO	NA	None	3/15/13	0.0334	Thyroid Papillary Carcinoma - Classical/usual	NA	No	No	C73	2323004	C73.9	YES	2004	NO	Left lobe	NA	YES	0	2	Biopsy Proven	NA	NA	27	YES	FALSE	THPA
thca_tcga	TCGA-EL-A3MZ	TCGA-EL-A3MZ-01	66	MX	N1	Stage III	5th	T4	NA	Thyroid Cancer	Papillary Thyroid Cancer	NA	NA	NA	NA	NA	5035	0	NA	NA	NA	NA	NOT HISPANIC OR LATINO	NA	Moderate/Advanced (T4a)	3/14/13	0.0439	Thyroid Papillary Carcinoma - Classical/usual	NA	No	No	C73	2323004	C73.9	YES	1998	NO	Left lobe	NA	YES	1	2	NA	NA	NA	28	NO	FALSE	THPA
thca_tcga	TCGA-EL-A3N2	TCGA-EL-A3N2-01	24	M0	N1	Stage I	7th	T2	NA	Thyroid Cancer	Papillary Thyroid Cancer	NA	NA	NA	NA	NA	92	0	NA	29.63	0:DiseaseFree	NA	NOT HISPANIC OR LATINO	NA	Minimal (T3)	3/14/13	0.0000	Thyroid Papillary Carcinoma - Classical/usual	NA	No	No	C73	2323004	C73.9	YES	2011	NO	Left lobe	NA	YES	5	27	NA	NA	NA	12	NO	FALSE	THPA
thca_tcga	TCGA-EL-A3T0	TCGA-EL-A3T0-01	45	M0	N1	Stage III	5th	T3	NA	Thyroid Cancer	Papillary Thyroid Cancer	NA	NA	NA	NA	NA	3923	0	NA	142.41	0:DiseaseFree	NA	NOT HISPANIC OR LATINO	NA	Minimal (T3)	3/13/13	0.0035	Thyroid Papillary Carcinoma - Classical/usual	NA	No	No	C73	2323004	C73.9	YES	2001	NO	Right lobe	NA	YES	10	21	NA	NA	NA	23	NO	TRUE	THPA
thca_tcga	TCGA-EL-A3T2	TCGA-EL-A3T2-01	55	M0	N1	Stage III	5th	T2	NA	Thyroid Cancer	Papillary Thyroid Cancer	NA	NA	NA	NA	NA	3565	0	NA	31.08	1:Recurred/Progressed	NA	HISPANIC OR LATINO	NA	None	3/13/13	0.0114	Thyroid Papillary Carcinoma - Classical/usual	NA	No	No	C73	2323004	C73.9	YES	2002	NO	Right lobe	NA	YES	2	14	NA	NA	NA	19	YES	TRUE	THPA
thca_tcga	TCGA-EL-A3T9	TCGA-EL-A3T9-01	69	MX	N1	Stage IV	6th	T4	NA	Thyroid Cancer	Papillary Thyroid Cancer	NA	NA	NA	NA	NA	2492	0	NA	NA	NA	NA	NOT HISPANIC OR LATINO	NA	Very Advanced (T4b)	3/15/13	0.2689	Thyroid Papillary Carcinoma - Classical/usual	NA	No	No	C73	2323004	C73.9	YES	2005	NO	Left lobe	NA	NO	NA	NA	NA	NA	NA	17	NO	TRUE	THPA
thca_tcga	TCGA-EL-A3TB	TCGA-EL-A3TB-01	47	M0	N1a	Stage III	6th	T3	NA	Thyroid Cancer	Papillary Thyroid Cancer	NA	NA	NA	NA	NA	2443	0	NA	82.75	0:DiseaseFree	NA	NOT HISPANIC OR LATINO	NA	Minimal (T3)	3/14/13	0.0000	Thyroid Papillary Carcinoma - Classical/usual	NA	No	No	C73	2323004	C73.9	YES	2005	NO	Right lobe	NA	YES	7	20	NA	NA	NA	21	NO	TRUE	THPA
thca_tcga	TCGA-EL-A3ZH	TCGA-EL-A3ZH-01	42	M0	N1	Stage I	6th	T3	NA	Thyroid Cancer	Papillary Thyroid Cancer	NA	NA	NA	NA	NA	2228	0	NA	91.1	0:DiseaseFree	NA	NOT HISPANIC OR LATINO	NA	Minimal (T3)	3/7/13	0.0275	Thyroid Papillary Carcinoma - Classical/usual	NA	No	No	C73	2323004	C73.9	YES	2006	NO	Left lobe	NA	YES	4	8	NA	NA	NA	7	NO	FALSE	THPA
thca_tcga	TCGA-EL-A3ZK	TCGA-EL-A3ZK-01	41	M0	N1	Stage I	6th	T2	NA	Thyroid Cancer	Papillary Thyroid Cancer	NA	NA	NA	NA	NA	1646	0	NA	51.74	0:DiseaseFree	NA	NOT HISPANIC OR LATINO	NA	None	3/7/13	0.0001	Thyroid Papillary Carcinoma - Classical/usual	NA	No	No	C73	2323004	C73.9	YES	2007	NO	Right lobe	NA	YES	2	16	NA	NA	NA	8	NO	FALSE	THPA
thca_tcga	TCGA-EL-A3ZL	TCGA-EL-A3ZL-01	34	M0	N1	Stage I	6th	T1	NA	Thyroid Cancer	Papillary Thyroid Cancer	NA	NA	NA	NA	NA	1595	0	NA	62.25	0:DiseaseFree	NA	NOT HISPANIC OR LATINO	NA	None	3/7/13	0.0110	Thyroid Papillary Carcinoma - Classical/usual	NA	No	No	C73	2323004	C73.9	YES	2008	NO	Right lobe	NA	YES	7	25	NA	NA	NA	NA	NO	FALSE	THPA
thca_tcga	TCGA-EL-A3ZM	TCGA-EL-A3ZM-01	60	M0	N1	Stage IVA	6th	T4a	NA	Thyroid Cancer	Papillary Thyroid Cancer	NA	NA	NA	NA	NA	1554	0	NA	36.01	0:DiseaseFree	NA	NA	NA	Moderate/Advanced (T4a)	3/7/13	0.1436	Thyroid Papillary Carcinoma - Classical/usual	NA	No	No	C73	2323004	C73.9	YES	2008	NO	Right lobe	NA	YES	7	27	NA	NA	NA	NA	NO	FALSE	THPA
thca_tcga	TCGA-EL-A3ZN	TCGA-EL-A3ZN-01	28	M0	N1	Stage I	6th	T3	NA	Thyroid Cancer	Papillary Thyroid Cancer	NA	NA	NA	NA	NA	1515	0	NA	53.02	0:DiseaseFree	NA	NOT HISPANIC OR LATINO	NA	Minimal (T3)	3/7/13	0.0000	Thyroid Papillary Carcinoma - Classical/usual	NA	No	No	C73	2323004	C73.9	YES	2008	NO	Left lobe	NA	YES	6	55	NA	NA	NA	1	NO	FALSE	THPA
thca_tcga	TCGA-EL-A3ZO	TCGA-EL-A3ZO-01	79	M0	N1	Stage III	6th	T3	NA	Thyroid Cancer	Papillary Thyroid Cancer	NA	NA	NA	NA	NA	1492	0	NA	72.63	0:DiseaseFree	NA	NOT HISPANIC OR LATINO	NA	Minimal (T3)	3/7/13	0.0986	Thyroid Papillary Carcinoma - Classical/usual	NA	No	No	C73	2323004	C73.9	YES	2008	NO	Right lobe	NA	YES	1	7	NA	NA	NA	NA	NO	FALSE	THPA
thca_tcga	TCGA-EL-A3ZP	TCGA-EL-A3ZP-01	19	M0	N1	Stage I	6th	T4	NA	Thyroid Cancer	Papillary Thyroid Cancer	NA	NA	NA	NA	NA	1393	0	NA	65.44	0:DiseaseFree	NA	NOT HISPANIC OR LATINO	NA	Moderate/Advanced (T4a)	3/7/13	0.0000	Thyroid Papillary Carcinoma - Classical/usual	NA	No	No	C73	2323004	C73.9	YES	2008	NO	Right lobe	NA	YES	9	47	NA	NA	NA	NA	NO	FALSE	THPA
thca_tcga	TCGA-EL-A3ZS	TCGA-EL-A3ZS-01	22	M0	N1	Stage I	6th	T1a	NA	Thyroid Cancer	Papillary Thyroid Cancer	NA	NA	NA	NA	NA	1315	0	NA	7.06	0:DiseaseFree	NA	NOT HISPANIC OR LATINO	NA	None	3/7/13	0.0064	Thyroid Papillary Carcinoma - Classical/usual	NA	No	No	C73	2323004	C73.9	YES	2008	NO	Isthmus	NA	YES	13	40	NA	NA	NA	NA	NO	FALSE	THPA
thca_tcga	TCGA-EL-A4JZ	TCGA-EL-A4JZ-01	55	M0	N1a	Stage III	6th	T3	NA	Thyroid Cancer	Papillary Thyroid Cancer	NA	NA	NA	NA	NA	1079	0	NA	60.97	0:DiseaseFree	NA	NOT HISPANIC OR LATINO	NA	Minimal (T3)	3/13/13	0.0111	Thyroid Papillary Carcinoma - Classical/usual	NA	No	No	C73	2323004	C73.9	YES	2009	NO	Isthmus	NA	YES	6	23	NA	NA	NA	7	NO	FALSE	THPA
thca_tcga	TCGA-EL-A4K1	TCGA-EL-A4K1-01	68	M0	N1	Stage III	7th	T3	NA	Thyroid Cancer	Papillary Thyroid Cancer	NA	NA	NA	NA	NA	753	0	NA	34.36	0:DiseaseFree	NA	NOT HISPANIC OR LATINO	NA	None	3/14/13	0.0000	Thyroid Papillary Carcinoma - Classical/usual	NA	No	No	C73	2323004	C73.9	YES	2010	NO	Right lobe	NA	YES	3	5	NA	NA	NA	NA	NO	FALSE	THPA
thca_tcga	TCGA-EL-A4K4	TCGA-EL-A4K4-01	33	M0	N1	Stage I	7th	T3	NA	Thyroid Cancer	Papillary Thyroid Cancer	NA	NA	NA	NA	NA	899	0	NA	53.32	0:DiseaseFree	NA	HISPANIC OR LATINO	NA	Minimal (T3)	3/13/13	0.0001	Thyroid Papillary Carcinoma - Classical/usual	NA	No	No	C73	2323004	C73.9	YES	2010	NO	Left lobe	NA	YES	13	43	NA	NA	NA	10	NO	FALSE	THPA
thca_tcga	TCGA-EL-A4K6	TCGA-EL-A4K6-01	75	MX	N1	Stage IV	7th	T4	NA	Thyroid Cancer	Papillary Thyroid Cancer	NA	NA	NA	NA	NA	750	0	NA	28.71	1:Recurred/Progressed	NA	NOT HISPANIC OR LATINO	NA	Minimal (T3)	3/13/13	0.1053	Thyroid Papillary Carcinoma - Classical/usual	NA	No	No	C73	2323004	C73.9	YES	2010	NO	Right lobe	NA	YES	3	42	NA	NA	NA	20	NO	FALSE	THPA
thca_tcga	TCGA-EL-A4K7	TCGA-EL-A4K7-01	74	M0	N1	Stage III	6th	T2	NA	Thyroid Cancer	Papillary Thyroid Cancer	NA	NA	NA	NA	NA	1121	0	NA	41.1	0:DiseaseFree	NA	NOT HISPANIC OR LATINO	NA	Minimal (T3)	3/13/13	0.0001	Thyroid Papillary Carcinoma - Classical/usual	NA	No	No	C73	2323004	C73.9	YES	2009	NO	Left lobe	NA	YES	0	1	NA	NA	NA	NA	NO	FALSE	THPA
thca_tcga	TCGA-EL-A4KD	TCGA-EL-A4KD-01	41	M0	N1	Stage I	7th	T3	NA	Thyroid Cancer	Papillary Thyroid Cancer	NA	NA	NA	NA	NA	921	0	NA	43.56	0:DiseaseFree	NA	NOT HISPANIC OR LATINO	NA	Minimal (T3)	3/13/13	0.0000	Thyroid Papillary Carcinoma - Classical/usual	NA	No	No	C73	2323004	C73.9	YES	2010	NO	Left lobe	NA	YES	4	18	NA	NA	NA	10	NO	FALSE	THPA
thca_tcga	TCGA-EM-A1CT	TCGA-EM-A1CT-01	76	MX	N1b	Stage IVA	7th	T1b	NA	Thyroid Cancer	Papillary Thyroid Cancer	NA	NA	NA	NA	NA	113	0	NA	18.17	0:DiseaseFree	NA	NA	NA	None	4/21/11	0.0000	Thyroid Papillary Carcinoma - Classical/usual	NA	No	No	C73	2323004	C73.9	YES	2010	NO	Right lobe	NA	YES	1	22	NA	NA	NA	15	NA	FALSE	THPA
thca_tcga	TCGA-EM-A1CU	TCGA-EM-A1CU-01	31	M0	N1a	Stage I	7th	T3	NA	Thyroid Cancer	Papillary Thyroid Cancer	NA	NA	NA	NA	NA	210	0	NA	20.89	0:DiseaseFree	NA	NA	NA	None	4/21/11	0.0002	Thyroid Papillary Carcinoma - Classical/usual	NA	No	No	C73	2323004	C73.9	YES	2010	NO	Left lobe	NA	YES	1	20	NA	NA	NA	16	NA	FALSE	THPA
thca_tcga	TCGA-EM-A22K	TCGA-EM-A22K-01	46	MX	N1b	Stage IVA	7th	T1b	NA	Thyroid Cancer	Papillary Thyroid Cancer	NA	NA	NA	NA	NA	66	0	NA	15.74	0:DiseaseFree	NA	NA	NA	None	9/30/11	0.0098	Thyroid Papillary Carcinoma - Classical/usual	NA	No	No	C73	2323004	C73.9	YES	2011	NO	Left lobe	NA	YES	10	83	NA	NA	NA	15	NA	FALSE	THPA
thca_tcga	TCGA-EM-A22O	TCGA-EM-A22O-01	75	MX	N1a	Stage IVA	7th	T4a	NA	Thyroid Cancer	Papillary Thyroid Cancer	NA	NA	NA	NA	NA	42	0	NA	44.15	0:DiseaseFree	NA	NOT HISPANIC OR LATINO	NA	Moderate/Advanced (T4a)	9/30/11	0.0001	Thyroid Papillary Carcinoma - Classical/usual	NA	No	No	C73	2323004	C73.9	YES	2011	NO	Left lobe	NA	YES	1	1	NA	NA	NA	31	NA	FALSE	THPA
thca_tcga	TCGA-EM-A22P	TCGA-EM-A22P-01	64	MX	N1b	Stage IVA	7th	T1b	NA	Thyroid Cancer	Papillary Thyroid Cancer	NA	NA	NA	NA	NA	31	0	NA	41.26	0:DiseaseFree	NA	NA	NA	None	9/30/11	0.0224	Thyroid Papillary Carcinoma - Classical/usual	NA	No	No	C73	2323004	C73.9	YES	2011	NO	Right lobe	NA	YES	14	28	NA	NA	NA	11	NA	FALSE	THPA
thca_tcga	TCGA-EM-A2CK	TCGA-EM-A2CK-01	28	MX	N1b	Stage I	7th	T2	NA	Thyroid Cancer	Follicular Thyroid Cancer	NA	NA	NA	NA	NA	163	0	NA	17.87	0:DiseaseFree	NA	NA	NA	None	12/29/11	0.0001	Thyroid Papillary Carcinoma - Follicular (>= 99% follicular patterned)	NA	No	No	C73	2352223	C73.9	YES	2010	NO	Right lobe	NA	YES	6	25	NA	NA	NA	10	NA	FALSE	THFO
thca_tcga	TCGA-EM-A2CQ	TCGA-EM-A2CQ-01	40	MX	N1a	Stage I	7th	T1b	NA	Thyroid Cancer	Follicular Thyroid Cancer	NA	NA	NA	NA	NA	130	0	NA	12.29	0:DiseaseFree	NA	NA	NA	None	12/29/11	0.0001	Thyroid Papillary Carcinoma - Follicular (>= 99% follicular patterned)	NA	No	No	C73	2352223	C73.9	YES	2011	NO	Left lobe	NA	YES	1	3	NA	NA	NA	6	NA	FALSE	THFO
thca_tcga	TCGA-EM-A2CS	TCGA-EM-A2CS-01	51	MX	N1b	Stage IVA	7th	T3	NA	Thyroid Cancer	Papillary Thyroid Cancer	NA	NA	NA	NA	NA	135	0	NA	27.63	0:DiseaseFree	NA	NA	NA	None	12/29/11	NA	Thyroid Papillary Carcinoma - Classical/usual	NA	No	No	C73	2352953	C73.9	YES	2011	NO	Right lobe	NA	YES	35	49	NA	NA	NA	NA	NA	FALSE	THPA
thca_tcga	TCGA-EM-A2CS	TCGA-EM-A2CS-06	51	MX	N1b	Stage IVA	7th	T3	NA	Thyroid Cancer	Thyroid Cancer, NOS	NA	NA	NA	NA	NA	NA	0	NA	27.63	0:DiseaseFree	NA	NA	NA	None	12/29/11	NA	Thyroid Papillary Carcinoma - Classical/usual	NA	No	No	C73	2352953	C73.9	YES	2011	NA	Right lobe	NA	YES	35	49	NA	NA	NA	NA	NA	NA	THYROID
thca_tcga	TCGA-EM-A2CU	TCGA-EM-A2CU-01	47	MX	N1a	Stage III	7th	T2	NA	Thyroid Cancer	Follicular Thyroid Cancer	NA	NA	NA	NA	NA	72	0	NA	13.14	0:DiseaseFree	NA	NA	NA	None	12/29/11	0.0000	Thyroid Papillary Carcinoma - Follicular (>= 99% follicular patterned)	NA	No	No	C73	2352223	C73.9	YES	2011	NO	Right lobe	NA	YES	4	30	NA	NA	NA	5	NA	FALSE	THFO
thca_tcga	TCGA-EM-A2OX	TCGA-EM-A2OX-01	46	MX	N1b	Stage IVA	7th	T1b	NA	Thyroid Cancer	Papillary Thyroid Cancer	NA	NA	NA	NA	NA	140	0	NA	19.71	0:DiseaseFree	NA	NA	NA	None	3/13/12	0.0206	Thyroid Papillary Carcinoma - Classical/usual	NA	No	No	C73	2323004	C73.9	YES	2011	NO	Right lobe	NA	YES	8	9	NA	NA	NA	4	NA	FALSE	THPA
thca_tcga	TCGA-EM-A2P0	TCGA-EM-A2P0-01	33	MX	N1b	Stage I	7th	T2	NA	Thyroid Cancer	Papillary Thyroid Cancer	NA	NA	NA	NA	NA	108	0	NA	17.58	0:DiseaseFree	NA	NA	NA	None	3/13/12	0.0000	Thyroid Papillary Carcinoma - Classical/usual	NA	No	No	C73	2323004	C73.9	YES	2011	NO	Left lobe	NA	YES	9	34	NA	NA	NA	7	NA	FALSE	THPA
thca_tcga	TCGA-EM-A2P1	TCGA-EM-A2P1-01	33	MX	N1b	Stage I	7th	T2	NA	Thyroid Cancer	Papillary Thyroid Cancer	NA	NA	NA	NA	NA	84	0	NA	11.93	1:Recurred/Progressed	NA	NA	NA	None	3/13/12	0.0001	Thyroid Papillary Carcinoma - Classical/usual	NA	No	No	C73	2323004	C73.9	YES	2011	NO	Left lobe	NA	YES	15	54	NA	NA	NA	4	NA	FALSE	THPA
thca_tcga	TCGA-EM-A2P1	TCGA-EM-A2P1-06	33	MX	N1b	Stage I	7th	T2	NA	Thyroid Cancer	Thyroid Cancer, NOS	NA	NA	NA	NA	NA	NA	0	NA	11.93	1:Recurred/Progressed	NA	NA	NA	None	3/13/12	0.0001	Thyroid Papillary Carcinoma - Classical/usual	NA	No	No	C73	2323004	C73.9	YES	2011	NA	Left lobe	NA	YES	15	54	NA	NA	NA	6	NA	NA	THYROID
thca_tcga	TCGA-EM-A3AJ	TCGA-EM-A3AJ-01	39	MX	N1a	Stage I	7th	T3	NA	Thyroid Cancer	Follicular Thyroid Cancer	NA	NA	NA	NA	NA	209	0	NA	30.91	0:DiseaseFree	NA	NA	NA	None	4/23/12	0.0000	Thyroid Papillary Carcinoma - Follicular (>= 99% follicular patterned)	NA	No	No	C73	2352223	C73.9	YES	2011	NO	Right lobe	NA	YES	4	24	NA	NA	NA	6	NA	FALSE	THFO
thca_tcga	TCGA-EM-A3AN	TCGA-EM-A3AN-01	36	MX	N1b	Stage I	7th	T1b	NA	Thyroid Cancer	Papillary Thyroid Cancer	NA	NA	NA	NA	NA	162	0	NA	33.05	0:DiseaseFree	NA	NA	NA	None	4/23/12	0.0013	Thyroid Papillary Carcinoma - Classical/usual	NA	No	No	C73	2323004	C73.9	YES	2011	NO	Right lobe	NA	YES	27	80	NA	NA	NA	10	NA	FALSE	THPA
thca_tcga	TCGA-EM-A3AO	TCGA-EM-A3AO-01	61	MX	N1b	Stage IVA	7th	T2	NA	Thyroid Cancer	Papillary Thyroid Cancer	NA	NA	NA	NA	NA	136	0	NA	44.48	0:DiseaseFree	NA	NA	NA	None	4/23/12	0.0001	Thyroid Papillary Carcinoma - Classical/usual	NA	No	No	C73	2323004	C73.9	YES	2011	NO	Right lobe	NA	YES	10	26	NA	NA	NA	9	NA	FALSE	THPA
thca_tcga	TCGA-EM-A3AR	TCGA-EM-A3AR-01	41	MX	N1a	Stage I	7th	T1b	NA	Thyroid Cancer	Papillary Thyroid Cancer	NA	NA	NA	NA	NA	103	0	NA	37.22	0:DiseaseFree	NA	NA	NA	None	4/23/12	0.0000	Thyroid Papillary Carcinoma - Classical/usual	NA	No	No	C73	2323004	C73.9	YES	2011	NO	Left lobe	NA	YES	1	1	NA	NA	NA	8	NA	FALSE	THPA
thca_tcga	TCGA-EM-A3FJ	TCGA-EM-A3FJ-01	24	MX	N1b	Stage I	7th	T1a	NA	Thyroid Cancer	Papillary Thyroid Cancer	NA	NA	NA	NA	NA	500	0	NA	27.92	0:DiseaseFree	NA	NA	NA	None	5/18/12	0.0000	Thyroid Papillary Carcinoma - Classical/usual	NA	No	No	C73	2323004	C73.9	YES	2010	NO	Right lobe	NA	YES	12	33	NA	NA	NA	1	NA	FALSE	THPA
thca_tcga	TCGA-EM-A3FK	TCGA-EM-A3FK-01	30	MX	N1b	Stage I	7th	T1b	NA	Thyroid Cancer	Papillary Thyroid Cancer	NA	NA	NA	NA	NA	436	0	NA	23.75	0:DiseaseFree	NA	NA	NA	None	5/18/12	0.0523	Thyroid Papillary Carcinoma - Classical/usual	NA	No	No	C73	2323004	C73.9	YES	2010	NO	Isthmus	NA	YES	17	25	NA	NA	NA	9	NA	FALSE	THPA
thca_tcga	TCGA-EM-A3FM	TCGA-EM-A3FM-01	57	MX	N1b	Stage IVA	7th	T2	NA	Thyroid Cancer	Papillary Thyroid Cancer	NA	NA	NA	NA	NA	248	0	NA	16.89	1:Recurred/Progressed	NA	NA	NA	None	5/18/12	0.0000	Thyroid Papillary Carcinoma - Classical/usual	NA	No	No	C73	2323004	C73.9	YES	2011	NO	Right lobe	NA	YES	17	53	NA	NA	NA	18	NA	FALSE	THPA
thca_tcga	TCGA-EM-A3FQ	TCGA-EM-A3FQ-01	19	MX	N1b	Stage I	7th	T3	NA	Thyroid Cancer	Papillary Thyroid Cancer	NA	NA	NA	NA	NA	101	0	NA	16.16	0:DiseaseFree	NA	NA	NA	None	5/18/12	0.0001	Thyroid Papillary Carcinoma - Classical/usual	NA	No	No	C73	2323004	C73.9	YES	2011	NO	Right lobe	NA	YES	41	66	NA	NA	NA	8	NA	FALSE	THPA
thca_tcga	TCGA-EM-A3FQ	TCGA-EM-A3FQ-06	19	MX	N1b	Stage I	7th	T3	NA	Thyroid Cancer	Thyroid Cancer, NOS	NA	NA	NA	NA	NA	NA	0	NA	16.16	0:DiseaseFree	NA	NA	NA	None	5/18/12	0.0001	Thyroid Papillary Carcinoma - Classical/usual	NA	No	No	C73	2323004	C73.9	YES	2011	NA	Right lobe	NA	YES	41	66	NA	NA	NA	4	NA	NA	THYROID
thca_tcga	TCGA-EM-A3FR	TCGA-EM-A3FR-01	55	MX	N1a	Stage III	7th	T2	NA	Thyroid Cancer	Papillary Thyroid Cancer	NA	NA	NA	NA	NA	95	0	NA	15.01	0:DiseaseFree	NA	NA	NA	None	5/18/12	0.0000	Thyroid Papillary Carcinoma - Classical/usual	NA	No	No	C73	2323004	C73.9	YES	2011	NO	Left lobe	NA	YES	2	7	NA	NA	NA	20	NA	FALSE	THPA
thca_tcga	TCGA-EM-A3O3	TCGA-EM-A3O3-01	83	MX	N1a	Stage III	7th	T2	NA	Thyroid Cancer	Papillary Thyroid Cancer	NA	NA	NA	NA	NA	127	0	NA	14.49	0:DiseaseFree	NA	NA	NA	None	7/4/12	0.1123	Thyroid Papillary Carcinoma - Classical/usual	NA	No	No	C73	2323004	C73.9	YES	2011	NO	Right lobe	NA	YES	3	16	NA	NA	NA	28	NO	FALSE	THPA
thca_tcga	TCGA-EM-A3SU	TCGA-EM-A3SU-01	43	MX	N1b	Stage I	7th	T2	NA	Thyroid Cancer	Papillary Thyroid Cancer	NA	NA	NA	NA	NA	204	0	NA	29.93	0:DiseaseFree	NA	NA	NA	None	11/23/12	0.0000	Thyroid Papillary Carcinoma - Classical/usual	NA	No	No	C73	2323004	C73.9	YES	2011	NO	Right lobe	NA	YES	3	33	NA	NA	NA	NA	NO	FALSE	THPA
thca_tcga	TCGA-EM-A3SU	TCGA-EM-A3SU-06	43	MX	N1b	Stage I	7th	T2	NA	Thyroid Cancer	Thyroid Cancer, NOS	NA	NA	NA	NA	NA	NA	0	NA	29.93	0:DiseaseFree	NA	NA	NA	None	11/23/12	0.0000	Thyroid Papillary Carcinoma - Classical/usual	NA	No	No	C73	2323004	C73.9	YES	2011	NA	Right lobe	NA	YES	3	33	NA	NA	NA	NA	NO	NA	THYROID
thca_tcga	TCGA-EM-A3SX	TCGA-EM-A3SX-01	28	MX	N1a	Stage I	7th	T3	NA	Thyroid Cancer	Papillary Thyroid Cancer	NA	NA	NA	NA	NA	183	0	NA	29.83	0:DiseaseFree	NA	NA	NA	None	11/23/12	0.0111	Thyroid Papillary Carcinoma - Classical/usual	NA	No	No	C73	2323004	C73.9	YES	2011	NO	Left lobe	NA	YES	3	4	NA	NA	NA	NA	NO	FALSE	THPA
thca_tcga	TCGA-EM-A4FF	TCGA-EM-A4FF-01	40	MX	N1	Stage I	6th	T1b	NA	Thyroid Cancer	Papillary Thyroid Cancer	NA	NA	NA	NA	NA	2135	0	NA	60.94	1:Recurred/Progressed	NA	NA	NA	None	3/14/13	0.0003	Thyroid Papillary Carcinoma - Classical/usual	NA	No	No	C73	2323004	C73.9	YES	2006	NO	Left lobe	NA	YES	1	4	NA	NA	NA	NA	YES	FALSE	THPA
thca_tcga	TCGA-EM-A4FM	TCGA-EM-A4FM-01	59	MX	N1b	Stage IVA	7th	T3	NA	Thyroid Cancer	Papillary Thyroid Cancer	NA	NA	NA	NA	NA	241	0	NA	5.32	0:DiseaseFree	NA	NA	NA	Minimal (T3)	3/19/13	0.0000	Thyroid Papillary Carcinoma - Classical/usual	NA	No	No	C73	2323004	C73.9	YES	2012	NO	Bilateral	NA	YES	12	40	NA	NA	NA	17	NO	FALSE	THPA
thca_tcga	TCGA-EM-A4FN	TCGA-EM-A4FN-01	49	MX	N1b	Stage IVA	7th	T1b	NA	Thyroid Cancer	Papillary Thyroid Cancer	NA	No imaging evidence of disease	NA	NA	NA	241	0	NA	26.35	0:DiseaseFree	NA	NA	NA	None	3/19/13	0.0000	Thyroid Papillary Carcinoma - Classical/usual	NA	No	No	C73	2323004	C73.9	YES	2012	NO	Isthmus	NA	YES	8	32	NA	NA	NA	NA	NO	FALSE	THPA
thca_tcga	TCGA-EM-A4FQ	TCGA-EM-A4FQ-01	42	MX	N1	Stage I	7th	T2	NA	Thyroid Cancer	Follicular Thyroid Cancer	NA	No imaging evidence of disease	NA	NA	NA	178	0	NA	22.44	0:DiseaseFree	NA	NA	NA	None	3/19/13	0.0000	Thyroid Papillary Carcinoma - Follicular (>= 99% follicular patterned)	NA	No	No	C73	2352223	C73.9	YES	2012	NO	Right lobe	NA	YES	17	55	NA	NA	NA	7	NO	FALSE	THFO
thca_tcga	TCGA-EM-A4FR	TCGA-EM-A4FR-01	28	MX	N1	Stage I	7th	T3	NA	Thyroid Cancer	Papillary Thyroid Cancer	NA	No imaging evidence of disease	NA	NA	NA	52	0	NA	21.52	0:DiseaseFree	NA	NA	NA	None	3/14/13	0.0114	Other, specify	cribiform morular	No	No	C73	2323004	C73.9	YES	2012	NO	Right lobe	NA	YES	3	3	NA	NA	NA	4	NO	FALSE	THPA
thca_tcga	TCGA-ET-A25J	TCGA-ET-A25J-01	40	MX	N1a	Stage I	6th	T2	NA	Thyroid Cancer	Papillary Thyroid Cancer	NA	NA	NA	NA	NA	952	0	NA	77.5	0:DiseaseFree	NA	NOT HISPANIC OR LATINO	NA	None	8/19/11	0.0000	Thyroid Papillary Carcinoma - Classical/usual	NA	No	No	C73	2323004	C73.9	YES	2008	NO	Right lobe	NA	YES	2	18	NA	NA	NA	7	NA	TRUE	THPA
thca_tcga	TCGA-ET-A25K	TCGA-ET-A25K-01	36	MX	N1a	Stage I	6th	T2	NA	Thyroid Cancer	Papillary Thyroid Cancer	NA	NA	NA	NA	NA	720	0	NA	70.37	0:DiseaseFree	NA	NOT HISPANIC OR LATINO	NA	None	8/19/11	0.0000	Thyroid Papillary Carcinoma - Classical/usual	NA	No	No	C73	2323004	C73.9	YES	2009	NO	Right lobe	NA	YES	3	11	NA	NA	NA	8	NA	TRUE	THPA
thca_tcga	TCGA-ET-A25L	TCGA-ET-A25L-01	52	MX	N1b	Stage IVA	7th	T3	NA	Thyroid Cancer	Papillary Thyroid Cancer	NA	NA	NA	NA	NA	399	0	NA	56.54	0:DiseaseFree	NA	NOT HISPANIC OR LATINO	NA	Minimal (T3)	8/19/11	0.0112	Thyroid Papillary Carcinoma - Tall Cell (>= 50% tall cell features)	NA	No	No	C73	2353684	C73.9	YES	2010	NO	Left lobe	NA	YES	2	12	NA	NA	NA	NA	NA	TRUE	THPA
thca_tcga	TCGA-ET-A25M	TCGA-ET-A25M-01	33	MX	N1	Stage I	7th	T2	NA	Thyroid Cancer	Papillary Thyroid Cancer	NA	NA	NA	NA	NA	424	0	NA	60.15	0:DiseaseFree	NA	NOT HISPANIC OR LATINO	NA	None	8/19/11	0.0000	Thyroid Papillary Carcinoma - Classical/usual	NA	No	No	C73	2323004	C73.9	YES	2010	NO	Right lobe	NA	YES	1	2	NA	NA	NA	NA	NA	TRUE	THPA
thca_tcga	TCGA-ET-A25N	TCGA-ET-A25N-01	28	MX	N1a	Stage I	6th	T2	NA	Thyroid Cancer	Papillary Thyroid Cancer	NA	NA	NA	NA	NA	521	0	NA	63.34	0:DiseaseFree	NA	NOT HISPANIC OR LATINO	NA	None	8/19/11	0.0000	Thyroid Papillary Carcinoma - Classical/usual	NA	No	No	C73	2323004	C73.9	YES	2009	NO	Right lobe	NA	YES	1	8	NA	NA	NA	NA	NA	TRUE	THPA
thca_tcga	TCGA-ET-A25O	TCGA-ET-A25O-01	35	MX	N1a	Stage I	6th	T2	NA	Thyroid Cancer	Papillary Thyroid Cancer	NA	NA	NA	NA	NA	560	0	NA	65.24	0:DiseaseFree	NA	NOT HISPANIC OR LATINO	NA	None	8/15/11	0.0110	Thyroid Papillary Carcinoma - Classical/usual	NA	No	No	C73	2323004	C73.9	YES	2009	NO	Left lobe	NA	YES	2	5	NA	NA	NA	10	NA	TRUE	THPA
thca_tcga	TCGA-ET-A2MX	TCGA-ET-A2MX-01	27	MX	N1a	Stage I	6th	T2	NA	Thyroid Cancer	Papillary Thyroid Cancer	NA	NA	NA	NA	NA	1359	0	NA	88.34	0:DiseaseFree	NA	NOT HISPANIC OR LATINO	NA	None	9/30/12	0.0002	Thyroid Papillary Carcinoma - Classical/usual	NA	No	No	C73	2323004	C73.9	YES	2007	NO	Right lobe	NA	YES	4	4	NA	NA	NA	NA	NO	TRUE	THPA
thca_tcga	TCGA-ET-A2N0	TCGA-ET-A2N0-01	51	MX	N1a	Stage III	7th	T1b	NA	Thyroid Cancer	Papillary Thyroid Cancer	NA	NA	NA	NA	NA	286	0	NA	52.56	0:DiseaseFree	NA	NOT HISPANIC OR LATINO	NA	None	12/9/11	0.0000	Thyroid Papillary Carcinoma - Classical/usual	NA	No	No	C73	2323004	C73.9	YES	2010	NO	Right lobe	NA	YES	20	27	NA	NA	NA	11	NA	TRUE	THPA
thca_tcga	TCGA-ET-A2N1	TCGA-ET-A2N1-01	47	MX	N1a	Stage III	7th	T2	NA	Thyroid Cancer	Papillary Thyroid Cancer	NA	NA	NA	NA	NA	323	0	NA	54.3	0:DiseaseFree	NA	NOT HISPANIC OR LATINO	NA	None	12/9/11	0.0000	Thyroid Papillary Carcinoma - Classical/usual	NA	No	No	C73	2323004	C73.9	YES	2010	NO	Left lobe	NA	YES	6	7	NA	NA	NA	9	NA	TRUE	THPA
thca_tcga	TCGA-ET-A39K	TCGA-ET-A39K-01	48	MX	N1a	Stage III	6th	T3	NA	Thyroid Cancer	Papillary Thyroid Cancer	NA	NA	NA	NA	NA	1989	0	NA	41.03	1:Recurred/Progressed	NA	NOT HISPANIC OR LATINO	NA	Minimal (T3)	12/9/11	0.0000	Thyroid Papillary Carcinoma - Classical/usual	NA	No	No	C73	2323004	C73.9	YES	2006	NO	Left lobe	NA	YES	11	14	NA	NA	NA	7	NA	TRUE	THPA
thca_tcga	TCGA-ET-A3BO	TCGA-ET-A3BO-01	44	MX	N1a	Stage I	7th	T3	NA	Thyroid Cancer	Papillary Thyroid Cancer	NA	NA	NA	NA	NA	283	0	NA	50.36	0:DiseaseFree	NA	NOT HISPANIC OR LATINO	NA	Minimal (T3)	1/9/12	0.0000	Thyroid Papillary Carcinoma - Tall Cell (>= 50% tall cell features)	NA	No	Yes	C73	2353684	C73.9	YES	2010	NO	Left lobe	NA	YES	2	10	NA	NA	NA	6	NA	TRUE	THPA
thca_tcga	TCGA-ET-A3BP	TCGA-ET-A3BP-01	34	MX	N1a	Stage I	6th	T2	NA	Thyroid Cancer	Papillary Thyroid Cancer	NA	NA	NA	NA	NA	1149	0	NA	79.04	0:DiseaseFree	NA	HISPANIC OR LATINO	NA	None	1/6/12	0.0375	Thyroid Papillary Carcinoma - Classical/usual	NA	No	No	C73	2323004	C73.9	YES	2008	NO	Left lobe	NA	YES	2	3	NA	NA	NA	4	NA	TRUE	THPA
thca_tcga	TCGA-ET-A3BS	TCGA-ET-A3BS-01	42	MX	N1a	Stage I	7th	T3	NA	Thyroid Cancer	Papillary Thyroid Cancer	NA	NA	NA	NA	NA	316	0	NA	5.78	0:DiseaseFree	NA	NOT HISPANIC OR LATINO	NA	Minimal (T3)	1/9/12	0.0000	Thyroid Papillary Carcinoma - Classical/usual	NA	No	No	C73	2323004	C73.9	YES	2010	NO	Left lobe	NA	YES	8	17	NA	NA	NA	7	NA	TRUE	THPA
thca_tcga	TCGA-ET-A3BT	TCGA-ET-A3BT-01	60	MX	N1b	Stage IVA	6th	T2	NA	Thyroid Cancer	Papillary Thyroid Cancer	NA	NA	NA	NA	NA	1396	0	NA	8.77	1:Recurred/Progressed	NA	NOT HISPANIC OR LATINO	NA	None	1/10/12	0.0027	Thyroid Papillary Carcinoma - Tall Cell (>= 50% tall cell features)	NA	No	No	C73	2353684	C73.9	YES	2007	NO	Isthmus	NA	YES	2	7	NA	NA	NA	17	NA	TRUE	THPA
thca_tcga	TCGA-ET-A3BU	TCGA-ET-A3BU-01	28	MX	N1a	Stage I	6th	T1	NA	Thyroid Cancer	Papillary Thyroid Cancer	NA	NA	NA	NA	NA	1102	0	NA	77.76	0:DiseaseFree	NA	NOT HISPANIC OR LATINO	NA	None	1/6/12	0.0000	Thyroid Papillary Carcinoma - Classical/usual	NA	No	No	C73	2323004	C73.9	YES	2008	NO	Left lobe	NA	YES	6	9	NA	NA	NA	5	NA	TRUE	THPA
thca_tcga	TCGA-ET-A3BV	TCGA-ET-A3BV-01	47	MX	N1a	Stage III	6th	T2	NA	Thyroid Cancer	Papillary Thyroid Cancer	NA	NA	NA	NA	NA	1028	0	NA	42.02	1:Recurred/Progressed	NA	NOT HISPANIC OR LATINO	NA	None	1/5/12	0.0000	Thyroid Papillary Carcinoma - Classical/usual	NA	No	Yes	C73	2323004	C73.9	YES	2008	NO	Left lobe	NA	YES	2	17	NA	NA	NA	21	NA	TRUE	THPA
thca_tcga	TCGA-ET-A3BX	TCGA-ET-A3BX-01	24	MX	N1a	Stage I	7th	T3	NA	Thyroid Cancer	Papillary Thyroid Cancer	NA	NA	NA	NA	NA	328	0	NA	52.43	0:DiseaseFree	NA	HISPANIC OR LATINO	NA	Minimal (T3)	1/5/12	0.0000	Thyroid Papillary Carcinoma - Classical/usual	NA	No	No	C73	2323004	C73.9	YES	2010	NO	Left lobe	NA	YES	1	4	NA	NA	NA	8	NA	TRUE	THPA
thca_tcga	TCGA-ET-A3DR	TCGA-ET-A3DR-01	42	MX	N1a	Stage I	6th	T1	NA	Thyroid Cancer	Papillary Thyroid Cancer	NA	NA	NA	NA	NA	1218	0	NA	80.52	0:DiseaseFree	NA	NOT HISPANIC OR LATINO	NA	None	1/10/12	0.0000	Thyroid Papillary Carcinoma - Classical/usual	NA	No	No	C73	2323004	C73.9	YES	2008	NO	Left lobe	NA	YES	5	6	NA	NA	NA	11	NA	TRUE	THPA
thca_tcga	TCGA-ET-A3DT	TCGA-ET-A3DT-01	23	MX	N1a	Stage I	7th	T2	NA	Thyroid Cancer	Papillary Thyroid Cancer	NA	NA	NA	NA	NA	84	0	NA	43.69	0:DiseaseFree	NA	NOT HISPANIC OR LATINO	NA	None	1/5/12	0.0001	Thyroid Papillary Carcinoma - Classical/usual	NA	No	No	C73	2323004	C73.9	YES	2011	NO	Left lobe	NA	YES	1	4	NA	NA	NA	2	NA	TRUE	THPA
thca_tcga	TCGA-ET-A3DU	TCGA-ET-A3DU-01	21	MX	N1a	Stage I	6th	T1	NA	Thyroid Cancer	Papillary Thyroid Cancer	NA	NA	NA	NA	NA	665	0	NA	62.78	0:DiseaseFree	NA	NOT HISPANIC OR LATINO	NA	None	1/6/12	0.0001	Thyroid Papillary Carcinoma - Classical/usual	NA	No	No	C73	2323004	C73.9	YES	2009	NO	Left lobe	NA	YES	1	2	NA	NA	NA	12	NA	TRUE	THPA
thca_tcga	TCGA-ET-A3DW	TCGA-ET-A3DW-01	64	MX	N1	Stage III	6th	T2	NA	Thyroid Cancer	Papillary Thyroid Cancer	NA	NA	NA	NA	NA	3138	0	NA	24.7	0:DiseaseFree	NA	NOT HISPANIC OR LATINO	NA	None	1/10/12	0.0001	Thyroid Papillary Carcinoma - Tall Cell (>= 50% tall cell features)	NA	No	No	C73	2353684	C73.9	YES	2003	NO	Right lobe	NA	YES	1	1	NA	NA	NA	14	NA	TRUE	THPA
thca_tcga	TCGA-ET-A40Q	TCGA-ET-A40Q-01	38	MX	N1b	Stage I	7th	T3	NA	Thyroid Cancer	Papillary Thyroid Cancer	NA	Persistent distant metastases	NA	NA	NA	428	0	NA	7.16	1:Recurred/Progressed	NA	NOT HISPANIC OR LATINO	NA	Minimal (T3)	9/30/12	0.0002	Thyroid Papillary Carcinoma - Tall Cell (>= 50% tall cell features)	NA	No	No	C73	2353684	C73.9	YES	2011	NO	Right lobe	NA	YES	19	40	RAI-avid|Imaging Suspected	NA	NA	NA	YES	TRUE	THPA
thca_tcga	TCGA-ET-A40R	TCGA-ET-A40R-01	24	MX	N1a	Stage I	7th	T2	NA	Thyroid Cancer	Follicular Thyroid Cancer	NA	No imaging evidence of disease	NA	NA	NA	363	0	NA	44.35	0:DiseaseFree	NA	NOT HISPANIC OR LATINO	NA	None	9/30/12	0.0000	Thyroid Papillary Carcinoma - Follicular (>= 99% follicular patterned)	NA	No	No	C73	2352223	C73.9	YES	2011	NO	Left lobe	NA	YES	7	20	NA	NA	NA	NA	NO	TRUE	THFO
thca_tcga	TCGA-ET-A40T	TCGA-ET-A40T-01	26	MX	N1a	Stage I	7th	T2	NA	Thyroid Cancer	Papillary Thyroid Cancer	NA	NA	NA	NA	NA	156	0	NA	37.45	0:DiseaseFree	NA	NOT HISPANIC OR LATINO	NA	None	10/1/12	0.0000	Thyroid Papillary Carcinoma - Classical/usual	NA	No	No	C73	2323004	C73.9	YES	2012	NO	Isthmus	NA	YES	3	15	NA	NA	NA	NA	NO	TRUE	THPA
thca_tcga	TCGA-FE-A22Z	TCGA-FE-A22Z-01	61	MX	N1	Stage IVA	6th	T4a	NA	Thyroid Cancer	Follicular Thyroid Cancer	NA	NA	NA	NA	NA	1526	0	NA	68.76	1:Recurred/Progressed	NA	NOT HISPANIC OR LATINO	NA	Moderate/Advanced (T4a)	8/11/11	0.0369	Thyroid Papillary Carcinoma - Follicular (>= 99% follicular patterned)	NA	No	No	C73	2352223	C73.9	YES	2007	NO	Left lobe	NA	YES	5	6	NA	NA	NA	21	NA	FALSE	THFO
thca_tcga	TCGA-FE-A230	TCGA-FE-A230-01	30	MX	N1a	Stage I	6th	T3	NA	Thyroid Cancer	Papillary Thyroid Cancer	NA	NA	NA	NA	NA	1669	0	NA	17.28	1:Recurred/Progressed	NA	NOT HISPANIC OR LATINO	NA	None	8/11/11	0.0000	Thyroid Papillary Carcinoma - Classical/usual	NA	No	No	C73	2323004	C73.9	YES	2006	NO	Left lobe	NA	YES	3	3	NA	NA	NA	6	NA	FALSE	THPA
thca_tcga	TCGA-FE-A231	TCGA-FE-A231-01	70	MX	N1b	Stage IVA	7th	T3	NA	Thyroid Cancer	Papillary Thyroid Cancer	NA	NA	NA	NA	NA	248	0	NA	31.57	0:DiseaseFree	NA	NOT HISPANIC OR LATINO	NA	None	8/11/11	0.0585	Thyroid Papillary Carcinoma - Classical/usual	NA	No	No	C73	2323004	C73.9	YES	2010	NO	Right lobe	NA	YES	16	31	NA	NA	NA	10	NA	FALSE	THPA
thca_tcga	TCGA-FE-A234	TCGA-FE-A234-01	26	MX	N1	Stage I	6th	T2	NA	Thyroid Cancer	Papillary Thyroid Cancer	NA	NA	NA	NA	NA	1340	0	NA	15.87	1:Recurred/Progressed	NA	NOT HISPANIC OR LATINO	NA	None	8/10/11	0.0000	Thyroid Papillary Carcinoma - Classical/usual	NA	No	No	C73	2323004	C73.9	YES	2007	NO	Right lobe	NA	YES	2	2	NA	NA	NA	13	NA	FALSE	THPA
thca_tcga	TCGA-FE-A235	TCGA-FE-A235-01	26	MX	N1	Stage I	5th	T2	NA	Thyroid Cancer	Papillary Thyroid Cancer	NA	NA	NA	NA	NA	3109	0	NA	117.31	0:DiseaseFree	NA	NOT HISPANIC OR LATINO	NA	None	8/11/11	0.0229	Thyroid Papillary Carcinoma - Classical/usual	NA	No	No	C73	2323004	C73.9	YES	2002	NO	Isthmus	NA	YES	3	4	NA	NA	NA	12	NA	TRUE	THPA
thca_tcga	TCGA-FE-A236	TCGA-FE-A236-01	33	MX	N1	Stage I	6th	T2	NA	Thyroid Cancer	Papillary Thyroid Cancer	NA	NA	NA	NA	NA	2465	0	NA	66.72	0:DiseaseFree	NA	NOT HISPANIC OR LATINO	NA	None	8/11/11	0.0000	Thyroid Papillary Carcinoma - Classical/usual	NA	No	No	C73	2323004	C73.9	YES	2004	NO	Left lobe	NA	YES	5	5	NA	NA	NA	9	NA	TRUE	THPA
thca_tcga	TCGA-FE-A237	TCGA-FE-A237-01	19	MX	N1	Stage I	6th	T3	NA	Thyroid Cancer	Papillary Thyroid Cancer	NA	NA	NA	NA	NA	2173	0	NA	22.77	1:Recurred/Progressed	NA	NOT HISPANIC OR LATINO	NA	Minimal (T3)	8/11/11	0.0000	Thyroid Papillary Carcinoma - Classical/usual	NA	No	No	C73	2323004	C73.9	YES	2005	NO	Bilateral	NA	YES	3	5	NA	NA	NA	7	NA	TRUE	THPA
thca_tcga	TCGA-FE-A3PB	TCGA-FE-A3PB-01	33	MX	N1a	Stage I	6th	T3	NA	Thyroid Cancer	Papillary Thyroid Cancer	NA	NA	NA	NA	NA	2906	0	NA	85.09	0:DiseaseFree	NA	NOT HISPANIC OR LATINO	NA	Minimal (T3)	3/13/12	0.0000	Thyroid Papillary Carcinoma - Classical/usual	NA	No	No	C73	2323004	C73.9	YES	2004	NO	Right lobe	NA	YES	5	5	NA	NA	NA	5	NA	TRUE	THPA
thca_tcga	TCGA-FE-A3PC	TCGA-FE-A3PC-01	37	MX	N1	Stage I	6th	T3	NA	Thyroid Cancer	Papillary Thyroid Cancer	NA	NA	NA	NA	NA	2198	0	NA	85.61	0:DiseaseFree	NA	NOT HISPANIC OR LATINO	NA	None	3/13/12	0.0000	Thyroid Papillary Carcinoma - Classical/usual	NA	No	No	C73	2323004	C73.9	YES	2006	NO	Left lobe	NA	YES	19	19	NA	NA	NA	28	NA	TRUE	THPA
thca_tcga	TCGA-FK-A3S3	TCGA-FK-A3S3-01	43	MX	N1b	Stage I	6th	T3	NA	Thyroid Cancer	Follicular Thyroid Cancer	NA	Persistent locoregional disease	NA	NA	NA	1282	0	NA	71.02	0:DiseaseFree	NA	NOT HISPANIC OR LATINO	NA	Minimal (T3)	9/18/12	0.0001	Thyroid Papillary Carcinoma - Follicular (>= 99% follicular patterned)	NA	No	No	C73	2352223	C73.9	YES	2008	NO	Left lobe	NA	YES	4	11	NA	NA	NA	11	NO	TRUE	THFO
thca_tcga	TCGA-FK-A3SB	TCGA-FK-A3SB-01	28	MX	N1a	Stage I	6th	T3	NA	Thyroid Cancer	Papillary Thyroid Cancer	NA	No imaging evidence of disease	NA	NA	NA	1344	0	NA	4.11	0:DiseaseFree	NA	NOT HISPANIC OR LATINO	NA	Minimal (T3)	9/18/12	0.0001	Thyroid Papillary Carcinoma - Classical/usual	NA	No	No	C73	2323004	C73.9	YES	2008	NO	Right lobe	NA	YES	2	14	NA	NA	NA	10	NO	TRUE	THPA
thca_tcga	TCGA-FK-A3SE	TCGA-FK-A3SE-01	31	MX	N1a	Stage I	6th	T2	NA	Thyroid Cancer	Papillary Thyroid Cancer	NA	No imaging evidence of disease	NA	NA	NA	1197	0	NA	22.01	0:DiseaseFree	NA	NOT HISPANIC OR LATINO	NA	None	9/18/12	0.0001	Thyroid Papillary Carcinoma - Classical/usual	NA	No	No	C73	2323004	C73.9	YES	2008	NO	Bilateral	NA	YES	2	8	NA	NA	NA	8	NO	TRUE	THPA
thca_tcga	TCGA-FK-A3SG	TCGA-FK-A3SG-01	21	MX	N1b	Stage I	6th	T2	NA	Thyroid Cancer	Papillary Thyroid Cancer	NA	NA	NA	NA	NA	1444	0	NA	0.92	0:DiseaseFree	NA	NOT HISPANIC OR LATINO	NA	None	9/18/12	0.0244	Thyroid Papillary Carcinoma - Classical/usual	NA	No	No	C73	2323004	C73.9	YES	2008	NO	Right lobe	NA	YES	6	14	NA	NA	NA	11	NA	TRUE	THPA
thca_tcga	TCGA-FK-A3SH	TCGA-FK-A3SH-01	50	MX	N1a	Stage III	6th	T2	NA	Thyroid Cancer	Papillary Thyroid Cancer	NA	No imaging evidence of disease	NA	NA	NA	1338	0	NA	48.06	0:DiseaseFree	NA	NOT HISPANIC OR LATINO	NA	None	9/18/12	0.0000	Thyroid Papillary Carcinoma - Classical/usual	NA	No	No	C73	2323004	C73.9	YES	2008	NO	Bilateral	NA	YES	2	8	NA	NA	NA	19	NO	TRUE	THPA
thca_tcga	TCGA-FK-A4UB	TCGA-FK-A4UB-01	51	MX	N1a	Stage III	6th	T3	NA	Thyroid Cancer	Papillary Thyroid Cancer	NA	Persistent locoregional disease	NA	NA	NA	2822	0	NA	116	0:DiseaseFree	NA	NOT HISPANIC OR LATINO	NA	Minimal (T3)	1/22/13	0.0000	Thyroid Papillary Carcinoma - Classical/usual	NA	No	No	C73	2323004	C73.9	YES	2005	NO	Right lobe	NA	YES	20	85	Biopsy Proven	NA	NA	NA	NO	TRUE	THPA
thca_tcga	TCGA-FY-A3NN	TCGA-FY-A3NN-01	48	MX	N1a	Stage III	7th	T1b	NA	Thyroid Cancer	Papillary Thyroid Cancer	NA	NA	NA	NA	NA	56	0	NA	0	0:DiseaseFree	NA	NA	NA	None	4/19/12	0.0002	Thyroid Papillary Carcinoma - Classical/usual	NA	No	No	C73	2323004	C73.9	YES	2011	NO	Right lobe	NA	YES	2	4	NA	NA	NA	12	NA	FALSE	THPA
thca_tcga	TCGA-FY-A3ON	TCGA-FY-A3ON-01	20	MX	N1	Stage I	7th	T2	NA	Thyroid Cancer	Papillary Thyroid Cancer	NA	NA	NA	NA	NA	71	0	NA	19.55	0:DiseaseFree	NA	HISPANIC OR LATINO	NA	None	4/19/12	0.0001	Thyroid Papillary Carcinoma - Classical/usual	NA	No	No	C73	2323004	C73.9	YES	2011	NO	Bilateral	NA	YES	1	4	NA	NA	NA	6	NA	FALSE	THPA
thca_tcga	TCGA-FY-A3R6	TCGA-FY-A3R6-01	57	MX	N1b	Stage IVA	7th	T2	NA	Thyroid Cancer	Papillary Thyroid Cancer	NA	NA	NA	NA	NA	101	0	NA	13.9	0:DiseaseFree	NA	NOT HISPANIC OR LATINO	NA	None	9/28/12	0.0000	Thyroid Papillary Carcinoma - Classical/usual	NA	No	No	C73	2323004	C73.9	YES	2011	NO	Left lobe	NA	YES	5	30	NA	NA	NA	13	NO	TRUE	THPA
thca_tcga	TCGA-FY-A3R7	TCGA-FY-A3R7-01	50	MX	N1a	Stage III	7th	T3	NA	Thyroid Cancer	Papillary Thyroid Cancer	NA	NA	NA	NA	NA	27	0	NA	16.26	0:DiseaseFree	NA	NOT HISPANIC OR LATINO	NA	Minimal (T3)	9/28/12	0.0111	Thyroid Papillary Carcinoma - Classical/usual	NA	No	No	C73	2323004	C73.9	YES	2012	NO	Bilateral	NA	YES	2	2	NA	NA	NA	12	NO	TRUE	THPA
thca_tcga	TCGA-FY-A3YR	TCGA-FY-A3YR-01	64	MX	N1a	Stage III	7th	T3	NA	Thyroid Cancer	Papillary Thyroid Cancer	NA	No imaging evidence of disease	NA	NA	NA	122	0	NA	17.35	0:DiseaseFree	NA	NOT HISPANIC OR LATINO	NA	Minimal (T3)	10/8/12	0.0000	Thyroid Papillary Carcinoma - Classical/usual	NA	No	No	C73	2323004	C73.9	YES	2012	NO	Right lobe	NA	YES	4	11	NA	NA	NA	NA	NO	FALSE	THPA
thca_tcga	TCGA-FY-A40L	TCGA-FY-A40L-01	55	MX	N1b	Stage IVA	7th	T4a	NA	Thyroid Cancer	Papillary Thyroid Cancer	NA	No imaging evidence of disease	NA	NA	NA	132	0	NA	23.85	0:DiseaseFree	NA	NOT HISPANIC OR LATINO	NA	Moderate/Advanced (T4a)	10/8/12	0.0438	Thyroid Papillary Carcinoma - Classical/usual	NA	No	No	C73	2323004	C73.9	YES	2012	NO	Bilateral	NA	YES	2	3	NA	NA	NA	NA	NO	FALSE	THPA
thca_tcga	TCGA-FY-A4B3	TCGA-FY-A4B3-01	51	MX	N1a	Stage III	7th	T3	NA	Thyroid Cancer	Papillary Thyroid Cancer	NA	NA	NA	NA	NA	62	0	NA	14.03	0:DiseaseFree	NA	HISPANIC OR LATINO	NA	Minimal (T3)	2/21/13	0.0000	Thyroid Papillary Carcinoma - Classical/usual	NA	No	No	C73	2323004	C73.9	YES	2012	NO	Isthmus	NA	YES	4	4	NA	NA	NA	9	NO	FALSE	THPA
thca_tcga	TCGA-FY-A4B4	TCGA-FY-A4B4-01	62	MX	N1a	Stage III	7th	T1b	NA	Thyroid Cancer	Papillary Thyroid Cancer	NA	NA	NA	NA	NA	104	0	NA	21.58	0:DiseaseFree	NA	NOT HISPANIC OR LATINO	NA	None	2/21/13	0.0002	Thyroid Papillary Carcinoma - Classical/usual	NA	No	No	C73	2323004	C73.9	YES	2012	NO	Right lobe	NA	YES	2	3	NA	NA	NA	NA	NO	FALSE	THPA
thca_tcga	TCGA-GE-A2C6	TCGA-GE-A2C6-01	33	MX	N1b	Stage I	7th	T2	NA	Thyroid Cancer	Papillary Thyroid Cancer	NA	NA	NA	NA	NA	57	0	NA	12.52	0:DiseaseFree	NA	NOT HISPANIC OR LATINO	NA	None	10/20/11	0.0111	Thyroid Papillary Carcinoma - Classical/usual	NA	No	No	C73	2323004	C73.9	YES	2011	NO	Right lobe	NA	YES	14	23	NA	NA	NA	4	NA	FALSE	THPA
thca_tcga	TCGA-H2-A2K9	TCGA-H2-A2K9-01	25	MX	N1b	Stage I	7th	T2	NA	Thyroid Cancer	Papillary Thyroid Cancer	NA	NA	NA	NA	NA	127	0	NA	21.65	0:DiseaseFree	NA	NOT HISPANIC OR LATINO	NA	None	10/18/11	0.0000	Thyroid Papillary Carcinoma - Classical/usual	NA	No	No	C73	2323004	C73.9	YES	2011	NO	Bilateral	NA	YES	11	14	NA	NA	NA	13	NA	FALSE	THPA
thca_tcga	TCGA-H2-A421	TCGA-H2-A421-01	34	M0	N1a	Stage I	7th	T1b	NA	Thyroid Cancer	Papillary Thyroid Cancer	NA	NA	NA	NA	NA	14	0	NA	20.04	0:DiseaseFree	NA	HISPANIC OR LATINO	NA	None	10/4/12	0.0000	Thyroid Papillary Carcinoma - Classical/usual	NA	No	No	C73	2323004	C73.9	YES	2012	NO	Right lobe	NA	YES	2	3	NA	NA	NA	16	NO	FALSE	THPA
thca_tcga	TCGA-IM-A3EB	TCGA-IM-A3EB-01	32	MX	N1a	Stage I	6th	T3	NA	Thyroid Cancer	Papillary Thyroid Cancer	NA	NA	NA	NA	NA	1055	0	NA	48.88	0:DiseaseFree	NA	HISPANIC OR LATINO	NA	Minimal (T3)	12/11/11	0.0341	Thyroid Papillary Carcinoma - Classical/usual	NA	No	No	C73	2323004	C73.9	YES	2008	NO	Right lobe	NA	YES	3	12	NA	NA	NA	12	NA	TRUE	THPA
thca_tcga	TCGA-IM-A3U2	TCGA-IM-A3U2-01	89	MX	N1b	Stage IVA	7th	T3	NA	Thyroid Cancer	Papillary Thyroid Cancer	NA	NA	NA	NA	NA	35	0	NA	18.5	0:DiseaseFree	NA	HISPANIC OR LATINO	NA	Minimal (T3)	5/24/12	0.0001	Thyroid Papillary Carcinoma - Tall Cell (>= 50% tall cell features)	NA	No	No	C73	2353684	C73.9	YES	2012	NO	Bilateral	NA	YES	25	33	NA	NA	NA	45	NA	TRUE	THPA
thca_tcga	TCGA-IM-A41Y	TCGA-IM-A41Y-01	42	MX	N1a	Stage I	7th	T3	NA	Thyroid Cancer	Follicular Thyroid Cancer	NA	No imaging evidence of disease	NA	NA	NA	90	0	NA	21.81	0:DiseaseFree	NA	HISPANIC OR LATINO	NA	Minimal (T3)	3/7/13	0.0003	Other, specify	Diffuse sclerosing variant	No	No	C73	2355875	C73.9	YES	2012	NO	Bilateral	NA	YES	4	18	NA	NA	NA	NA	NO	TRUE	THFO
thca_tcga	TCGA-IM-A420	TCGA-IM-A420-01	39	MX	N1a	Stage I	7th	T2	NA	Thyroid Cancer	Papillary Thyroid Cancer	NA	NA	NA	NA	NA	56	0	NA	8.21	0:DiseaseFree	NA	HISPANIC OR LATINO	NA	None	2/1/13	0.0001	Thyroid Papillary Carcinoma - Classical/usual	NA	No	No	C73	2323004	C73.9	YES	2012	NO	Bilateral	NA	YES	5	14	NA	NA	NA	NA	NO	TRUE	THPA
thca_tcga	TCGA-IM-A4EB	TCGA-IM-A4EB-01	37	MX	N1b	Stage I	7th	T3	NA	Thyroid Cancer	Follicular Thyroid Cancer	NA	No imaging evidence of disease	NA	NA	NA	121	0	NA	25.62	0:DiseaseFree	NA	HISPANIC OR LATINO	NA	Minimal (T3)	3/6/13	0.0000	Other, specify	Diffuse Sclerosing Variant	No	No	C73	2355875	C73.9	YES	2012	NO	Right lobe	NA	YES	9	11	NA	NA	NA	NA	NO	TRUE	THFO
thca_tcga	TCGA-J8-A3NZ	TCGA-J8-A3NZ-01	52	M0	N1a	Stage III	7th	T3	NA	Thyroid Cancer	Papillary Thyroid Cancer	NA	NA	NA	NA	NA	96	0	NA	17.21	0:DiseaseFree	NA	NOT HISPANIC OR LATINO	NA	Minimal (T3)	4/17/12	0.0000	Thyroid Papillary Carcinoma - Classical/usual	NA	No	Yes	C73	2323004	C73.9	YES	2011	NO	Left lobe	NA	YES	2	9	NA	NA	NA	13	NA	FALSE	THPA
thca_tcga	TCGA-J8-A3O1	TCGA-J8-A3O1-01	33	M0	N1b	Stage I	7th	T3	Negative	Thyroid Cancer	Papillary Thyroid Cancer	NA	NA	NA	NA	NA	575	0	NA	27.17	0:DiseaseFree	NA	HISPANIC OR LATINO	NA	None	2/11/12	0.0345	Thyroid Papillary Carcinoma - Classical/usual	NA	No	No	C73	2323004	C73.9	YES	2010	NO	Left lobe	NA	YES	12	19	NA	NA	NA	15	NA	TRUE	THPA
thca_tcga	TCGA-J8-A3O2	TCGA-J8-A3O2-01	39	M0	N1b	Stage I	7th	T3	NA	Thyroid Cancer	Papillary Thyroid Cancer	NA	NA	NA	NA	NA	89	0	NA	11.24	0:DiseaseFree	NA	NOT HISPANIC OR LATINO	NA	Minimal (T3)	2/11/12	0.0001	Thyroid Papillary Carcinoma - Classical/usual	NA	No	No	C73	2323004	C73.9	YES	2011	NO	Bilateral	NA	YES	23	106	NA	NA	NA	NA	NA	TRUE	THPA
thca_tcga	TCGA-J8-A3O2	TCGA-J8-A3O2-06	39	M0	N1b	Stage I	7th	T3	NA	Thyroid Cancer	Thyroid Cancer, NOS	NA	NA	NA	NA	NA	NA	0	NA	11.24	0:DiseaseFree	NA	NOT HISPANIC OR LATINO	NA	Minimal (T3)	2/11/12	0.0000	Thyroid Papillary Carcinoma - Classical/usual	NA	No	No	C73	2323004	C73.9	YES	2011	NA	Bilateral	NA	YES	23	106	NA	NA	NA	NA	NA	NA	THYROID
thca_tcga	TCGA-J8-A3YD	TCGA-J8-A3YD-01	47	M0	N1a	Stage III	6th	T1b	negative	Thyroid Cancer	Papillary Thyroid Cancer	NA	No imaging evidence of disease	NA	NA	NA	1045	0	NA	31.8	0:DiseaseFree	NA	NA	NA	None	9/26/12	0.0001	Thyroid Papillary Carcinoma - Classical/usual	NA	No	No	C73	2323004	C73.9	YES	2009	NO	Right lobe	NA	YES	2	6	NA	NA	NA	NA	NO	TRUE	THPA
thca_tcga	TCGA-J8-A3YE	TCGA-J8-A3YE-01	31	M0	N1	Stage I	7th	T3	NA	Thyroid Cancer	Papillary Thyroid Cancer	NA	No imaging evidence of disease	NA	NA	NA	856	0	NA	27.83	0:DiseaseFree	NA	NA	NA	Minimal (T3)	9/27/12	0.0001	Thyroid Papillary Carcinoma - Classical/usual	NA	No	No	C73	2323004	C73.9	YES	2010	NO	Left lobe	NA	YES	1	4	NA	NA	NA	6	NO	TRUE	THPA
thca_tcga	TCGA-J8-A3YF	TCGA-J8-A3YF-01	83	M0	N1	Stage III	6th	T1	Negative	Thyroid Cancer	Papillary Thyroid Cancer	NA	No imaging evidence of disease	NA	NA	NA	1038	0	NA	24.67	0:DiseaseFree	NA	NOT HISPANIC OR LATINO	NA	None	12/3/12	0.0001	Thyroid Papillary Carcinoma - Classical/usual	NA	No	Yes	C73	2323004	C73.9	YES	2009	NO	Bilateral	NA	YES	1	21	NA	NA	NA	NA	NO	TRUE	THPA
thca_tcga	TCGA-J8-A3YG	TCGA-J8-A3YG-01	54	M0	N1a	Stage III	7th	T2	positive	Thyroid Cancer	Papillary Thyroid Cancer	NA	No imaging evidence of disease	NA	NA	NA	609	0	NA	22.27	0:DiseaseFree	NA	NA	NA	None	9/26/12	0.0000	Thyroid Papillary Carcinoma - Classical/usual	NA	No	No	C73	2323004	C73.9	YES	2010	NO	Bilateral	NA	YES	6	9	NA	NA	NA	NA	NO	TRUE	THPA
thca_tcga	TCGA-J8-A3YH	TCGA-J8-A3YH-01	39	M0	N1b	Stage I	7th	T3	NA	Thyroid Cancer	Papillary Thyroid Cancer	NA	No imaging evidence of disease	NA	NA	NA	93	0	NA	5.75	0:DiseaseFree	NA	NA	NA	None	12/3/12	0.0000	Thyroid Papillary Carcinoma - Classical/usual	NA	No	No	C73	2323004	C73.9	YES	2012	NO	Bilateral	NA	YES	13	40	NA	NA	NA	NA	NO	FALSE	THPA
thca_tcga	TCGA-J8-A3YH	TCGA-J8-A3YH-06	39	M0	N1b	Stage I	7th	T3	NA	Thyroid Cancer	Thyroid Cancer, NOS	NA	No imaging evidence of disease	NA	NA	NA	NA	0	NA	5.75	0:DiseaseFree	NA	NA	NA	None	12/3/12	0.0000	Thyroid Papillary Carcinoma - Classical/usual	NA	No	No	C73	2323004	C73.9	YES	2012	NA	Bilateral	NA	YES	13	40	NA	NA	NA	3	NO	NA	THYROID
thca_tcga	TCGA-J8-A42S	TCGA-J8-A42S-01	45	MX	N1a	Stage III	7th	T1b	NA	Thyroid Cancer	Papillary Thyroid Cancer	NA	No imaging evidence of disease	NA	NA	NA	98	0	NA	2.46	0:DiseaseFree	NA	NA	NA	None	12/3/12	0.0000	Thyroid Papillary Carcinoma - Classical/usual	NA	No	No	C73	2323004	C73.9	YES	2012	NO	Bilateral	NA	YES	1	1	NA	NA	NA	NA	NO	TRUE	THPA
thca_tcga	TCGA-J8-A4HW	TCGA-J8-A4HW-01	59	M0	N1	Stage III	7th	T2	NA	Thyroid Cancer	Papillary Thyroid Cancer	NA	No imaging evidence of disease	NA	NA	NA	31	0	NA	2.6	0:DiseaseFree	NA	NA	NA	None	3/9/13	0.0112	Thyroid Papillary Carcinoma - Classical/usual	NA	No	Yes	C73	2323004	C73.9	YES	2012	NO	Left lobe	NA	YES	7	8	NA	NA	NA	11	NO	TRUE	THPA
thca_tcga	TCGA-J8-A4HW	TCGA-J8-A4HW-06	59	M0	N1	Stage III	7th	T2	NA	Thyroid Cancer	Thyroid Cancer, NOS	NA	No imaging evidence of disease	NA	NA	NA	NA	0	NA	2.6	0:DiseaseFree	NA	NA	NA	None	3/9/13	0.0001	Thyroid Papillary Carcinoma - Classical/usual	NA	No	Yes	C73	2323004	C73.9	YES	2012	NA	Left lobe	NA	YES	7	8	NA	NA	NA	6	NO	NA	THYROID
thca_tcga	TCGA-J8-A4HY	TCGA-J8-A4HY-01	68	MX	N1b	Stage IVA	7th	T4a	NA	Thyroid Cancer	Papillary Thyroid Cancer	NA	NA	NA	NA	NA	45	0	NA	0.2	0:DiseaseFree	NA	HISPANIC OR LATINO	NA	Moderate/Advanced (T4a)	3/11/13	0.0004	Thyroid Papillary Carcinoma - Classical/usual	NA	No	No	C73	2323004	C73.9	YES	2012	NO	Left lobe	NA	YES	13	40	NA	NA	NA	NA	NO	TRUE	THPA
thca_tcga	TCGA-KS-A41F	TCGA-KS-A41F-01	37	M0	N1	Stage I	5th	T2	NA	Thyroid Cancer	Papillary Thyroid Cancer	NA	NA	NA	NA	NA	3703	0	NA	143.46	0:DiseaseFree	NA	NA	NA	None	12/10/12	0.0000	Thyroid Papillary Carcinoma - Classical/usual	NA	No	No	C73	2323004	C73.9	YES	2002	NO	Left lobe	NA	YES	4	7	NA	NA	NA	NA	NO	FALSE	THPA
thca_tcga	TCGA-KS-A41J	TCGA-KS-A41J-01	28	M0	N1	Stage I	5th	T2	NA	Thyroid Cancer	Papillary Thyroid Cancer	NA	NA	NA	NA	NA	4417	0	NA	15.67	0:DiseaseFree	NA	NA	NA	None	12/10/12	0.0001	Thyroid Papillary Carcinoma - Classical/usual	NA	No	No	C73	2323004	C73.9	YES	2000	NO	Left lobe	NA	YES	2	2	NA	NA	NA	3	NO	FALSE	THPA
thca_tcga	TCGA-KS-A4I3	TCGA-KS-A4I3-01	41	M0	N1	Stage I	7th	T3	NA	Thyroid Cancer	Papillary Thyroid Cancer	NA	NA	NA	NA	NA	413	0	NA	43.66	0:DiseaseFree	NA	NA	NA	Minimal (T3)	1/14/13	0.0000	Thyroid Papillary Carcinoma - Classical/usual	NA	No	No	C73	2323004	C73.9	YES	2011	NO	Left lobe	NA	YES	8	8	NA	NA	NA	NA	NO	FALSE	THPA
thca_tcga	TCGA-KS-A4I5	TCGA-KS-A4I5-01	49	M0	N1b	Stage IVA	7th	T1b	NA	Thyroid Cancer	Papillary Thyroid Cancer	NA	NA	NA	NA	NA	315	0	NA	18.63	0:DiseaseFree	NA	NA	NA	None	1/14/13	0.0001	Thyroid Papillary Carcinoma - Classical/usual	NA	No	No	C73	2323004	C73.9	YES	2011	NO	Right lobe	NA	YES	0	2	NA	NA	NA	9	NO	FALSE	THPA
thca_tcga	TCGA-KS-A4IB	TCGA-KS-A4IB-01	41	M0	N1	Stage I	6th	T2	NA	Thyroid Cancer	Papillary Thyroid Cancer	NA	NA	NA	NA	NA	2022	0	NA	84.66	0:DiseaseFree	NA	NA	NA	None	1/15/13	0.0454	Thyroid Papillary Carcinoma - Classical/usual	NA	No	No	C73	2323004	C73.9	YES	2007	NO	Left lobe	NA	YES	2	7	NA	NA	NA	13	NO	FALSE	THPA
thca_tcga	TCGA-KS-A4IC	TCGA-KS-A4IC-01	45	M0	N1a	Stage III	7th	T1b	NA	Thyroid Cancer	Papillary Thyroid Cancer	NA	NA	NA	NA	NA	490	0	NA	35.25	0:DiseaseFree	NA	NA	NA	None	1/15/13	0.0000	Thyroid Papillary Carcinoma - Classical/usual	NA	No	No	C73	2323004	C73.9	YES	2011	NO	Left lobe	NA	YES	2	4	NA	NA	NA	NA	NO	FALSE	THPA
thca_tcga	TCGA-L6-A4EQ	TCGA-L6-A4EQ-01	47	M0	N1a	Stage III	7th	T2	NA	Thyroid Cancer	Papillary Thyroid Cancer	NA	No imaging evidence of disease	NA	NA	NA	847	0	NA	40.34	0:DiseaseFree	NA	NOT HISPANIC OR LATINO	NA	None	1/16/13	0.0000	Thyroid Papillary Carcinoma - Classical/usual	NA	No	No	C73	2323004	C73.9	YES	2010	NO	Isthmus	NA	YES	1	1	NA	NA	NA	NA	NO	TRUE	THPA
thca_tcga	TCGA-L6-A4EU	TCGA-L6-A4EU-01	58	M0	N1a	Stage III	7th	T3	NA	Thyroid Cancer	Papillary Thyroid Cancer	NA	No imaging evidence of disease	NA	NA	NA	88	0	NA	9.49	0:DiseaseFree	NA	NOT HISPANIC OR LATINO	NA	Minimal (T3)	1/16/13	0.0445	Thyroid Papillary Carcinoma - Tall Cell (>= 50% tall cell features)	NA	No	No	C73	2353684	C73.9	YES	2012	NO	Right lobe	NA	YES	4	33	NA	NA	NA	30	NO	TRUE	THPA
thca_tcga	TCGA-MK-A4N6	TCGA-MK-A4N6-01	35	M0	N1b	Stage I	7th	T3	NA	Thyroid Cancer	Papillary Thyroid Cancer	NA	No imaging evidence of disease	NA	NA	NA	589	0	NA	36.07	0:DiseaseFree	NA	HISPANIC OR LATINO	NA	NA	8/27/12	0.0000	Thyroid Papillary Carcinoma - Classical/usual	NA	No	No	C73	2323004	C73.9	YES	2011	NO	Right lobe	NA	YES	40	77	NA	NA	NA	7	NO	TRUE	THPA
thca_tcga	TCGA-MK-A4N9	TCGA-MK-A4N9-01	41	M0	N1	Stage I	7th	T3	NA	Thyroid Cancer	Papillary Thyroid Cancer	NA	No imaging evidence of disease	NA	NA	NA	447	0	NA	30.19	0:DiseaseFree	NA	HISPANIC OR LATINO	NA	Minimal (T3)	8/27/12	0.0001	Thyroid Papillary Carcinoma - Classical/usual	NA	No	No	C73	2323004	C73.9	YES	2011	NO	Bilateral	NA	YES	1	9	NA	NA	NA	5	NO	TRUE	THPA
thca_tcga	TCGA-QD-A8IV	TCGA-QD-A8IV-01	50	MX	N1b	Stage IVA	7th	T3	POSITIVE for V600E mutation of BRAF (c.1799T>A, p.Val600Glu).	Thyroid Cancer	Papillary Thyroid Cancer	NA	NA	NA	NA	NA	42	0	NA	12.88	0:DiseaseFree	NA	NOT HISPANIC OR LATINO	NA	Minimal (T3)	3/12/14	0.0098	Thyroid Papillary Carcinoma - Classical/usual	NA	No	No	C73	2323004	C73.9	YES	2013	NO	NA	NA	YES	15	38	NA	NA	NA	NA	NO	TRUE	THPA
thca_tcga	TCGA-BJ-A0Z2	TCGA-BJ-A0Z2-01	57	M1	N0	Stage IVC	7th	T2	NA	Thyroid Cancer	Follicular Thyroid Cancer	NA	NA	NA	NA	NA	169	0	NA	5.19	1:Recurred/Progressed	NA	NOT HISPANIC OR LATINO	NA	None	4/15/11	0.0110	Thyroid Papillary Carcinoma - Follicular (>= 99% follicular patterned)	NA	No	No	C73	2348570	C73.9	YES	2010	NO	Left lobe	NA	NO	NA	NA	Imaging Suspected	NA	NA	12	NA	TRUE	THFO
thca_tcga	TCGA-EM-A2CN	TCGA-EM-A2CN-01	62	M1	N0	Stage IVC	7th	T3	NA	Thyroid Cancer	Follicular Thyroid Cancer	NA	NA	NA	NA	NA	163	0	NA	23.49	0:DiseaseFree	NA	NA	NA	None	12/29/11	0.0000	Thyroid Papillary Carcinoma - Follicular (>= 99% follicular patterned)	NA	No	No	C73	2352223	C73.9	YES	2010	NO	Right lobe	NA	YES	0	3	Biopsy Proven	NA	NA	16	NA	FALSE	THFO
thca_tcga	TCGA-FE-A3PA	TCGA-FE-A3PA-01	16	M1	N0	Stage II	5th	T4	NA	Thyroid Cancer	Follicular Thyroid Cancer	NA	NA	NA	NA	NA	3514	0	NA	106.27	0:DiseaseFree	NA	NOT HISPANIC OR LATINO	NA	Minimal (T3)	3/13/12	0.0001	Thyroid Papillary Carcinoma - Follicular (>= 99% follicular patterned)	NA	No	No	C73	2352223	C73.9	YES	2002	NO	Left lobe	NA	NO	NA	NA	RAI-avid	NA	NA	NA	NA	TRUE	THFO
[truncated: 32 more columns]
